# Supplementary material for: Development of a prognostic model based on the ceRNA network in Triple-Negative Breast cancer
Source: PeerJ. 2025 Feb 27;13:e19063. doi: 10.7717/peerj.19063 (PMC11874946; doi:10.7717/peerj.19063)
Supplement: Supplemental Information 1 [file peerj-13-19063-s001.txt]

ID_REF	GSM1580581	GSM1580582	GSM1580583	GSM1580584	GSM1580585	GSM1580586
(+)E1A_r60_1	13.46872	13.413246	13.9079075	15.112215	14.519329	14.454375
(+)E1A_r60_3	5.333	5.628389	5.564587	5.6496897	6.3857603	5.476911
(+)E1A_r60_a104	2.1202216	1.8446687	2.2067225	2.201268	1.7501129	1.822647
(+)E1A_r60_a107	2.2807245	2.4678688	2.9696047	2.8230975	2.8548343	2.4953408
(+)E1A_r60_a135	2.8833132	2.6935003	2.934604	3.6830707	3.26422	2.8940609
(+)E1A_r60_a20	5.4012127	5.1053543	5.492228	6.3785334	5.832831	5.805098
(+)E1A_r60_a22	7.0472493	6.8469543	7.224734	7.890937	7.530018	7.565534
(+)E1A_r60_a97	7.5533257	7.376787	7.887705	9.073069	8.631909	8.477049
(+)E1A_r60_n11	9.5130205	9.573486	9.73672	11.039483	10.567098	10.4526615
(+)E1A_r60_n9	10.647857	10.700202	10.95624	12.108982	11.819716	11.653282
(-)3xSLv1	1.5394341	1.3695219	1.54405	1.5214733	1.4382584	1.5577455
A_19_P00315459	9.774755	11.178355	9.295124	10.159243	10.245524	10.216574
A_19_P00315492	4.5022326	4.80165	4.8600073	4.9505496	4.9474354	4.6444454
A_19_P00315502	10.336141	9.210154	4.0261765	5.571221	6.0280685	5.1363163
A_19_P00315633	3.8675208	2.85747	2.3313897	5.7904177	2.6050222	4.172523
A_19_P00315668	5.7807093	4.5296273	6.7981043	6.4524326	5.0326843	6.08072
A_19_P00315717	9.213904	7.7839613	8.596381	8.649516	7.8189178	8.411943
A_19_P00315718	9.63712	8.459308	8.956412	9.257736	8.515895	8.968846
A_19_P00315725	4.321341	6.392739	3.584786	3.6771457	3.1042442	3.5249875
A_19_P00315773	4.859822	5.4904747	4.6164384	4.9562907	5.101991	4.3353815
A_19_P00315922	7.529051	7.3100734	6.2164207	6.3568025	8.456718	5.9716907
A_19_P00315956	5.9674864	7.6711717	4.826328	4.185103	5.460378	5.430272
A_19_P00316012	3.1956248	3.1989646	4.957075	3.9337506	3.7058709	4.695871
A_19_P00316013	4.9550962	5.1209116	4.2976294	4.414296	4.5652165	4.2273374
A_19_P00316063	7.614884	7.226316	7.574937	8.056015	7.454894	7.755063
A_19_P00316144	2.4049969	1.5565448	2.4112566	2.422215	2.0033975	2.3092961
A_19_P00316156	3.5830047	3.7987623	3.6624281	2.257226	4.124541	3.6268084
A_19_P00316199	6.1752	6.797569	3.6742687	5.8232255	5.78161	5.7108603
A_19_P00316200	6.3901224	7.026195	4.848382	6.1758757	6.2036657	6.0300364
A_19_P00316231	1.3980693	2.321954	1.4021502	1.3953238	1.4007101	1.3821131
A_19_P00316242	4.9034214	5.500523	5.2143364	4.7795854	5.9569883	5.121982
A_19_P00316256	3.9355152	3.1682506	3.1302338	5.3876038	2.6993964	2.8664722
A_19_P00316257	1.9559491	1.9231375	1.8739867	5.461954	1.7956685	3.1293917
A_19_P00316326	8.460402	4.3436084	8.405478	7.6140976	6.3864207	7.461634
A_19_P00316344	8.774821	9.3766985	8.663617	9.051902	9.398465	8.664885
A_19_P00316398	7.8267155	8.5747385	7.867853	7.9949217	8.695886	7.998709
A_19_P00316404	4.8970814	5.9774456	7.1271944	5.703678	5.691026	6.848779
A_19_P00316453	1.4375271	1.6389934	1.4439561	4.1608396	1.4706908	1.418214
A_19_P00316454	1.6145128	1.6540996	1.5979056	2.4849563	1.425321	1.6371248
A_19_P00316455	2.2304814	2.1842198	1.4587096	3.4427023	1.8256506	2.2393892
A_19_P00316497	2.972256	3.664014	3.2559018	3.0412126	3.8323839	3.1229787
A_19_P00316512	8.839784	9.879765	9.526752	9.35853	9.792774	9.105548
A_19_P00316629	13.970029	14.414927	14.505008	14.26086	14.484978	14.192685
A_19_P00316657	2.0198627	1.5885079	2.2581654	2.5773091	1.9150106	2.1896324
A_19_P00316705	1.9440922	1.7578677	2.1449769	3.4616437	2.6961343	2.30773
A_19_P00316726	8.657466	8.706732	7.6861105	8.119152	8.770958	7.9010835
A_19_P00316738	5.812798	6.0951204	5.801746	6.2545133	6.1719804	5.7038894
A_19_P00316838	2.6109068	3.3546567	3.5096934	2.7181103	3.3595383	2.8661094
A_19_P00316839	2.3229096	3.3531725	2.3183315	2.5630605	3.3049464	2.401397
A_19_P00316840	3.01631	2.5450706	3.0436115	3.9599044	1.6078123	2.4662292
A_19_P00316846	3.300826	2.01928	1.7761163	1.9205296	1.7763268	3.1964867
A_19_P00316897	2.6555765	3.6421738	2.1793559	3.008828	2.8176625	2.260539
A_19_P00316914	4.081573	5.077848	2.6500614	3.8151264	4.8079143	3.2911537
A_19_P00317013	2.5619996	2.096326	3.6699798	3.5022106	2.093317	2.4692945
A_19_P00317023	7.9409337	7.9382687	7.547992	7.878086	8.130823	7.806171
A_19_P00317040	3.2942984	1.6863933	2.9840558	2.5907242	2.2445529	3.3786345
A_19_P00317052	9.181341	9.840665	6.7675843	8.004375	10.101819	7.7367268
A_19_P00317087	3.1742096	2.3080974	2.633091	2.2747822	3.282296	2.7440672
A_19_P00317128	6.8458366	6.2607284	6.775842	6.9955072	6.27889	6.5719824
A_19_P00317242	9.05508	8.776608	7.2947884	7.3722444	6.6419153	9.680584
A_19_P00317277	2.862693	2.890066	2.6547985	3.5654924	4.314769	2.5686285
A_19_P00317296	1.3517945	1.4528046	1.7151968	2.095041	1.6189544	2.2951868
A_19_P00317332	1.5982599	1.4195276	1.6254882	3.9121597	1.661509	3.3695638
A_19_P00317449	6.191097	6.220217	6.65898	5.74282	6.1235123	6.450443
A_19_P00317519	6.025979	8.740761	5.5262785	6.883292	7.101641	7.116802
A_19_P00317616	6.2965207	7.724933	5.9200697	6.2087736	7.956169	6.3154006
A_19_P00317628	4.203043	4.93559	4.6020865	3.7897146	4.6300306	3.8499243
A_19_P00317648	1.255559	1.756037	2.158725	2.5424542	1.2928685	1.9433134
A_19_P00317653	10.576328	11.3718815	11.117695	11.034956	11.538811	11.421411
A_19_P00317748	2.0704408	2.0738559	1.3343242	3.2986667	1.9498786	2.1986983
A_19_P00317753	8.057393	9.120086	8.037428	8.227373	8.855523	8.551209
A_19_P00317760	1.9664929	2.1848254	1.490551	1.433155	1.6881255	1.4410009
A_19_P00317824	7.076402	7.19201	8.190418	7.6896667	7.267567	8.30205
A_19_P00317835	9.483047	9.936408	9.337175	9.227501	9.792035	9.426365
A_19_P00317836	6.14848	5.2416153	5.791687	4.982928	5.582026	5.346477
A_19_P00317856	5.2327886	3.1181462	4.357733	4.057253	2.4031157	3.9666183
A_19_P00317887	7.8834515	6.8458366	7.007868	7.407224	7.4901514	7.6795244
A_19_P00317897	4.4585676	4.6651077	4.855341	3.6075897	5.7056923	3.6519659
A_19_P00317904	5.9028625	5.6741676	1.4501173	4.040363	5.528913	5.1804857
A_19_P00317965	6.3030663	6.157949	6.6802397	6.164946	6.428727	6.219702
A_19_P00318091	2.4097931	4.220627	2.1459482	1.8802291	2.419863	3.1554155
A_19_P00318107	4.552713	4.970372	4.336713	4.4497166	4.698755	4.7963614
A_19_P00318112	2.1787813	1.9089997	1.5775697	1.5462357	1.7080376	1.5371861
A_19_P00318113	2.9234526	2.2090364	3.424234	4.331522	3.5664227	1.4785479
A_19_P00318114	3.486612	2.4130313	3.372716	3.3155222	2.971476	3.4617248
A_19_P00318140	7.1585155	8.225639	7.5285835	7.3236957	8.169988	7.067286
A_19_P00318172	8.292245	9.228775	9.076131	9.360733	10.687062	8.676099
A_19_P00318232	4.216574	4.1882944	4.3380785	4.4777603	3.7853315	4.2851686
A_19_P00318243	8.986646	9.544492	9.109116	9.406644	9.846378	10.712657
A_19_P00318418	5.5253463	6.3333673	6.7592306	4.9872746	7.2345243	5.1859484
A_19_P00318425	3.8293765	3.411411	2.916942	2.8501291	2.672641	3.1084688
A_19_P00318444	1.3903402	1.2758288	1.393993	1.4101031	1.2971463	1.3460453
A_19_P00318531	7.675754	7.6086187	7.467357	6.872133	6.977633	6.770911
A_19_P00318533	7.977563	8.210841	7.8347297	7.2072015	7.599286	7.2704263
A_19_P00318537	1.9261124	2.5898948	2.6457562	3.4444048	3.1351168	3.6274462
A_19_P00318539	2.427712	3.2117023	4.797048	4.2622523	3.2380855	3.7736824
A_19_P00318577	1.6141126	1.3870715	7.5614157	2.6138852	1.8422277	2.6560063
A_19_P00318580	5.071429	6.1062613	4.5502295	4.9704785	5.252169	4.3316054
A_19_P00318593	1.8508357	1.5392449	1.7119477	3.144222	1.4705693	2.0821848
A_19_P00318609	1.802341	1.5733545	1.8404231	1.7210444	1.693843	1.7992402
A_19_P00318641	7.0041327	7.2528605	7.2638264	7.0918846	6.8949394	7.21007
A_19_P00318666	4.4898214	2.710974	5.4214454	4.231998	3.923677	3.894881
A_19_P00318740	2.1822786	2.631389	2.7042756	3.228335	2.2857447	2.291975
A_19_P00318758	2.3935566	2.6406102	1.4984549	1.4342656	2.8894868	2.4883635
A_19_P00318769	1.5242388	2.1205957	1.5881712	2.9357643	2.0610526	2.6783
A_19_P00318803	6.1760063	5.8595185	5.917104	6.9259224	5.995636	7.1775775
A_19_P00318878	6.7658486	6.8079734	5.899751	6.451432	6.7673287	6.000261
A_19_P00318889	6.4215465	7.364473	7.1358275	6.953218	7.3091545	7.065114
A_19_P00318894	4.157564	4.46883	3.952946	4.0046425	4.6923766	5.197505
A_19_P00318915	9.367405	10.273704	9.16352	9.205669	10.162283	9.273799
A_19_P00318919	4.6600537	5.733712	4.416265	4.573629	5.4341226	4.631444
A_19_P00318977	5.7430196	6.473467	5.825653	5.717661	6.0912814	5.389511
A_19_P00319028	3.009851	2.9100413	4.142568	3.3848817	4.2269306	4.4560885
A_19_P00319038	5.2935677	6.592478	7.078709	7.147833	6.869339	7.3356404
A_19_P00319057	6.682205	5.5987515	6.469046	5.6922817	5.2793727	5.5128407
A_19_P00319069	5.4886303	6.0267806	5.788718	5.2479863	6.106849	5.5748854
A_19_P00319080	5.207296	5.722394	5.8168187	5.957169	5.5348716	5.604476
A_19_P00319295	5.9001484	5.779616	6.2344565	6.2151446	6.3825374	6.226916
A_19_P00319308	2.1968672	1.4345427	2.0933743	1.6693704	2.0043595	1.7276051
A_19_P00319311	2.5679166	3.0522535	2.591502	2.8124833	2.5235107	2.6974754
A_19_P00319398	5.6819806	4.087944	4.238379	2.8076096	2.1363077	4.6129622
A_19_P00319407	7.7159157	7.198968	6.863055	6.251879	6.5371046	8.116823
A_19_P00319409	8.377083	7.7621527	7.4235477	7.51645	7.114599	7.4524283
A_19_P00319413	3.070944	2.2591143	3.060899	3.982322	4.167516	4.586907
A_19_P00319422	8.686913	8.864471	9.437565	9.167145	9.00968	9.450856
A_19_P00319453	7.332538	8.339754	7.4469743	8.008648	8.387236	7.8727617
A_19_P00319465	8.164504	8.613872	8.672523	8.9277	8.374877	9.046266
A_19_P00319528	3.8244207	2.471653	2.376912	3.7557733	2.46454	2.2247696
A_19_P00319591	2.7684577	2.4282675	1.6858827	2.45279	3.5609586	4.043087
A_19_P00319625	4.172071	4.630857	4.56641	3.9780252	5.06199	3.2704625
A_19_P00319655	5.9880342	6.212964	6.5451436	6.5286355	6.388835	6.2999573
A_19_P00319675	7.68166	7.4845595	7.8403583	8.136259	7.568645	7.70937
A_19_P00319682	5.7896276	5.757659	7.5858984	6.469597	5.7846127	6.4813757
A_19_P00319712	6.335614	7.1375346	6.571415	7.4460335	6.736183	6.3266196
A_19_P00319745	6.2146792	7.6054664	6.8085895	6.173377	7.8338757	6.8231053
A_19_P00319793	2.0295734	1.5009915	1.2583283	2.1305583	1.5897264	1.2840703
A_19_P00319822	1.460015	1.7773099	2.5162563	2.469851	1.5229318	2.1211567
A_19_P00319900	4.154574	3.4195418	4.529719	4.6901674	4.4977	4.4770055
A_19_P00319959	5.970993	7.2471504	4.3010135	5.52452	4.124751	4.4914494
A_19_P00320067	5.694214	6.34062	5.9594655	6.374773	6.8560486	6.65575
A_19_P00320218	7.4352183	7.9469585	7.519115	7.8481603	7.9478097	8.394616
A_19_P00320259	6.4076395	6.7735977	6.0508122	5.866442	6.5066023	6.0339904
A_19_P00320288	6.9861226	8.786994	5.7055893	5.690341	6.662599	6.2993135
A_19_P00320449	10.0647745	10.6075535	10.100296	10.312809	10.634855	10.303197
A_19_P00320451	7.3565416	7.8785377	6.4686875	5.2171574	7.132555	5.4021206
A_19_P00320517	5.976817	7.1455674	7.1798325	6.6619625	6.743908	6.793575
A_19_P00320562	5.733957	6.503669	6.0835786	5.7706733	6.407865	5.80419
A_19_P00320602	7.0964417	6.6710396	6.8138213	7.094171	6.6320996	6.5734196
A_19_P00320719	7.842886	8.615945	7.5105257	7.941797	8.170368	7.745065
A_19_P00320721	7.229296	7.534393	6.5229545	6.9944444	6.9218707	6.7532268
A_19_P00320727	1.6386843	1.7913456	1.461351	2.000981	1.865467	1.8469878
A_19_P00320804	2.25679	2.2515757	2.623503	2.9465818	2.8211823	3.2721488
A_19_P00320841	3.128655	4.5439897	4.923373	4.011386	4.1560783	6.410137
A_19_P00320842	5.392227	6.006259	5.8033333	6.555798	6.4934173	6.343753
A_19_P00320872	5.585045	6.7244415	6.325481	7.125282	6.877949	5.670362
A_19_P00320948	8.4145355	7.4725347	8.254768	8.357117	7.9562435	8.287068
A_19_P00320971	9.327071	10.09081	9.252532	9.583258	9.916851	9.354737
A_19_P00320972	4.486543	4.324111	4.836873	4.5336204	4.64441	4.7671175
A_19_P00320974	8.300242	8.933627	8.020572	8.770403	8.505297	8.386393
A_19_P00320996	5.8917003	6.473934	5.14639	7.271794	6.303572	6.7547555
A_19_P00321030	6.6759405	6.5627284	5.5727654	6.143894	5.813778	6.189488
A_19_P00321061	2.4772792	1.7598479	2.4609919	2.107994	1.3220862	2.2113655
A_19_P00321139	1.498582	1.4722168	1.5310091	1.4842201	1.5593295	1.6210512
A_19_P00321158	2.7847717	3.2115905	2.2503028	2.0247748	3.2564192	2.3674788
A_19_P00321159	1.4915086	1.3945308	1.5096642	1.5038424	1.8788099	1.9928486
A_19_P00321201	6.468357	7.1523027	7.3033433	8.001736	7.638833	8.308326
A_19_P00321202	6.615182	7.5761952	7.5259657	8.260298	7.9493637	8.659003
A_19_P00321306	10.437422	11.2668	7.8417234	9.138638	11.323359	9.005746
A_19_P00321310	6.9029865	7.625827	7.082138	7.3583217	8.0057335	7.074244
A_19_P00321322	3.024309	2.9369	3.8888829	3.701753	3.035037	3.0545778
A_19_P00321344	5.9562106	7.145982	6.417468	6.838889	7.4629893	6.206882
A_19_P00321346	4.326956	4.6823297	3.425224	5.6132417	5.1394935	5.113588
A_19_P00321436	1.4736515	1.3101984	1.494853	1.4581453	1.3422213	1.5549109
A_19_P00321441	6.4041214	7.418092	6.2791286	6.074974	7.326962	6.422299
A_19_P00321495	9.111905	9.643868	8.8918085	9.648798	9.672036	9.400505
A_19_P00321540	7.663371	8.58491	7.7870193	8.455989	8.410991	8.2097
A_19_P00321598	2.528363	2.981218	3.5243046	3.3923655	2.1717145	2.5872571
A_19_P00321656	4.3922124	3.4355347	3.3484957	4.111743	3.7031255	4.4518647
A_19_P00321671	5.251253	5.9305925	4.2705035	5.4542756	5.6215944	5.565673
A_19_P00321801	1.8265473	1.4412212	1.8102083	5.467711	1.6880643	3.6350603
A_19_P00321831	1.4313486	1.4381417	1.4702665	1.4265801	1.7193668	1.4705207
A_19_P00321832	1.4240468	1.420369	1.4487224	1.9260666	1.8400921	2.8995028
A_19_P00321833	3.4660583	2.4907553	3.5090199	3.1486845	3.6728952	3.1468494
A_19_P00321851	8.694815	8.581163	9.509126	9.315754	8.854745	9.069313
A_19_P00321890	8.69161	9.525436	8.485622	8.78014	8.947136	8.7717
A_19_P00321998	3.2317185	3.3646014	3.2647204	3.6060305	3.20229	2.6026635
A_19_P00322023	6.8983154	7.7628546	6.138979	6.8272886	8.237276	7.1674337
A_19_P00322024	3.6261618	3.4436686	3.3704503	2.836199	4.0685644	3.4657283
A_19_P00322059	2.5838988	1.7966028	3.2548494	3.190123	4.1979527	2.327692
A_19_P00322088	4.363696	3.9963706	3.642557	4.511105	3.9373746	4.062979
A_19_P00322119	1.490551	1.4425496	1.554843	1.4829614	1.53396	1.5632212
A_19_P00322166	3.0981438	2.2870088	5.0195026	5.3602753	3.4450383	2.8528752
A_19_P00322182	2.8986435	3.2992089	3.042578	3.2463055	3.775882	2.5158653
A_19_P00322188	2.428959	3.482368	8.41035	2.241624	3.5291183	2.0944693
A_19_P00322228	6.203783	6.446777	6.8495903	6.62971	6.614045	7.2112427
A_19_P00322242	5.601926	6.0321455	5.9866085	6.052635	6.66315	5.6996675
A_19_P00322299	7.6265125	6.7965097	9.381554	8.634025	7.426329	8.780849
A_19_P00322384	6.9727445	8.61468	9.092575	8.3556185	9.080191	8.247144
A_19_P00322418	6.7011323	8.424459	5.116402	5.2323766	6.3617144	5.8012586
A_19_P00322487	11.028601	11.608393	11.34968	11.274795	11.825479	11.623349
A_19_P00322495	6.516563	6.547047	6.2230477	6.098119	6.367867	6.088824
A_19_P00322526	2.6074061	3.4556854	2.7096076	2.6278384	3.0225627	2.7791228
A_19_P00322528	7.71412	8.37562	8.198739	8.200185	8.468635	8.061756
A_19_P00322544	7.292607	7.7488275	7.6460876	7.565309	8.096679	7.43806
A_19_P00322573	5.8747587	5.1988873	5.8420362	5.917566	6.1736293	5.7350035
A_19_P00322574	5.265468	5.5953965	5.708044	5.90899	4.994476	5.6920815
A_19_P00322599	6.90534	6.681179	8.728684	8.089831	6.9219327	8.315948
A_19_P00322624	4.7184296	5.8096337	4.2269306	4.5953355	5.9344106	4.86691
A_19_P00322663	5.326715	5.488124	5.3468447	5.1213565	5.5855207	5.027832
A_19_P00322687	6.3013005	6.5948367	5.953686	4.994561	5.6508446	4.945251
A_19_P00322746	3.7578726	4.2292156	3.9369915	4.522621	4.5586796	4.711947
A_19_P00322762	10.477194	11.449015	10.9921055	11.032245	11.756563	11.099397
A_19_P00322793	8.114584	7.7243905	8.07245	8.44984	7.946086	8.058521
A_19_P00322809	3.3877356	3.0857246	3.5967371	4.163933	3.534473	3.584094
A_19_P00322856	9.848404	8.755955	9.198767	9.486683	8.663089	9.181891
A_19_P00322890	2.1569815	1.8596188	3.0407002	2.2669067	2.228717	3.055884
A_19_P00322904	7.8761115	6.8669243	7.8577876	8.648293	6.5257683	7.4619226
A_19_P00322910	6.3531404	7.623052	6.7694783	6.9773264	8.8261175	6.8648925
A_19_P00322911	2.392203	1.4181595	1.4363587	3.0267813	3.7098012	4.2906823
A_19_P00323005	2.5612905	1.505255	1.8411578	2.1316936	1.5295167	2.481548
A_19_P00323041	6.330294	6.4592667	7.4952135	6.745749	6.2899303	6.7929397
A_19_P00323413	7.8869195	6.634407	9.569772	8.556888	6.563982	8.766165
A_19_P00323737	8.004165	7.0335	9.600382	8.754846	7.0137916	8.920593
A_19_P00324359	7.289452	7.7734823	6.450443	7.0994434	7.3428035	6.759975
A_19_P00324604	1.4062511	2.077877	3.6622353	1.3871578	1.7277242	2.7141428
A_19_P00324814	5.036056	4.426207	5.739447	5.094459	4.2442594	4.802534
A_19_P00325794	5.1357083	5.651028	5.533319	5.080802	6.383809	4.7223296
A_19_P00326178	3.8348517	3.7218726	3.2942984	2.679499	3.9928272	3.171341
A_19_P00327126	8.860529	9.717993	9.113999	9.462824	9.534843	9.676338
A_19_P00329711	8.527439	9.341019	8.726675	9.195486	9.614201	9.106102
A_19_P00800006	12.6179495	11.9391575	11.723455	12.9350815	11.507213	12.861102
A_19_P00800111	3.495932	4.104416	3.9991176	5.056789	3.8570118	5.00733
A_19_P00800114	8.078824	6.645699	8.310539	7.7968035	6.821087	7.8379436
A_19_P00800244	10.841242	11.40793	11.321585	11.049284	11.9891205	11.2987
A_19_P00800467	10.081205	9.415573	9.094475	9.52533	9.464993	9.398593
A_19_P00800549	9.703223	9.413706	8.958398	8.860958	9.174594	8.82068
A_19_P00800555	11.198285	9.18836	10.293145	9.456013	9.268498	9.168925
A_19_P00800667	7.2599087	8.149273	7.2968287	7.237698	8.165589	7.357571
A_19_P00801042	6.3821974	6.1899304	5.9707294	5.152013	5.575781	5.161375
A_19_P00801279	6.920932	6.976662	6.631592	7.2029614	7.5994143	7.4054103
A_19_P00801324	8.014805	7.9582353	7.222404	7.077863	8.032762	7.458771
A_19_P00801412	5.7868195	5.0345035	4.9956374	3.2214746	4.598506	3.3636491
A_19_P00801506	6.586513	7.7371616	6.2022476	6.6693506	7.1221757	6.218398
A_19_P00801576	8.328779	7.6012135	7.6949883	7.562855	7.410155	7.98964
A_19_P00801627	13.38316	13.216781	13.598379	13.420582	13.277231	13.58946
A_19_P00801634	4.7307906	6.8434253	5.442026	6.3681545	6.3278885	4.485463
A_19_P00801776	5.923935	6.2298403	6.029322	5.928356	6.401955	5.7011743
A_19_P00801821	9.549484	9.615363	8.829754	7.5034513	8.004165	7.8671875
A_19_P00801823	9.638864	10.214637	10.005545	9.087107	10.65067	9.6050415
A_19_P00802141	9.532363	9.522927	9.577016	9.255894	9.338485	9.255697
A_19_P00802168	5.921084	6.2120004	6.289725	5.4730806	6.0608053	5.387359
A_19_P00802201	9.2201805	8.356327	8.098105	4.241207	7.243056	4.781069
A_19_P00802297	4.0721807	3.5546658	4.305046	4.52579	4.0887957	4.2911944
A_19_P00802417	4.633528	4.392402	4.8627415	3.2613194	3.9171934	3.8071265
A_19_P00802546	2.9416642	1.4879365	3.0229547	2.493061	1.594227	2.8708706
A_19_P00802654	9.516214	9.7805395	8.689943	9.108163	9.077018	9.353133
A_19_P00802679	6.3263373	6.4053006	6.356595	6.371599	7.1375346	6.5409727
A_19_P00802713	7.8065825	7.4444017	8.360721	7.698632	7.4939885	7.7765465
A_19_P00802936	10.122083	10.235545	9.991692	10.130351	9.88271	10.076087
A_19_P00803093	2.695589	1.739435	2.879865	2.2940147	2.1161258	2.8512218
A_19_P00803201	2.3540444	3.1527472	6.010433	4.6938667	3.0257044	4.110075
A_19_P00803333	7.9777975	7.3159885	9.693547	8.87635	7.988554	9.122273
A_19_P00803342	6.223954	6.4916124	6.527465	5.798702	6.226068	6.4548564
A_19_P00803558	5.3591676	6.1338387	6.2543488	5.872421	6.5857787	7.042704
A_19_P00803575	5.822095	5.2364397	5.268204	5.775321	5.5769577	5.6896515
A_19_P00803606	6.375729	7.3025575	6.4267364	7.466745	7.3232694	6.8594637
A_19_P00803675	2.332447	1.9532218	2.198191	3.6014993	3.1107938	5.0619354
A_19_P00803685	6.1779356	5.85803	5.1595554	5.1826153	5.8573885	5.494786
A_19_P00804070	3.2762697	3.176507	4.2639823	3.8190286	3.114113	4.6399264
A_19_P00804120	5.074116	5.697115	4.940692	5.542295	5.5006523	5.0894847
A_19_P00804215	4.8817406	5.1544223	5.8939123	6.0501213	4.7095284	6.1117625
A_19_P00804596	5.134762	6.0368047	7.4096107	5.8520637	5.680128	7.0489235
A_19_P00804723	4.616941	4.706822	4.2364254	4.901512	4.760364	4.289135
A_19_P00804755	9.651671	10.700838	9.5307455	10.112692	10.215932	9.8951845
A_19_P00804767	8.787934	8.615027	8.973181	9.263359	8.675732	9.3558445
A_19_P00804950	5.652642	5.410996	4.798794	5.212257	5.2119536	5.143779
A_19_P00805047	15.527434	15.602422	15.203437	15.633843	15.502343	15.375924
A_19_P00805272	4.9180136	5.7165356	6.229448	7.160783	5.014193	6.447456
A_19_P00805273	7.86877	7.4335847	8.051963	7.014323	7.375814	6.7908583
A_19_P00805291	11.482235	10.979037	10.521192	11.611789	10.37653	11.710685
A_19_P00805339	3.1822457	2.9829888	3.7933767	2.8642426	2.644318	2.8658934
A_19_P00805625	6.931681	6.2422295	6.7418785	6.7949533	5.976492	6.6067147
A_19_P00805651	15.240871	15.363762	15.375924	15.78041	15.943951	15.514397
A_19_P00805705	8.453396	8.625958	8.424945	9.193704	8.691275	8.876559
A_19_P00805748	5.737476	7.2946515	6.460741	7.007708	7.1154313	6.835387
A_19_P00805757	10.284098	10.410925	10.340226	10.209343	10.017964	10.129519
A_19_P00805812	6.519618	3.8558533	5.665816	4.0390363	4.175835	4.4798417
A_19_P00806071	2.151407	4.689614	1.6617721	1.6343205	2.6836374	1.6507733
A_19_P00806158	8.269859	9.055372	7.867442	8.084794	8.204522	8.134213
A_19_P00806320	10.55191	10.7579155	10.506628	9.906523	10.114768	9.517159
A_19_P00806473	6.7127614	7.195171	6.7546396	6.892294	7.540965	6.6587033
A_19_P00806490	6.826272	8.092055	7.052376	7.3337607	8.613992	7.38093
A_19_P00806883	1.5639013	2.665349	1.8484011	2.123967	3.4416373	2.495257
A_19_P00806947	9.604067	9.14693	8.686981	7.780477	8.679061	7.541963
A_19_P00807336	10.31962	10.03157	9.5208235	10.117856	10.273307	9.996443
A_19_P00807545	5.9640336	6.3126516	6.00105	6.460386	5.8404512	6.222595
A_19_P00807748	7.1002913	7.175101	7.778524	7.6908693	7.113536	7.733671
A_19_P00808086	7.4547367	8.402859	8.133532	7.98222	7.9954224	8.442511
A_19_P00808213	5.793358	6.135329	6.381339	5.6062646	5.9358582	6.1353774
A_19_P00808320	12.248355	12.013807	11.952887	12.843879	12.08982	12.713966
A_19_P00808408	6.982494	7.550824	7.736274	7.7771096	7.4191117	7.846488
A_19_P00808452	7.671414	8.512156	10.859974	9.240588	7.8855977	8.845287
A_19_P00808461	9.082369	9.126297	9.499743	8.888834	8.403088	8.9166
A_19_P00808514	4.878072	5.061626	5.078809	4.9979787	4.6566157	4.8902235
A_19_P00808758	9.539983	9.192492	9.831713	8.488137	9.319744	8.749083
A_19_P00808834	7.8823967	8.045713	8.173844	8.398175	8.58004	8.059677
A_19_P00808883	5.1825256	5.42732	6.0151615	5.921864	4.922446	5.743374
A_19_P00808923	10.044291	10.304316	9.771783	10.343481	9.461641	10.152966
A_19_P00809030	5.623679	6.0240726	6.764138	6.4733224	5.1120124	6.076639
A_19_P00809139	9.302734	10.485079	10.377071	7.7953095	9.655459	8.022772
A_19_P00809168	3.9978218	4.1417775	4.053473	4.131051	4.608396	4.6368766
A_19_P00809335	3.9323888	3.8576887	3.3079953	5.432085	2.943253	5.024256
A_19_P00809382	6.930208	6.560853	6.970061	6.7892094	6.860402	6.5830207
A_19_P00809423	9.037713	9.8940525	8.761095	9.52885	9.57551	9.502538
A_19_P00809429	6.1490073	5.4158735	6.5610986	5.9517484	4.668508	5.6092916
A_19_P00809558	9.008397	8.651067	8.805396	8.314396	8.54496	8.435758
A_19_P00809624	4.6698675	5.218449	3.9679365	4.477605	4.645933	4.4630647
A_19_P00809682	11.486365	11.545849	11.519016	12.316533	11.63491	12.142718
A_19_P00810040	6.1000466	5.528188	6.4282694	6.314904	5.722394	5.6190434
A_19_P00810045	8.5881	8.408705	7.445259	8.402859	8.579375	8.247416
A_19_P00810085	4.570566	4.6311083	5.277831	4.9347625	4.867047	5.214248
A_19_P00810205	8.638465	7.946774	7.580355	4.626713	7.065642	4.7438035
A_19_P00810361	8.493989	6.0783195	5.0871606	6.881118	5.5486593	6.2289286
A_19_P00810465	2.7477734	3.2059045	5.4915504	4.610606	3.7907748	4.143794
A_19_P00810474	9.537228	9.87341	9.543825	10.015867	10.094715	10.119579
A_19_P00810523	7.892629	7.6031604	8.104373	7.843231	7.521947	7.698632
A_19_P00810751	6.367444	6.1083302	4.694346	5.29617	6.1126747	5.336668
A_19_P00811038	5.0954375	5.242075	4.003433	5.1713095	4.789363	4.3330135
A_19_P00811234	7.8372393	6.6056614	7.3923044	7.7033257	5.5418944	7.512545
A_19_P00811284	6.086371	7.0896525	4.4143686	5.6367755	6.1244755	5.343366
A_19_P00811460	3.998805	3.5771494	5.9853067	5.2186427	4.4683905	6.598569
A_19_P00811706	7.843183	7.763416	8.385187	8.666589	7.574875	9.197313
A_19_P00811812	6.342898	5.6701016	6.1723194	6.3597765	6.2026887	6.454239
A_19_P00811828	3.6043491	3.6509643	2.0786154	3.0070603	2.7779787	3.107635
A_19_P00811843	9.447006	9.5115385	9.772491	9.427846	9.385205	9.18447
A_19_P00812033	4.1338043	3.7486527	5.1235833	6.4893427	4.764083	6.4817276
A_19_P00812044	8.681025	9.133572	9.159548	9.4631605	8.856218	9.558799
A_19_P00812190	4.685631	7.8034587	4.7574253	2.60287	8.054732	3.1223633
A_19_P00812215	8.027511	5.593798	5.7635746	6.582153	5.4157357	6.183686
A_19_P00812250	7.370204	7.068768	6.951856	8.098245	7.1980414	8.173571
A_19_P00812349	3.8829677	2.7972536	3.8774858	2.8656094	2.7036264	3.4173622
A_19_P00812553	8.595115	8.687598	7.830521	8.393351	8.792508	8.18394
A_19_P00812562	4.1553545	4.174681	4.013895	4.3527274	3.943092	3.4960501
A_19_P00812608	6.5268035	7.383864	6.2235847	7.1895924	6.986425	6.685374
A_19_P00812701	4.828536	1.6505995	4.2816525	2.6393712	2.9073207	3.0675478
A_19_P00813077	5.930499	7.0780697	7.3832145	7.8478003	6.5103855	7.9406233
A_19_P00813124	5.7789993	5.261371	5.1745815	5.552207	5.4392643	5.8571453
A_21_P0000001	5.6666055	5.744537	5.7239275	4.7597237	5.1497765	4.893954
A_21_P0000003	5.1789074	4.4233665	7.7920375	4.590638	3.6031334	4.526327
A_21_P0000004	3.9654334	1.8961523	2.5056856	3.4185505	1.7818459	1.503277
A_21_P0000005	4.3904314	5.3178425	5.0538344	4.270416	5.3100896	2.4560666
A_21_P0000006	9.598873	7.578209	8.532839	7.259608	6.9959803	7.379956
A_21_P0000007	6.7922907	7.318907	6.6875205	6.940391	7.1060314	7.182098
A_21_P0000008	1.4389172	1.6574162	1.4773757	1.4328212	1.5002267	2.2963214
A_21_P0000009	2.179644	1.6077563	2.840404	2.494174	1.9235169	2.250416
A_21_P0000010	2.1848254	1.7267495	2.1601331	5.0542645	2.2229934	3.47886
A_21_P0000011	7.42085	7.450815	7.2701874	7.367867	7.716951	7.1263843
A_21_P0000012	5.3575816	5.026284	4.7416973	4.8561964	4.9635725	4.1499457
A_21_P0000013	5.905329	6.3248076	6.3136077	5.3920746	5.7044306	5.837052
A_21_P0000014	5.318431	5.7801104	5.7236376	5.3462586	6.3365793	5.362219
A_21_P0000015	5.8375063	6.2427106	5.3006067	4.770423	6.632192	4.621854
A_21_P0000016	3.2240593	4.0611224	3.5295022	3.144514	4.1929417	3.4635677
A_21_P0000017	4.465759	4.66966	5.1250157	5.4315166	3.2921724	5.295557
A_21_P0000018	4.4275603	4.373725	4.849666	4.2125854	4.040389	4.302695
A_21_P0000019	5.0184536	5.2951756	5.6717763	5.6953835	4.4228344	5.2776675
A_21_P0000021	4.9505496	4.0366025	4.0392632	4.5670524	4.004944	5.166011
A_21_P0000022	4.893746	4.5660405	4.6954207	3.5864205	4.517767	3.4364233
A_21_P0000024	5.7900963	6.6414795	8.647537	7.1713552	7.6852884	7.306961
A_21_P0000027	6.687988	6.2320237	7.024035	7.491274	6.2092886	6.95701
A_21_P0000028	4.569612	4.0544195	4.39511	2.1383555	4.993449	2.3648257
A_21_P0000029	5.4009204	6.533278	6.6742268	5.914352	6.4907174	5.655886
A_21_P0000030	4.1147923	4.08284	4.756414	2.8629744	4.027311	2.6320348
A_21_P0000031	3.739409	2.900669	2.7383573	3.2296746	3.2131948	3.0434902
A_21_P0000032	2.8724535	2.853553	3.243627	2.8204522	2.529569	2.1142812
A_21_P0000033	15.385705	15.261939	15.676788	15.323715	15.375924	15.552558
A_21_P0000034	6.2206607	6.60157	6.931337	6.7270374	6.3769426	6.6953497
A_21_P0000035	5.706427	6.2011085	6.0837097	5.64248	6.3946624	5.5360613
A_21_P0000036	3.5455036	3.522683	2.8473868	1.9388276	3.4765327	1.5298512
A_21_P0000037	7.1036377	6.0358634	7.1094723	6.402071	6.103621	8.355737
A_21_P0000039	5.972461	6.082947	4.77275	5.52017	5.2668056	5.685047
A_21_P0000040	5.160515	5.5096874	3.2653172	3.5928159	5.3435116	3.9017527
A_21_P0000042	1.4670255	1.4228978	1.7740326	1.4381417	1.502046	1.5151895
A_21_P0000043	1.7222447	1.4311442	1.7998466	1.7063106	1.515126	1.7749041
A_21_P0000044	5.602726	4.916086	8.062541	7.3097277	6.019694	7.1497045
A_21_P0000045	1.3845689	1.6894885	2.31377	2.0579019	1.7298691	1.4163363
A_21_P0000046	6.020724	6.4117317	6.913173	5.836053	5.6387844	6.0369487
A_21_P0000047	4.372116	4.947233	6.0723405	4.666779	5.071429	4.317242
A_21_P0000049	2.5661364	2.379255	4.532007	3.4518464	3.4779625	2.4845445
A_21_P0000051	5.0232615	6.375674	5.846729	5.0477223	6.3525386	4.72224
A_21_P0000052	4.237601	4.3921423	5.407308	4.408256	4.47017	4.7492766
A_21_P0000053	5.676589	4.5136833	5.5966187	5.5533824	4.582388	5.1065383
A_21_P0000055	5.6694264	4.7408857	4.959018	4.9034214	5.0977855	5.285125
A_21_P0000056	6.882616	6.4514837	8.011253	7.8262444	6.7132854	6.9959216
A_21_P0000057	4.404743	4.902436	5.768828	4.979524	5.221652	4.5654473
A_21_P0000058	6.491345	6.055248	6.2871237	7.0779624	5.7216134	7.3405676
A_21_P0000061	9.543639	10.152196	9.752951	9.714026	9.763559	9.860032
A_21_P0000064	6.205114	5.7447844	3.916578	2.729932	5.984852	4.0278196
A_21_P0000065	7.4214506	5.5054827	6.69944	5.763766	6.981074	4.6762667
A_21_P0000066	2.2948363	3.6814396	4.0490136	3.9510186	3.1112475	3.7395492
A_21_P0000067	2.9878328	3.2430482	2.0841274	1.2525985	3.4665265	4.300508
A_21_P0000068	6.3093905	6.8443947	5.689505	6.909136	6.459157	6.3977265
A_21_P0000069	3.4240587	3.0817578	7.0232162	2.7309287	1.802628	2.3032072
A_21_P0000070	5.408167	6.170568	5.1906276	5.918442	5.640699	4.4016676
A_21_P0000072	1.4271	2.5302126	2.3436854	1.42844	1.8339248	1.4186519
A_21_P0000073	6.328341	7.5478983	5.2796664	6.8201814	6.7371316	6.1190286
A_21_P0000074	3.068116	2.3398085	1.615233	3.7486937	3.6571708	3.7494297
A_21_P0000075	4.569353	4.105046	4.731022	4.2256393	5.0583973	3.5814164
A_21_P0000076	7.2189555	6.2673492	6.0675797	2.5259392	6.0643744	3.6071534
A_21_P0000078	1.5699213	1.4077979	1.5858917	1.5430061	1.4826674	1.9573556
A_21_P0000079	5.4182525	4.820752	4.2137947	5.4295764	4.5468407	5.3028784
A_21_P0000080	2.1205957	2.8423522	3.76241	2.6689146	3.369261	1.9852259
A_21_P0000081	8.439938	8.3464575	9.354701	8.218372	7.8204594	7.825611
A_21_P0000082	4.983852	4.0865016	3.672313	4.7779264	4.083258	4.660376
A_21_P0000083	7.517186	7.5033226	9.327557	6.109253	7.486823	6.203016
A_21_P0000084	2.0653057	2.5947142	4.402128	3.484606	1.4252129	1.9726169
A_21_P0000085	2.8955224	2.2013507	3.5446804	3.506849	3.2043235	2.5006173
A_21_P0000086	6.355541	6.146494	5.980981	5.5165925	5.580224	5.288084
A_21_P0000089	6.9678154	6.525647	6.8957787	6.5941887	7.3563514	6.531551
A_21_P0000091	6.592615	6.506027	7.131949	3.6921859	5.743602	5.4558735
A_21_P0000092	8.030569	7.4942117	8.961581	8.217628	7.6479645	7.9808555
A_21_P0000093	2.8971837	3.3014219	4.1958346	3.557748	3.4850833	4.0221424
A_21_P0000094	7.4568872	7.9282465	7.2139287	6.9244776	8.269005	7.2468534
A_21_P0000095	6.9471674	6.987713	7.9631248	7.169165	7.6088	7.314212
A_21_P0000096	2.8353574	3.5507429	3.0803418	2.921993	3.6300585	3.814657
A_21_P0000097	3.593188	2.865839	3.1854217	3.7173913	1.7494947	2.5086398
A_21_P0000102	16.178925	15.618776	16.308357	16.03089	16.496372	16.254726
A_21_P0000103	5.9879375	6.72843	6.024659	5.911883	6.6793528	6.3295064
A_21_P0000105	2.6563017	2.9324133	2.9630046	2.21849	3.235086	3.2668674
A_21_P0000106	18.196009	18.463459	18.35783	18.069372	18.605682	18.196009
A_21_P0000108	14.139406	14.344099	15.015708	14.174343	14.914757	14.33184
A_21_P0000109	12.173115	12.318743	12.737172	12.030455	12.846103	12.223051
A_21_P0000110	4.744459	5.562244	5.25352	4.7474	5.726647	5.471223
A_21_P0000111	1.508116	1.4814456	1.5493714	1.4921947	1.5700828	1.5655785
A_21_P0000113	6.4677544	8.137941	5.491618	6.6334267	8.089141	7.478327
A_21_P0000114	1.4330128	1.5279893	2.9641976	2.1630993	1.7951494	1.4457163
A_21_P0000115	7.1778812	6.6946797	7.349371	6.792088	6.4208403	6.822958
A_21_P0000116	5.281935	4.1472855	5.172791	4.7817125	3.6174853	4.8190937
A_21_P0000117	5.350269	5.771867	4.7366276	4.8388543	5.2242236	4.822842
A_21_P0000118	3.9417121	4.578225	4.01296	5.081034	4.4002895	4.6894035
A_21_P0000120	1.3732487	1.501535	2.095041	1.3734194	2.2118037	3.3627706
A_21_P0000122	5.9659495	6.30204	7.1088796	6.22741	6.399336	6.350174
A_21_P0000123	1.5389332	1.3811435	2.1040282	1.9849625	1.7287126	1.8355973
A_21_P0000124	3.6831865	3.5907366	4.9331465	3.7686293	4.0947747	3.1742096
A_21_P0000125	3.471713	3.7200518	3.2622936	1.5055121	3.3056731	3.0159698
A_21_P0000126	4.888932	4.9866953	6.9391685	5.826268	4.669517	4.910263
A_21_P0000127	6.5769477	7.1236534	7.1009197	6.5583615	7.6132975	8.622055
A_21_P0000129	4.6022296	5.0222406	7.7270403	5.2268133	5.4470015	5.866067
A_21_P0000130	1.9995294	1.6060516	2.898784	3.3870542	1.4904988	1.8985543
A_21_P0000131	7.8918424	7.844017	8.169478	7.783575	7.6065755	7.8347297
A_21_P0000133	4.280451	3.476791	1.7125157	1.6786054	1.6920999	2.2940147
A_21_P0000135	5.6741676	5.274972	5.3870964	6.1614547	5.6147537	5.8559074
A_21_P0000136	1.9496164	1.6862559	2.5854554	1.8643935	1.8897711	2.3208332
A_21_P0000137	6.279813	7.394994	6.5814614	6.794571	7.021083	6.977633
A_21_P0000138	4.851924	6.004595	5.9172993	4.6099877	6.4252486	4.4747853
A_21_P0000139	12.83573	13.420582	12.8299	13.235428	13.172835	13.264399
A_21_P0000140	7.1607304	6.7031655	5.857637	6.319354	6.514061	6.965208
A_21_P0000144	5.361337	5.620685	5.48886	5.343123	5.8079586	5.347772
A_21_P0000146	2.051315	1.6854856	1.4676473	2.1692443	2.2521677	1.4662461
A_21_P0000149	8.474399	8.853337	8.250072	8.144672	8.672123	8.394359
A_21_P0000151	2.6512032	2.507853	3.023088	3.073601	2.3252413	2.5717604
A_21_P0000152	7.955068	8.518189	7.538205	7.9802456	8.612103	7.9239125
A_21_P0000153	4.626463	3.810886	2.1868238	5.668743	5.008891	5.082925
A_21_P0000154	2.8121753	3.8131948	2.086192	1.9014044	3.6482768	2.0935805
A_21_P0000155	4.113576	4.4600906	4.6262865	4.114107	4.3793373	4.322337
A_21_P0000156	3.936021	4.7427425	3.553509	5.335298	5.473909	5.515726
A_21_P0000157	6.5511646	5.5863066	6.7497835	6.4013686	5.32897	5.8401136
A_21_P0000158	5.63476	6.1213274	5.3443384	5.78161	6.0461473	6.10416
A_21_P0000160	2.765858	2.8721073	3.1431186	2.499956	2.7149367	2.3060806
A_21_P0000161	4.092904	3.8036969	3.679252	3.246909	3.305309	1.7446235
A_21_P0000162	2.2773683	1.4212059	1.2821649	2.5765834	2.051315	1.272469
A_21_P0000163	8.161467	8.990422	8.121261	8.394359	8.931168	8.814776
A_21_P0000164	4.145652	5.732598	2.4436533	5.2748656	5.163586	4.8531184
A_21_P0000166	3.690002	3.2445633	3.233818	4.173486	3.300679	3.9157355
A_21_P0000167	1.4871998	1.5262638	4.2370505	1.4910985	1.4758896	1.498096
A_21_P0000168	4.948382	3.6267323	4.7989936	5.9492936	3.8108315	5.4732437
A_21_P0000169	5.533555	5.3650904	5.461844	5.533938	5.555933	5.2310452
A_21_P0000170	3.01333	2.3055737	3.4426072	2.5101583	2.8313015	2.8125453
A_21_P0000172	6.8933797	7.5411696	7.7715955	6.623286	6.9297004	6.3709507
A_21_P0000175	8.900765	7.83148	8.566259	7.783415	7.5434194	7.907295
A_21_P0000176	2.7936704	2.2134385	2.7484157	2.4412603	1.7357848	2.3250294
A_21_P0000178	1.4244244	1.4335383	1.4554421	1.4132776	1.5095817	2.0716462
A_21_P0000179	8.691985	9.358388	8.8291645	8.661128	9.306096	8.79767
A_21_P0000180	4.3577833	4.167871	4.730884	4.1939006	4.7387743	4.414296
A_21_P0000181	7.267708	7.6522655	8.190312	7.326029	7.2864504	7.5440087
A_21_P0000182	2.3103738	3.0626435	1.7518611	1.7851048	1.9426547	1.741581
A_21_P0000184	5.682276	5.458066	5.647783	5.033314	4.36063	5.0161653
A_21_P0000185	4.3921423	4.1274815	2.3408175	2.1497586	4.07474	3.6778424
A_21_P0000186	6.088824	6.362427	7.598932	6.392506	5.959756	6.669008
A_21_P0000188	7.788273	6.7906804	8.724118	7.1466956	3.672996	6.943388
A_21_P0000190	3.812898	3.537265	3.3947256	6.9421864	4.2094026	7.1275477
A_21_P0000191	2.1975718	3.392407	1.4656149	3.11989	1.8657064	3.7483635
A_21_P0000192	5.217711	5.8108053	6.547532	7.020651	5.732067	6.346862
A_21_P0000193	8.568159	9.116686	8.00927	8.375121	9.037785	8.619078
A_21_P0000194	5.2623916	3.779926	4.1145215	4.2219515	4.568571	4.310117
A_21_P0000195	8.502462	6.748826	6.4364195	5.373363	6.0257974	5.311022
A_21_P0000196	1.3932894	1.3522819	1.4413806	2.0008895	1.5482761	1.9761416
A_21_P0000197	10.518365	5.986223	10.228683	7.715801	7.9117255	6.4799395
A_21_P0000199	6.831352	7.2019005	6.166733	7.7100677	6.4481316	7.2613297
A_21_P0000200	4.8304715	3.360441	4.175177	5.201075	3.9745436	4.9304
A_21_P0000202	7.4940968	6.820667	5.9618206	5.3496876	6.1117177	5.2831798
A_21_P0000203	7.4329863	6.537577	7.7700334	5.7136803	6.441632	6.154305
A_21_P0000261	9.605707	8.68922	8.592234	9.600382	8.667415	9.281813
A_21_P0000305	8.389681	7.5088353	7.7921014	7.9957223	7.0564837	7.6682725
A_21_P0000344	10.817104	11.715926	12.56145	12.100154	11.620952	12.582625
A_21_P0000536	6.1731167	6.71335	6.270478	6.762235	6.9485545	6.58384
A_21_P0000552	2.0596254	1.7629073	1.4003433	3.81914	2.7623537	3.3770878
A_21_P0000566	8.048396	8.42622	9.158052	8.405124	8.115686	8.140596
A_21_P0000574	9.386757	8.535428	8.30379	10.570217	7.724933	8.939681
A_21_P0000585	7.683596	8.028282	7.6484003	7.4138455	8.093405	7.464873
A_21_P0000599	9.961732	11.118709	10.034231	10.626182	10.862568	10.363634
A_21_P0000602	10.98643	9.403943	9.030811	9.38317	9.150904	9.5460415
A_21_P0000605	7.1453958	7.018436	7.0968113	7.3618736	7.375757	7.5573926
A_21_P0000624	3.0049894	4.5961137	1.6302999	4.125169	3.7164216	3.3805041
A_21_P0000664	7.63404	7.272869	5.623808	6.216349	9.462487	6.4899826
A_21_P0000669	8.276247	8.562955	7.569197	7.4047875	7.9565606	7.302731
A_21_P0000671	10.857794	10.126331	9.732367	11.392836	9.123663	11.022602
A_21_P0000703	6.3738513	7.3285933	6.1042624	5.7050676	6.3463864	6.307207
A_21_P0000707	5.65098	5.093373	5.405072	4.5764365	4.784214	4.525462
A_21_P0000766	9.853556	8.469916	10.847315	10.396793	8.903299	10.051772
A_21_P0000845	3.8254318	4.991784	3.5049856	5.3742156	4.1355724	4.3666615
A_21_P0000911	3.4995828	5.4366536	6.278053	5.702305	4.275119	5.739493
A_21_P0001133	3.6284964	4.163933	4.0442395	3.3528426	4.4550495	3.4665265
A_21_P0001139	3.994131	4.451198	3.1558926	4.913954	5.128326	5.0263777
A_21_P0001345	4.452251	3.4489293	3.9576142	4.904198	1.6693062	4.307858
A_21_P0001374	9.879571	9.839875	9.310548	9.331142	9.432706	9.397025
A_21_P0001772	2.3393986	2.5724554	2.1141796	2.0172648	3.381213	1.9526471
A_21_P0001785	2.8960783	3.5848894	3.3546567	2.8102396	4.057845	2.8992488
A_21_P0001908	3.8063347	2.0015705	2.9871576	3.6460574	2.3210347	2.9501383
A_21_P0001952	7.158012	7.7039647	6.924982	7.461982	8.092805	7.714287
A_21_P0002182	4.7186184	5.854433	4.5303607	4.934542	4.9566574	3.6457071
A_21_P0002263	1.4767988	1.4878967	1.6758357	1.4909481	1.4432203	1.4813669
A_21_P0002474	9.73731	9.594005	8.514038	9.457763	9.15016	9.303648
A_21_P0002475	8.266042	7.987767	7.062923	7.8879557	7.49674	7.450193
A_21_P0002559	2.6963263	2.3123398	3.2282836	4.215508	3.2353177	4.588706
A_21_P0002592	2.3049598	1.9257827	3.316844	2.1405149	2.7359798	2.3524427
A_21_P0002595	2.142346	2.189907	1.9668738	2.4878201	1.6071348	1.4233525
A_21_P0002622	1.6967268	1.6311837	1.6101274	1.5980543	2.4513774	2.0747519
A_21_P0002709	4.328699	3.7566884	4.5069256	4.0138307	3.2923892	3.921633
A_21_P0002710	5.3694386	5.8063235	6.4394026	7.060406	5.9950175	7.4518795
A_21_P0002766	3.3573256	3.1591198	4.075447	3.3484957	3.9809766	4.434787
A_21_P0002772	3.7999735	3.696775	3.3528426	2.0109584	3.8036125	2.6110098
A_21_P0002945	3.3499277	4.916572	4.232462	3.3789594	5.192682	3.467857
A_21_P0003027	3.601721	3.1593916	3.5360634	3.1525512	2.5749528	3.7587914
A_21_P0003137	16.567324	16.743172	17.00128	16.974878	17.320988	17.091497
A_21_P0003159	2.686782	2.5644155	3.1443167	2.6908429	2.4525764	2.8276324
A_21_P0003321	1.3318986	1.268523	1.3116641	1.3381107	1.6873696	1.3024921
A_21_P0003555	2.6110902	1.3177521	1.4800376	1.6966685	1.3586106	1.5434904
A_21_P0003568	4.68869	5.5092463	5.5244026	5.591787	5.398151	5.1818514
A_21_P0003588	5.9694276	5.8188095	4.694088	5.720572	5.6229086	4.9409246
A_21_P0003700	3.1280715	3.0045214	4.3626466	5.386364	3.4284422	6.1293077
A_21_P0003706	7.457544	9.7773075	9.366339	7.942737	8.864978	7.7454853
A_21_P0003711	3.441113	3.5300663	3.364827	3.7978706	3.342344	3.3752086
A_21_P0003782	7.6001205	8.151017	7.6501594	8.006519	7.9479814	8.295259
A_21_P0003827	6.0038424	6.6203938	5.96423	5.9556093	6.3614388	6.542911
A_21_P0003885	4.1752353	2.9690866	4.7963614	3.4197285	2.6346729	3.3788185
A_21_P0003933	2.7588239	2.6400857	3.7968006	2.8844643	3.3215108	4.0365405
A_21_P0004082	2.5846384	2.5031478	2.7498326	3.11515	2.0346622	2.0805125
A_21_P0004096	3.1657267	1.2790859	2.0856338	2.4175658	1.3018621	1.2902321
A_21_P0004274	7.3815765	7.3213177	6.301733	6.8590007	6.9392343	6.99805
A_21_P0004292	5.668586	5.385178	4.612759	6.0186625	4.992475	4.7042747
A_21_P0004360	8.625683	9.182861	8.583953	8.8377495	8.9398	9.0512085
A_21_P0004385	1.3263516	1.4588733	1.3262981	1.3173914	1.7422544	1.3352895
A_21_P0004513	3.0747976	2.766986	2.81742	3.2297761	3.0039535	2.3677354
A_21_P0004615	1.3531408	3.308101	1.3760979	2.138905	3.0053551	4.3437138
A_21_P0004641	7.2449403	7.5085645	6.9643984	7.3025575	6.651247	6.9659705
A_21_P0004718	6.8912477	7.884393	7.0338798	7.0946364	7.626833	7.149948
A_21_P0004762	2.1288543	1.9800599	2.1974814	1.7799907	2.5252287	2.493457
A_21_P0004859	7.1083293	7.9849052	7.0098557	7.253741	7.92933	7.489041
A_21_P0004860	9.7885275	10.423147	9.292539	9.833088	9.547933	9.992665
A_21_P0005022	4.008908	4.840177	3.758398	4.0524035	4.5102267	3.565041
A_21_P0005115	7.3476415	8.079424	7.3071675	8.090281	8.011613	7.9358597
A_21_P0005337	1.272139	1.2756189	2.0317655	1.3996089	1.2917829	1.3435582
A_21_P0005370	6.3366604	8.055415	6.7415257	6.822623	8.321403	7.4329042
A_21_P0005390	3.3621154	3.5940173	3.7954793	3.4339838	3.1673849	4.426207
A_21_P0005617	2.048042	1.5416137	2.769296	2.64492	1.8842791	1.991663
A_21_P0005629	2.7973337	1.3718498	1.3406582	2.6409721	1.8150008	2.1907759
A_21_P0005819	6.141035	6.966168	5.9119906	5.4829264	6.4303336	4.931911
A_21_P0005852	5.152862	5.382561	5.353916	4.9593263	5.0754952	5.13125
A_21_P0005979	6.755548	7.8537445	7.6020746	7.0152497	8.330657	6.928711
A_21_P0006008	8.670139	8.567306	8.211526	8.619755	9.03108	8.348711
A_21_P0006341	1.7045561	2.3920093	2.204619	2.52487	2.2042556	2.4436533
A_21_P0006454	3.8410158	3.0767257	2.949984	2.5294704	2.3924527	3.4469347
A_21_P0006496	5.1123705	5.5274653	5.2179465	4.9958596	5.3370285	5.092254
A_21_P0006623	2.060688	2.1560946	2.6792693	1.5439913	1.5123355	2.4841487
A_21_P0006761	2.7291708	2.3778832	2.0434694	2.8446903	2.594229	2.4246244
A_21_P0006771	2.6834934	1.7130511	1.6973572	1.382322	1.5674534	2.2357094
A_21_P0006840	1.4662118	1.4183072	1.519951	1.4575486	1.4994166	1.5356914
A_21_P0007045	1.7677708	2.447631	2.0725565	3.2138894	1.592065	3.6200387
A_21_P0007135	6.8081822	7.5636544	7.0390615	7.2185464	8.011076	7.6872
A_21_P0007218	9.330397	9.467076	8.708458	9.085068	10.494023	9.637289
A_21_P0007220	6.0931325	6.847506	6.22975	5.625287	7.0116186	5.498956
A_21_P0007240	2.2281911	3.136785	3.9796002	3.7037187	2.940894	3.8436055
A_21_P0007393	1.9617338	1.6230264	1.472251	2.2142546	1.9364842	1.4498913
A_21_P0007483	2.1268523	1.7032299	1.7614486	2.1709127	1.5385933	2.5243096
A_21_P0007889	1.5664463	1.4926265	1.5781649	1.5662612	1.4848372	2.2668076
A_21_P0007895	8.977802	9.149573	9.728232	9.672036	10.061476	9.7702055
A_21_P0007914	1.675319	3.0111315	4.71982	6.2027516	1.8430527	5.148454
A_21_P0008046	6.366969	6.9447255	6.0528393	7.1335053	6.3639	6.375234
A_21_P0008224	2.1104496	2.792011	1.7839978	1.508116	2.5439687	1.6362416
A_21_P0008265	3.8186352	4.01694	3.1733239	2.6713989	2.9371698	3.359923
A_21_P0008267	3.7700949	3.9716756	4.5535607	3.5838156	3.8992033	3.8710983
A_21_P0008298	2.0679352	2.0905423	1.7748548	1.8694495	2.6506045	1.8653346
A_21_P0008314	2.3315415	2.981277	3.305608	2.9262784	3.0837753	4.097491
A_21_P0008419	3.6437125	4.013021	3.2385263	3.649459	3.9476216	3.8705847
A_21_P0008622	6.4271297	5.356499	5.981556	6.781781	5.9526014	7.0314507
A_21_P0008653	4.7132835	4.6409903	4.69339	5.068294	4.150662	4.063601
A_21_P0008759	6.640296	7.232445	7.1791406	6.7184205	7.197768	7.231864
A_21_P0008763	3.0637624	4.0606823	3.9816446	3.499256	4.845299	2.7796617
A_21_P0008873	1.8201641	1.5670542	5.1793385	2.097493	1.895544	4.4646997
A_21_P0009009	5.296828	5.56644	4.8127313	5.1074615	5.4662185	5.9657183
A_21_P0009030	1.7920649	4.042906	1.6414442	2.6971734	4.1635094	7.172135
A_21_P0009097	5.911575	5.8880434	6.592478	5.809484	6.093343	6.538578
A_21_P0009102	1.9867331	2.4573684	2.1659465	2.039105	2.5530813	1.8932681
A_21_P0009189	3.598992	3.6614988	3.5081534	2.538346	3.7317102	3.697857
A_21_P0009203	1.3045092	1.3380018	1.3529685	1.7413262	1.3042016	3.5698771
A_21_P0009430	2.0601642	1.6230118	2.6830537	2.3395355	1.4342656	2.242203
A_21_P0009431	1.3078343	1.2487673	1.3537091	2.4680846	1.2657346	2.2509289
A_21_P0009509	5.869859	6.944494	5.8945403	4.884841	6.583371	5.089823
A_21_P0009574	3.54217	3.4628472	3.7968652	4.290253	3.5770829	3.7777596
A_21_P0009932	2.9506502	1.7203974	3.621897	2.8838902	2.6249828	2.9723775
A_21_P0010073	6.8669853	7.509594	6.7803674	6.999357	7.875733	6.7884564
A_21_P0010304	6.609413	1.4967718	3.8627355	10.55607	7.2415333	10.474128
A_21_P0010329	4.730952	3.6751223	6.235058	4.4745197	4.749663	5.120554
A_21_P0010402	5.5577364	4.074167	7.270262	6.0661197	6.163989	6.4053006
A_21_P0010469	5.0653896	5.409734	3.937993	4.801822	5.274194	4.2832704
A_21_P0010483	5.6426644	5.9582515	5.069224	5.5105047	5.7853475	6.228865
A_21_P0010489	6.7231255	6.772679	7.142312	6.8956957	6.5211945	6.788799
A_21_P0010490	2.1307561	8.239187	8.02669	2.7915788	5.9624147	2.3293543
A_21_P0010493	6.0648203	3.484606	5.071429	5.0446467	3.4586828	4.1677103
A_21_P0010519	9.608524	10.20882	9.67328	9.987777	10.176146	10.676471
A_21_P0010536	8.048491	10.130351	7.6250157	6.9415703	10.627408	6.3308773
A_21_P0010552	4.0252957	3.9871566	4.968518	4.973622	4.5585837	5.002627
A_21_P0010558	5.5042605	5.0503626	5.817642	4.717055	6.4479256	6.6020956
A_21_P0010561	7.512611	7.2756805	5.734932	4.176104	9.420283	4.3645873
A_21_P0010565	8.939154	9.06354	9.260741	7.811312	8.118184	8.154929
A_21_P0010586	2.7160766	3.0768647	1.8244373	1.808064	3.2191243	1.3719765
A_21_P0010595	6.4697447	6.98715	8.450981	8.006608	7.001478	7.869312
A_21_P0010601	7.0953465	7.2121897	6.4804244	7.376706	7.384352	7.2729588
A_21_P0010602	6.9508076	7.2085786	6.578613	7.0912395	7.513493	6.9969735
A_21_P0010604	7.134822	8.5399885	7.7250266	6.6694646	8.807643	7.9154744
A_21_P0010612	6.5282936	6.762094	6.7545767	7.729845	7.9000106	7.9132266
A_21_P0010626	7.6351724	4.6018357	9.109521	4.6173797	4.8269515	5.846792
A_21_P0010639	10.2828665	10.289156	10.509212	10.146165	9.515924	10.215386
A_21_P0010647	5.0355315	4.570566	5.259207	5.263235	4.8735943	5.634141
A_21_P0010654	15.486997	13.9079075	14.826264	12.892751	13.66532	12.567375
A_21_P0010658	6.8069897	5.3135066	1.322299	1.9140424	4.8086615	1.3576348
A_21_P0010728	7.1365275	6.854656	5.3515935	4.092005	9.035824	3.7370734
A_21_P0010744	12.278473	12.734242	12.705706	12.480578	11.984413	12.62263
A_21_P0010747	10.377342	10.910256	10.584429	10.555471	10.84988	11.005915
A_21_P0010755	8.55709	8.851926	8.212001	8.3236885	9.026866	8.518292
A_21_P0010756	3.456443	3.5323393	4.3338566	8.334076	4.2190175	7.0975256
A_21_P0010757	3.578079	2.0058944	2.5195582	5.9983177	1.5473082	4.421221
A_21_P0010758	5.980142	6.449188	5.750171	6.5686274	7.117213	6.805476
A_21_P0010770	4.9373965	5.591787	5.723369	6.413018	5.7018743	6.667698
A_21_P0010771	7.1541066	8.049714	7.835847	8.565585	7.818849	8.669684
A_21_P0010776	9.141748	9.413175	6.9692736	9.823819	10.466385	9.5483885
A_21_P0010798	1.5604289	1.4965757	6.093256	1.5387908	2.0805125	2.3713477
A_21_P0010807	1.5000368	1.373087	1.5081704	1.488127	1.4483157	1.4681258
A_21_P0010808	2.0924315	1.6092647	2.0835967	2.2338042	1.6415474	1.9187326
A_21_P0010823	3.2770271	2.0892928	3.7111285	2.5470119	3.251957	3.1648536
A_21_P0010834	9.866286	8.765065	9.734226	9.277193	8.771539	9.498424
A_21_P0010870	8.456367	9.010097	8.352482	8.704369	9.160586	8.714691
A_21_P0010877	8.799739	8.673163	8.904621	9.196289	8.429403	9.093551
A_21_P0010878	5.9904084	6.172935	6.9558926	6.659882	5.9323273	6.700392
A_21_P0010885	7.057219	6.927802	7.3157334	6.8028264	6.8356476	6.6490455
A_21_P0010939	1.4433304	2.277224	1.5419971	2.030571	2.8103905	2.4570735
A_21_P0010940	1.4814007	1.3468914	1.7257617	1.5363204	1.5160376	1.4715128
A_21_P0010942	3.5500762	2.6912122	4.886442	3.584094	3.0921774	3.8049707
A_21_P0010964	13.342658	12.316533	12.494603	12.108245	11.727684	12.172667
A_21_P0010965	4.3652034	3.352021	2.4589198	1.4526012	3.2266543	2.5516765
A_21_P0010973	3.9384472	3.7922184	4.4606524	2.8016846	4.011253	4.9388943
A_21_P0011001	8.671679	7.1573195	8.067018	8.660144	8.064574	8.244365
A_21_P0011007	1.415541	1.4287486	1.996917	2.494428	2.4423652	1.379456
A_21_P0011018	5.571689	6.024208	5.606502	5.443664	5.937172	6.267953
A_21_P0011055	2.003819	3.341889	9.9657545	3.3286388	2.9652658	5.4793973
A_21_P0011062	4.288974	5.043203	2.1838374	4.633332	4.274751	4.257834
A_21_P0011072	2.3460565	3.560393	2.9473245	2.4766774	3.223338	1.5937095
A_21_P0011079	6.9982347	6.929316	6.883114	6.883648	6.368239	6.834522
A_21_P0011080	5.6026025	5.798232	5.1789074	5.566078	5.4052753	5.515196
A_21_P0011087	7.925189	10.061609	7.689778	5.7526855	9.14483	5.825029
A_21_P0011106	9.583541	9.998296	9.771421	9.92696	10.264781	10.097985
A_21_P0011109	11.435543	10.786856	11.191798	10.6458025	10.549204	10.885768
A_21_P0011118	9.245993	9.367938	8.614038	9.338485	9.933908	9.25344
A_21_P0011119	9.330225	9.816657	9.244583	9.324676	10.311141	9.654404
A_21_P0011120	8.441629	8.360171	7.8362803	8.139626	8.97864	8.129135
A_21_P0011126	7.3517118	8.143011	7.013043	7.0174565	7.290901	6.6497107
A_21_P0011128	10.24766	10.339236	9.763084	9.512917	10.020626	9.434326
A_21_P0011133	5.77768	5.9353123	7.4459305	5.671536	5.687623	5.441462
A_21_P0011135	10.239035	9.631801	9.6450205	9.734226	9.658713	9.979968
A_21_P0011142	11.239805	11.409593	10.700838	11.33657	11.375325	11.42497
A_21_P0011146	10.380825	9.903995	10.111829	9.266833	9.418867	9.5414295
A_21_P0011189	9.877116	10.102729	9.918702	9.336553	9.819779	9.526191
A_21_P0011271	8.670194	8.472859	8.354576	8.910077	7.7758975	8.927795
A_21_P0011276	5.0288773	8.58355	9.095815	5.986847	8.160102	7.1533318
A_21_P0011298	7.816069	8.424599	8.682129	8.618489	8.537626	8.272234
A_21_P0011306	10.935625	10.886191	10.370049	11.585525	11.33657	10.642668
A_21_P0011310	6.7961526	6.7918816	7.6188507	7.052218	6.449973	6.7915277
A_21_P0011319	6.7378354	6.7198424	5.1666875	6.3334274	7.0445375	7.187491
A_21_P0011322	4.0914392	3.7316365	3.7872474	3.8188267	3.891201	4.1902547
A_21_P0011323	5.3757234	4.7743807	4.1406794	4.9343305	5.4515157	5.785437
A_21_P0011330	9.394637	10.313986	11.693426	9.974491	10.2720175	9.883965
A_21_P0011331	6.822958	8.240527	10.884626	8.222373	8.355038	7.532923
A_21_P0011344	9.009908	9.433698	8.157295	8.281234	6.782084	7.6859384
A_21_P0011345	6.40235	6.473214	5.603852	6.892659	6.2672753	6.644001
A_21_P0011375	8.323003	8.526892	8.44076	11.072629	6.9579945	7.97192
A_21_P0011381	9.16248	10.60625	9.414249	9.866465	9.952764	9.673354
A_21_P0011386	7.8505173	10.571106	8.498667	8.848807	9.617193	8.87905
A_21_P0011390	14.649477	14.885499	14.947728	14.821808	14.947728	15.011385
A_21_P0011391	5.394381	4.4045076	5.58383	3.9605725	4.4647937	4.345639
A_21_P0011396	8.687184	9.304729	9.528668	9.52008	9.403675	9.103645
A_21_P0011405	7.522978	9.250823	7.5829554	7.3684464	8.379451	7.312165
A_21_P0011417	10.153844	9.601072	9.797877	10.07457	9.8687315	10.234262
A_21_P0011418	11.2222185	10.57914	10.793225	11.041737	10.618123	11.302463
A_21_P0011419	9.925605	9.105022	9.4990835	9.548294	9.175947	9.749917
A_21_P0011428	5.556344	5.1835375	4.889124	6.1594377	5.887536	4.8092003
A_21_P0011430	8.073976	8.866993	8.988773	8.968124	9.068519	8.576888
A_21_P0011433	8.780745	8.623242	9.529757	9.098292	9.187497	8.843353
A_21_P0011434	8.355737	9.021646	7.416654	7.6271687	6.4396443	7.118161
A_21_P0011435	9.061636	9.529867	8.067864	8.453506	6.9702888	7.9153585
A_21_P0011453	6.3464584	7.0221515	6.46236	6.6623144	7.100742	6.2164974
A_21_P0011454	3.5011537	3.2615838	3.7716854	3.6116326	2.2827024	2.450068
A_21_P0011456	9.49599	10.005041	9.360427	9.939606	9.944453	9.811124
A_21_P0011463	11.065348	10.908967	10.41757	11.1648245	11.224384	10.531302
A_21_P0011465	10.665137	10.268928	10.134051	10.933965	10.617405	10.274524
A_21_P0011468	9.891997	10.506085	10.97627	10.88819	10.688969	10.485866
A_21_P0011470	9.038028	9.4660635	10.059638	10.075766	9.740845	9.781063
A_21_P0011474	6.6615787	6.1061172	6.8732347	5.5631814	5.9169292	5.631761
A_21_P0011476	6.6391706	5.8184533	6.8713818	5.2647705	6.0249243	5.3737955
A_21_P0011480	7.2431836	6.7781563	7.831184	7.85399	7.2760944	7.6720552
A_21_P0011496	2.3957977	2.0053697	3.6034038	5.5436983	3.176507	6.180202
A_21_P0011503	3.5072498	3.4894562	3.4893768	4.1780334	3.512514	3.8214793
A_21_P0011504	7.2922053	7.1030064	7.8876104	7.531342	6.8790674	7.5020504
A_21_P0011525	6.541849	6.7808294	7.797928	4.231762	6.286451	6.4545236
A_21_P0011526	7.402629	7.5094028	8.575236	4.99113	7.1875687	7.575007
A_21_P0011527	6.2488856	6.9668393	7.9674983	3.5432825	6.271258	6.278563
A_21_P0011529	7.4202733	7.136631	7.055635	7.183287	6.976739	7.022548
A_21_P0011530	8.882851	8.146607	8.50705	8.418254	8.388117	8.35294
A_21_P0011533	7.5105257	8.310969	7.9157176	7.78083	8.034024	7.840456
A_21_P0011535	9.544888	11.000843	7.9388976	8.44506	11.414192	9.043557
A_21_P0011537	5.600295	6.7077074	6.372562	6.20404	6.2191305	6.327139
A_21_P0011576	8.348911	6.623668	7.223041	7.4590993	6.9019566	7.361491
A_21_P0011588	3.7627037	4.5893564	3.8653855	3.900928	3.5618107	3.8755548
A_21_P0011593	5.792079	5.660784	5.770996	6.227302	6.1263065	6.1237264
A_21_P0011601	8.00119	7.894538	7.558503	7.5418367	7.4764194	7.5153527
A_21_P0011602	6.579861	7.409309	6.931466	7.1754355	6.9194803	6.90001
A_21_P0011603	9.088599	8.752389	8.886105	8.604329	8.167625	8.48331
A_21_P0011610	1.480966	4.490314	3.131143	1.4889747	4.574716	1.4586325
A_21_P0011612	5.2674212	6.5305376	4.854875	5.3345513	6.2581873	4.4826
A_21_P0011613	3.1129677	4.345639	3.7704625	3.1539705	4.2281213	2.881836
A_21_P0011620	7.310532	7.527996	7.606663	7.649894	7.015558	7.719962
A_21_P0011633	8.002023	4.917559	7.529835	11.134327	8.726904	10.832074
A_21_P0011651	3.7637067	3.995136	9.283164	5.4609222	4.93897	4.9791336
A_21_P0011663	4.176686	6.8624773	6.14796	7.620282	7.104709	5.7654657
A_21_P0011678	11.195409	11.377503	10.953316	11.333953	11.562641	11.273107
A_21_P0011683	3.1780055	2.9617002	5.63796	4.3812757	3.3836021	6.052042
A_21_P0011686	4.892613	4.272976	5.779154	4.175835	3.831205	4.3209286
A_21_P0011708	8.580509	8.279455	7.8807077	7.3455863	7.6677165	7.3577313
A_21_P0011714	10.224593	10.755921	10.261111	10.754575	11.193391	10.580163
A_21_P0011715	5.4549265	4.4257555	6.242785	4.6261253	4.5336585	5.143569
A_21_P0011718	3.0985787	2.8979533	3.74124	3.6528313	2.8500051	3.6833203
A_21_P0011726	2.7211072	4.311609	4.860793	2.6215	4.166971	4.0983057
A_21_P0011731	10.939316	10.589167	11.161074	11.463194	10.710923	11.140082
A_21_P0011747	2.1913233	2.064547	1.646253	2.923987	2.1464338	2.2404888
A_21_P0011751	2.2536929	1.5167427	1.7703962	1.6592553	1.7232376	1.7422544
A_21_P0011772	8.800704	9.673962	7.847996	8.411377	9.759493	8.301622
A_21_P0011774	4.851413	5.451303	4.9782424	4.9397864	5.5284925	4.3911486
A_21_P0011775	1.8514998	1.6716783	2.295511	3.000031	2.0001292	2.2499616
A_21_P0011779	8.361366	9.29123	8.739069	8.217523	8.81737	8.290537
A_21_P0011781	3.0155823	1.9096503	2.9460697	3.225438	2.458864	3.1369739
A_21_P0011806	11.650857	12.255827	12.123191	11.811662	12.318743	12.0508995
A_21_P0011807	6.433784	5.479923	4.1534276	4.7525873	4.9131327	4.0278983
A_21_P0011808	10.373918	10.122525	8.560408	9.79836	9.796379	9.201291
A_21_P0011812	9.248593	8.662338	7.5117617	7.94601	8.108315	7.4492736
A_21_P0011816	7.8174853	7.69788	6.8484125	7.5168185	7.0753837	7.3595033
A_21_P0011832	2.962425	2.684966	1.9139992	1.9298998	2.2461696	2.3920093
A_21_P0011838	9.269685	8.770225	9.301267	8.794238	8.655645	8.60418
A_21_P0011842	8.287954	7.9264636	8.271424	7.801451	7.758407	7.579264
A_21_P0011843	5.336231	1.6980472	3.9113743	6.505667	5.718472	7.8601046
A_21_P0011851	7.690513	8.005668	8.394525	7.918865	8.159787	8.5427
A_21_P0011866	13.667005	12.452378	12.777186	12.505045	11.828786	12.532987
A_21_P0011870	4.174745	4.0620303	4.444074	3.1758642	4.676895	3.576852
A_21_P0011871	1.9776483	2.548334	2.4464269	1.9641668	3.364414	1.9683255
A_21_P0011872	5.2061987	5.783839	5.6871605	5.1531925	5.6095	5.6273074
A_21_P0011884	1.6040943	1.3704596	2.0987494	1.9466494	1.7425675	1.6232703
A_21_P0011887	2.023212	1.3218218	3.2502427	3.156996	1.3118998	1.7321308
A_21_P0011897	6.6181374	8.302604	7.5709414	6.4437485	6.960801	6.320505
A_21_P0011898	7.9185348	9.909057	8.98214	8.474663	8.556392	8.527164
A_21_P0011910	8.000702	7.1283484	7.0809298	6.9325085	7.1851697	6.5480437
A_21_P0011923	12.363301	12.665325	12.892751	12.990713	12.990713	12.986364
A_21_P0011928	9.250823	8.820829	9.168925	9.477113	8.345448	9.16762
A_21_P0011929	8.696234	8.364137	8.699261	8.43062	8.313037	7.994291
A_21_P0011938	10.204596	10.361523	8.93806	9.881524	9.742342	9.915081
A_21_P0011967	4.013994	1.5887798	4.4854083	2.1211567	3.6551113	6.079089
A_21_P0012004	2.9370856	4.042049	2.5778797	1.9988878	3.5023682	2.7867162
A_21_P0012011	10.113037	9.430866	8.40134	9.000017	9.014416	8.895737
A_21_P0012046	1.352359	1.3623482	1.3739424	1.3623482	1.4127692	1.3547856
A_21_P0012051	6.6029825	8.426698	7.7114	6.9119554	6.92065	6.918701
A_21_P0012074	8.056693	9.239615	8.376844	8.364502	9.051061	8.922427
A_21_P0012084	4.046138	3.9547052	3.0204444	3.6372132	4.358651	5.0446467
A_21_P0012116	7.0341287	7.665442	9.19286	7.158126	7.2525067	7.2029347
A_21_P0012120	4.797048	2.8796177	2.1877067	8.318203	3.871647	8.453652
A_21_P0012180	2.3981094	2.360112	2.119904	2.8223763	2.3836298	1.4153873
A_21_P0012181	5.8935533	6.1135902	5.1673903	6.7131386	6.327309	6.2739005
A_21_P0012236	7.1967707	7.78798	6.4076395	7.8334646	7.3312397	7.6598434
A_21_P0012238	7.9333386	7.2155285	8.098859	8.14315	7.536929	8.00823
A_21_P0012250	4.0707183	3.7627823	4.9568424	4.4247227	3.38761	3.771422
A_21_P0012258	7.4271793	7.2864504	7.5436826	6.7266665	6.598771	6.890124
A_21_P0012273	4.8148336	5.823374	8.79767	6.5908756	5.4864664	6.730061
A_21_P0012275	1.4829047	1.6912407	1.5302619	3.0289993	1.6283128	1.5431681
A_21_P0012276	7.295977	5.968986	7.9097753	6.815085	5.263546	6.54113
A_21_P0012282	5.8597994	7.462686	8.376718	11.345316	7.0888658	7.5633993
A_21_P0012289	5.4424205	7.191514	8.18137	11.058008	6.8534455	7.16239
A_21_P0012291	8.023361	8.55142	8.798742	8.058745	8.282049	8.051041
A_21_P0012304	1.3007641	1.4272157	1.2925798	4.2435675	2.7544153	4.0171986
A_21_P0012305	2.41451	1.590422	2.1911683	5.0256205	3.1418195	4.313221
A_21_P0012311	7.9136963	8.022034	6.5993304	8.743396	7.575247	8.041951
A_21_P0012316	5.938827	5.932766	6.1506143	5.7956443	6.2885594	5.733542
A_21_P0012336	6.5586476	7.2116246	7.094287	8.668904	7.09366	6.754409
A_21_P0012338	9.812494	9.893034	11.902703	9.900868	10.211533	10.235075
A_21_P0012340	9.967441	10.21857	11.851338	10.39993	10.52255	10.626576
A_21_P0012348	2.622691	4.048465	2.3637133	4.0728445	3.0352724	3.0168633
A_21_P0012367	4.892561	4.4928346	5.405661	5.7059407	5.8173256	5.737389
A_21_P0012371	4.535794	5.4124627	4.815053	4.588706	5.648551	8.652097
A_21_P0012374	7.7423964	7.2018085	7.1133595	7.468381	7.1429267	7.4242764
A_21_P0012376	6.0818467	5.6587605	7.0451674	5.9710984	5.5366807	5.639004
A_21_P0012407	8.391914	8.087789	7.775253	7.865691	7.5073495	7.7505507
A_21_P0012430	4.6743903	3.771269	5.1340322	4.498557	3.8848348	4.0474896
A_21_P0012437	6.6822453	6.7309246	6.748826	6.504542	8.090501	6.6673756
A_21_P0012438	6.9011774	6.7935143	6.991218	6.5720253	8.307119	6.8586535
A_21_P0012439	7.282497	7.422917	7.378288	7.196549	8.893771	8.266564
A_21_P0012440	6.834522	6.8059664	6.930066	6.800663	8.551593	6.925097
A_21_P0012451	7.0148416	4.107978	8.532734	7.3808346	5.7316275	7.7171173
A_21_P0012453	7.2129345	3.0638666	8.686578	7.68509	6.068536	7.962969
A_21_P0012461	7.8097496	9.037713	7.921335	7.4748244	8.235372	7.6966763
A_21_P0012473	9.45807	9.755693	9.605505	9.923117	9.211481	9.987562
A_21_P0012528	5.568275	7.4821796	6.5232363	5.826472	5.868785	5.360512
A_21_P0012550	2.269493	1.5988604	2.1695771	1.5104799	1.5605664	2.2752047
A_21_P0012568	9.714709	10.074946	8.921206	9.166964	10.712378	9.155157
A_21_P0012571	6.343016	6.1954527	6.013819	6.0976706	5.050773	5.926055
A_21_P0012590	1.7145467	4.602884	1.3274295	1.6783338	3.1335046	1.3236628
A_21_P0012591	5.140074	6.765575	4.988597	14.594768	6.338283	6.7515287
A_21_P0012605	8.493589	8.297519	8.366614	7.4704304	8.148311	7.6475954
A_21_P0012646	10.491761	9.67328	11.104804	9.511593	9.048944	10.021292
A_21_P0012673	7.7240105	6.1409683	7.786957	6.6387243	5.6937084	6.2843533
A_21_P0012709	5.754325	5.912618	6.8356843	5.577602	5.1729245	5.6394057
A_21_P0012766	6.8585286	6.819923	6.012276	6.8576493	6.7554255	6.8647103
A_21_P0012784	1.4484541	1.6657039	1.5395644	1.4515059	1.4977831	1.5327262
A_21_P0012785	3.704097	5.01519	2.6224465	4.063197	4.40438	4.267807
A_21_P0012831	7.6116614	6.6923647	7.2199626	8.039622	7.5759506	7.712172
A_21_P0012845	8.270922	8.524454	8.56202	8.591488	8.773585	8.955486
A_21_P0012878	3.6847503	6.039236	5.6047034	5.7260966	4.8616843	6.217757
A_21_P0012903	7.780679	6.1176267	8.419458	7.8887486	7.25527	7.646938
A_21_P0012911	5.3937154	5.181098	4.981927	5.419552	5.2185154	6.679829
A_21_P0012912	3.2980442	2.9800136	2.2510219	3.836336	2.8845968	3.1386302
A_21_P0012913	1.856517	1.3712765	2.9598436	1.8799288	1.4385355	2.5826857
A_21_P0012927	7.6080885	7.712172	7.01416	7.3343506	7.20947	6.993696
A_21_P0012955	3.6356335	1.4066144	2.676811	1.78212	1.4814456	1.7973075
A_21_P0012992	7.450476	6.8615537	6.334214	7.69793	8.026215	8.5926485
A_21_P0013005	5.9812574	4.7630305	6.0704546	5.601263	5.6308603	5.7152524
A_21_P0013007	5.6946907	6.7979627	5.739636	6.0310264	6.1181874	5.598691
A_21_P0013035	6.2994213	6.1844893	6.697097	5.5770955	5.525937	5.3818345
A_21_P0013088	9.210154	9.22547	9.425466	8.298384	8.074909	8.40345
A_21_P0013125	4.4028783	3.988895	3.8558533	4.147589	3.585967	3.4374118
A_21_P0013130	7.2375064	8.764771	8.007777	7.270623	8.066096	7.2636967
A_21_P0013137	1.8114227	1.4761261	1.9678828	1.7897305	1.5660216	2.0795941
A_21_P0013189	6.747166	6.408037	6.420685	7.1002913	6.0531006	6.961822
A_21_P0013190	6.9783473	6.5771356	6.496585	7.268126	6.268728	7.1672497
A_21_P0013192	6.7058187	6.4284496	6.9741645	5.9680805	6.2320237	6.152751
A_21_P0013195	6.199121	7.5850196	7.122328	6.1411543	6.0310264	5.7673445
A_21_P0013206	5.7224836	6.424083	5.9229994	5.966455	6.388774	8.719202
A_21_P0013229	7.1583214	6.2672753	6.759975	7.385963	6.7039194	7.0205026
A_21_P0013232	7.9115267	7.160163	7.3410397	7.8775725	7.287991	7.6774683
A_21_P0013236	10.739756	8.923929	10.997871	10.211533	9.616435	10.493299
A_21_P0013240	7.6692395	6.288167	7.092068	6.784142	5.9480023	6.3931026
A_21_P0013244	7.730297	6.591769	7.2469277	7.7892513	7.651781	7.737555
A_21_P0013246	7.1097207	5.8663807	5.9119406	5.8388553	6.586215	7.86807
A_21_P0013247	10.349702	9.759962	10.5058365	10.552017	10.364379	10.55233
A_21_P0013259	4.004891	3.4066331	1.5892847	5.3818016	4.0806837	4.257187
A_21_P0013269	9.964924	11.172072	9.960003	10.238784	11.076937	10.214811
A_21_P0013271	3.3605075	4.5511537	2.806712	1.8550477	3.9031744	2.4696062
A_21_P0013306	8.83897	7.917859	9.414075	8.580622	7.8338323	9.070906
A_21_P0013326	10.139357	10.394917	11.198619	10.183409	9.981358	9.997963
A_21_P0013333	6.859148	5.719623	6.8151317	7.072794	5.9941244	6.867999
A_21_P0013334	7.3545613	6.4933043	7.420929	7.6960983	6.9144874	7.3737607
A_21_P0013342	4.628978	4.171692	4.493761	3.9445581	3.4283593	3.5946605
A_21_P0013344	10.069365	11.231636	8.094771	13.67315	10.641898	12.50454
A_21_P0013349	8.308524	8.344169	8.856877	8.591401	9.17443	9.462045
A_21_P0013375	6.670279	6.7386017	6.9071527	6.9366	6.9919734	6.9393663
A_21_P0013385	6.6032534	4.9402866	5.737694	6.557284	5.2783027	6.214876
A_21_P0013386	7.8171124	7.14348	7.385259	7.7852316	7.24934	7.69534
A_21_P0013396	2.0520205	2.055227	3.4538438	3.7811303	3.2264235	3.729882
A_21_P0013399	6.135642	7.191001	5.5759406	6.3917484	6.831484	6.2700415
A_21_P0013441	8.802951	7.3364453	8.52297	8.771897	8.035259	8.762446
A_21_P0013463	1.4053937	1.3102527	1.4384621	1.3965377	1.3436868	1.4954475
A_21_P0013466	2.1087644	2.2483823	1.799346	1.5206704	1.4832792	2.8067985
A_21_P0013480	2.0491269	1.699021	2.446921	1.4715697	1.420794	2.0022414
A_21_P0013481	1.3629344	1.3579794	1.4184147	1.3811435	1.4200634	2.5221243
A_21_P0013511	11.630282	11.202332	11.146053	11.888806	10.8370075	11.965222
A_21_P0013530	2.3483438	1.7411379	1.4966196	1.5410311	1.5467857	1.5228324
A_21_P0013531	2.2719562	1.6445744	1.4624997	2.2161398	1.6895999	2.5323603
A_21_P0013535	5.8872595	6.714981	5.588874	5.2143364	6.059915	5.599131
A_21_P0013557	6.550883	5.1624217	5.913385	5.7016635	5.557061	5.852977
A_21_P0013564	6.7769814	7.2150526	9.680784	8.201777	6.9780307	8.374531
A_21_P0013565	5.9195495	5.583274	8.325806	6.742641	5.401175	7.2452917
A_21_P0013569	6.3084707	7.1747828	9.502015	7.716055	6.8195953	7.6649604
A_21_P0013574	9.030653	9.306198	8.021056	6.9499907	8.145913	7.384148
A_21_P0013584	6.308603	5.458017	6.9811974	5.918326	6.0375953	6.606501
A_21_P0013605	6.3383603	6.367182	6.7902813	6.725535	6.8174486	7.1963487
A_21_P0013614	3.3184783	1.8541546	2.2245882	1.9381347	2.9949942	1.3412089
A_21_P0013618	5.3531795	4.031697	5.252052	3.9133592	4.0675125	3.5599036
A_21_P0013622	5.8324704	4.747067	6.118274	6.393963	4.9062066	6.1415396
A_21_P0013629	6.6567645	7.2224956	9.747898	7.9171124	6.955731	8.171558
A_21_P0013630	8.086336	8.761732	10.313986	9.226364	8.924615	9.248842
A_21_P0013633	3.82005	5.153814	4.7547727	3.6457071	4.324151	3.3908947
A_21_P0013634	4.4413023	4.39257	6.350312	6.061823	6.387809	6.5913053
A_21_P0013646	8.8149	8.145836	10.040318	8.557289	7.987767	8.783592
A_21_P0013653	7.6630983	7.4047875	8.469058	7.5942006	7.5505466	9.005117
A_21_P0013658	7.160319	3.7804983	5.0157456	6.884413	6.590344	8.199847
A_21_P0013662	11.044872	12.071266	13.729826	14.514136	13.112616	12.660184
A_21_P0013668	8.043122	8.498939	7.810137	8.018487	8.280939	8.821724
A_21_P0013674	6.536993	7.6060047	7.407515	6.7918816	6.002693	7.066008
A_21_P0013675	4.9279065	6.078246	5.999838	5.4161315	4.775493	5.2427673
A_21_P0013728	7.519758	6.258789	8.42334	7.7202888	7.0903378	8.401218
A_21_P0013733	1.9393045	1.5992359	1.8364332	1.9214098	1.5156164	1.800244
A_21_P0013755	6.7875104	6.4806128	9.49179	6.6060205	6.793665	6.641744
A_21_P0013761	1.4010357	1.7029322	1.4036188	2.4885085	1.9305509	1.5093856
A_21_P0013769	8.507452	8.064689	8.448847	8.311709	7.9323025	8.215504
A_21_P0013788	4.7922506	2.9485228	1.5382963	4.5186415	4.5121574	4.7805934
A_21_P0013793	6.5787477	6.9273577	6.4557624	6.962053	7.2476788	6.754045
A_21_P0013796	14.105996	14.135041	14.7546625	14.202768	14.996811	14.240315
A_21_P0013802	6.496493	6.871758	7.39319	7.1810637	6.576845	7.4586086
A_21_P0013806	9.219544	9.071406	9.529867	9.808872	9.099697	9.965288
A_21_P0013825	8.954906	9.392926	8.843746	9.151756	9.145605	8.757354
A_21_P0013834	4.074978	4.4631677	3.25535	3.6531062	4.027466	3.4308429
A_21_P0013848	8.0208025	7.3367357	6.9456854	7.874095	8.059677	8.640494
A_21_P0013887	8.336813	9.7571125	9.35862	8.808915	8.821941	8.875367
A_21_P0013888	9.85701	10.64068	9.96139	10.717356	11.070224	10.190896
A_21_P0013891	2.6074984	1.8441569	2.4586346	2.6060655	1.6025833	2.86554
A_21_P0013892	1.9898741	1.4137882	1.5327848	2.295319	1.6144133	1.4864419
A_21_P0013909	7.256721	7.5275683	8.366928	7.9181333	7.48616	8.395454
A_21_P0013910	14.196459	13.661074	14.341243	13.182439	13.636572	13.406742
A_21_P0013911	2.4545848	1.7326711	1.437067	1.4142731	1.4492649	2.537336
A_21_P0013913	7.1449018	7.23102	7.7438827	6.840589	8.371933	9.014917
A_21_P0013914	7.461314	9.944111	7.518375	6.896343	7.70722	7.2065997
A_21_P0013915	4.977819	5.5727654	5.2820444	5.349456	5.944729	5.656931
A_21_P0013916	3.8020449	3.2666528	4.3234167	4.537879	2.113557	3.1025877
A_21_P0013917	1.9257827	1.701701	2.1221411	1.3895776	1.829479	1.3436512
A_21_P0013918	8.043268	9.423506	7.724126	8.627906	8.24329	8.684782
A_21_P0013919	7.116688	7.467013	7.550675	7.132555	6.5350966	7.7904334
A_21_P0013921	9.617779	9.414249	10.044542	9.082524	9.409363	8.9426365
A_21_P0013923	8.445477	9.3319025	8.483967	8.5019	8.879728	8.199718
A_21_P0013924	8.502964	9.280497	8.624692	8.556502	8.489073	7.901388
A_21_P0013930	9.471236	8.40134	9.602288	8.1953	7.7494464	7.793006
A_21_P0013931	4.8197827	4.250448	5.7107224	4.772268	4.8702316	4.73107
A_21_P0013932	6.511372	7.2877603	7.894538	6.467874	6.6429944	6.566846
A_21_P0013933	2.6392577	1.9551768	2.4395993	2.4159606	2.1525466	2.3734233
A_21_P0013934	8.7982235	9.261023	8.917387	9.043281	9.33838	9.047067
A_21_P0013935	6.702909	7.5688734	6.7409472	5.8740406	6.5655055	5.850872
A_21_P0013936	1.2710291	1.3898386	1.2608085	1.2637435	1.2987691	1.9919542
A_21_P0013939	5.009506	3.648451	5.0929527	3.6118572	3.9533675	3.2215953
A_21_P0013940	6.5243673	4.580836	7.114068	5.1384416	7.0292807	4.9295664
A_21_P0013941	8.25991	8.540814	8.23343	8.605456	8.93412	8.591401
A_21_P0013942	3.5731318	3.0575047	3.387167	3.0537915	3.28077	3.1853166
A_21_P0013943	5.574511	4.6684175	4.1214266	7.3159285	5.9595785	6.9233074
A_21_P0013944	6.579777	6.693304	6.4742517	7.04034	7.0589223	8.284655
A_21_P0013945	4.262327	5.763766	5.374639	4.665811	4.742879	5.514282
A_21_P0013946	5.8354144	5.699945	5.628389	5.2691927	5.533555	5.491752
A_21_P0013947	6.8437033	7.1873813	7.010525	6.8745394	7.399687	6.6330175
A_21_P0013948	6.93633	8.045466	7.2002335	6.827081	7.6938343	6.86443
A_21_P0013949	1.8430527	1.6603462	2.331309	2.475214	2.3241835	1.9163024
A_21_P0013950	4.7508965	4.7591777	4.7005153	6.0014205	4.8831515	6.038312
A_21_P0013951	2.8854532	3.63264	3.512978	3.4784572	3.388332	4.2701387
A_21_P0013952	11.421411	11.846795	11.462411	12.4244995	12.031932	11.977769
A_21_P0013953	6.578433	7.1152325	7.1529264	7.71275	7.0804863	7.519489
A_21_P0013954	4.088425	1.8824308	3.6299603	3.2267342	2.1889899	3.4918735
A_21_P0013955	2.5667717	2.595326	2.5773823	3.8585868	3.2950356	3.6014993
A_21_P0013956	10.3559	11.075819	10.876549	10.798616	11.5107155	10.710602
A_21_P0013957	6.5015907	6.7644744	5.9410377	6.5003843	5.886064	6.535053
A_21_P0013959	1.4561255	1.5781345	1.7967749	2.1567087	1.553031	1.9951357
A_21_P0013960	1.4891489	2.0563867	1.5617745	1.9122885	1.7385846	1.5234405
A_21_P0013962	1.4309342	1.6382512	1.4726841	1.4179816	1.4527718	1.5285175
A_21_P0013964	4.8648977	5.1878657	4.0408177	4.679429	5.2766323	4.696249
A_21_P0013967	2.9054058	3.030371	3.4672225	1.861176	3.0785346	2.2334929
A_21_P0013968	6.439903	6.9094343	6.478545	7.1632133	7.0957346	6.7694783
A_21_P0013970	7.9496603	7.107148	7.320584	7.7083135	7.1928816	7.433496
A_21_P0013972	2.407009	1.3875703	1.6352961	1.608241	2.9518044	1.6760765
A_21_P0013973	6.436739	5.51826	4.933373	5.099704	5.5050454	5.0544043
A_21_P0013975	6.585607	6.9988523	6.850576	7.052803	7.1057596	6.7092237
A_21_P0013976	2.6057289	2.7251074	4.0236826	3.0140321	3.54127	2.557168
A_21_P0013977	8.167383	7.243121	7.641918	7.245939	7.2600694	7.028416
A_21_P0013978	1.6348535	2.0581005	2.0842834	2.7571383	1.5169753	2.433852
A_21_P0013979	5.0841103	4.8740654	4.9089966	6.755519	5.099391	5.757659
A_21_P0013980	5.0532565	5.8277698	4.8376913	4.592288	4.878072	4.46251
A_21_P0013981	7.3123097	7.5019474	11.963433	6.118765	6.8264146	7.34146
A_21_P0013982	4.277375	6.314221	4.7659693	4.605971	6.3968887	4.3609624
A_21_P0013983	3.6579266	3.2729027	2.7940373	3.4043472	2.7586026	3.412454
A_21_P0013984	9.354353	8.967139	8.060149	10.097511	8.0170555	10.057288
A_21_P0013985	3.9967468	4.063197	4.2051363	3.7442396	4.166376	4.3036275
A_21_P0013986	6.6362023	5.9742446	7.5510244	5.70009	5.813876	5.7101398
A_21_P0013987	3.3169265	2.84133	4.496497	6.0625763	3.2757165	5.6848016
A_21_P0013988	5.173773	5.0034413	5.036056	6.1119294	5.2476425	6.527784
A_21_P0013989	1.6409789	1.6459854	1.6801594	1.6194743	1.9836147	1.6864897
A_21_P0013990	5.936824	6.5918455	6.481198	5.5875363	5.4761457	5.855572
A_21_P0013991	6.745749	7.0513697	6.96852	6.9052005	6.8484597	8.542968
A_21_P0013993	5.3742943	5.9083395	5.2387486	4.9701176	5.2915483	5.174655
A_21_P0013995	4.6827555	6.147693	2.507016	5.105632	7.0837708	3.904184
A_21_P0013996	1.4363587	1.3558362	1.4408649	1.4295717	1.4161438	1.4342656
A_21_P0013997	5.785699	3.7417924	6.002032	4.954005	3.8766139	7.6794457
A_21_P0013998	7.2730618	7.0682387	6.33724	7.087145	7.8442955	8.491512
A_21_P0014000	4.371912	2.631045	2.6718023	3.3446784	3.2503014	3.8591301
A_21_P0014002	9.074625	9.829447	8.295572	9.503702	9.271658	10.506085
A_21_P0014003	7.0902896	8.178624	9.290575	8.348162	7.420745	8.828181
A_21_P0014004	6.4751954	6.0940146	6.9714904	6.233455	5.741507	5.8436804
A_21_P0014005	1.5011772	1.7466185	2.3927948	2.0050244	1.8143482	2.236535
A_21_P0014006	4.0365405	1.8844194	3.7165687	2.5490143	1.8882333	3.163006
A_21_P0014007	4.270957	3.8020449	4.5836678	2.6264613	3.6078978	3.0622451
A_21_P0014008	9.439511	10.035611	9.558634	10.289906	10.5715475	9.934828
A_21_P0014009	4.447688	5.3826666	4.7001133	4.6611705	4.415322	3.5924685
A_21_P0014010	3.1382952	3.392207	2.3986776	3.0645769	2.3948073	3.1069746
A_21_P0014012	4.337264	5.8094015	4.525462	4.5409203	5.760598	4.073959
A_21_P0014013	8.206348	9.093042	10.268928	8.812319	9.500419	8.836976
A_21_P0014014	3.5531	4.610931	5.537736	6.660078	4.9361367	3.599816
A_21_P0014017	7.142312	7.553021	7.303278	7.292291	7.851367	7.9494324
A_21_P0014018	3.0197487	3.1922882	4.699387	3.0757985	2.5580823	2.5669434
A_21_P0014019	7.7740374	8.611382	8.15276	8.415703	8.942736	8.392892
A_21_P0014020	6.7807508	7.204172	6.7907314	6.977633	7.5510244	6.5870924
A_21_P0014021	8.491862	9.12088	9.150717	9.049969	9.62103	8.934473
A_21_P0014022	1.623383	1.5696207	1.7088455	1.6283501	1.7332928	2.1461878
A_21_P0014025	2.698075	2.590577	3.0961127	1.8887445	1.8499413	1.5166243
A_21_P0014027	2.0107574	1.782149	3.2306287	3.6076338	2.046939	2.6661985
A_21_P0014028	3.915951	4.589041	4.027078	4.9188704	4.9982615	4.4986305
A_21_P0014029	6.93179	7.650725	5.937172	6.420388	6.965827	6.4015613
A_21_P0014031	4.3308606	3.1781282	3.4810297	7.8771544	3.443558	6.0878344
A_21_P0014033	6.462874	6.609312	6.395629	6.6717176	6.6264973	6.811111
A_21_P0014035	1.2808611	1.7288799	1.7928826	1.2651606	1.9386106	1.898157
A_21_P0014036	4.573139	4.1610937	5.3633976	5.890599	4.195622	5.5799446
A_21_P0014037	5.8559637	6.29228	5.9127927	5.9701757	6.3528214	6.637145
A_21_P0014038	9.714961	9.767958	8.605084	9.249818	9.42242	9.527884
A_21_P0014039	7.86039	8.049588	7.5824275	7.1173077	7.4386353	7.0962067
A_21_P0014040	5.3374085	4.314309	4.059645	8.277611	5.8283086	7.770592
A_21_P0014041	5.3943334	5.881846	4.944453	4.853796	5.9582515	4.996501
A_21_P0014043	1.9658937	1.5258785	2.1711137	1.641115	1.6161954	1.722734
A_21_P0014044	1.8641385	2.3144262	2.4033628	2.8364706	2.0455244	1.4908519
A_21_P0014045	3.3230937	4.0845	2.8228383	3.6632383	4.019507	3.478745
A_21_P0014046	4.505689	3.7310462	3.8450813	6.0231647	3.9759946	4.706422
A_21_P0014047	7.87349	11.445541	7.5073495	11.248284	11.871355	12.015887
A_21_P0014048	7.483307	7.687914	8.634576	8.170368	7.982371	9.07517
A_21_P0014050	4.3054695	4.193993	5.1953344	4.305569	3.5931556	4.450953
A_21_P0014052	2.0908642	1.4795706	1.682611	2.9771416	1.59627	2.1433103
A_21_P0014053	2.9485228	1.404004	1.9455926	1.665277	1.8512872	1.3825653
A_21_P0014054	1.4434826	1.6023966	2.7515337	2.046819	1.9517825	2.8081846
A_21_P0014108	4.368267	4.0663075	3.3429978	4.343222	4.80165	5.684013
A_21_P0014280	6.561906	7.0694785	7.002567	6.9213295	7.8362803	6.720391
A_21_P0014389	9.88477	9.729909	9.866014	9.222578	10.406426	9.316302
A_21_P0014550	7.855952	7.813898	8.751019	7.4775524	7.850086	7.7275376
A_21_P0014612	1.5813724	1.6552762	1.5443348	1.5085187	1.6666214	2.513438
A_21_P0014626	6.2403073	5.8020043	6.6009197	6.2518163	6.4510384	6.0597296
A_21_P0014663	5.7453194	5.496046	6.1413374	6.142172	4.7468596	5.5472274
A_21_P0014687	9.850482	9.336757	9.324274	9.442868	9.222905	9.6747055
A_21_P0014688	6.3817935	6.022427	6.1217723	5.5390363	5.8946037	5.7522917
A_21_P0014781	7.933422	7.643229	8.135838	7.535894	7.330912	7.439688
A_21_P0014793	7.777441	7.4730697	7.429415	7.8414927	6.795205	7.6724405
A_21_P0014809	9.501452	8.374377	9.613629	8.140361	7.8625555	7.86049
A_21_P0014874	10.213305	10.277618	9.796193	11.045631	10.315629	11.039892
A_21_P0014906	1.9987961	2.4789555	3.867976	3.1497946	2.088588	3.0865939
A_21_P0014925	5.531033	5.3616834	3.9161115	6.009522	4.7652082	5.336851
A_21_P0014929	5.092254	5.803063	6.416568	5.320424	5.4583516	5.833334
A_21_P0014949	8.304385	8.848205	7.7985725	8.687269	8.42248	8.366535
A_23_P100001	7.006118	7.2256494	8.099604	8.470345	6.6251163	7.531052
A_23_P100022	6.6357245	4.6495533	5.558813	4.444448	5.407473	5.2858224
A_23_P100056	2.2922494	1.766927	4.7461634	2.6869726	2.376303	2.6917653
A_23_P100141	6.92771	5.9590673	6.365641	6.8402805	5.422114	6.5906453
A_23_P100189	5.2879457	5.9458284	5.31368	4.8536353	5.1719	5.8254285
A_23_P100196	11.204893	10.091832	10.9801235	10.310084	9.802739	10.189863
A_23_P100203	6.968669	6.6666155	7.5768394	7.1813264	5.9758377	7.2472444
A_23_P100220	8.799869	9.019868	8.684377	9.581177	8.427998	8.983254
A_23_P10025	6.460563	6.4667096	2.6174219	5.029225	7.7507753	4.758812
A_23_P100292	10.361523	8.672458	9.016101	8.277912	8.48443	8.101575
A_23_P100315	7.946438	7.7905316	7.995608	7.618426	7.9345446	8.037932
A_23_P100344	8.162963	7.109937	7.058015	3.917966	6.576763	3.9180584
A_23_P100355	10.862215	10.191158	10.484089	10.247455	10.484089	10.1936035
A_23_P100386	9.235038	6.1982327	4.0674553	7.440394	6.1716914	8.014059
A_23_P100392	9.095054	7.6606956	8.526453	6.289185	6.643828	6.255106
A_23_P100420	9.042764	8.609128	8.978978	8.713434	7.349173	8.470345
A_23_P100441	5.4392643	5.567774	6.2355413	5.665816	5.144999	5.312755
A_23_P100486	10.892356	9.093876	11.424149	9.155054	9.541261	9.811795
A_23_P100499	8.980366	7.9360566	7.717289	8.684377	8.083282	9.084773
A_23_P100501	9.592156	8.504592	9.226108	8.836633	8.730199	8.611064
A_23_P100517	9.314736	8.692277	9.006825	8.760213	8.575777	8.3599205
A_23_P100539	2.5621073	4.7869544	3.6905978	6.56093	4.695811	5.7745824
A_23_P100602	7.9146566	8.659003	7.316433	7.622016	8.24833	7.180612
A_23_P10062	2.1070254	1.9267877	2.1670127	2.339654	1.8641385	3.361037
A_23_P100632	12.142718	10.921463	10.683142	8.596588	9.757425	8.819063
A_23_P100642	3.7759452	2.809303	3.9442358	5.8592296	4.1723228	10.381525
A_23_P100654	7.0777864	6.6237373	7.0494785	8.384454	7.349649	8.475441
A_23_P100660	9.368252	9.301392	12.21898	9.505895	11.418296	11.537408
A_23_P100676	6.3304534	5.839983	6.2010417	7.1281247	6.116231	6.9631324
A_23_P100704	8.136636	7.867287	7.8833447	7.5237093	8.047406	7.914996
A_23_P100730	4.4372334	4.992917	4.4563518	3.91403	5.6689434	4.197868
A_23_P100764	10.755713	10.949126	10.275726	9.892247	10.048502	10.027448
A_23_P10077	8.756108	9.33095	8.649614	10.035216	9.096692	11.459932
A_23_P100795	9.068653	9.666163	7.5396485	9.527724	9.6486845	9.467608
A_23_P10081	6.690566	3.3125932	6.041348	5.015285	3.8783748	5.07792
A_23_P100868	7.368643	7.5510244	5.748595	5.818239	6.496905	6.067097
A_23_P100883	7.596335	7.317216	6.9386644	7.138024	7.3187513	6.885599
A_23_P100912	8.812355	8.934669	7.532179	7.2380214	7.772446	8.113104
A_23_P100963	7.0951676	8.214958	7.0106683	7.7130213	7.5791807	7.1498218
A_23_P100991	1.5351804	1.3669844	1.5593014	1.5030944	1.4315505	1.5416481
A_23_P101038	1.6966834	1.7521522	1.7196699	1.655924	1.7417966	1.8950224
A_23_P101048	4.0278196	5.664239	3.2985861	4.418103	5.762882	3.9725118
A_23_P101054	4.0626106	4.224071	2.899548	2.6023414	3.3431795	3.696775
A_23_P101073	4.4878154	5.529048	4.037892	4.382162	5.932473	4.376332
A_23_P101093	4.773081	4.212855	8.753471	5.763393	5.230218	7.2700596
A_23_P101131	5.3807926	5.236309	6.158676	7.5695114	5.781195	7.438215
A_23_P101185	9.588832	8.510324	8.67098	8.735572	8.7242	8.647202
A_23_P10121	12.597465	11.979311	12.805843	12.471902	11.589333	11.9629965
A_23_P101237	7.5994143	7.457648	8.3161955	7.5856304	7.3809867	7.3567705
A_23_P101246	4.6378446	4.850637	5.26787	4.8712792	4.7523923	6.7865562
A_23_P101281	8.027977	7.930453	8.912533	7.985454	7.461163	7.6364837
A_23_P101297	7.2750278	6.8469334	7.9169936	8.241521	7.3578954	7.385259
A_23_P101319	7.250969	6.540194	7.1425557	5.8443274	5.214819	5.936075
A_23_P101332	8.280351	7.49552	7.6986847	8.121588	7.895954	7.8764114
A_23_P101342	4.3839097	3.7366476	4.3017173	3.989995	3.4666364	4.0450115
A_23_P10135	9.534843	9.74357	9.048944	9.281444	9.465932	9.198064
A_23_P101351	7.7250924	4.3658247	7.973641	7.892788	6.2831683	7.958424
A_23_P101374	6.3441157	6.154527	5.8055925	5.6802874	7.165414	6.7872443
A_23_P101380	9.209169	8.703837	8.509573	8.761016	9.139474	9.006592
A_23_P101392	6.634105	7.3363485	8.753206	5.789829	6.7030563	5.5933046
A_23_P101407	10.488393	11.305462	8.846709	10.059126	12.664116	11.476237
A_23_P101461	8.069124	8.662037	8.157985	8.444518	8.944362	8.125793
A_23_P101476	6.1531553	4.731804	6.1112547	6.627842	5.026326	6.1450157
A_23_P101480	8.078879	8.945535	8.335711	8.4727545	8.833669	8.420029
A_23_P101516	8.133866	9.168313	8.633163	9.105022	9.070018	8.98337
A_23_P101521	2.7206542	4.6103787	2.8938327	2.1756988	4.3325133	2.1408792
A_23_P101532	14.464644	14.193919	15.481621	14.461333	14.344099	14.675347
A_23_P101551	7.9932632	6.449885	7.70277	8.016399	6.746261	7.459186
A_23_P10156	8.103846	8.657857	7.913022	8.536098	8.961962	8.5938
A_23_P101564	4.2868166	3.7323186	3.1587663	2.9166417	2.5793517	2.2870088
A_23_P101615	5.837242	5.5529237	5.822239	6.1497517	5.1764603	6.056364
A_23_P101623	5.877487	5.421844	6.6024613	5.687242	4.7866626	5.5579896
A_23_P101642	2.3001337	3.6608012	3.0246825	3.4218102	3.0939212	3.532169
A_23_P101655	10.888771	9.3523	11.412463	10.0043545	9.779641	10.484089
A_23_P101683	2.3533685	2.8965435	2.747613	3.2509758	3.534918	2.4567814
A_23_P101707	8.492971	7.469589	7.8213778	9.213708	8.338733	8.542498
A_23_P10172	2.2001626	6.258247	3.1316402	4.443629	4.38132	4.044099
A_23_P101742	7.4808993	7.4192576	7.1918273	7.6481905	7.978196	7.6734653
A_23_P101774	7.253304	8.009557	7.754913	7.547559	8.328431	7.673632
A_23_P101811	6.1875405	4.99009	6.636893	6.6429453	5.343669	6.4122424
A_23_P10182	5.634255	4.739894	5.794938	6.3771315	5.234719	6.714131
A_23_P101829	9.291636	8.838631	8.558241	8.791817	8.903431	8.349491
A_23_P101871	7.2860003	5.923529	9.403398	6.1694903	4.9945827	7.340248
A_23_P101905	4.514496	3.878753	5.419094	3.6413524	3.7729251	3.1100137
A_23_P10194	8.109641	8.751474	10.632804	9.277112	8.03301	8.974619
A_23_P101950	9.238021	8.749956	10.540153	8.139701	8.465987	8.473092
A_23_P101960	9.193886	9.09043	9.8700285	10.271434	9.691314	10.546204
A_23_P101992	9.695937	9.09986	3.846613	3.780966	10.173269	5.37122
A_23_P102000	7.232931	7.738976	7.3317714	6.9358435	8.680402	5.2558985
A_23_P102017	3.210248	2.257836	1.861017	2.3160427	3.3295107	3.490841
A_23_P102037	7.3368096	6.6342287	7.815885	8.379646	7.318331	7.475702
A_23_P102058	2.319817	1.66437	7.0906005	2.906389	1.396093	1.4295156
A_23_P10206	4.9834747	3.0198383	6.819045	1.7255764	4.2576766	4.16037
A_23_P102060	7.726913	7.3225393	10.232921	8.55204	8.075734	8.403406
A_23_P102083	1.5023572	2.265955	1.537864	1.4751728	1.5458934	1.5922047
A_23_P102117	5.9144177	6.5556283	5.90899	6.105503	6.5561967	6.0521817
A_23_P102122	11.200231	10.570217	11.599012	10.225122	11.053183	10.502792
A_23_P102202	8.601013	9.070546	8.636693	7.3775043	7.82325	7.2364125
A_23_P102235	8.767924	7.56167	8.625958	6.964526	7.2439566	6.7148247
A_23_P102242	8.712983	8.537007	8.938739	9.377711	8.497189	9.008158
A_23_P102258	8.792183	7.933741	9.376807	8.902116	8.092055	8.353022
A_23_P102262	8.325589	7.126693	7.8506575	7.618717	6.959331	7.2594457
A_23_P102286	1.5634403	2.1936314	1.4685986	1.8565888	1.8593434	3.429842
A_23_P10232	6.853515	3.5913265	2.9240994	4.9741945	6.3152885	5.7316275
A_23_P102320	6.6726174	6.406753	6.5182667	6.2774343	6.3431587	5.8588824
A_23_P102331	1.7474111	1.4550803	1.820303	5.0160437	1.7751224	5.777352
A_23_P102351	7.314561	6.020903	7.07546	6.028572	6.096099	6.408037
A_23_P102364	4.848056	5.63306	7.6332536	5.286095	4.1800823	4.274382
A_23_P102391	7.7304893	7.061745	8.664433	10.11004	8.57451	10.481757
A_23_P102412	4.7359056	4.7544813	5.61781	5.41257	4.0978107	5.084864
A_23_P102420	10.485651	10.990957	10.512008	9.893333	9.975811	10.073807
A_23_P102462	7.7044206	8.191182	10.555764	7.9264636	8.281701	8.834964
A_23_P102508	12.003562	12.473703	9.890972	10.035962	11.047567	10.842153
A_23_P102517	8.902012	7.789184	9.15016	8.002242	8.357733	8.412049
A_23_P102542	5.760211	5.0808864	5.739706	5.9036536	4.7420278	5.2049723
A_23_P102571	8.860958	8.680723	8.375869	8.324798	8.294561	7.999576
A_23_P102582	7.9079633	7.262994	7.9552298	6.508631	7.3712845	6.0299735
A_23_P102607	7.138205	6.80188	7.169165	7.872003	6.9835725	7.6332536
A_23_P102611	7.1329813	5.3687954	5.3742943	4.2091546	8.509794	9.652377
A_23_P102634	1.5086285	1.7192452	2.0898383	3.3870063	1.819696	1.9267877
A_23_P102694	6.797134	7.4685273	6.652571	7.247639	7.2642107	6.998907
A_23_P102706	7.271159	8.266385	7.886424	7.6475954	8.139626	8.017269
A_23_P102731	5.5312905	5.458247	7.7541056	5.725151	3.860822	6.10494
A_23_P102832	6.787907	5.9126763	6.422748	6.051741	6.319719	6.066625
A_23_P102842	7.3549585	5.5311503	6.145254	7.1674337	5.7116613	6.4677544
A_23_P102864	2.7821643	2.0036433	3.9818203	3.8631527	2.6041462	3.4731143
A_23_P102876	10.541682	9.656808	8.831285	9.410933	9.18891	8.952287
A_23_P102890	8.193222	8.105819	9.632614	8.714383	8.145137	7.9993825
A_23_P10291	3.7950466	4.1927066	3.9923475	3.9022775	4.49026	3.6625934
A_23_P102925	7.749208	6.5934973	7.2308197	6.162478	5.997876	6.1976357
A_23_P102937	9.0105505	7.9837646	9.441395	8.423588	8.139472	8.205502
A_23_P102950	2.812949	2.211571	2.403039	3.381966	2.3638182	3.8818197
A_23_P102965	8.661768	8.600083	8.861298	9.00764	8.654065	8.944693
A_23_P103034	5.1182423	5.665038	5.0227942	4.984331	5.2883396	4.7632794
A_23_P10305	7.779482	7.7721653	8.911318	8.054145	6.874687	7.9111805
A_23_P103070	10.748208	9.473397	9.42293	9.22659	9.62305	9.474068
A_23_P103099	8.662112	7.584614	9.09379	8.752973	8.195881	9.113325
A_23_P103110	7.8846703	7.389709	7.527996	9.893034	7.1472044	8.150576
A_23_P103149	10.771553	9.174897	9.421606	9.956437	9.594711	9.855266
A_23_P103201	10.586433	10.117323	10.16829	10.937328	10.478493	10.955724
A_23_P103256	6.4719243	5.807901	6.1293077	6.052454	8.475723	9.070018
A_23_P103276	6.116742	5.228177	5.8771486	4.9642057	4.8770947	5.3574166
A_23_P103282	10.156088	9.720918	10.566497	11.626512	10.544303	10.817104
A_23_P103310	6.950367	7.405858	6.9463434	7.1857877	8.352103	7.2061076
A_23_P103328	1.3600241	1.3294878	1.3747829	2.591911	3.2940142	5.3867555
A_23_P103349	6.3626037	6.2778273	6.9978104	5.909965	6.1186504	5.8891616
A_23_P103371	7.0531235	7.5763636	5.372268	6.9461536	8.260027	7.1371546
A_23_P103414	10.071093	9.654773	9.066112	9.605345	9.158283	9.370632
A_23_P103424	4.657561	4.8856716	3.8816333	3.3921564	3.9324834	4.441835
A_23_P103433	6.811111	7.474043	6.28443	7.3671412	7.180909	7.347215
A_23_P103442	8.754152	8.379917	7.72651	8.743494	8.017574	8.506251
A_23_P103476	6.9291058	6.10099	7.1836004	6.8417115	6.3712664	6.8482585
A_23_P103486	5.844089	4.9166293	6.0846453	9.44431	5.3378143	6.366089
A_23_P103503	9.469809	10.171811	9.693777	9.612029	9.829604	9.512366
A_23_P103511	3.4983501	3.9670718	2.7345812	4.888863	2.701864	4.487671
A_23_P103532	10.786229	11.110988	10.551333	10.8330145	11.310843	11.08167
A_23_P103588	2.5655365	3.99798	1.8068589	13.738307	3.337777	5.166535
A_23_P103617	4.7592907	4.736547	2.954033	5.446353	3.9543917	4.6010737
A_23_P103628	10.088414	10.23754	9.985365	9.358019	9.456163	9.217368
A_23_P103631	8.64567	7.649106	7.620682	7.7710557	7.2729588	7.5051284
A_23_P103661	8.471454	8.057938	7.871814	7.4497757	7.5698533	7.278077
A_23_P103672	6.995825	7.4154997	9.221349	9.996012	7.9451222	10.601195
A_23_P103690	10.549204	9.835511	9.021884	9.403398	9.5782995	9.247606
A_23_P103720	5.0136647	4.4671426	4.1681037	2.4997957	4.922192	2.7069974
A_23_P10374	6.5955296	5.839799	5.3954816	6.5716586	5.85071	6.3588214
A_23_P103756	4.99399	4.9246006	2.3234234	5.9026732	4.6615148	5.7252493
A_23_P103765	3.454907	2.4011464	2.3663735	5.201128	4.3045244	5.936342
A_23_P103775	8.569904	7.434994	5.510099	6.026023	8.13328	6.6361184
A_23_P103803	4.7276416	2.9610367	2.9538147	2.0233464	4.632671	2.4573023
A_23_P103812	2.6047485	4.4779077	1.5122318	6.7202244	3.7002745	5.911474
A_23_P103837	10.680889	10.800063	10.049783	9.438826	9.850482	9.36011
A_23_P103864	6.408867	6.441994	7.98416	5.1507006	6.0013494	4.725689
A_23_P103877	2.7745852	2.7867901	3.017888	2.713374	2.6488628	3.8020449
A_23_P103897	6.4802294	7.5383697	6.0909696	5.8444014	6.6725354	5.7819343
A_23_P103905	10.7798605	9.471068	9.597862	9.736037	8.934473	9.605971
A_23_P103919	8.959271	7.537966	7.8771544	7.1585155	7.4307976	6.8303523
A_23_P103932	6.9496236	7.1137595	6.319859	6.1764746	8.002158	6.962053
A_23_P103968	8.943313	7.849326	8.394359	9.687771	8.141755	9.101425
A_23_P103971	1.8697727	2.458864	3.464193	7.2730618	3.519502	5.0800705
A_23_P104025	7.588512	6.90451	8.649099	6.715589	6.4722447	6.5218344
A_23_P104046	8.8918085	9.180431	7.658687	8.409904	8.102192	7.9144864
A_23_P104054	7.1226254	7.3515916	8.186973	7.3237886	6.9745927	6.963777
A_23_P104073	3.2941096	3.1054344	3.5944622	1.5876734	2.9667168	2.3139699
A_23_P104098	6.1692095	6.105983	6.053165	6.0814414	6.165575	6.667202
A_23_P104109	7.6519694	6.933365	7.7780137	7.1350155	7.1248527	6.957171
A_23_P104146	8.800206	8.957451	8.768304	8.900395	8.585395	9.04265
A_23_P104199	11.50617	10.827347	12.374396	11.567539	11.655399	12.177611
A_23_P104201	9.620059	9.513224	10.185636	9.3363695	9.37337	9.244332
A_23_P104224	4.335301	4.625766	3.8368316	3.864156	4.7932606	6.6087723
A_23_P1043	8.604536	8.93949	7.1338162	6.5525703	7.2087564	3.477375
A_23_P104323	7.7789845	7.9901094	7.2258344	8.403197	7.420197	8.463128
A_23_P104362	8.680529	8.386499	8.028106	8.769928	8.513895	8.980366
A_23_P104372	8.259579	7.462746	7.1472044	6.709559	6.928119	6.202638
A_23_P104413	17.879742	17.797861	17.809155	18.05272	17.879742	17.932003
A_23_P10442	8.331108	7.790194	8.713531	8.535964	7.5806966	8.823804
A_23_P104464	6.4850664	7.1912484	2.974278	6.7714667	8.339626	5.7147136
A_23_P104471	6.0975823	6.794309	5.966032	6.0683355	7.33345	6.5882177
A_23_P104563	8.356234	7.2194457	7.684764	9.617779	8.109972	9.202946
A_23_P104583	8.726318	8.943246	9.128626	9.625869	9.473775	9.368929
A_23_P104607	10.10218	8.631909	9.384065	8.979295	8.549957	9.1455
A_23_P104617	10.177158	10.181895	10.169483	10.457359	10.093905	10.138968
A_23_P10463	10.36609	10.387095	9.4011135	10.097299	9.826058	9.89667
A_23_P104651	7.291974	5.9873185	6.8293595	2.1896324	5.287189	3.8537498
A_23_P104689	9.372374	9.924733	9.108679	9.548806	9.143486	9.104782
A_23_P104692	5.213737	5.3520617	5.765934	5.956448	5.006753	6.2403073
A_23_P104705	8.278617	7.723774	7.936956	7.47063	7.5519514	6.7217574
A_23_P104741	5.892492	6.575132	5.9961185	5.4326806	6.201382	6.9582663
A_23_P104762	11.150865	9.104782	10.157873	11.1201935	9.2341585	11.087849
A_23_P104798	7.7630944	7.070523	6.274985	6.5496683	9.280904	6.5886416
A_23_P104804	6.382472	5.855851	6.8759055	9.726339	6.844524	9.900461
A_23_P104876	7.2057858	6.3862267	6.831352	7.180998	5.537404	7.3423085
A_23_P104892	12.309886	11.489812	13.080876	12.118503	11.780735	12.057872
A_23_P104942	6.5046496	4.573315	6.8555446	6.4389462	5.519984	6.071784
A_23_P10497	7.136769	6.486414	7.8750014	7.2305775	6.627236	7.002567
A_23_P104972	4.3364534	5.6625423	3.6040826	3.7866888	5.3364754	3.722335
A_23_P104996	4.9055896	5.0314765	7.42085	4.436271	5.56755	6.452084
A_23_P105002	3.798982	3.103839	3.9681487	3.8512554	3.5303295	4.0729527
A_23_P105012	1.6134447	2.8648129	1.6621729	8.612445	3.1313515	3.1047378
A_23_P105028	9.551219	8.644823	10.255748	10.066921	9.427912	10.073306
A_23_P105044	7.8645205	7.607393	8.434901	7.605011	7.133689	7.558922
A_23_P105066	9.608146	8.533646	9.848192	9.439389	9.262148	10.059126
A_23_P105118	4.838448	5.5515733	4.0247183	4.575164	5.282815	4.567787
A_23_P105144	6.08849	1.7105799	7.2492247	10.713008	4.729714	9.648552
A_23_P10518	7.370817	5.971916	6.00198	5.3492618	5.6609054	5.314966
A_23_P105251	1.247279	1.4581453	1.24739	3.0436673	1.3039896	1.7078997
A_23_P105276	6.959981	7.551093	6.9821825	7.6813774	6.8612137	7.530691
A_23_P105307	8.403088	7.2747955	6.714611	7.5252595	8.7316675	7.5588098
A_23_P105313	7.757101	7.132136	7.274478	7.8512893	7.119433	7.706503
A_23_P105368	5.4996276	5.24617	4.404005	4.339581	5.001908	4.9909096
A_23_P105392	10.5496855	9.565688	9.857791	9.492117	9.106908	9.391748
A_23_P105409	5.526915	5.104575	6.7116733	6.951793	6.456028	7.2602496
A_23_P10542	6.6755896	6.0467043	7.627999	5.947656	7.607766	7.383454
A_23_P105436	8.684196	8.099604	8.559844	8.320086	7.7699633	8.533743
A_23_P105465	6.688119	6.6264095	5.191341	4.591636	8.761095	6.304736
A_23_P105519	11.893609	10.856728	9.402238	9.559372	9.833088	9.593418
A_23_P105524	2.6189666	3.1226697	2.196497	2.6808767	1.445588	2.4829376
A_23_P105535	7.522451	6.85991	7.2498107	7.3347783	6.974427	7.3727894
A_23_P105545	6.4099016	6.1976357	6.010327	6.116699	6.5321507	5.914352
A_23_P105562	8.575924	8.694059	8.881699	9.342696	10.474413	10.187977
A_23_P105571	8.8139305	8.341005	8.965068	10.290096	8.764771	10.066715
A_23_P10559	3.7365732	3.2986667	5.720572	2.8335052	1.7333865	2.9961796
A_23_P105592	7.321248	7.983243	7.3159285	8.841309	8.167275	7.256721
A_23_P1056	6.4105463	5.494062	6.2468104	6.1233788	5.498318	5.050318
A_23_P105625	8.117418	7.432684	7.9022427	8.300684	7.6161246	8.184358
A_23_P105651	1.8096395	1.7292429	1.5104799	2.133418	2.206556	4.8387413
A_23_P105664	8.689381	8.368156	8.008824	8.469237	8.470866	8.415443
A_23_P105691	5.9426527	5.504847	5.63238	5.818638	5.1562195	5.6899514
A_23_P105705	3.9480257	4.2875323	3.6627963	3.646218	3.681956	3.8467991
A_23_P105730	6.213303	5.285603	5.861508	6.3273582	5.9589033	6.1443934
A_23_P105747	7.1807733	7.877068	7.144732	8.989157	7.6092668	8.920082
A_23_P105794	7.584614	8.351409	6.156515	4.861785	9.154002	4.951155
A_23_P105833	7.8510146	6.2960696	7.9266005	6.7510586	6.1048713	6.8333364
A_23_P105862	3.3933692	4.002167	7.390882	6.404698	4.084966	6.0518646
A_23_P105873	3.2641408	3.9444327	3.8501606	2.790571	3.5448494	3.9554694
A_23_P10591	8.421995	8.390708	8.166888	7.472218	8.794136	8.283169
A_23_P105957	12.082031	11.2158985	11.280702	11.790174	11.464841	12.102799
A_23_P105973	2.3815372	2.8182003	3.3690555	4.7515182	1.3695451	4.4977617
A_23_P106002	9.665449	9.932685	9.036936	10.017425	10.612068	10.06127
A_23_P106016	5.647188	5.3591676	4.665415	6.3724055	5.3938255	6.652203
A_23_P106042	2.435752	3.5023682	6.1772676	2.180196	3.9517605	3.1000593
A_23_P106056	12.108982	10.778872	12.900767	11.645675	11.204279	11.716785
A_23_P106080	4.5087166	4.041105	3.1625214	5.1995025	4.6765027	5.6124573
A_23_P106117	3.423617	4.125844	3.3516135	3.3715346	4.273232	3.0421622
A_23_P106127	7.2400827	6.756814	5.627487	7.089502	6.3710194	6.9154444
A_23_P106174	8.64866	8.413301	8.022123	8.992025	9.032362	8.648189
A_23_P106194	9.909741	9.560935	10.100648	15.8667965	11.2987	13.561142
A_23_P106204	6.1293077	6.2510705	6.2885594	7.1400642	6.4843955	7.0584702
A_23_P106241	6.877228	6.4564266	6.7005463	7.458523	6.868162	7.3702393
A_23_P106258	9.125124	9.747332	8.936312	9.239213	9.992486	9.372917
A_23_P106299	12.042019	11.850764	12.613452	11.869366	11.803809	12.042923
A_23_P106362	4.3074775	4.967521	2.7574134	2.1875005	7.1311984	2.3509264
A_23_P106371	6.782084	7.9160533	7.0291104	7.285686	7.2045903	7.0856876
A_23_P106391	3.9117506	3.4897082	3.1136053	3.0974028	2.2582915	3.2569938
A_23_P106405	6.4092646	3.638934	6.966429	8.192123	6.958682	9.801377
A_23_P106463	7.2312417	7.417988	7.5519247	7.4524283	7.5038095	7.510943
A_23_P106505	6.380383	4.6219316	5.4721084	6.4581404	5.3211503	6.405201
A_23_P106544	9.414353	8.187662	9.581495	8.020228	8.343153	8.048092
A_23_P106617	3.1571448	3.3922687	7.1002913	1.9265445	3.535511	3.243521
A_23_P106633	8.047497	7.4437046	7.477875	6.9690385	6.9173355	6.8685374
A_23_P106656	3.9181683	5.3891144	4.730073	3.7465472	5.4755588	3.8968797
A_23_P106661	5.462727	5.1443663	5.5239596	5.199679	5.6807394	5.0473123
A_23_P106675	8.638383	7.36479	7.6908693	6.3310432	7.6909456	6.349312
A_23_P106682	9.269448	9.724659	8.779947	10.428687	9.945439	9.825617
A_23_P106694	9.056046	8.5742235	8.380381	8.641512	8.473578	8.514499
A_23_P106727	8.796973	8.450687	8.906382	8.12707	7.661527	8.140596
A_23_P106741	8.808649	8.735406	8.848205	8.277175	8.459673	8.125906
A_23_P106773	6.7304316	5.997535	6.838625	7.3680115	6.6918273	7.454306
A_23_P106798	9.213708	8.980366	9.247232	9.162771	8.737326	9.395065
A_23_P106806	7.167514	5.2309346	6.376557	5.7790713	4.7051864	5.012425
A_23_P106835	8.844376	10.028946	9.3158455	10.35211	9.62055	10.302768
A_23_P106844	8.901084	9.7035	8.992406	11.032655	10.419006	10.78213
A_23_P10685	11.008609	11.31363	10.159243	10.846312	9.907041	10.2720175
A_23_P106859	8.199509	7.3918715	8.206441	6.8653736	6.777477	6.9250283
A_23_P106874	6.6068645	6.8523064	6.6894794	6.5658655	7.444014	6.596326
A_23_P106887	10.280609	9.342136	10.3620615	9.066218	9.079763	9.113774
A_23_P106898	6.41191	5.7660728	7.150342	7.704274	6.8977585	8.136824
A_23_P106906	8.0245	7.9323964	7.943468	9.130835	7.8266144	9.401332
A_23_P106922	4.9083834	3.1376605	7.0783873	3.3937037	2.8615518	4.1262007
A_23_P106933	1.7924068	1.989809	3.4242892	13.055374	1.8621356	5.1507006
A_23_P107036	8.173198	7.325873	7.7200394	7.9242716	7.4378257	8.155633
A_23_P107051	7.391923	7.119091	6.972242	7.006666	7.590111	7.3458242
A_23_P107073	8.937473	8.399566	8.043567	8.448089	8.305547	8.340693
A_23_P107102	2.7431345	2.8022218	2.4742203	2.3296814	2.7675781	2.489634
A_23_P107116	2.298303	3.5166976	3.9410899	3.54704	3.7135978	2.4001646
A_23_P107132	2.0725565	2.5525424	5.916186	3.1480553	2.1407547	3.911941
A_23_P107166	6.5667706	6.261833	6.4877462	7.748107	6.625318	7.7317667
A_23_P107173	3.7663233	1.9382958	2.1647048	3.6766236	4.5404577	5.441072
A_23_P1072	12.54813	12.380348	14.18896	12.651162	12.377937	12.397719
A_23_P107211	10.294095	10.027675	9.881777	10.305504	10.097044	10.388281
A_23_P107247	5.294308	5.4628873	5.7312427	5.7064757	5.4530106	5.6011744
A_23_P107283	3.7090087	2.4759705	4.200978	5.7301364	4.4216948	4.734573
A_23_P107307	5.383914	4.925455	5.369642	6.159752	5.2600327	6.4298224
A_23_P107313	8.240649	8.113381	8.777991	8.707961	8.491862	8.5233345
A_23_P107336	6.9070463	6.905285	5.320424	5.7271447	8.732151	5.8039064
A_23_P107412	13.568984	12.321954	13.916285	13.422848	12.450174	12.515966
A_23_P107421	8.84753	7.6832943	7.917776	6.9378285	6.7244415	6.619441
A_23_P107432	4.7976694	5.3211503	4.735045	4.963844	5.161971	5.9589787
A_23_P107454	5.758332	6.454051	5.345374	5.585416	6.3767467	5.311987
A_23_P107465	8.107456	8.544561	8.1163225	8.417876	8.7493725	8.145706
A_23_P107483	6.4083657	6.9586043	6.681179	6.4347186	7.0978394	6.2327976
A_23_P107513	6.1593914	5.637614	6.5686274	5.3250227	5.174964	5.225298
A_23_P107587	7.9570856	7.9904222	8.451111	8.671144	8.491768	7.6600795
A_23_P107612	6.580746	6.0462456	7.194839	9.401783	6.766393	8.934669
A_23_P107623	1.6681705	1.4151175	1.8153318	1.9512473	1.5121305	1.5413613
A_23_P107644	9.797765	9.324676	9.6050415	8.348323	8.789812	8.443121
A_23_P107653	6.485921	7.434853	9.707705	8.970629	8.081479	9.062264
A_23_P107661	11.158495	10.597114	11.499763	10.650196	10.20748	11.154626
A_23_P107684	6.963332	6.756884	6.190617	7.1947393	6.5259094	6.7970676
A_23_P107693	7.82965	7.7851267	8.388175	7.8417234	7.7421856	7.8549943
A_23_P107724	5.6147537	5.375677	5.1122155	5.405661	4.391853	5.337141
A_23_P107735	16.243382	15.877763	16.05155	15.824307	15.493534	16.135317
A_23_P107744	2.651039	2.9354463	3.4336777	3.0408325	3.7700076	4.0934834
A_23_P107795	8.619367	7.6115603	7.9205546	8.284947	7.969114	8.25991
A_23_P107801	8.807797	9.632526	8.825889	9.000163	9.776242	9.064399
A_23_P10785	7.7563004	7.618426	6.9489636	7.7796416	7.8596344	7.5669928
A_23_P107855	8.022559	7.8615675	8.085424	7.6822867	7.7859716	9.458281
A_23_P107933	7.815885	6.8764052	8.023361	7.612559	7.1123033	7.5308237
A_23_P107963	5.0656004	4.4479265	4.9577365	4.2839193	4.234352	4.5346007
A_23_P107981	3.0871	1.8285142	2.4025762	8.280223	3.7778928	5.643897
A_23_P107994	7.4887753	6.853515	8.08165	7.7225122	7.3665924	7.49368
A_23_P108028	8.956522	8.974619	8.722103	8.0694065	8.15214	7.970363
A_23_P108075	1.622136	1.3954811	1.6525261	1.5809493	1.4817983	4.129906
A_23_P108082	4.574496	4.3233156	3.9967468	4.0823092	4.6872497	10.504117
A_23_P10815	9.9844675	10.419006	9.667054	10.141248	10.317229	9.9386835
A_23_P108244	10.859606	11.023649	10.704759	10.148464	10.421968	10.139657
A_23_P108265	5.3485923	7.340333	5.2519684	5.535486	7.704665	5.219329
A_23_P108280	3.6390116	3.2513492	1.6644969	6.8677664	4.603137	5.9951887
A_23_P108294	10.113528	9.720101	9.354859	9.770064	9.413812	9.641941
A_23_P1083	7.02717	7.195533	7.7957354	7.1560354	8.33233	8.573819
A_23_P108342	6.4366894	6.651871	6.785195	7.1163955	6.059204	6.747755
A_23_P108376	7.340796	6.618898	7.258973	7.015641	6.5615363	7.4154997
A_23_P108404	8.598428	7.2433333	10.0727215	7.6641445	6.6672864	7.848979
A_23_P108437	6.015857	6.7632017	7.779952	6.81735	6.3410645	6.5446606
A_23_P108492	6.038831	5.5250096	5.572692	5.3821216	4.867891	5.0414543
A_23_P108501	6.1702647	5.5331736	8.343742	7.456572	7.281279	7.4985423
A_23_P108564	4.17488	2.7186942	3.8045154	6.26503	2.8675272	5.283542
A_23_P10858	7.484951	6.7733154	6.5006657	6.7626433	6.8411984	6.5354857
A_23_P108641	8.58071	7.594139	8.622905	7.4139147	7.0918846	6.91891
A_23_P108657	7.557448	7.4248595	7.66612	7.767995	7.019371	7.2680206
A_23_P108662	12.578907	12.88968	12.015887	12.567375	12.402965	12.371649
A_23_P108673	5.562468	5.0782146	5.8244143	5.1458406	5.176003	5.5601273
A_23_P108699	3.13772	5.3343964	2.9363317	2.196497	4.640718	2.5694542
A_23_P10870	7.7511606	6.467017	9.094318	6.9963236	6.9151444	7.082498
A_23_P108708	9.929279	9.717117	10.046272	10.030385	10.293022	10.1890745
A_23_P10873	7.7364287	7.989214	6.162478	6.6017084	8.46454	6.9657693
A_23_P108734	1.7433224	1.9981363	1.7888993	1.9033966	2.276666	1.7337272
A_23_P108743	1.8541546	1.3940529	1.5548052	1.5375017	1.4739885	1.5267696
A_23_P108751	6.8231783	6.6965237	6.6928997	7.393005	6.919151	7.3930864
A_23_P108761	9.505352	8.473334	8.879331	8.744021	8.13848	8.242831
A_23_P108835	7.6829433	8.070816	8.551075	9.466479	8.391422	8.924725
A_23_P108922	10.147097	9.904106	10.231519	9.822357	10.455031	9.696829
A_23_P108948	7.221495	7.360167	7.247196	9.411689	8.767425	8.99841
A_23_P109026	13.307949	13.66532	13.382076	13.596288	13.725355	13.482834
A_23_P109034	8.937201	8.261968	11.272494	11.042966	9.257504	9.959514
A_23_P109055	6.399581	5.809256	8.103875	6.434853	5.9028625	6.544253
A_23_P109072	5.5482	4.8627415	6.0904393	5.2923923	4.8308544	4.9940476
A_23_P10911	8.405124	8.4825735	8.548044	8.282135	9.1568365	8.613135
A_23_P109133	7.4346557	7.7386312	7.72419	7.734762	8.000037	7.485894
A_23_P109143	8.563569	8.253177	9.076731	9.628201	9.764171	9.699701
A_23_P109184	5.2120514	1.4536219	1.5524154	1.4674623	1.545965	1.5325611
A_23_P109254	10.529752	10.008995	10.650196	10.693795	10.21615	10.3559
A_23_P109269	8.710313	9.029637	8.315422	8.777222	8.786357	9.114522
A_23_P109286	2.815488	1.4226022	1.5077276	5.642793	2.801819	1.5132611
A_23_P109322	6.7058616	7.4906464	6.787042	7.425233	7.4663897	7.354668
A_23_P109345	11.879423	11.463506	12.387562	11.492174	11.599012	11.426827
A_23_P109382	4.4119344	4.3700438	5.4276547	4.810013	5.258162	4.9232197
A_23_P109410	7.4400268	6.9946117	8.760512	7.341618	7.1535206	7.2268367
A_23_P109420	10.55997	10.162786	12.068571	10.398687	10.066287	10.530382
A_23_P109427	4.703667	3.847148	7.1096454	11.335621	3.7447567	6.5338254
A_23_P109442	4.6538014	3.6831865	5.3749547	4.901615	3.5522504	4.5922027
A_23_P109452	6.1777067	4.893879	6.3987455	4.9671535	5.352485	5.045071
A_23_P109470	8.70403	8.164578	8.980366	8.452245	7.8712015	8.441848
A_23_P109593	9.02212	8.122761	7.5821004	8.487592	8.565311	8.600441
A_23_P109614	1.8816744	1.4919709	1.9116967	2.2874286	1.2746654	1.9745187
A_23_P109636	7.9954224	8.794977	9.627951	10.984859	8.807129	10.630888
A_23_P109677	12.242033	11.444076	12.185116	10.736445	10.911773	11.064972
A_23_P109768	9.79836	9.527527	11.129563	10.069365	9.687921	9.85968
A_23_P109774	7.72143	8.632041	7.8378863	8.014059	8.401059	7.8413353
A_23_P109785	1.5346868	1.4917016	1.5503818	1.5220803	1.4526188	1.5245371
A_23_P10980	2.254205	1.5293992	2.8090212	4.8749185	2.2327023	6.263793
A_23_P109821	7.689418	7.8455386	7.2960553	7.9676065	8.156048	7.935691
A_23_P109877	9.413175	8.734868	9.915516	9.137932	9.118136	9.453083
A_23_P109907	8.01168	8.9398	8.361838	8.6510105	9.080816	9.295253
A_23_P109928	9.288478	8.631149	10.861138	9.45857	8.868301	10.391174
A_23_P10995	6.3858495	4.2615542	10.021812	9.079878	6.9688563	9.722239
A_23_P110005	6.3797555	6.286891	6.72438	7.654752	6.5858393	7.2002335
A_23_P110052	3.0616064	3.4438767	5.788401	2.9204848	3.6815221	2.0401335
A_23_P110062	7.1745663	6.4588118	7.2694345	7.050266	6.674274	6.6747756
A_23_P110167	7.5985556	7.262705	7.8688684	8.176567	7.469261	7.794825
A_23_P110184	7.816922	5.254233	7.464536	10.216975	6.169965	7.3104076
A_23_P110196	5.251413	6.658065	4.211219	3.6863382	7.1904655	4.314769
A_23_P1102	4.9388943	3.0579057	4.2441835	2.3175995	2.0892928	2.109348
A_23_P110212	8.729663	9.32886	9.747128	12.323441	10.08189	10.401603
A_23_P110234	5.7025223	6.7159476	5.540278	6.2055583	7.2948895	5.7264986
A_23_P110243	7.263198	6.93456	5.9187846	7.2148194	6.7405324	7.3344154
A_23_P11025	5.5016522	5.764261	5.3902864	6.4439616	5.481703	6.8870525
A_23_P110253	9.125865	8.319147	8.807129	11.706667	8.98867	11.092058
A_23_P110266	4.531496	3.7002745	5.100752	6.2940483	4.719404	5.8522763
A_23_P110288	7.0359893	5.494725	5.935755	6.635379	5.2560496	6.521977
A_23_P110299	2.0735753	2.8763013	1.784095	1.7297511	3.1593916	1.7974957
A_23_P110319	4.7336354	1.436229	1.2681867	3.8895664	1.2607076	3.127447
A_23_P11032	7.6869993	8.202021	9.168442	8.909573	8.81874	8.732244
A_23_P110362	9.298222	8.738588	8.591896	9.414075	8.925848	9.12703
A_23_P110403	6.85294	8.411831	8.171625	10.1675005	8.889014	10.366248
A_23_P110430	1.8520347	1.3377429	1.5230411	1.4656945	1.6113077	3.4340663
A_23_P110433	7.897613	7.520106	7.71412	7.5669928	7.5672774	7.5824275
A_23_P110445	9.237257	9.55717	8.266741	9.80626	9.407245	9.660458
A_23_P110462	5.372348	6.977491	3.8201582	4.9925604	5.561797	4.47513
A_23_P110492	7.8955073	7.6112537	8.1818	8.393793	7.5216355	8.282686
A_23_P110504	9.3540945	9.573868	10.471432	9.906261	9.848192	9.6910925
A_23_P110531	7.8366637	4.893327	5.0823417	5.2659597	6.4944954	6.668286
A_23_P110569	4.875983	3.4885488	2.7023375	6.2212095	3.2626052	4.227496
A_23_P110606	8.359608	8.241854	7.2774534	7.5683823	7.6763945	7.6200223
A_23_P110624	6.9378285	6.681481	3.8351443	7.1060314	6.052969	7.411085
A_23_P110643	5.7407517	5.8492284	5.651804	6.0799747	6.003966	6.578144
A_23_P110699	7.2070646	3.1505857	6.5239887	6.088739	3.7867694	5.6867437
A_23_P11070	7.6009393	7.487238	3.4826574	6.2651877	9.672619	5.8177686
A_23_P110764	2.113557	2.153029	2.100049	1.2418578	1.5218446	1.6103077
A_23_P110791	8.259847	8.013492	6.791123	7.111175	9.832392	7.8366
A_23_P110802	7.85843	7.4948645	5.5517354	5.875075	6.325278	5.404557
A_23_P11081	1.7770145	1.5123796	2.2073364	1.8645309	1.5853187	1.9674348
A_23_P110811	10.588323	10.154954	9.899025	10.528673	10.060817	10.3896475
A_23_P110837	3.5839798	5.1908545	7.603771	8.080727	6.408867	8.111734
A_23_P110846	7.979483	6.593331	6.8996005	7.286367	7.1432257	7.620682
A_23_P110851	6.1141896	6.5194364	6.4468665	6.357793	6.564166	7.197435
A_23_P110879	8.553702	8.116364	7.541963	8.597278	7.0587916	8.431365
A_23_P110957	8.095772	4.075994	4.998135	4.733523	5.4111514	5.5425963
A_23_P110961	7.1371546	6.417413	5.408379	5.7126465	5.6329875	5.458389
A_23_P111000	9.668084	11.135217	9.439301	8.529713	11.472763	8.708084
A_23_P11103	5.0673404	5.2151628	4.4967732	5.1498823	5.1109204	4.8416286
A_23_P111037	10.582942	10.136824	10.418515	9.372792	9.527884	9.459756
A_23_P111041	14.607919	13.2361	14.09553	12.051898	12.985573	11.757785
A_23_P111054	13.713222	12.062943	13.11605	10.893223	11.9363	10.824036
A_23_P111088	5.4594293	6.34942	5.853778	5.338559	6.44729	5.152245
A_23_P111092	13.447557	13.920055	13.125279	13.702169	13.462771	13.527124
A_23_P111112	6.4630046	6.273371	7.5851417	6.407865	6.155772	6.354122
A_23_P111132	12.576807	9.935938	11.198285	13.861414	11.108855	11.578363
A_23_P111155	5.627935	6.163989	6.427627	5.7732806	5.9905868	5.8946037
A_23_P111188	7.454019	7.9141097	7.924684	8.419869	7.898336	8.553127
A_23_P111194	7.7100105	8.085983	8.175	11.825969	8.416913	11.392437
A_23_P111228	6.1457434	5.232525	6.06873	5.351681	4.3168707	4.404135
A_23_P111273	9.188105	9.433584	9.162771	8.600943	8.833058	8.324191
A_23_P111288	10.067724	9.464993	9.782653	9.605971	9.3564	9.586014
A_23_P111297	6.470375	4.2078648	5.1006413	5.7635746	4.6527433	5.5511374
A_23_P111311	6.893169	4.8832006	5.63606	5.2845445	5.644334	8.155339
A_23_P111343	9.933787	9.772824	9.423368	9.937275	9.489433	9.684785
A_23_P111361	3.8915539	4.2034035	3.3835444	3.854706	3.779962	3.4197285
A_23_P111381	7.5950675	7.7115097	6.6548505	7.228904	7.0984464	7.0972333
A_23_P111395	4.678193	6.214157	4.558025	5.0894847	6.186056	4.838398
A_23_P111452	8.723832	8.790658	7.290808	8.67659	8.564184	8.529653
A_23_P111481	9.144558	8.605753	8.76634	8.453563	8.83294	8.412608
A_23_P111487	8.167625	7.801681	7.852403	7.6949883	7.7424827	7.6451974
A_23_P111517	4.3754177	4.960523	4.2811837	4.9040146	4.9680977	5.244899
A_23_P11160	6.3777966	5.7326555	5.8793983	5.160515	5.9507923	6.397185
A_23_P111604	1.401434	1.3465339	1.4140059	1.9050711	1.3939208	1.4822131
A_23_P111621	7.482948	5.430624	6.873099	5.9419284	5.227647	5.6776214
A_23_P111635	7.414553	5.590084	7.5975122	7.2045903	6.5539517	6.6745057
A_23_P111657	5.53639	5.8589745	5.3562813	5.3787146	5.8265414	5.394381
A_23_P111662	2.1419113	2.1480806	2.6981409	3.0299833	2.1024122	2.9320118
A_23_P111672	9.05143	9.266268	8.593892	8.919521	9.242987	9.025823
A_23_P111701	2.4332035	1.440487	2.8548343	5.552361	4.072627	5.679958
A_23_P111724	4.085917	2.241624	2.3645773	4.765762	3.0987563	4.1009927
A_23_P111737	5.264084	5.1654296	5.4603333	5.687623	6.8975368	5.2671905
A_23_P111797	12.239894	13.139048	12.277127	12.532168	12.742259	12.598201
A_23_P111804	7.6128335	8.5687475	7.2321076	7.167057	9.594318	6.7371316
A_23_P111811	5.243167	4.9971514	5.013198	5.3012757	5.125077	5.1403317
A_23_P111843	8.991076	9.438947	9.701553	9.101567	9.043557	9.350759
A_23_P111860	1.363476	5.861431	1.3385208	3.533801	3.7185059	4.076486
A_23_P111865	6.513958	5.568834	6.629332	6.8740697	5.549797	6.469046
A_23_P111919	3.8304937	6.0066276	1.8880218	4.3308606	4.240986	4.2000146
A_23_P111929	7.7939963	8.221018	6.768521	6.624202	7.4785333	6.6663194
A_23_P111947	1.5019529	1.4754493	1.864023	1.6252126	1.4707795	1.4798949
A_23_P111961	8.673255	7.5196247	8.213545	8.047107	7.585494	8.38156
A_23_P111978	5.757822	7.1841164	5.9622316	5.2290063	7.395325	6.1279335
A_23_P111981	8.270436	9.717539	8.179783	9.075407	9.317412	9.368171
A_23_P111995	4.3333106	5.166535	5.4668417	4.857145	5.535486	4.9086843
A_23_P112004	6.4060955	7.120888	5.2494907	6.06873	7.245803	7.079447
A_23_P11201	5.842689	4.786844	5.738573	5.5136275	5.5672565	6.574477
A_23_P112016	5.028249	4.402565	6.153531	6.9110036	6.024208	8.1202965
A_23_P112026	8.609128	12.965478	6.7969894	6.730061	13.5334215	7.2213492
A_23_P112061	6.9363813	7.898994	7.2957897	6.562146	6.5217905	6.874455
A_23_P112086	1.46968	1.4023116	1.5086285	1.4816377	2.075538	1.9825505
A_23_P112103	6.756617	6.1813455	6.7589884	6.426468	7.8801494	6.350742
A_23_P112113	8.875467	8.675464	8.883768	8.2424965	8.519541	8.251623
A_23_P112135	11.418296	11.167614	12.389917	10.794646	11.245499	10.604304
A_23_P11214	6.2652707	5.5449595	6.2411194	5.769007	5.3650904	6.139159
A_23_P112159	10.856253	10.9704685	11.232422	9.804012	11.036996	9.808714
A_23_P112162	8.088821	7.4112144	7.983604	8.532204	8.608051	8.721571
A_23_P112173	4.496449	6.117821	4.253937	1.5934403	4.029599	3.380231
A_23_P112187	8.654264	9.060113	8.875183	9.099101	9.12729	9.35853
A_23_P112201	6.578532	7.2380214	7.0846753	6.349732	6.460741	6.190115
A_23_P112220	1.5331855	1.4210657	1.5483375	1.6687292	1.4988555	1.5548052
A_23_P11224	9.3676405	8.849524	9.620356	9.258659	8.880919	9.3158455
A_23_P112241	5.2051535	5.311579	6.5769114	5.637189	5.595824	6.1556726
A_23_P112251	7.8538623	6.905466	9.289837	6.942929	8.13118	7.4454365
A_23_P112260	10.332756	9.530863	12.064772	9.897479	10.771765	10.323948
A_23_P112311	5.8273754	6.3664975	6.914648	6.820984	6.491269	6.781535
A_23_P11237	7.380007	7.1098056	7.8647323	7.940447	7.3509245	7.8512034
A_23_P112397	8.228623	7.6383896	8.23445	7.823357	7.9364233	7.819067
A_23_P112406	10.269608	9.752011	9.389703	8.67098	9.036469	8.58497
A_23_P112412	8.323509	7.427473	7.1456213	6.8951674	6.7797985	6.7459526
A_23_P112478	7.4819155	6.416992	7.373392	6.8738966	6.1720266	7.7950354
A_23_P112482	6.411023	4.6511345	5.129711	9.8671	6.0248237	5.637761
A_23_P112512	7.8592324	8.117542	7.5969243	6.7106004	7.1193295	7.123934
A_23_P112548	7.3431106	6.64204	8.244226	7.6945205	5.6936116	7.4202733
A_23_P112554	7.194899	6.280099	8.49527	7.977098	8.403406	7.622675
A_23_P11256	1.2658603	2.5999322	2.8325546	4.2948694	3.1210642	2.198191
A_23_P11262	9.948423	9.572383	9.668624	9.641941	9.547805	9.664986
A_23_P112634	8.245585	7.1015697	8.301791	9.855811	7.7150235	9.429944
A_23_P112652	6.592296	6.0487404	6.725742	6.210518	5.6318364	5.934347
A_23_P112666	7.356126	8.247921	7.3839607	7.5530705	8.319857	7.3142996
A_23_P112774	7.046004	8.921998	8.143011	7.0249844	8.005668	7.0168247
A_23_P11279	9.334482	9.566615	9.790411	10.229564	9.761202	10.152196
A_23_P112798	9.557391	9.886563	9.663937	10.309424	9.89049	11.113617
A_23_P112801	10.442271	11.154283	10.271638	11.085588	11.209769	10.87944
A_23_P112825	9.693201	9.060451	9.486873	9.201291	8.386499	9.178447
A_23_P112846	3.4651377	3.551873	3.894369	4.316778	2.835077	3.8503628
A_23_P11286	7.384148	7.015846	7.426077	7.989317	6.873588	7.6120057
A_23_P112874	1.3700206	2.1601331	1.3836374	1.3581502	2.7384298	2.4049969
A_23_P11295	7.206353	7.6765285	8.024921	7.7467494	7.051989	7.513159
A_23_P112950	11.113035	11.005036	10.888771	10.654493	10.674592	10.792763
A_23_P112982	1.8701744	2.2232893	2.154142	1.7972407	1.5553195	2.4041784
A_23_P113034	5.77598	5.217216	3.9434993	4.653943	5.9335933	5.5247703
A_23_P113111	4.1029587	5.913291	2.5412602	8.136708	7.152493	7.865308
A_23_P113161	2.9365768	4.1220403	4.022827	4.990277	2.3455374	4.73644
A_23_P113184	10.653561	9.824185	10.556961	12.104922	9.564562	12.637825
A_23_P113237	6.400541	7.040536	6.602926	6.4557624	6.9487076	6.6125875
A_23_P113283	5.7066236	4.6808624	6.6641755	6.0314164	5.6385345	6.3601313
A_23_P113317	8.752973	9.058444	7.278596	8.328312	7.509853	8.74065
A_23_P113351	6.5623517	4.980985	6.8231783	9.375316	8.536203	9.382923
A_23_P113382	4.214488	3.482282	4.5908046	4.840026	3.3713808	4.5523176
A_23_P113393	3.931828	5.160959	4.5530224	3.948088	5.1089993	4.6393003
A_23_P113417	8.259449	7.618317	7.37031	7.6402	7.4952135	7.647836
A_23_P113462	7.806925	6.764815	8.798634	6.721426	5.8135653	5.653285
A_23_P113471	4.9651155	6.3039365	4.664811	5.767559	5.4075837	5.130044
A_23_P113553	1.9667484	1.7930089	1.8222612	2.2441916	2.6959896	2.3406963
A_23_P113572	7.7857447	7.206421	6.3921924	6.270203	7.584415	6.3156276
A_23_P113613	6.2466564	6.09195	5.041596	4.6519613	5.1826153	4.678977
A_23_P113623	9.282394	8.620807	8.355737	8.588735	7.771972	8.877843
A_23_P113634	9.597338	9.6781225	9.265501	8.01168	8.800358	8.240804
A_23_P113656	7.0863295	8.038672	7.979711	6.7009788	7.504691	6.8912477
A_23_P113701	4.5707636	4.717439	7.34489	7.2494397	5.516983	8.19444
A_23_P11372	8.458579	8.05483	8.907042	7.3596354	7.602575	7.0702357
A_23_P113748	4.7665324	4.766032	7.538492	6.7309246	6.079684	6.978435
A_23_P113777	5.5136275	4.816825	8.052679	8.178171	6.5436435	8.572368
A_23_P113789	8.207674	8.163475	8.288644	8.68573	8.063726	8.530767
A_23_P113793	4.0509233	4.517017	3.157859	2.822599	5.30947	2.3675518
A_23_P113803	7.359008	7.2356586	5.908448	6.203229	6.300869	5.8377647
A_23_P113825	7.4857755	7.0093784	9.86218	7.9225874	7.8024216	8.064574
A_23_P11390	7.644374	8.485468	7.2794466	7.649605	8.020724	7.7696958
A_23_P113972	7.302731	6.4546022	7.3508816	7.97351	7.191327	7.616235
A_23_P114008	1.5597419	1.5600314	2.6716626	1.8847821	1.4675742	1.5727687
A_23_P114061	5.1209116	6.1794767	5.261054	4.9433146	6.067097	5.2706904
A_23_P11408	6.3885365	7.2250247	6.113959	6.5901537	6.567041	6.223869
A_23_P114084	4.051285	4.4814153	7.2239056	5.1235833	4.6198797	5.0672846
A_23_P114095	6.7015843	5.7120113	8.03597	7.4870486	6.5835705	7.1232653
A_23_P114134	5.320366	5.6521206	5.087545	5.133041	5.369339	6.51905
A_23_P114155	6.443398	6.3763094	7.1029663	6.4246	6.452308	6.4818554
A_23_P114164	7.6739397	7.476977	7.9281116	7.7114	7.36689	7.515417
A_23_P114185	7.139572	5.8293757	6.5066338	8.443707	9.038384	9.245262
A_23_P114210	5.7291765	5.315905	5.9641194	5.709563	5.8287697	5.9355865
A_23_P114221	10.06988	9.836339	12.660184	10.279216	9.619421	10.041818
A_23_P114232	9.198461	8.580622	11.871355	7.3059826	8.158238	7.999879
A_23_P114259	2.2821085	2.8991177	3.240437	2.050345	3.286534	2.4406183
A_23_P114282	8.004646	7.476156	8.081271	7.84456	7.4357986	7.513493
A_23_P114314	2.898475	3.2847126	3.535108	4.003816	2.568194	2.672641
A_23_P114349	3.0860834	2.3425384	3.6701586	3.9955971	2.0871627	3.3576484
A_23_P114353	4.380805	4.386126	3.6056926	4.465807	4.6725516	4.2171736
A_23_P114405	10.005812	8.950168	11.589712	10.128531	8.636012	9.680248
A_23_P114414	7.7985725	8.555122	7.921972	8.351409	8.327989	8.24894
A_23_P114423	2.7887323	2.3273993	5.5361176	3.8514478	2.2915013	4.545196
A_23_P114445	5.515121	5.225298	5.670687	5.55611	5.4825416	5.57254
A_23_P114466	6.404698	5.7288284	7.136769	6.0758834	4.8627415	6.462874
A_23_P1145	9.323446	8.795417	9.471765	8.322302	8.26441	8.406852
A_23_P11461	11.268129	10.493744	11.237449	10.460239	10.194031	10.57889
A_23_P114626	2.026603	1.4325963	1.8263612	1.7028184	1.5108284	1.7688245
A_23_P114670	6.401215	7.134698	6.1237264	6.877776	6.924982	6.488074
A_23_P114689	6.633198	6.378813	5.433019	6.22955	5.9072595	6.623594
A_23_P114713	1.9727873	2.485067	3.6136155	4.5740485	3.2038708	6.645409
A_23_P114740	5.8077984	5.709946	5.679283	5.5447206	7.3674955	7.603861
A_23_P114774	8.084219	6.904177	7.0142417	7.504691	6.4752645	7.2960553
A_23_P114808	8.335781	7.8058057	7.5497127	7.6500244	7.510364	8.063227
A_23_P114826	9.474946	8.261545	8.16633	8.405478	7.5451164	8.384332
A_23_P114839	8.579704	8.386876	8.182473	8.56922	8.511596	8.88332
A_23_P114883	6.5295653	4.5040765	11.315372	9.301108	7.836119	10.390873
A_23_P114903	8.286121	8.447002	7.461314	7.6052723	9.23293	6.819336
A_23_P114929	10.273968	9.752951	9.297409	11.18364	9.088526	9.100315
A_23_P114934	2.7311664	4.297566	7.312015	1.6588086	3.2799115	1.7028571
A_23_P114952	9.128626	9.14847	10.100108	9.151307	8.856778	8.617278
A_23_P114983	1.3454535	1.3961684	1.3777786	1.360458	1.7499969	1.3337148
A_23_P115022	6.25902	5.1068783	6.309077	5.7649713	4.501768	5.398903
A_23_P115036	7.9636483	7.463801	7.1803074	7.4411993	7.123553	7.4106865
A_23_P115046	7.9538784	7.4033227	7.1165266	8.043026	7.2772274	7.7780137
A_23_P115064	6.1487703	6.284874	6.163989	9.064012	7.017874	9.350996
A_23_P115105	9.688963	9.249292	8.59294	9.276123	9.490771	9.484694
A_23_P115124	7.1008005	6.0372386	6.359324	5.9074397	5.808028	5.373084
A_23_P115137	9.928974	9.746335	9.058006	9.306198	9.219544	9.33289
A_23_P115149	8.092511	7.9993825	7.531052	7.2031484	7.180379	7.2939854
A_23_P115161	9.190576	9.824431	8.911827	10.532271	10.674342	10.008146
A_23_P115167	8.040455	7.4752555	6.3524146	7.351931	7.2783194	6.626123
A_23_P115190	12.576477	12.272358	12.765658	12.565975	12.584835	13.229959
A_23_P115200	4.0208793	3.014523	2.3431983	3.7467527	3.702271	2.555206
A_23_P115202	5.9935093	6.8624024	5.90793	6.018425	6.606318	6.0473166
A_23_P115215	10.832074	10.798616	9.242103	8.792395	9.379269	8.943313
A_23_P115223	10.753669	9.963455	10.158491	9.327071	9.507295	9.155054
A_23_P115261	3.0464046	7.478188	3.388705	4.4316545	2.7830744	3.9753528
A_23_P115316	7.8345675	7.0827217	7.428884	6.6389523	7.738976	6.4722447
A_23_P115331	8.852074	9.237408	8.477383	9.1523075	8.932902	9.177831
A_23_P115346	10.1166115	10.187739	10.298603	9.1269655	9.008463	9.297098
A_23_P115366	7.6501594	7.2543936	6.8834887	7.821947	6.727089	7.148495
A_23_P115375	14.877215	13.775249	13.3590975	12.343353	13.400627	12.295626
A_23_P115407	7.5081	8.11843	7.406184	11.444791	8.394565	9.3348675
A_23_P11543	7.765632	7.788679	8.285412	8.288883	9.120244	7.5177994
A_23_P115444	2.5677745	1.9535208	2.3727057	1.9810606	1.9032029	3.7167192
A_23_P115467	8.198047	8.681497	8.276593	8.573769	9.129116	8.308021
A_23_P115482	9.172712	9.008676	8.440293	5.0598507	7.7743607	4.8339453
A_23_P115492	8.007335	8.2672205	6.0551796	6.7281756	7.3306236	6.77931
A_23_P115519	6.3879843	7.0053253	6.1358356	6.3862267	6.266614	6.3242702
A_23_P115573	12.50949	13.226422	12.698792	12.724113	12.655771	12.3757515
A_23_P115597	7.2954617	7.6485567	7.221723	7.2171483	7.0243464	6.9939294
A_23_P115608	8.118604	6.9539475	7.8058057	6.864343	6.5653114	7.3169093
A_23_P115636	6.98621	5.956566	7.419426	6.484225	5.972461	6.658018
A_23_P115645	9.316542	8.72179	11.087849	7.8955073	9.644451	9.118665
A_23_P115703	5.427773	4.822642	5.529954	5.006109	4.334089	4.747232
A_23_P115726	7.1339316	6.6762667	6.8071184	6.9262404	6.944172	6.7079954
A_23_P115743	5.520994	5.9965477	5.561398	6.29346	5.5942154	6.3921046
A_23_P115762	8.21265	7.5605936	7.172135	8.470516	7.5542336	7.9025817
A_23_P115780	4.386126	4.200509	3.4250038	3.6849833	4.5392466	2.979176
A_23_P115785	4.9420586	4.8608923	4.3282638	6.3049207	4.237862	6.546556
A_23_P115792	7.5498466	6.5400147	6.839143	7.1787987	6.4950233	6.9179215
A_23_P115824	7.1855435	7.154998	7.4234047	7.4574723	6.998788	7.6292944
A_23_P115838	8.016725	8.6419525	7.5631194	7.9707904	8.27317	8.073746
A_23_P115842	8.607012	8.17029	8.0574875	8.314685	8.175653	8.206545
A_23_P115861	8.15831	6.6624465	7.158012	6.861109	5.8046927	6.791206
A_23_P115885	7.1517534	6.156219	7.3138995	7.245882	6.7052927	6.7735186
A_23_P115919	7.7209077	7.7358837	8.529897	6.4267364	6.2333703	7.121746
A_23_P115922	11.046601	10.98162	10.867642	11.005036	10.972613	11.753193
A_23_P115932	2.9333932	1.5590829	2.1484268	1.7638147	1.4938818	1.5561869
A_23_P115955	9.700168	9.271041	9.134451	9.755115	8.877843	9.052887
A_23_P116037	7.344092	7.1027303	7.9519153	8.673109	6.746444	9.195486
A_23_P116091	9.054719	8.833168	9.035418	8.058378	8.863557	8.222373
A_23_P116173	6.439467	1.3780177	1.406426	4.6495533	1.6500924	4.3561935
A_23_P116207	7.175236	6.000261	6.9978914	8.708574	6.2019954	7.9024
A_23_P116235	12.542013	12.846103	14.103137	12.24132	13.065653	12.32972
A_23_P116249	1.3241053	1.3282623	3.894479	1.3375447	1.3537924	1.3149388
A_23_P116264	8.482018	8.452158	8.418656	8.629289	9.158052	8.545461
A_23_P116280	6.409583	5.1521544	3.8023293	2.1261082	4.8197255	3.5773597
A_23_P11629	6.5814614	6.5519395	6.4916124	7.80196	6.6707654	7.132809
A_23_P116387	6.025711	3.4838202	5.6484866	3.9844406	3.6432161	3.815902
A_23_P116414	6.028572	6.343753	6.1884203	8.856526	7.4784665	10.099289
A_23_P116430	3.389091	3.7034585	3.8709424	4.665029	3.9978988	3.5382602
A_23_P11644	5.4649334	5.787486	4.760548	5.2976	5.9519124	4.6926746
A_23_P116473	4.269577	4.375748	3.9279768	3.161595	4.4603305	3.3539336
A_23_P116512	3.1782494	3.1126516	2.1705241	2.241086	4.363547	3.6965463
A_23_P11652	8.602753	7.0429535	7.620435	6.8714304	6.7013903	6.4835954
A_23_P116523	5.516079	6.0625763	5.8633676	5.4814634	6.0745907	5.386364
A_23_P116587	4.6426454	4.244013	5.1669445	4.621854	4.977665	4.8149953
A_23_P116602	8.27911	8.729022	8.567022	8.539637	9.000279	8.685827
A_23_P116614	6.04394	5.5237384	7.1749187	7.7029	6.169136	7.5687356
A_23_P116624	6.2959704	6.8601174	6.3861647	6.5384073	7.097391	6.328233
A_23_P11664	11.35196	10.53904	10.345262	11.49295	10.838356	11.046601
A_23_P116640	1.5146587	2.1974814	1.5674534	2.3517838	1.5024718	2.9686608
A_23_P116642	4.5529723	3.495406	5.2677445	4.605641	2.834839	4.5652165
A_23_P116653	3.7071738	2.9973478	3.0602703	2.2206185	4.167761	2.0745022
A_23_P116694	10.317959	8.671344	8.695	10.405045	8.936401	8.897317
A_23_P116741	1.6108761	1.4741545	1.6206242	1.9644694	1.4876546	1.6164922
A_23_P116765	1.4886497	1.5211647	2.1264982	3.382326	1.5585686	1.9972494
A_23_P116829	7.6505165	7.130535	7.333507	7.5986223	7.0022902	7.400477
A_23_P11685	5.6095676	2.6506867	2.238523	4.711947	5.062613	5.472477
A_23_P116868	1.2560366	1.580735	1.285014	1.7653981	1.5594645	1.6389934
A_23_P116890	12.773078	13.225561	13.055374	13.080876	13.3886385	13.45366
A_23_P116898	13.010943	10.984031	13.520776	12.68371	13.00926	12.6913185
A_23_P116902	5.253804	5.7489586	4.6647124	4.818406	4.360841	4.9010606
A_23_P116942	7.688933	8.208108	5.482275	5.789926	10.012888	5.209243
A_23_P11697	5.5332584	5.6441946	5.928209	5.4683766	5.87056	5.518698
A_23_P1170	5.879508	5.4830422	6.175948	7.4812994	6.236578	6.838168
A_23_P117037	8.233191	6.8362455	7.53195	8.746896	7.5294085	8.682223
A_23_P11705	8.260788	7.823767	7.2694936	8.502636	7.506129	8.305156
A_23_P117068	9.052316	8.217628	8.02902	7.821054	7.9920826	7.8187175
A_23_P117082	7.5433207	6.9453216	6.3263373	6.9294724	6.1217723	6.443884
A_23_P117095	4.6323495	4.656464	3.38761	3.9201708	3.929707	3.7758029
A_23_P117146	8.6012945	8.625876	8.342506	8.764771	8.4519005	8.655506
A_23_P117157	7.493578	6.035439	8.017174	8.092511	6.640441	7.8944893
A_23_P117225	8.76634	8.44277	8.287706	8.663617	8.901084	8.534641
A_23_P117261	2.4128907	3.52783	2.7661352	2.0655453	3.469533	3.7469132
A_23_P117274	7.081353	6.3957934	5.9498496	7.1090083	6.1664777	7.0323706
A_23_P11729	7.5565457	7.287279	6.142631	8.043853	6.9978914	7.512037
A_23_P117298	6.3871417	6.79563	7.368895	6.7357807	7.1481338	12.412974
A_23_P1173	3.8775432	4.6256123	3.820381	3.892241	4.046794	5.945778
A_23_P117363	8.468722	9.593826	8.676956	8.751474	9.641753	8.901179
A_23_P117380	8.906685	9.944256	8.912626	9.198192	9.731033	9.630952
A_23_P117387	3.1729338	2.8705196	4.1240354	4.6646633	3.154234	5.165531
A_23_P117424	6.923903	6.478545	7.8028784	7.4962025	6.4548564	7.1470575
A_23_P117437	1.4883648	1.4796274	1.5141808	1.4705971	1.4279926	1.5318414
A_23_P11744	10.136553	10.459004	10.278623	10.191158	10.47798	10.325491
A_23_P117464	2.868665	2.2731175	5.0702324	3.840456	3.0914311	3.930148
A_23_P117494	10.656725	9.599538	9.153548	9.032789	9.7741785	9.739753
A_23_P117506	8.725907	6.9806185	8.596802	8.277695	7.996013	8.801083
A_23_P117515	6.7689767	6.1764746	6.531341	7.207269	6.791123	7.0928364
A_23_P117546	8.429929	8.069013	8.670738	8.917014	8.02389	8.762061
A_23_P117580	7.134698	6.1531553	6.757989	8.972911	6.8544154	7.306754
A_23_P117582	7.061942	6.250114	7.5167427	6.8004556	6.7354693	6.9415345
A_23_P117599	10.503311	9.992166	10.012037	9.816941	9.56671	9.521017
A_23_P117602	8.507969	9.194483	7.9384956	8.566407	9.971401	8.297329
A_23_P117662	3.8671596	4.3038697	3.3225923	3.3800547	4.1583166	3.430504
A_23_P117683	8.9236145	8.893931	8.581163	8.980754	8.467213	8.801449
A_23_P117694	6.0266604	6.6378226	5.7911806	6.216033	6.443398	6.710715
A_23_P117727	7.1520696	6.75696	7.4420094	7.4723787	6.5729094	7.4493475
A_23_P117734	5.9866705	6.274034	6.137124	6.0590096	5.826083	6.2125707
A_23_P11774	9.338682	8.4308405	8.041346	8.112907	7.542644	8.139828
A_23_P117778	8.896661	9.229479	9.058393	8.837919	8.603026	8.763691
A_23_P117782	6.2339764	8.235372	7.885296	6.960629	6.7671766	8.15016
A_23_P117851	3.8923523	4.6225014	2.7562158	4.5963645	4.1083746	4.087651
A_23_P117873	4.0407367	4.6091633	4.8708773	4.4403114	4.5996513	4.241464
A_23_P117896	6.22791	6.642577	5.754841	5.777352	6.68708	7.773319
A_23_P117928	7.3851204	7.2561855	7.6539726	7.7920375	7.530912	7.716055
A_23_P117933	7.5751305	6.793575	7.413242	6.8147016	5.584212	6.5228777
A_23_P117971	7.01911	7.3655853	7.4892607	7.5043817	7.8064785	7.6818113
A_23_P117980	6.57634	6.909136	6.654995	6.624301	6.787594	6.578857
A_23_P117992	5.8665237	4.367932	3.2106736	6.1506143	3.161862	5.3606424
A_23_P11800	7.9711046	5.3858476	10.215932	9.761887	7.6001205	10.61057
A_23_P118002	9.283282	8.236902	8.717017	9.072267	8.384787	8.925081
A_23_P118038	10.847856	10.401821	10.277131	9.38719	9.289672	9.51835
A_23_P118042	4.3119287	4.20433	4.544165	4.5336585	4.2322116	4.282745
A_23_P118061	9.234026	9.6939745	9.010816	8.323208	9.893157	8.4734745
A_23_P118065	4.1230054	6.29554	2.9510052	6.7756495	4.425298	5.614263
A_23_P118095	8.396944	8.275395	8.509346	8.919701	8.999878	8.797205
A_23_P118105	9.798523	8.201157	8.846394	8.578231	8.234535	8.660914
A_23_P118122	6.5896177	5.540038	6.5204635	5.3893423	5.3325706	5.749383
A_23_P118150	11.536004	9.944613	10.524274	9.696585	10.471432	9.611007
A_23_P118158	3.7422006	4.2121325	5.0411	4.76807	5.0747795	3.8984365
A_23_P118174	10.787487	9.044639	9.931987	5.0011835	8.409481	5.9134216
A_23_P118234	1.4340844	1.428836	1.5123355	1.4290769	1.5124158	1.5315971
A_23_P118246	8.737778	8.779467	8.249573	6.2878942	6.8323565	6.516267
A_23_P118254	7.188663	7.8196282	7.1796064	7.3989162	7.6800184	7.4158416
A_23_P118289	9.201879	8.461826	9.328044	8.356094	8.333455	8.934947
A_23_P118300	8.686333	6.4465103	7.820406	7.051774	6.351529	7.1696887
A_23_P118306	10.014595	8.483203	9.437794	9.221925	8.443404	8.692556
A_23_P118353	10.105245	9.413055	9.935084	9.632891	9.025587	9.420918
A_23_P118392	6.813068	7.289379	6.8031545	8.095886	7.2540636	6.7556586
A_23_P118406	8.402302	8.032227	7.1569095	7.622071	8.764569	7.609616
A_23_P11841	9.643644	9.372172	10.894394	9.437421	10.00389	10.2304945
A_23_P118427	8.023791	6.892659	7.46212	7.798165	7.9071603	7.925491
A_23_P11843	11.219853	11.682119	11.737225	11.63183	11.656236	11.725781
A_23_P118435	13.136637	12.874711	12.523355	11.816124	12.047616	12.176003
A_23_P118462	6.6282887	5.833953	6.0280685	6.6602116	6.017863	6.248627
A_23_P118493	7.3802466	8.4734745	7.2594457	9.170585	6.971699	8.535731
A_23_P118516	8.089141	8.402438	8.150305	8.55297	8.395257	7.972655
A_23_P118536	4.661062	4.228638	3.0462625	4.359723	5.0597706	4.99399
A_23_P118571	2.3790536	3.3958607	1.7901492	1.3343242	4.1493545	2.083742
A_23_P11859	6.9917326	6.3169827	5.321725	7.6297836	5.953686	5.868515
A_23_P1186	2.898195	3.5450776	2.1396966	3.4565375	3.06327	3.9960911
A_23_P118615	3.5941334	1.5123355	2.7745852	5.448667	4.660523	8.764026
A_23_P11862	7.150064	7.6509814	7.177095	5.877594	6.9252315	5.6409607
A_23_P118633	10.960092	11.513968	11.513968	12.116783	12.117595	11.728484
A_23_P118643	8.375324	6.129935	7.341786	7.3423085	6.415509	7.1983595
A_23_P118675	1.436072	2.8650868	1.987455	1.9328767	2.813299	1.870508
A_23_P118690	9.331636	9.195665	8.859628	8.946245	8.924124	8.865876
A_23_P118693	6.6890936	6.8311663	6.435335	6.81485	6.6602116	7.2853866
A_23_P118741	6.268083	6.7946177	6.8761115	6.190021	6.3580074	5.987451
A_23_P118749	7.522586	7.472218	7.9417257	8.818977	7.6870584	8.121261
A_23_P118815	10.191158	8.99675	9.288733	5.084932	7.94379	4.599811
A_23_P118834	9.749694	9.345208	8.703577	3.5682802	8.691881	5.13197
A_23_P118842	3.0467186	2.6459925	2.1493547	1.4357824	1.8611989	1.5103215
A_23_P118854	1.3064239	2.0725565	1.2911247	1.4560591	1.7092954	1.3296938
A_23_P118888	9.792774	9.233683	9.460944	9.912738	9.5879	9.7741785
A_23_P118894	5.8473725	6.5911345	2.4701238	8.777601	4.2077785	6.835287
A_23_P119040	6.652107	6.372562	4.0786405	7.630833	4.106115	6.0985427
A_23_P119042	8.636566	9.558634	9.293136	8.632365	10.668186	8.842112
A_23_P119095	9.16628	8.700972	8.399088	9.036469	8.237975	8.775936
A_23_P119102	7.640303	6.2385864	7.0968914	7.387461	7.3171167	7.2447424
A_23_P119143	9.022584	9.473041	8.875562	9.734308	9.740592	9.691314
A_23_P11915	7.383341	8.025576	7.447545	7.3604794	7.4015374	7.2830935
A_23_P119196	7.1273556	5.7298274	6.0341005	9.31766	7.56167	8.533386
A_23_P119214	9.280497	8.004873	8.5867815	7.9410663	8.083908	8.123558
A_23_P119222	5.2980247	5.4553876	6.2106724	5.809161	6.282991	5.372829
A_23_P119266	8.121355	7.653471	8.91113	8.115486	9.146112	7.518224
A_23_P119295	7.5477853	6.230739	6.567157	6.983273	6.2547474	7.0770273
A_23_P119337	6.1907363	6.6357756	7.008488	5.6255307	7.890375	5.4679213
A_23_P119353	2.3882248	1.6528468	4.0726666	5.3174024	4.181831	5.9891233
A_23_P119362	8.456175	8.503302	8.197172	7.039795	10.204354	8.233874
A_23_P119377	9.635233	9.4370365	9.910606	9.96835	9.272833	10.061476
A_23_P119448	4.0560336	4.108219	5.6883903	5.0335712	5.7993617	4.5955963
A_23_P119478	5.370844	5.36369	3.7118719	4.567787	6.236005	4.0112104
A_23_P119535	5.569068	6.3379145	5.7695374	5.465275	6.215365	5.799689
A_23_P119593	13.747351	14.076613	14.256649	14.253581	14.009674	14.301178
A_23_P119617	7.924242	7.5498466	7.8699393	7.7638683	7.5459003	7.6673656
A_23_P119627	8.571435	8.328717	8.626951	8.244365	8.09015	8.227783
A_23_P119634	2.379341	5.173077	2.2134385	2.1571717	4.412462	3.0711386
A_23_P119698	9.66442	9.750332	10.646419	9.962923	10.145487	9.781263
A_23_P119714	9.295907	8.874186	9.14474	8.958258	8.928231	8.882469
A_23_P119763	6.9477	6.8401914	7.137596	7.257002	7.5232134	7.2163377
A_23_P119789	9.4412365	9.225732	10.228433	9.320284	9.418598	9.613944
A_23_P119835	4.9872746	4.4110556	3.1840386	3.499333	5.2808027	2.9772127
A_23_P11984	9.082765	6.8987293	7.9300237	7.134247	6.9032645	6.359219
A_23_P119857	8.060513	6.752645	7.58819	8.510324	6.237492	7.0552297
A_23_P119886	1.4406533	1.5233271	1.4883384	2.0238698	2.8273659	1.4855566
A_23_P119907	6.924316	7.6364837	6.7727947	7.0438285	6.805852	6.4860754
A_23_P119916	6.213103	6.9852443	6.6933618	6.8146186	7.3371415	6.643076
A_23_P119923	5.476851	5.405434	4.466679	5.285603	4.666959	4.332111
A_23_P119936	3.708051	3.9757168	3.3164153	3.4172187	4.696928	2.206024
A_23_P11995	12.196384	11.167141	10.301761	12.490026	11.884153	10.687062
A_23_P119964	7.1618032	6.2641616	6.9674373	6.489567	5.6085706	6.4070115
A_23_P120002	7.1213183	7.939867	7.2636967	7.2209125	8.716948	7.0079465
A_23_P120062	7.0886254	6.2676177	7.0928636	6.595863	6.1905513	6.1500964
A_23_P120103	6.1453466	4.4394565	3.4585645	5.226467	3.7262318	4.8614464
A_23_P120125	4.057407	4.871359	4.5816355	1.5983946	4.364346	4.4800453
A_23_P120146	7.7628546	7.544726	7.9131637	7.813645	7.5176797	7.6832943
A_23_P120153	6.9044294	7.125671	7.0932093	7.166761	7.6989284	6.8264146
A_23_P120170	6.575698	6.1918826	7.2671967	5.1728525	5.668743	5.1590104
A_23_P120194	7.563562	8.068893	8.5785675	7.8896937	7.911881	7.4598484
A_23_P120227	7.525077	7.3296356	7.7075324	9.0120535	8.673163	8.123722
A_23_P120237	10.441726	9.225613	10.302319	9.491956	9.517375	9.379809
A_23_P120243	4.5768204	4.2992268	4.510297	2.8083596	4.156729	2.0444593
A_23_P120254	7.259539	7.290179	6.8808618	6.6753325	7.0450897	6.7801538
A_23_P120270	8.870683	9.375924	10.952603	9.789694	9.198767	9.507885
A_23_P120281	3.5721428	2.0647585	9.159701	4.799582	1.8366808	4.866538
A_23_P120335	9.4491	9.013514	9.725552	9.209263	8.495468	9.054481
A_23_P120364	10.904158	11.024072	11.903548	11.603059	10.234811	11.512663
A_23_P120414	10.7308855	9.677413	11.472165	10.114768	9.999444	10.130351
A_23_P120428	4.4448895	4.967675	5.219054	4.814895	5.0573525	4.531155
A_23_P120435	11.150066	11.435543	11.577591	11.773927	12.045883	11.914294
A_23_P120442	8.66477	8.625215	9.069619	8.624762	8.682336	8.044208
A_23_P120467	7.7147126	8.129199	8.805732	7.1341777	8.0995	7.089067
A_23_P120472	9.345043	8.676169	10.427673	9.661534	6.988464	9.661405
A_23_P120504	6.4572105	6.831656	6.453412	6.573999	6.941228	7.324832
A_23_P12053	8.805495	8.460215	8.025008	7.990747	8.191849	8.466095
A_23_P120557	6.685794	6.2779913	7.149602	7.175376	6.1381865	6.7692995
A_23_P120566	9.836096	8.755049	11.819716	10.55724	9.667483	10.046691
A_23_P120588	1.395876	1.7224603	1.4200281	1.388976	1.4668121	1.4300109
A_23_P120594	6.0587454	5.9419794	8.132085	6.5957026	6.1582775	5.1474447
A_23_P12062	6.8553066	5.7750554	5.7693887	5.56113	5.5625367	5.909965
A_23_P120660	13.542718	13.261758	12.846103	12.591761	12.576477	12.695545
A_23_P120710	8.216654	8.044718	9.843769	9.0178385	7.633566	8.812679
A_23_P120744	9.033562	8.939019	9.155348	8.65867	8.636481	8.484687
A_23_P120776	10.743266	9.804806	11.75603	11.143832	9.5208235	10.551333
A_23_P12079	6.7071037	7.1622505	6.0995727	7.835066	6.5577874	7.7079554
A_23_P120794	4.1305094	4.2379246	5.1486373	4.4311824	3.7810442	4.9354954
A_23_P120812	6.143323	6.4797344	8.117241	6.6360555	6.4959764	6.2103033
A_23_P12082	6.3689466	8.835338	6.505835	6.46995	6.757989	6.7818704
A_23_P120822	5.5699415	5.975202	5.5987515	5.855314	5.708439	5.3124766
A_23_P120845	11.410609	10.445952	11.412866	13.983615	10.861138	13.5244255
A_23_P120860	8.134541	7.720235	8.821724	7.613234	6.921699	7.612363
A_23_P120863	5.9877067	5.942554	6.129683	5.966721	6.140278	6.1376457
A_23_P120883	6.2999573	5.944117	7.347215	5.350746	7.0490003	5.1397
A_23_P120921	6.112176	5.4122014	8.12418	5.6279798	4.8585896	5.4748507
A_23_P120931	7.862733	7.64113	8.948143	7.9175673	9.082907	8.422554
A_23_P120933	10.458672	9.1893	10.386048	9.975117	9.00979	9.479133
A_23_P120953	5.9624147	6.36908	5.1917257	11.377503	5.929297	7.956135
A_23_P120982	1.9009559	1.7193668	1.839373	1.7179834	1.6885644	2.2899754
A_23_P121011	7.4394116	7.379383	7.2837496	11.09615	7.9641795	9.227501
A_23_P121064	7.0512524	5.182417	6.8899956	4.7491446	5.228099	6.097418
A_23_P121082	6.19884	5.077078	3.8934774	4.654471	4.417037	5.599355
A_23_P121095	10.142315	9.740592	10.813948	10.362405	9.647018	10.177986
A_23_P121106	3.7829492	2.1445708	2.8443785	2.9509153	4.5136833	3.3361683
A_23_P121120	2.7080448	1.5916244	2.787832	4.0306597	1.9494756	3.7320511
A_23_P12113	7.5788226	7.0886254	7.359456	6.057543	6.8124084	6.1372614
A_23_P121144	1.8150008	1.4155611	1.6557082	1.8242515	1.4726048	1.6358658
A_23_P121182	5.4454913	5.4223785	7.1043334	6.2927155	5.732977	5.6621723
A_23_P121196	9.727323	9.536488	10.269115	9.72292	9.971566	10.261492
A_23_P121215	6.0761914	7.0091467	6.5257683	6.2248044	7.00336	7.2199626
A_23_P121222	5.1366825	5.0332417	4.063861	4.5610504	4.3146977	4.661821
A_23_P121250	11.388376	10.509212	11.969028	12.142718	11.426827	12.006114
A_23_P121253	7.5808845	9.608401	5.797013	9.927416	10.623181	9.813041
A_23_P121265	9.424553	9.147421	9.206193	8.29766	9.78448	8.916686
A_23_P121276	7.285928	6.4908466	6.09008	7.4724503	6.493526	6.5306225
A_23_P121326	5.6990685	4.808898	6.1613793	6.3011723	5.588618	5.400974
A_23_P121345	6.3269978	4.3242188	6.5246806	6.4747434	5.569721	6.4076395
A_23_P121356	8.425467	8.555001	8.971418	8.892723	8.533743	9.016851
A_23_P121374	4.034799	7.396539	6.1606393	2.070356	5.425077	4.223099
A_23_P121396	6.62319	6.234276	7.4668856	6.6998115	5.863073	6.6758456
A_23_P12140	11.396256	11.144344	10.541682	11.482235	10.262408	11.54452
A_23_P121413	2.2449784	2.551131	3.5790346	2.7575238	3.0631516	3.7205846
A_23_P121441	2.6367683	2.9142334	1.4821821	3.0247486	2.7934597	4.083201
A_23_P121447	3.8616333	2.494614	4.8403425	3.5971267	2.6617458	2.853073
A_23_P121459	3.0209804	2.4634135	3.7603347	2.9588943	2.229478	3.2198167
A_23_P12147	7.878642	5.9219193	6.420533	6.514317	4.8654914	6.122052
A_23_P121480	8.75171	7.290078	9.4059725	9.684644	8.763691	10.218402
A_23_P121506	8.9166	8.096948	7.7216406	8.163272	7.653654	8.161624
A_23_P121527	8.869741	8.043853	8.260027	7.464173	7.51645	8.406645
A_23_P121545	2.5194569	2.5201204	2.211703	3.0750444	2.1658063	4.1955514
A_23_P121564	5.7621107	5.0404706	7.321185	5.6424193	6.857713	6.599789
A_23_P121586	2.7558508	1.9885935	2.4676096	3.2274399	2.1486294	3.0586169
A_23_P121596	5.111277	4.399545	4.7520742	3.641649	4.9073615	4.673036
A_23_P121602	5.6394763	5.6578183	6.52142	5.498087	5.1366825	5.1166935
A_23_P121614	4.4793816	4.21823	5.8669295	4.442424	4.016295	4.748205
A_23_P121637	7.5521417	6.5542645	2.1321456	5.7900043	5.2805557	5.903095
A_23_P121665	2.018477	1.8225586	2.1873486	2.441572	3.8481448	1.8259331
A_23_P121676	2.2317655	1.9912246	1.4949826	4.5087166	1.4687146	4.5221267
A_23_P121686	9.116122	8.921349	8.30322	9.0375185	8.770141	8.788907
A_23_P121695	7.0891676	5.800479	2.324332	2.8491395	8.760119	9.414901
A_23_P121702	9.154214	8.566871	8.409724	7.696953	7.6493025	7.540965
A_23_P121716	8.213159	6.641744	7.9429564	9.49645	6.6745057	9.6781225
A_23_P12173	7.2254896	7.3868494	6.6796803	6.4260244	6.863055	6.80336
A_23_P121795	9.037048	8.036795	9.046912	9.285089	6.0306153	8.741665
A_23_P121851	4.7748327	5.4500155	5.9381742	5.687532	5.360043	6.2309036
A_23_P121885	6.4515467	6.607609	6.6652412	6.5055094	7.165195	6.550326
A_23_P121898	6.900788	5.4399424	3.2577002	6.7963843	7.248425	6.4008665
A_23_P121926	8.54188	7.223793	8.218637	12.381385	9.9657545	12.27973
A_23_P121945	10.149234	10.791263	10.35065	10.317726	10.28807	9.755693
A_23_P121956	7.393766	5.5875106	5.077699	6.515198	5.7715445	6.6975913
A_23_P121976	5.3447175	2.5405014	3.3623114	2.1934876	2.6093576	2.0848813
A_23_P12199	6.0112076	6.20651	7.2400017	7.6555743	5.847654	7.442892
A_23_P122001	7.2032127	6.018819	6.154184	7.1532593	6.082768	7.244106
A_23_P122007	7.5694103	7.230094	7.0202904	7.3378673	6.6180043	7.8004384
A_23_P122041	10.077087	9.25137	9.447165	10.129519	9.429099	9.976355
A_23_P122052	10.032205	5.3039427	10.286223	6.473807	6.3741417	7.1434994
A_23_P122068	6.800363	7.7630944	8.830279	7.3829217	7.3630905	8.626315
A_23_P122077	3.7387707	2.6559262	3.2804093	4.9358892	4.0138307	4.8438435
A_23_P122134	6.01195	6.483139	6.046639	6.425306	5.91667	5.714206
A_23_P122197	11.077477	9.845389	9.428645	6.4118276	8.908595	7.0152497
[truncated: 63,533 more rows]
