# Supplementary material for: Development of a prognostic model based on the ceRNA network in Triple-Negative Breast cancer
Source: PeerJ. 2025 Feb 27;13:e19063. doi: 10.7717/peerj.19063 (PMC11874946; doi:10.7717/peerj.19063)
Supplement: Supplemental Information 2 [file peerj-13-19063-s002.txt]

!Series_title	"LncRNA/mRNA expression  in  Triple negative breast cancer(TNBC) and matched non-tumor tissues"
!Series_geo_accession	"GSE115275"
!Series_status	"Public on Feb 04 2020"
!Series_submission_date	"Jun 04 2018"
!Series_last_update_date	"Feb 04 2020"
!Series_pubmed_id	"31897227"
!Series_summary	"To determine the lncRNA and mRNA expression profile in TNBC and matched non-tumor tissues, we uesed lncRNA microArray analysis form Arraystar to examine the expression of lncRNAs and mRNAs in TNBC and matched non-tumor tissues."
!Series_overall_design	"human tissues from TNBC surgery were distributed into two experimental groups: tumor tissue group and matched non-tumor tissues group, then perform lncRNAs chips by Arraystar Human lncRNAs chip (Arraystar)"
!Series_type	"Expression profiling by array"
!Series_type	"Non-coding RNA profiling by array"
!Series_contributor	"Li,,TANG"
!Series_sample_id	"GSM3172997 GSM3172998 GSM3172999 GSM3173000 GSM3173001 GSM3173002 GSM3173003 GSM3173004 GSM3173005 GSM3173006 GSM3173007 GSM3173008 "
!Series_contact_name	"tang,,li"
!Series_contact_email	"tangyinhome@163.com"
!Series_contact_phone	"18606192188"
!Series_contact_department	"Laboratory department"
!Series_contact_institute	"Jiangsu Cancer Hospital"
!Series_contact_address	"No. 42 Baiziting Road,"
!Series_contact_city	"nanjing"
!Series_contact_zip/postal_code	"212009"
!Series_contact_country	"China"
!Series_supplementary_file	"ftp://ftp.ncbi.nlm.nih.gov/geo/series/GSE115nnn/GSE115275/suppl/GSE115275_RAW.tar"
!Series_platform_id	"GPL21827"
!Series_platform_taxid	"9606"
!Series_sample_taxid	"9606"
!Series_relation	"BioProject: https://www.ncbi.nlm.nih.gov/bioproject/PRJNA474472"

!Sample_title	"Triple negative breast cancer Tumor Tissue 1"	"matched non-tumor Tissue of Triple negative breast cancer 1"	"Triple negative breast cancer Tumor Tissue 2"	"matched non-tumor Tissue of Triple negative breast cancer  2"	"Triple negative breast cancer Tumor Tissue 3"	"matched non-tumor Tissue of Triple negative breast cancer 3"	"Triple negative breast cancer Tumor Tissue 4"	"matched non-tumor Tissue of Triple negative breast cancer 4"	"Triple negative breast cancer Tumor Tissue 5"	"matched non-tumor Tissue of Triple negative breast cancer 5"	"Triple negative breast cancer Tumor Tissue 6"	"matched non-tumor Tissue of Triple negative breast cancer 6"
!Sample_geo_accession	"GSM3172997"	"GSM3172998"	"GSM3172999"	"GSM3173000"	"GSM3173001"	"GSM3173002"	"GSM3173003"	"GSM3173004"	"GSM3173005"	"GSM3173006"	"GSM3173007"	"GSM3173008"
!Sample_status	"Public on Feb 04 2020"	"Public on Feb 04 2020"	"Public on Feb 04 2020"	"Public on Feb 04 2020"	"Public on Feb 04 2020"	"Public on Feb 04 2020"	"Public on Feb 04 2020"	"Public on Feb 04 2020"	"Public on Feb 04 2020"	"Public on Feb 04 2020"	"Public on Feb 04 2020"	"Public on Feb 04 2020"
!Sample_submission_date	"Jun 04 2018"	"Jun 04 2018"	"Jun 04 2018"	"Jun 04 2018"	"Jun 04 2018"	"Jun 04 2018"	"Jun 04 2018"	"Jun 04 2018"	"Jun 04 2018"	"Jun 04 2018"	"Jun 04 2018"	"Jun 04 2018"
!Sample_last_update_date	"Feb 04 2020"	"Feb 04 2020"	"Feb 04 2020"	"Feb 04 2020"	"Feb 04 2020"	"Feb 04 2020"	"Feb 04 2020"	"Feb 04 2020"	"Feb 04 2020"	"Feb 04 2020"	"Feb 04 2020"	"Feb 04 2020"
!Sample_type	"RNA"	"RNA"	"RNA"	"RNA"	"RNA"	"RNA"	"RNA"	"RNA"	"RNA"	"RNA"	"RNA"	"RNA"
!Sample_channel_count	"1"	"1"	"1"	"1"	"1"	"1"	"1"	"1"	"1"	"1"	"1"	"1"
!Sample_source_name_ch1	"tumor tissue"	"non-tumor tissue"	"tumor tissue"	"non-tumor tissue"	"tumor tissue"	"non-tumor tissue"	"tumor tissue"	"non-tumor tissue"	"tumor tissue"	"non-tumor tissue"	"tumor tissue"	"non-tumor tissue"
!Sample_organism_ch1	"Homo sapiens"	"Homo sapiens"	"Homo sapiens"	"Homo sapiens"	"Homo sapiens"	"Homo sapiens"	"Homo sapiens"	"Homo sapiens"	"Homo sapiens"	"Homo sapiens"	"Homo sapiens"	"Homo sapiens"
!Sample_characteristics_ch1	"tissue: tumor tissue"	"tissue: non-tumor tissue"	"tissue: tumor tissue"	"tissue: non-tumor tissue"	"tissue: tumor tissue"	"tissue: non-tumor tissue"	"tissue: tumor tissue"	"tissue: non-tumor tissue"	"tissue: tumor tissue"	"tissue: non-tumor tissue"	"tissue: tumor tissue"	"tissue: non-tumor tissue"
!Sample_characteristics_ch1	"disease state: Triple negative breast cancer"	"disease state: Triple negative breast cancer"	"disease state: Triple negative breast cancer"	"disease state: Triple negative breast cancer"	"disease state: Triple negative breast cancer"	"disease state: Triple negative breast cancer"	"disease state: Triple negative breast cancer"	"disease state: Triple negative breast cancer"	"disease state: Triple negative breast cancer"	"disease state: Triple negative breast cancer"	"disease state: Triple negative breast cancer"	"disease state: Triple negative breast cancer"
!Sample_characteristics_ch1	"gender: female"	"gender: female"	"gender: female"	"gender: female"	"gender: female"	"gender: female"	"gender: female"	"gender: female"	"gender: female"	"gender: female"	"gender: female"	"gender: female"
!Sample_treatment_protocol_ch1	"Tissues from TNBC surgury were immediately frozen with TRIzol reagent (Invitrogen) in liquid nitrogen as soon as cutting off at the time of surgery, and then stored at -80℃ until required"	"Tissues from TNBC surgury were immediately frozen with TRIzol reagent (Invitrogen) in liquid nitrogen as soon as cutting off at the time of surgery, and then stored at -80℃ until required"	"Tissues from TNBC surgury were immediately frozen with TRIzol reagent (Invitrogen) in liquid nitrogen as soon as cutting off at the time of surgery, and then stored at -80℃ until required"	"Tissues from TNBC surgury were immediately frozen with TRIzol reagent (Invitrogen) in liquid nitrogen as soon as cutting off at the time of surgery, and then stored at -80℃ until required"	"Tissues from TNBC surgury were immediately frozen with TRIzol reagent (Invitrogen) in liquid nitrogen as soon as cutting off at the time of surgery, and then stored at -80℃ until required"	"Tissues from TNBC surgury were immediately frozen with TRIzol reagent (Invitrogen) in liquid nitrogen as soon as cutting off at the time of surgery, and then stored at -80℃ until required"	"Tissues from TNBC surgury were immediately frozen with TRIzol reagent (Invitrogen) in liquid nitrogen as soon as cutting off at the time of surgery, and then stored at -80℃ until required"	"Tissues from TNBC surgury were immediately frozen with TRIzol reagent (Invitrogen) in liquid nitrogen as soon as cutting off at the time of surgery, and then stored at -80℃ until required"	"Tissues from TNBC surgury were immediately frozen with TRIzol reagent (Invitrogen) in liquid nitrogen as soon as cutting off at the time of surgery, and then stored at -80℃ until required"	"Tissues from TNBC surgury were immediately frozen with TRIzol reagent (Invitrogen) in liquid nitrogen as soon as cutting off at the time of surgery, and then stored at -80℃ until required"	"Tissues from TNBC surgury were immediately frozen with TRIzol reagent (Invitrogen) in liquid nitrogen as soon as cutting off at the time of surgery, and then stored at -80℃ until required"	"Tissues from TNBC surgury were immediately frozen with TRIzol reagent (Invitrogen) in liquid nitrogen as soon as cutting off at the time of surgery, and then stored at -80℃ until required"
!Sample_growth_protocol_ch1	"TNBC and matched non-tumor tissues"	"TNBC and matched non-tumor tissues"	"TNBC and matched non-tumor tissues"	"TNBC and matched non-tumor tissues"	"TNBC and matched non-tumor tissues"	"TNBC and matched non-tumor tissues"	"TNBC and matched non-tumor tissues"	"TNBC and matched non-tumor tissues"	"TNBC and matched non-tumor tissues"	"TNBC and matched non-tumor tissues"	"TNBC and matched non-tumor tissues"	"TNBC and matched non-tumor tissues"
!Sample_molecule_ch1	"total RNA"	"total RNA"	"total RNA"	"total RNA"	"total RNA"	"total RNA"	"total RNA"	"total RNA"	"total RNA"	"total RNA"	"total RNA"	"total RNA"
!Sample_extract_protocol_ch1	"Trizol extraction of total RNA was performed according to the manufacturer's instructions."	"Trizol extraction of total RNA was performed according to the manufacturer's instructions."	"Trizol extraction of total RNA was performed according to the manufacturer's instructions."	"Trizol extraction of total RNA was performed according to the manufacturer's instructions."	"Trizol extraction of total RNA was performed according to the manufacturer's instructions."	"Trizol extraction of total RNA was performed according to the manufacturer's instructions."	"Trizol extraction of total RNA was performed according to the manufacturer's instructions."	"Trizol extraction of total RNA was performed according to the manufacturer's instructions."	"Trizol extraction of total RNA was performed according to the manufacturer's instructions."	"Trizol extraction of total RNA was performed according to the manufacturer's instructions."	"Trizol extraction of total RNA was performed according to the manufacturer's instructions."	"Trizol extraction of total RNA was performed according to the manufacturer's instructions."
!Sample_label_ch1	"Cy3"	"Cy3"	"Cy3"	"Cy3"	"Cy3"	"Cy3"	"Cy3"	"Cy3"	"Cy3"	"Cy3"	"Cy3"	"Cy3"
!Sample_label_protocol_ch1	"Total RNA from each sample was amplified and transcribed into fluorescent cRNA utilizing ramdom primer according to Arraystar Super RNA Labeling protocol (Arraystar, Inc.)"	"Total RNA from each sample was amplified and transcribed into fluorescent cRNA utilizing ramdom primer according to Arraystar Super RNA Labeling protocol (Arraystar, Inc.)"	"Total RNA from each sample was amplified and transcribed into fluorescent cRNA utilizing ramdom primer according to Arraystar Super RNA Labeling protocol (Arraystar, Inc.)"	"Total RNA from each sample was amplified and transcribed into fluorescent cRNA utilizing ramdom primer according to Arraystar Super RNA Labeling protocol (Arraystar, Inc.)"	"Total RNA from each sample was amplified and transcribed into fluorescent cRNA utilizing ramdom primer according to Arraystar Super RNA Labeling protocol (Arraystar, Inc.)"	"Total RNA from each sample was amplified and transcribed into fluorescent cRNA utilizing ramdom primer according to Arraystar Super RNA Labeling protocol (Arraystar, Inc.)"	"Total RNA from each sample was amplified and transcribed into fluorescent cRNA utilizing ramdom primer according to Arraystar Super RNA Labeling protocol (Arraystar, Inc.)"	"Total RNA from each sample was amplified and transcribed into fluorescent cRNA utilizing ramdom primer according to Arraystar Super RNA Labeling protocol (Arraystar, Inc.)"	"Total RNA from each sample was amplified and transcribed into fluorescent cRNA utilizing ramdom primer according to Arraystar Super RNA Labeling protocol (Arraystar, Inc.)"	"Total RNA from each sample was amplified and transcribed into fluorescent cRNA utilizing ramdom primer according to Arraystar Super RNA Labeling protocol (Arraystar, Inc.)"	"Total RNA from each sample was amplified and transcribed into fluorescent cRNA utilizing ramdom primer according to Arraystar Super RNA Labeling protocol (Arraystar, Inc.)"	"Total RNA from each sample was amplified and transcribed into fluorescent cRNA utilizing ramdom primer according to Arraystar Super RNA Labeling protocol (Arraystar, Inc.)"
!Sample_taxid_ch1	"9606"	"9606"	"9606"	"9606"	"9606"	"9606"	"9606"	"9606"	"9606"	"9606"	"9606"	"9606"
!Sample_hyb_protocol	"The labeled cRNAs were hybridized onto the Arraystar Human LncRNA Microarray v4.0, and incubated for 17 hours at 65°C in an Agilent Hybridization Oven."	"The labeled cRNAs were hybridized onto the Arraystar Human LncRNA Microarray v4.0, and incubated for 17 hours at 65°C in an Agilent Hybridization Oven."	"The labeled cRNAs were hybridized onto the Arraystar Human LncRNA Microarray v4.0, and incubated for 17 hours at 65°C in an Agilent Hybridization Oven."	"The labeled cRNAs were hybridized onto the Arraystar Human LncRNA Microarray v4.0, and incubated for 17 hours at 65°C in an Agilent Hybridization Oven."	"The labeled cRNAs were hybridized onto the Arraystar Human LncRNA Microarray v4.0, and incubated for 17 hours at 65°C in an Agilent Hybridization Oven."	"The labeled cRNAs were hybridized onto the Arraystar Human LncRNA Microarray v4.0, and incubated for 17 hours at 65°C in an Agilent Hybridization Oven."	"The labeled cRNAs were hybridized onto the Arraystar Human LncRNA Microarray v4.0, and incubated for 17 hours at 65°C in an Agilent Hybridization Oven."	"The labeled cRNAs were hybridized onto the Arraystar Human LncRNA Microarray v4.0, and incubated for 17 hours at 65°C in an Agilent Hybridization Oven."	"The labeled cRNAs were hybridized onto the Arraystar Human LncRNA Microarray v4.0, and incubated for 17 hours at 65°C in an Agilent Hybridization Oven."	"The labeled cRNAs were hybridized onto the Arraystar Human LncRNA Microarray v4.0, and incubated for 17 hours at 65°C in an Agilent Hybridization Oven."	"The labeled cRNAs were hybridized onto the Arraystar Human LncRNA Microarray v4.0, and incubated for 17 hours at 65°C in an Agilent Hybridization Oven."	"The labeled cRNAs were hybridized onto the Arraystar Human LncRNA Microarray v4.0, and incubated for 17 hours at 65°C in an Agilent Hybridization Oven."
!Sample_scan_protocol	"The hybridized arrays were washed, fixed and scanned with using the Agilent DNA Microarray Scanner (part number G2505C)"	"The hybridized arrays were washed, fixed and scanned with using the Agilent DNA Microarray Scanner (part number G2505C)"	"The hybridized arrays were washed, fixed and scanned with using the Agilent DNA Microarray Scanner (part number G2505C)"	"The hybridized arrays were washed, fixed and scanned with using the Agilent DNA Microarray Scanner (part number G2505C)"	"The hybridized arrays were washed, fixed and scanned with using the Agilent DNA Microarray Scanner (part number G2505C)"	"The hybridized arrays were washed, fixed and scanned with using the Agilent DNA Microarray Scanner (part number G2505C)"	"The hybridized arrays were washed, fixed and scanned with using the Agilent DNA Microarray Scanner (part number G2505C)"	"The hybridized arrays were washed, fixed and scanned with using the Agilent DNA Microarray Scanner (part number G2505C)"	"The hybridized arrays were washed, fixed and scanned with using the Agilent DNA Microarray Scanner (part number G2505C)"	"The hybridized arrays were washed, fixed and scanned with using the Agilent DNA Microarray Scanner (part number G2505C)"	"The hybridized arrays were washed, fixed and scanned with using the Agilent DNA Microarray Scanner (part number G2505C)"	"The hybridized arrays were washed, fixed and scanned with using the Agilent DNA Microarray Scanner (part number G2505C)"
!Sample_description	"lncRNA and mRNA expression data from  Triple negative breast cancer(TNBC) tumor tissue"	"lncRNA and mRNA expression data from matched non-tumor tissue of Triple negative breast cancer(TNBC)"	"lncRNA and mRNA expression data from  Triple negative breast cancer(TNBC) tumor tissue"	"lncRNA and mRNA expression data from matched non-tumor tissue of Triple negative breast cancer(TNBC)"	"lncRNA and mRNA expression data from  Triple negative breast cancer(TNBC) tumor tissue"	"lncRNA and mRNA expression data from matched non-tumor tissue of Triple negative breast cancer(TNBC)"	"lncRNA and mRNA expression data from  Triple negative breast cancer(TNBC) tumor tissue"	"lncRNA and mRNA expression data from matched non-tumor tissue of Triple negative breast cancer(TNBC)"	"lncRNA and mRNA expression data from  Triple negative breast cancer(TNBC) tumor tissue"	"lncRNA and mRNA expression data from matched non-tumor tissue of Triple negative breast cancer(TNBC)"	"lncRNA and mRNA expression data from  Triple negative breast cancer(TNBC) tumor tissue"	"lncRNA and mRNA expression data from matched non-tumor tissue of Triple negative breast cancer(TNBC)"
!Sample_data_processing	"Agilent Feature Extraction software (version 11.0.1.1) was used to analyze acquired array images. Quantile normalization and subsequent data processing were performed with using the GeneSpring GX v12.1 software package (Agilent Technologies). After quantile normalization of the raw data, LncRNAs and mRNAs that at least 6 out of 12 samples have flags in Present or Marginal (“All Targets Value”) were chosen for further data analysis. Differentially expressed LncRNAs and mRNAs with statistical significance between the two groups were identified through P-value/FDR filtering. Differentially expressed LncRNAs and mRNAs between the two samples were identified through Fold Change filtering. Pathway analysis and GO analysis were applied to determine the roles of these differentially expressed mRNAs played in these biological pathways or GO terms. Hierarchical Clustering and combined analysis were performed using in-house scripts."	"Agilent Feature Extraction software (version 11.0.1.1) was used to analyze acquired array images. Quantile normalization and subsequent data processing were performed with using the GeneSpring GX v12.1 software package (Agilent Technologies). After quantile normalization of the raw data, LncRNAs and mRNAs that at least 6 out of 12 samples have flags in Present or Marginal (“All Targets Value”) were chosen for further data analysis. Differentially expressed LncRNAs and mRNAs with statistical significance between the two groups were identified through P-value/FDR filtering. Differentially expressed LncRNAs and mRNAs between the two samples were identified through Fold Change filtering. Pathway analysis and GO analysis were applied to determine the roles of these differentially expressed mRNAs played in these biological pathways or GO terms. Hierarchical Clustering and combined analysis were performed using in-house scripts."	"Agilent Feature Extraction software (version 11.0.1.1) was used to analyze acquired array images. Quantile normalization and subsequent data processing were performed with using the GeneSpring GX v12.1 software package (Agilent Technologies). After quantile normalization of the raw data, LncRNAs and mRNAs that at least 6 out of 12 samples have flags in Present or Marginal (“All Targets Value”) were chosen for further data analysis. Differentially expressed LncRNAs and mRNAs with statistical significance between the two groups were identified through P-value/FDR filtering. Differentially expressed LncRNAs and mRNAs between the two samples were identified through Fold Change filtering. Pathway analysis and GO analysis were applied to determine the roles of these differentially expressed mRNAs played in these biological pathways or GO terms. Hierarchical Clustering and combined analysis were performed using in-house scripts."	"Agilent Feature Extraction software (version 11.0.1.1) was used to analyze acquired array images. Quantile normalization and subsequent data processing were performed with using the GeneSpring GX v12.1 software package (Agilent Technologies). After quantile normalization of the raw data, LncRNAs and mRNAs that at least 6 out of 12 samples have flags in Present or Marginal (“All Targets Value”) were chosen for further data analysis. Differentially expressed LncRNAs and mRNAs with statistical significance between the two groups were identified through P-value/FDR filtering. Differentially expressed LncRNAs and mRNAs between the two samples were identified through Fold Change filtering. Pathway analysis and GO analysis were applied to determine the roles of these differentially expressed mRNAs played in these biological pathways or GO terms. Hierarchical Clustering and combined analysis were performed using in-house scripts."	"Agilent Feature Extraction software (version 11.0.1.1) was used to analyze acquired array images. Quantile normalization and subsequent data processing were performed with using the GeneSpring GX v12.1 software package (Agilent Technologies). After quantile normalization of the raw data, LncRNAs and mRNAs that at least 6 out of 12 samples have flags in Present or Marginal (“All Targets Value”) were chosen for further data analysis. Differentially expressed LncRNAs and mRNAs with statistical significance between the two groups were identified through P-value/FDR filtering. Differentially expressed LncRNAs and mRNAs between the two samples were identified through Fold Change filtering. Pathway analysis and GO analysis were applied to determine the roles of these differentially expressed mRNAs played in these biological pathways or GO terms. Hierarchical Clustering and combined analysis were performed using in-house scripts."	"Agilent Feature Extraction software (version 11.0.1.1) was used to analyze acquired array images. Quantile normalization and subsequent data processing were performed with using the GeneSpring GX v12.1 software package (Agilent Technologies). After quantile normalization of the raw data, LncRNAs and mRNAs that at least 6 out of 12 samples have flags in Present or Marginal (“All Targets Value”) were chosen for further data analysis. Differentially expressed LncRNAs and mRNAs with statistical significance between the two groups were identified through P-value/FDR filtering. Differentially expressed LncRNAs and mRNAs between the two samples were identified through Fold Change filtering. Pathway analysis and GO analysis were applied to determine the roles of these differentially expressed mRNAs played in these biological pathways or GO terms. Hierarchical Clustering and combined analysis were performed using in-house scripts."	"Agilent Feature Extraction software (version 11.0.1.1) was used to analyze acquired array images. Quantile normalization and subsequent data processing were performed with using the GeneSpring GX v12.1 software package (Agilent Technologies). After quantile normalization of the raw data, LncRNAs and mRNAs that at least 6 out of 12 samples have flags in Present or Marginal (“All Targets Value”) were chosen for further data analysis. Differentially expressed LncRNAs and mRNAs with statistical significance between the two groups were identified through P-value/FDR filtering. Differentially expressed LncRNAs and mRNAs between the two samples were identified through Fold Change filtering. Pathway analysis and GO analysis were applied to determine the roles of these differentially expressed mRNAs played in these biological pathways or GO terms. Hierarchical Clustering and combined analysis were performed using in-house scripts."	"Agilent Feature Extraction software (version 11.0.1.1) was used to analyze acquired array images. Quantile normalization and subsequent data processing were performed with using the GeneSpring GX v12.1 software package (Agilent Technologies). After quantile normalization of the raw data, LncRNAs and mRNAs that at least 6 out of 12 samples have flags in Present or Marginal (“All Targets Value”) were chosen for further data analysis. Differentially expressed LncRNAs and mRNAs with statistical significance between the two groups were identified through P-value/FDR filtering. Differentially expressed LncRNAs and mRNAs between the two samples were identified through Fold Change filtering. Pathway analysis and GO analysis were applied to determine the roles of these differentially expressed mRNAs played in these biological pathways or GO terms. Hierarchical Clustering and combined analysis were performed using in-house scripts."	"Agilent Feature Extraction software (version 11.0.1.1) was used to analyze acquired array images. Quantile normalization and subsequent data processing were performed with using the GeneSpring GX v12.1 software package (Agilent Technologies). After quantile normalization of the raw data, LncRNAs and mRNAs that at least 6 out of 12 samples have flags in Present or Marginal (“All Targets Value”) were chosen for further data analysis. Differentially expressed LncRNAs and mRNAs with statistical significance between the two groups were identified through P-value/FDR filtering. Differentially expressed LncRNAs and mRNAs between the two samples were identified through Fold Change filtering. Pathway analysis and GO analysis were applied to determine the roles of these differentially expressed mRNAs played in these biological pathways or GO terms. Hierarchical Clustering and combined analysis were performed using in-house scripts."	"Agilent Feature Extraction software (version 11.0.1.1) was used to analyze acquired array images. Quantile normalization and subsequent data processing were performed with using the GeneSpring GX v12.1 software package (Agilent Technologies). After quantile normalization of the raw data, LncRNAs and mRNAs that at least 6 out of 12 samples have flags in Present or Marginal (“All Targets Value”) were chosen for further data analysis. Differentially expressed LncRNAs and mRNAs with statistical significance between the two groups were identified through P-value/FDR filtering. Differentially expressed LncRNAs and mRNAs between the two samples were identified through Fold Change filtering. Pathway analysis and GO analysis were applied to determine the roles of these differentially expressed mRNAs played in these biological pathways or GO terms. Hierarchical Clustering and combined analysis were performed using in-house scripts."	"Agilent Feature Extraction software (version 11.0.1.1) was used to analyze acquired array images. Quantile normalization and subsequent data processing were performed with using the GeneSpring GX v12.1 software package (Agilent Technologies). After quantile normalization of the raw data, LncRNAs and mRNAs that at least 6 out of 12 samples have flags in Present or Marginal (“All Targets Value”) were chosen for further data analysis. Differentially expressed LncRNAs and mRNAs with statistical significance between the two groups were identified through P-value/FDR filtering. Differentially expressed LncRNAs and mRNAs between the two samples were identified through Fold Change filtering. Pathway analysis and GO analysis were applied to determine the roles of these differentially expressed mRNAs played in these biological pathways or GO terms. Hierarchical Clustering and combined analysis were performed using in-house scripts."	"Agilent Feature Extraction software (version 11.0.1.1) was used to analyze acquired array images. Quantile normalization and subsequent data processing were performed with using the GeneSpring GX v12.1 software package (Agilent Technologies). After quantile normalization of the raw data, LncRNAs and mRNAs that at least 6 out of 12 samples have flags in Present or Marginal (“All Targets Value”) were chosen for further data analysis. Differentially expressed LncRNAs and mRNAs with statistical significance between the two groups were identified through P-value/FDR filtering. Differentially expressed LncRNAs and mRNAs between the two samples were identified through Fold Change filtering. Pathway analysis and GO analysis were applied to determine the roles of these differentially expressed mRNAs played in these biological pathways or GO terms. Hierarchical Clustering and combined analysis were performed using in-house scripts."
!Sample_platform_id	"GPL21827"	"GPL21827"	"GPL21827"	"GPL21827"	"GPL21827"	"GPL21827"	"GPL21827"	"GPL21827"	"GPL21827"	"GPL21827"	"GPL21827"	"GPL21827"
!Sample_contact_name	"tang,,li"	"tang,,li"	"tang,,li"	"tang,,li"	"tang,,li"	"tang,,li"	"tang,,li"	"tang,,li"	"tang,,li"	"tang,,li"	"tang,,li"	"tang,,li"
!Sample_contact_email	"tangyinhome@163.com"	"tangyinhome@163.com"	"tangyinhome@163.com"	"tangyinhome@163.com"	"tangyinhome@163.com"	"tangyinhome@163.com"	"tangyinhome@163.com"	"tangyinhome@163.com"	"tangyinhome@163.com"	"tangyinhome@163.com"	"tangyinhome@163.com"	"tangyinhome@163.com"
!Sample_contact_phone	"18606192188"	"18606192188"	"18606192188"	"18606192188"	"18606192188"	"18606192188"	"18606192188"	"18606192188"	"18606192188"	"18606192188"	"18606192188"	"18606192188"
!Sample_contact_department	"Laboratory department"	"Laboratory department"	"Laboratory department"	"Laboratory department"	"Laboratory department"	"Laboratory department"	"Laboratory department"	"Laboratory department"	"Laboratory department"	"Laboratory department"	"Laboratory department"	"Laboratory department"
!Sample_contact_institute	"Jiangsu Cancer Hospital"	"Jiangsu Cancer Hospital"	"Jiangsu Cancer Hospital"	"Jiangsu Cancer Hospital"	"Jiangsu Cancer Hospital"	"Jiangsu Cancer Hospital"	"Jiangsu Cancer Hospital"	"Jiangsu Cancer Hospital"	"Jiangsu Cancer Hospital"	"Jiangsu Cancer Hospital"	"Jiangsu Cancer Hospital"	"Jiangsu Cancer Hospital"
!Sample_contact_address	"No. 42 Baiziting Road,"	"No. 42 Baiziting Road,"	"No. 42 Baiziting Road,"	"No. 42 Baiziting Road,"	"No. 42 Baiziting Road,"	"No. 42 Baiziting Road,"	"No. 42 Baiziting Road,"	"No. 42 Baiziting Road,"	"No. 42 Baiziting Road,"	"No. 42 Baiziting Road,"	"No. 42 Baiziting Road,"	"No. 42 Baiziting Road,"
!Sample_contact_city	"nanjing"	"nanjing"	"nanjing"	"nanjing"	"nanjing"	"nanjing"	"nanjing"	"nanjing"	"nanjing"	"nanjing"	"nanjing"	"nanjing"
!Sample_contact_zip/postal_code	"212009"	"212009"	"212009"	"212009"	"212009"	"212009"	"212009"	"212009"	"212009"	"212009"	"212009"	"212009"
!Sample_contact_country	"China"	"China"	"China"	"China"	"China"	"China"	"China"	"China"	"China"	"China"	"China"	"China"
!Sample_supplementary_file	"ftp://ftp.ncbi.nlm.nih.gov/geo/samples/GSM3172nnn/GSM3172997/suppl/GSM3172997_3.txt.gz"	"ftp://ftp.ncbi.nlm.nih.gov/geo/samples/GSM3172nnn/GSM3172998/suppl/GSM3172998_4.txt.gz"	"ftp://ftp.ncbi.nlm.nih.gov/geo/samples/GSM3172nnn/GSM3172999/suppl/GSM3172999_5.txt.gz"	"ftp://ftp.ncbi.nlm.nih.gov/geo/samples/GSM3173nnn/GSM3173000/suppl/GSM3173000_6.txt.gz"	"ftp://ftp.ncbi.nlm.nih.gov/geo/samples/GSM3173nnn/GSM3173001/suppl/GSM3173001_7.txt.gz"	"ftp://ftp.ncbi.nlm.nih.gov/geo/samples/GSM3173nnn/GSM3173002/suppl/GSM3173002_8.txt.gz"	"ftp://ftp.ncbi.nlm.nih.gov/geo/samples/GSM3173nnn/GSM3173003/suppl/GSM3173003_9.txt.gz"	"ftp://ftp.ncbi.nlm.nih.gov/geo/samples/GSM3173nnn/GSM3173004/suppl/GSM3173004_10.txt.gz"	"ftp://ftp.ncbi.nlm.nih.gov/geo/samples/GSM3173nnn/GSM3173005/suppl/GSM3173005_11.txt.gz"	"ftp://ftp.ncbi.nlm.nih.gov/geo/samples/GSM3173nnn/GSM3173006/suppl/GSM3173006_12.txt.gz"	"ftp://ftp.ncbi.nlm.nih.gov/geo/samples/GSM3173nnn/GSM3173007/suppl/GSM3173007_13.txt.gz"	"ftp://ftp.ncbi.nlm.nih.gov/geo/samples/GSM3173nnn/GSM3173008/suppl/GSM3173008_14.txt.gz"
!Sample_data_row_count	"61024"	"61024"	"61024"	"61024"	"61024"	"61024"	"61024"	"61024"	"61024"	"61024"	"61024"	"61024"
!series_matrix_table_begin
"ID_REF"	"GSM3172997"	"GSM3172998"	"GSM3172999"	"GSM3173000"	"GSM3173001"	"GSM3173002"	"GSM3173003"	"GSM3173004"	"GSM3173005"	"GSM3173006"	"GSM3173007"	"GSM3173008"
"(+)E1A_r60_1"	2.328119	2.323843	2.3232622	2.3379145	2.3386521	2.3219411	2.327759	2.3241014	2.3236587	2.3227983	2.3948414	2.3223374
"(+)E1A_r60_3"	2.5372443	2.448995	2.4051125	2.6301427	2.6183352	2.3343334	2.5154097	2.3993812	2.3281493	2.3715734	2.4101856	2.420135
"(+)E1A_r60_a104"	2.328119	2.3904796	2.3232622	2.3379145	2.3386521	2.333815	2.6424036	2.398892	2.3217614	2.3227983	2.3572304	2.3448675
"(+)E1A_r60_a107"	2.5396454	6.791436	2.7483246	9.275942	2.9732065	4.247954	3.7487578	3.143917	2.338434	3.2714624	2.7719352	3.1872723
"(+)E1A_r60_a135"	2.489685	2.403004	2.3726556	2.3379145	2.704664	2.3325877	2.4805937	2.425377	2.3270726	2.3227983	2.4787664	2.3446584
"(+)E1A_r60_a20"	2.5348263	2.6630445	2.4546535	2.8130677	2.74892	2.8372161	2.8185582	2.6875877	2.368857	2.581271	2.5238965	2.4711475
"(+)E1A_r60_a22"	4.8183937	4.265815	4.361271	4.4766955	4.575476	4.2725024	4.8641663	4.452756	4.441772	4.436886	4.3260384	4.346025
"(+)E1A_r60_a97"	2.328119	2.4286535	2.3232622	2.6507792	2.3386521	2.3339026	2.476264	2.426321	2.3235312	2.3227983	2.3228066	2.3223374
"(+)E1A_r60_n11"	2.5427508	2.4296627	2.3232622	2.658554	2.6195967	2.3388007	2.560787	2.3241014	2.3234942	2.3227983	2.4140441	2.3446896
"(+)E1A_r60_n9"	2.328119	2.4092047	2.3232622	2.3379145	2.7139077	2.334043	2.327759	2.3241014	2.3226333	2.3227983	2.3582609	2.3223374
"3xSLv1"	2.4834027	2.3978102	2.3718085	2.3379145	2.669761	2.331865	2.4934464	2.3973846	2.322577	2.358622	2.3699114	2.3454106
"ASHGV40000001"	7.7103	7.9354854	7.2403364	8.5241375	7.311206	7.556365	7.769912	7.8243966	9.5673	7.634446	9.210882	7.4899445
"ASHGV40000002"	7.9754863	8.298569	7.0152836	9.020642	7.45615	7.8249593	7.632521	8.324417	9.651182	8.031089	8.895084	7.2600846
"ASHGV40000003"	2.328119	2.323843	2.3232622	2.3379145	2.3386521	2.3219411	2.327759	2.3241014	2.3217614	2.3227983	2.3228066	2.3223374
"ASHGV40000004"	8.007259	7.426098	7.2550154	7.8676553	7.3415823	7.1980877	7.8247385	7.52709	8.012623	7.4921513	7.933947	7.6221695
"ASHGV40000005"	10.569475	9.050671	10.503091	9.096239	10.2092705	9.061213	10.698833	9.796833	8.215262	9.735691	8.080746	9.715111
"ASHGV40000006"	2.328119	2.323843	2.3232622	2.3379145	2.3386521	2.3219411	2.327759	2.3241014	2.3217614	2.3227983	2.3228066	2.3223374
"ASHGV40000007"	8.267331	5.444856	7.339813	4.496248	7.139039	5.817788	6.528567	5.939362	7.899682	5.9791713	7.310803	5.853469
"ASHGV40000008"	3.6682658	3.4096024	6.5550094	4.6007705	6.226702	3.157941	5.4111204	3.4205086	4.4818573	3.4464905	4.682458	3.9690785
"ASHGV40000009"	9.441138	9.366888	9.782629	8.926716	9.565011	9.567678	9.216827	9.347756	10.265075	9.535351	9.930427	9.902683
"ASHGV40000010"	4.479515	3.6773038	3.9702318	4.327579	4.0284038	3.7166357	3.358645	3.5224826	4.2547016	3.4713016	4.141533	3.5871575
"ASHGV40000011"	5.19736	4.9970737	5.1182504	5.1323147	5.1966567	4.9157634	5.3046346	6.366602	4.9427443	5.914449	4.798971	5.62554
"ASHGV40000012"	7.7359934	7.287626	8.319341	7.580801	8.398486	7.5085893	8.308576	7.629808	8.585696	7.8356028	8.084337	8.015256
"ASHGV40000013"	6.533679	6.0094905	6.0859785	6.064147	6.1666512	6.336938	6.062124	6.564858	6.581034	6.554352	6.3559656	6.6745896
"ASHGV40000014"	8.135132	8.058706	8.383437	8.491473	8.232628	8.210706	8.306479	8.23233	8.085731	8.347939	7.810598	8.558065
"ASHGV40000015"	9.542164	8.917271	10.047624	8.105157	9.534542	9.1948805	8.756536	9.405353	10.394245	9.406727	9.5555315	9.445814
"ASHGV40000016"	8.702223	8.791054	8.844288	8.219262	8.155239	9.213477	6.9468	9.141406	9.439062	9.193058	8.864179	9.295347
"ASHGV40000017"	5.666044	6.142131	5.9737406	7.0562053	5.978182	5.8122616	5.714974	5.3196764	5.7572546	5.384471	5.56001	5.445822
"ASHGV40000018"	4.3548126	5.96366	3.6034515	6.251533	5.303796	6.4155116	4.5230784	5.3882284	4.2541738	5.4549384	4.5384126	5.5160604
"ASHGV40000019"	7.3055573	7.8247385	7.996292	8.268751	7.6391687	7.7045956	6.756897	7.730341	8.361002	7.6352463	7.777526	7.76729
"ASHGV40000020"	7.4816732	4.2496476	4.714395	4.7632456	4.403151	3.8629827	4.3694134	4.2455597	6.906848	4.364248	6.453983	4.524335
"ASHGV40000021"	2.5756834	2.8639774	2.3232622	2.3379145	2.3386521	2.3219411	3.360694	2.3241014	4.553439	2.3227983	3.5035203	2.3755586
"ASHGV40000022"	10.666563	8.794813	9.478648	8.829689	9.639227	8.813833	9.861196	8.987469	10.893317	9.098572	10.343521	9.382368
"ASHGV40000023"	8.905481	9.068627	8.2146635	8.827908	8.197376	9.462948	8.126144	9.500912	9.180881	9.989737	8.672097	9.992077
"ASHGV40000024"	11.137543	10.340333	11.421041	10.823375	11.178845	10.223797	10.97975	10.581645	11.086035	10.41511	10.862999	10.334406
"ASHGV40000025"	3.5289848	4.624895	3.1073346	5.0726395	11.243634	4.7275796	2.327759	5.364377	3.7367263	5.475476	2.9826982	5.3304806
"ASHGV40000026"	6.7425265	4.326199	6.0629544	4.1124315	5.5695004	4.529645	4.9168587	4.9640393	5.562889	4.671119	4.864503	4.691003
"ASHGV40000027"	2.328119	2.6581664	2.3232622	3.3581967	3.197015	2.8099303	2.327759	2.3962433	3.045424	2.489763	2.3228066	2.3223374
"ASHGV40000028"	2.328119	2.323843	2.3232622	2.3379145	2.3386521	2.3219411	2.327759	2.3241014	2.3217614	3.1989806	2.3228066	3.8079596
"ASHGV40000029"	4.7637463	2.4900646	2.3232622	4.170708	2.3386521	2.3219411	2.5270555	2.3241014	5.5927067	2.3227983	4.9842978	2.349183
"ASHGV40000030"	7.2571363	7.951195	7.098214	7.5115614	7.2088304	8.128759	7.542099	8.312074	9.912455	8.902623	9.236843	9.350988
"ASHGV40000031"	2.328119	4.160447	3.432059	2.9536428	2.7199216	2.3219411	3.1923525	2.3241014	2.622215	3.0831783	3.1480107	2.85892
"ASHGV40000032"	5.7107472	6.694581	6.0119805	7.094384	5.5431437	7.2207837	6.082116	6.329339	5.8248296	5.9347434	6.017918	5.8020253
"ASHGV40000033"	2.328119	2.323843	7.441444	3.5582755	6.8218884	2.336455	4.043662	2.3241014	3.6787553	2.3227983	3.7253652	2.3223374
"ASHGV40000034"	2.328119	2.323843	2.3232622	2.3379145	2.3386521	2.3219411	2.327759	2.3241014	2.3217614	2.3227983	2.3228066	2.3223374
"ASHGV40000035"	6.563089	6.2089167	6.4647245	6.1579704	6.380102	6.4475775	6.3677053	6.608047	6.462947	6.6373487	6.0407276	6.7306256
"ASHGV40000036"	2.328119	2.323843	2.3232622	2.3379145	2.3386521	2.3219411	2.327759	2.3241014	2.3217614	2.3599803	2.769849	2.3223374
"ASHGV40000037"	2.328119	2.323843	2.3232622	2.7777128	2.8876097	3.0747533	3.2181377	2.3241014	2.3217614	2.3227983	2.3228066	2.5130181
"ASHGV40000038"	5.7617283	4.8213816	4.7410827	4.8043237	4.9574533	5.2887173	5.0390263	5.9006124	5.2359943	5.6374903	5.016611	5.6574945
"ASHGV40000039"	8.307005	5.6429048	7.8658442	6.559827	7.6678834	7.030734	7.801285	7.796079	8.1873255	7.4973397	8.023653	7.4816732
"ASHGV40000040"	5.4794445	6.21315	6.094257	6.9741883	7.383294	5.3330784	8.109	5.388537	5.8370266	5.631138	6.935584	5.1810417
"ASHGV40000041"	6.0600595	8.725513	7.431914	9.885757	7.1505685	7.952944	6.9054747	6.3385644	6.0759306	6.316018	6.113548	6.4613748
"ASHGV40000042"	10.326134	9.969647	9.204614	9.462482	9.234116	10.286038	9.486845	10.143091	10.256379	11.141587	10.117243	11.92418
"ASHGV40000043"	8.228605	3.8812153	5.913444	4.572506	5.3737416	2.3219411	4.490727	2.525122	9.041162	3.9554694	8.310121	3.888284
"ASHGV40000044"	6.6749268	8.030008	6.605411	8.46006	6.7324653	7.579607	7.136262	7.3018937	7.1890807	6.9779925	7.4814405	6.9306083
"ASHGV40000045"	6.1220965	5.7630258	5.6145782	5.4867435	5.7358313	5.8133526	6.202443	5.8055034	6.087501	5.8374343	5.852131	5.96366
"ASHGV40000046"	6.900625	6.528349	8.993302	7.775223	8.491858	5.6493335	6.23348	5.5311203	3.1008961	6.180018	4.9610515	6.721377
"ASHGV40000047"	6.534143	4.93485	7.658009	5.6486278	7.0496426	4.2360525	5.2574	4.3827605	5.83846	4.7177405	5.2284746	5.1040454
"ASHGV40000048"	3.938891	4.5231833	2.7650988	3.0810218	3.5919752	5.0817513	3.6540735	5.7302547	4.9826403	5.964107	4.52286	6.2318687
"ASHGV40000049"	9.460352	9.157075	9.650121	9.049237	9.75248	9.341325	9.4789	9.846142	9.540782	9.637608	9.436468	9.664156
"ASHGV40000050"	4.3916616	4.534609	4.5178185	3.748372	4.4253254	5.358053	4.670768	5.2245064	4.6066275	5.334953	4.6469417	5.42693
"ASHGV40000051"	2.328119	2.323843	2.3232622	2.3379145	2.3386521	2.3219411	2.327759	2.3241014	2.3217614	2.3227983	2.3228066	2.3223374
"ASHGV40000052"	6.0081096	8.065828	6.891724	9.008428	6.504177	7.37501	6.8065157	6.100901	7.065556	6.4017444	6.7814817	6.6178236
"ASHGV40000053"	7.9279003	7.5233693	7.0435944	5.2733235	6.836108	8.538241	6.4775925	9.621275	7.919334	9.496677	7.311206	9.309707
"ASHGV40000054"	5.5215096	11.711788	5.365008	10.574238	6.220131	11.819875	5.149227	9.448029	3.1260293	8.41162	5.560718	4.5876126
"ASHGV40000055"	6.579087	5.4384327	8.139054	5.8208923	7.928554	4.50162	7.8878894	4.721751	8.328068	4.3673654	8.195569	4.6279035
"ASHGV40000056"	14.039525	13.86995	14.006207	13.549774	13.816738	14.070369	13.789103	13.993058	14.014906	13.912685	13.796567	14.015548
"ASHGV40000057"	2.78247	2.323843	2.3232622	2.7073307	2.3386521	2.3219411	2.327759	2.3241014	2.5583866	2.3227983	3.9010048	2.3223374
"ASHGV40000058"	9.888546	9.486845	9.560782	8.742652	9.587588	9.8434515	9.547248	10.129649	11.074608	9.707346	10.011349	9.911959
"ASHGV40000059"	7.5672507	7.3799033	7.2252274	7.4656796	7.258431	7.469558	7.4426193	7.589975	7.4125633	7.586786	7.4281683	7.51519
"ASHGV40000060"	8.656201	7.543201	8.349328	7.1910686	8.328971	7.680816	8.092189	7.7424994	8.722574	7.9685884	8.238458	7.7972875
"ASHGV40000061"	4.9874783	5.148337	6.279521	5.8842435	6.0736446	5.3941584	5.400339	5.886174	5.2082314	5.908792	5.116069	6.022247
"ASHGV40000062"	5.5584435	3.3654962	3.065715	2.3379145	3.5825834	3.4981775	2.6475604	4.202319	3.5729034	3.752464	2.7980435	3.9729147
"ASHGV40000063"	3.5894084	2.4995432	3.0113347	3.9865084	4.792108	2.3219411	6.094072	2.3241014	11.045561	3.4294858	10.195313	4.4448204
"ASHGV40000064"	4.7582617	3.6996508	4.603298	3.7529738	4.5007925	4.1025085	4.284562	3.9278166	3.7988195	3.7381752	4.047618	3.7859194
"ASHGV40000065"	6.4827394	5.089422	5.771194	5.121986	5.7163086	5.460331	5.6665535	5.7534595	5.5511622	5.728999	5.4517264	4.7324734
"ASHGV40000066"	2.328119	2.323843	2.3232622	2.3379145	2.3386521	2.3219411	2.327759	2.3241014	2.3217614	2.3227983	2.3228066	2.3223374
"ASHGV40000067"	8.124075	7.585917	7.817641	8.020081	7.933947	7.338295	8.220673	7.5456448	8.88838	7.5396605	8.707444	7.4119883
"ASHGV40000068"	2.328119	2.323843	2.3232622	2.3379145	2.3386521	2.3219411	2.327759	2.3241014	5.450339	2.3227983	4.4934607	2.3223374
"ASHGV40000069"	3.4692292	3.3881586	3.4184175	3.7113268	3.1941698	3.5478609	4.0243998	4.728479	4.408568	4.2800765	4.1156163	4.2954607
"ASHGV40000070"	5.0380216	2.9498546	3.9643016	3.6634002	4.1588464	2.943449	4.713359	2.9795492	5.202037	3.5666842	5.0301895	3.5896523
"ASHGV40000071"	2.328119	3.0561395	2.6242957	2.3379145	2.3386521	2.6855226	2.327759	2.8204901	2.6181948	3.1723638	2.559846	3.3419726
"ASHGV40000072"	5.1291785	6.8478312	11.901966	8.021792	11.1808605	5.1439095	5.0872064	4.321439	5.128258	4.241781	5.0638723	4.543095
"ASHGV40000073"	4.292561	4.465603	5.006633	5.0618553	4.9770756	4.8093657	4.9029446	5.05982	4.876639	4.9154353	4.4724	5.178319
"ASHGV40000074"	7.1288705	8.868069	9.298128	8.884344	9.185085	9.023628	8.612695	8.726077	8.110835	8.62203	8.175013	8.804972
"ASHGV40000075"	9.881418	10.72698	11.943518	10.609551	11.343292	10.809927	10.2129135	10.778941	10.46671	10.822106	10.170359	11.014147
"ASHGV40000076"	4.5793777	4.677865	4.5194864	5.0430055	4.161796	4.444717	4.4627695	4.2783866	3.888284	4.392556	3.9833505	4.076558
"ASHGV40000077"	6.5525446	4.6743994	4.6987495	5.1621823	4.8183937	3.9302275	5.500994	4.169806	5.7373114	3.9954948	5.4059887	4.387212
"ASHGV40000078"	9.273226	9.417987	9.888546	9.782094	10.150172	9.340623	10.574533	10.316977	9.131235	10.06583	9.921747	9.93253
"ASHGV40000079"	12.218799	11.577598	12.000919	11.636193	11.729271	11.390237	11.320759	11.793722	12.161208	11.733433	11.742279	11.693768
"ASHGV40000080"	6.488906	4.5205965	5.4813013	4.366503	4.8388224	4.8421345	4.8177686	5.1098557	7.090066	4.522707	6.2494116	4.332761
"ASHGV40000081"	5.2116747	5.284327	5.382369	5.5035753	5.3313804	5.459652	4.997755	6.034055	6.130669	6.2507596	5.8484297	5.59711
"ASHGV40000082"	2.6201744	2.8133624	2.3232622	2.8667798	2.3386521	2.3219411	2.9597907	2.3241014	3.0054977	2.4116588	3.2027068	2.3223374
"ASHGV40000083"	8.884859	8.614525	9.737575	8.737931	9.713322	8.695066	9.642741	8.226017	9.74754	8.341914	9.715111	8.4907875
"ASHGV40000084"	2.328119	2.323843	2.3232622	2.3379145	2.3386521	2.3219411	2.327759	2.6428373	2.3217614	2.3227983	2.3228066	2.3223374
"ASHGV40000085"	3.9581466	4.301787	4.611995	5.4502497	4.632775	3.9856062	4.676402	4.6219974	4.298715	3.9322808	4.0359244	3.98247
"ASHGV40000086"	3.6958811	4.682919	4.148241	4.533908	4.1115603	4.956065	3.197838	5.9129043	4.577513	5.9856997	3.9496858	5.9941597
"ASHGV40000087"	10.037976	11.163121	10.299892	10.933607	11.141587	11.546783	11.925775	11.275496	10.331706	11.049288	10.989747	10.388231
"ASHGV40000088"	11.542759	12.643696	12.376104	11.233967	11.92945	12.921246	11.088717	12.948503	12.751608	12.959696	12.256946	13.051074
"ASHGV40000089"	6.940442	6.0066833	6.53337	6.1245832	6.7636085	5.7178855	6.8413544	6.2118435	6.448384	6.1434298	6.1407204	6.4159794
"ASHGV40000090"	3.9996474	4.105454	4.4172673	4.001108	4.2531214	4.0243998	4.8167734	4.5143967	4.0833807	3.8385031	4.3423095	4.3442516
"ASHGV40000091"	4.947522	4.117002	4.5152073	2.666998	3.7981453	4.4414186	5.3600526	4.4288287	5.0661464	4.299909	4.1115603	4.094311
"ASHGV40000092"	2.328119	2.323843	2.3232622	2.3379145	2.3386521	2.337799	2.327759	2.3241014	2.3874629	2.3227983	2.3228066	2.3223374
"ASHGV40000093"	2.328119	2.323843	2.3232622	2.3379145	2.3386521	2.3219411	2.327759	2.3241014	2.3217614	2.3227983	2.3228066	2.3223374
"ASHGV40000094"	8.567332	7.7646556	7.9593716	7.509622	7.903345	8.083738	8.087453	7.8542433	8.368777	7.8961005	8.049071	7.973187
"ASHGV40000095"	11.380439	12.556476	12.397008	12.279192	12.20051	12.657935	11.538149	12.771883	13.129643	12.710263	12.590888	12.614227
"ASHGV40000096"	9.257798	10.800076	9.612094	10.050063	9.482216	11.123986	9.4566	10.485966	9.0078335	10.746828	9.094702	11.035671
"ASHGV40000097"	10.426468	10.228618	10.36178	9.738444	10.212004	10.636463	10.123633	10.33781	10.024495	10.279758	10.103886	10.394666
"ASHGV40000098"	6.23936	6.56782	6.11477	6.888434	6.13889	5.9188104	6.1673093	5.8021364	6.105752	5.342454	6.1829267	5.3915477
"ASHGV40000099"	2.328119	2.323843	2.3232622	2.3379145	2.3386521	2.3219411	3.6240585	2.3241014	2.3217614	2.4528668	2.3228066	2.3223374
"ASHGV40000100"	11.671569	13.757114	14.402765	13.64841	13.8783455	13.7464285	12.792838	13.169617	12.287133	13.140559	12.296715	13.030639
"ASHGV40000101"	3.986886	3.0455701	3.5990252	3.415949	3.1594653	2.812333	3.5800922	3.771942	3.6702266	3.6660726	3.7907343	3.3454716
"ASHGV40000102"	2.5945995	5.58252	2.3232622	6.8784585	2.3386521	3.5689905	2.895252	2.3241014	2.3217614	2.3227983	2.3228066	2.3223374
"ASHGV40000103"	4.5619383	5.8213077	5.7613	6.783181	6.1698537	5.347721	6.5564933	4.841823	4.639105	4.9562917	5.341263	5.054323
"ASHGV40000104"	9.494101	9.21134	9.111329	9.1625805	9.089947	9.448383	9.078898	9.301594	9.51221	9.372649	9.188715	9.543571
"ASHGV40000105"	9.26413	5.609203	6.7030706	5.39905	6.571893	5.794871	5.9606504	5.2203813	8.834437	5.14447	8.1663	5.309819
"ASHGV40000106"	4.762553	3.2938948	4.1443405	2.665413	4.2469826	3.3259435	4.258889	4.2451787	5.0503883	4.0337234	4.685041	4.0827975
"ASHGV40000107"	12.052795	12.366619	13.178447	11.873218	12.715306	12.541066	11.571763	12.659048	13.609727	13.082383	13.059519	13.351074
"ASHGV40000108"	12.586092	13.23789	13.539519	13.2095585	13.19322	13.347778	12.852569	13.058281	12.262381	13.042836	12.267071	12.923577
"ASHGV40000109"	4.8470335	2.784576	3.9657373	3.5310493	4.2954607	3.5627742	4.864503	3.8085153	3.7678885	3.7689376	4.576091	3.7506194
"ASHGV40000110"	6.946354	7.411594	7.77948	7.565918	7.7937055	7.2285376	6.7358522	7.242914	7.0551615	7.745084	7.0651126	8.05763
"ASHGV40000111"	4.183394	3.749235	4.636548	3.5821817	4.1647863	4.5070586	3.1238928	4.3488827	4.8892565	4.424501	4.600657	4.30468
"ASHGV40000112"	2.328119	2.4459312	6.632757	2.3379145	5.7289095	3.5224826	2.327759	2.897956	2.418851	3.8178797	2.9802468	2.5581563
"ASHGV40000113"	14.727109	15.257374	14.937714	15.489046	14.75378	14.937714	15.020863	15.052567	15.180783	14.990118	15.332473	15.020863
"ASHGV40000114"	16.591726	16.773033	16.62995	16.305271	16.721197	16.673008	15.197105	16.580374	16.664127	16.513405	16.721197	16.337732
"ASHGV40000115"	8.925497	8.238827	9.189696	8.3815565	8.929762	8.52186	8.725513	8.699507	9.342942	8.3589325	9.052453	8.062975
"ASHGV40000116"	2.8547068	5.996649	4.0986943	4.183233	4.236795	6.8140793	3.4053211	7.115291	2.3993812	6.7737455	3.0123925	6.196071
"ASHGV40000117"	5.983516	3.9441366	5.278928	4.470875	5.727561	3.8091378	6.144537	3.6831129	4.835253	4.274794	5.3457546	4.068738
"ASHGV40000118"	6.985513	7.1634107	6.353838	7.444338	6.946246	7.096483	7.18628	6.6787	7.0515666	6.9187784	6.884413	6.9616556
"ASHGV40000119"	15.968701	15.247433	15.52468	15.617544	15.848436	14.942774	15.7296715	15.961567	15.421136	16.090364	15.551501	16.071995
"ASHGV40000120"	2.328119	2.323843	2.5732164	2.3379145	2.9453843	2.5766652	2.7113013	2.3241014	2.4735904	2.50517	2.3228066	2.3223374
"ASHGV40000121"	5.3733463	5.3525066	5.0324955	6.0844955	4.725074	4.2991056	4.8109946	3.9314203	3.67679	3.7066123	4.1052327	3.8867254
"ASHGV40000122"	4.7139425	4.8046412	4.562689	3.6369288	4.3324013	4.9010005	3.0865278	4.9799104	4.8364334	5.153027	3.4083283	5.2992687
"ASHGV40000123"	2.328119	2.323843	2.3232622	2.3379145	2.3386521	2.3219411	2.327759	2.3241014	2.3217614	2.3227983	2.3228066	2.3957148
"ASHGV40000124"	5.206432	5.583183	6.298672	5.2623234	6.0280676	5.5708146	5.9630733	5.625076	4.582441	5.417891	5.0741067	5.388053
"ASHGV40000125"	4.4392557	4.845848	2.502101	4.694598	2.3386521	4.6569133	2.5392785	3.9886248	2.4862008	3.9087908	2.6536775	3.5379782
"ASHGV40000126"	7.829811	8.760479	9.054943	8.4892845	8.687717	9.084725	7.9183755	8.9928255	9.036602	8.661893	8.636445	8.373307
"ASHGV40000127"	10.203279	10.671036	6.609955	6.862129	6.8536468	11.218474	7.3334594	7.2433352	5.371278	7.0728655	6.511334	6.462078
"ASHGV40000128"	15.5798235	16.000683	15.1535225	15.547797	15.078952	16.142668	15.22462	15.884521	16.064754	15.934815	16.104877	15.955701
"ASHGV40000129"	3.3572097	3.649841	4.1173677	4.509757	6.0108414	2.6450245	6.9223175	3.1040206	12.2518425	4.391866	11.550561	5.2785635
"ASHGV40000130"	12.466606	12.966667	12.1163025	10.970993	12.04113	13.414026	11.218474	12.567874	13.802444	13.13411	13.139146	13.589073
"ASHGV40000131"	10.865523	7.3009076	11.183424	7.5992684	10.811611	7.2465467	10.165757	8.151348	10.417665	8.339124	10.173634	8.663543
"ASHGV40000132"	6.480934	6.1539135	7.470152	6.1673093	6.815336	6.418755	6.0698285	6.6384215	7.6026406	6.6409883	7.151273	6.804371
"ASHGV40000133"	11.346471	12.341957	13.134946	12.931452	12.875146	11.898392	11.8704	11.583839	12.2089	12.105432	11.996331	12.430335
"ASHGV40000134"	8.675665	9.74754	8.733335	9.692018	8.502351	9.923567	8.745949	8.735506	8.585492	8.566177	8.595372	8.48594
"ASHGV40000135"	2.328119	2.323843	2.403285	2.3379145	2.3386521	2.8993185	2.582194	2.3241014	2.4405277	2.3227983	2.3228066	2.5436919
"ASHGV40000136"	2.328119	2.323843	2.3232622	2.3379145	2.3386521	2.3219411	2.327759	2.3241014	2.3217614	2.3227983	2.3228066	2.3223374
"ASHGV40000137"	5.5290155	4.716056	3.6404998	2.6596682	4.5017266	5.5259542	5.5619564	6.0018253	4.8126035	6.182582	4.892892	6.4155116
"ASHGV40000138"	3.434902	4.074821	2.7090142	3.074344	2.8052874	5.2881107	2.327759	3.9352188	3.5661263	3.722627	3.4177392	3.5881703
"ASHGV40000139"	5.2864933	6.594	6.4462557	6.97994	5.8895903	6.950962	4.774529	3.6955583	5.77153	4.1399097	5.3527875	4.893931
"ASHGV40000140"	6.4975824	2.702835	5.678133	3.879601	5.6481943	2.806549	5.929174	3.8082254	7.714708	4.228852	7.2479024	4.662693
"ASHGV40000141"	12.139489	11.845519	11.818315	11.648911	11.756936	12.26331	11.7769165	12.459091	12.363384	12.46487	12.105432	12.479672
"ASHGV40000142"	5.995642	5.57723	5.366304	5.0054893	5.7114553	6.0127716	5.248563	6.155222	5.9004135	6.2593184	5.4580326	6.154406
"ASHGV40000143"	11.466662	12.848905	12.6444435	13.183975	12.502334	12.592699	12.40973	12.628772	11.028651	12.669094	11.522867	12.717982
"ASHGV40000144"	2.328119	3.5143778	4.464887	4.4143124	4.060679	3.1908731	3.6209588	3.0677438	3.597529	3.5997353	3.7708836	2.3223374
"ASHGV40000145"	2.328119	3.679432	5.223158	4.668242	4.666337	4.0075393	3.935393	4.0988135	2.3217614	4.27579	2.7481394	3.54564
"ASHGV40000146"	7.501138	4.009473	6.0066833	3.7098062	5.346322	5.039378	5.0199866	4.9420614	5.5126443	4.7181277	5.397059	4.9428587
"ASHGV40000147"	2.8085482	2.323843	2.8209553	3.0738127	2.3386521	2.5506604	2.327759	2.3241014	2.4324694	2.3227983	2.4566844	2.3223374
"ASHGV40000148"	8.7618885	9.955442	9.660207	10.306441	9.406067	9.616386	9.594881	9.385787	8.779597	9.53712	9.371212	9.591314
"ASHGV40000149"	5.4765983	4.639105	5.1233516	4.848027	5.1475177	4.386511	5.557674	4.7316594	4.5865383	3.9462523	4.421409	4.0484905
"ASHGV40000150"	3.8116858	2.5337121	6.1389613	3.1361687	5.769938	2.912866	5.0734615	3.7209642	6.674353	3.954814	6.1467867	3.8660164
"ASHGV40000151"	6.684373	6.049738	5.6925564	5.3818474	5.664106	6.782735	5.670453	5.758211	7.57283	8.6671095	7.041652	9.791469
"ASHGV40000152"	7.3456	7.556365	8.086215	7.71442	7.720333	7.9533763	7.459051	8.096505	8.687717	7.854496	8.260942	7.6504893
"ASHGV40000153"	5.954332	5.831203	6.2874117	6.23148	6.792239	5.5698667	7.2211595	5.512809	5.2459326	5.184973	5.444609	5.6822615
"ASHGV40000154"	7.3657107	6.0100746	6.58274	4.5904408	6.6319714	6.528106	6.4748	6.9333153	7.010483	6.775911	6.591779	6.870426
"ASHGV40000155"	11.183987	9.387653	9.4596195	9.030901	9.189696	9.651493	8.924005	9.911088	10.5035515	9.896096	9.9985485	9.968682
"ASHGV40000156"	2.328119	2.7897463	2.3232622	2.3379145	2.3386521	2.3219411	2.327759	2.7091765	2.3217614	2.722351	2.3228066	3.5652673
"ASHGV40000157"	2.8918967	2.4544451	3.0311406	2.3379145	3.196283	2.587132	2.6172428	3.1272843	3.0951538	2.9894679	2.3762574	4.4382644
"ASHGV40000158"	11.896925	11.26465	12.019461	11.467178	11.44787	11.193717	10.915993	11.199592	11.548635	11.147682	11.223993	11.14955
"ASHGV40000159"	9.994971	7.928554	8.280141	7.812756	7.370115	8.295575	8.257917	8.208696	9.791469	8.346683	9.2962475	8.584047
"ASHGV40000160"	9.508475	8.452057	9.48029	8.41507	8.96862	8.436568	8.449497	8.514278	9.26413	8.394103	8.79792	8.259965
"ASHGV40000161"	9.355861	9.407311	9.845386	9.411091	9.484227	10.04131	8.848033	9.858867	9.354597	9.880332	9.206661	10.026516
"ASHGV40000162"	9.691804	9.06017	9.224192	9.391346	11.212292	9.01665	12.235052	9.003843	9.847157	8.902193	11.017209	8.8930645
"ASHGV40000163"	8.77203	8.999586	8.591178	9.246136	8.43122	8.918173	8.266493	9.06549	8.309292	8.943461	7.962236	8.87682
"ASHGV40000164"	8.64936	7.148308	8.284579	7.2811556	7.9141273	7.2846837	7.867823	7.287101	9.511049	7.222617	8.983179	7.321504
"ASHGV40000165"	3.5194154	6.6733837	4.828834	8.825169	4.824261	5.2361445	5.1531863	3.9944952	4.3031063	4.553807	3.8276243	4.522038
"ASHGV40000166"	12.03372	11.822878	13.149028	12.335594	12.720203	11.615669	11.978991	11.716558	12.770875	11.568868	12.513543	11.499494
"ASHGV40000167"	11.3357115	11.904946	12.830342	12.20967	12.075673	11.682186	10.291652	11.285613	12.271325	11.197307	11.844237	10.375621
"ASHGV40000168"	6.755099	3.749937	2.8903072	4.529949	3.1541579	3.366532	3.2609215	2.3241014	7.331364	2.3227983	6.6304517	3.1989806
"ASHGV40000169"	2.328119	2.323843	2.3232622	2.3379145	2.3386521	2.3219411	2.327759	2.3241014	2.3217614	2.3227983	2.3228066	2.3223374
"ASHGV40000170"	6.3133793	5.334953	7.3238072	5.306765	6.975499	5.83722	6.339731	6.249058	7.332779	5.9826293	6.872047	5.746912
"ASHGV40000171"	5.603797	3.242732	6.0385017	2.3379145	5.5195765	2.4224484	5.007346	3.3954554	5.6020246	3.3027995	4.221211	3.9062843
"ASHGV40000172"	9.903627	10.025131	9.8373375	10.2883005	9.738444	9.980759	10.403505	10.182641	10.668306	10.027762	10.765991	9.950858
"ASHGV40000173"	5.2912116	5.6385994	5.394886	5.5113907	5.0459642	5.999326	5.1262116	6.0688004	4.4631968	5.9011474	4.678926	6.1114707
"ASHGV40000174"	10.195793	10.492892	10.717471	9.538915	10.359929	10.918987	9.931412	11.601419	10.865077	11.672111	10.381202	11.817945
"ASHGV40000175"	4.6272564	3.9433162	2.741071	3.775816	2.3386521	3.6014252	2.327759	3.1283245	2.3217614	3.096873	2.8893998	3.1533282
"ASHGV40000176"	8.902983	6.9285035	9.49893	7.5874624	9.144577	6.6178236	8.263415	7.413094	8.497382	7.552249	8.274464	7.5609264
"ASHGV40000177"	7.9712234	4.006489	5.493203	2.9693975	5.8732805	4.64138	6.213941	4.8465104	5.828218	4.2117286	5.9042344	4.4091625
"ASHGV40000178"	9.421238	12.00771	12.07148	11.524878	11.557844	12.265655	11.352141	12.638381	10.546341	12.499372	10.851112	12.525593
"ASHGV40000179"	2.328119	2.323843	3.143772	2.3379145	2.3386521	2.3219411	2.327759	2.3241014	2.4466448	2.3227983	2.6494613	2.3223374
"ASHGV40000180"	7.1644073	7.74006	8.056251	7.1895447	7.6108847	8.258672	7.0138807	8.487328	7.776179	8.295575	7.52079	8.288599
"ASHGV40000181"	3.7747817	8.025259	6.0290346	9.521806	7.1883082	3.2498002	8.257264	2.3241014	5.6994867	2.3227983	6.8568316	2.3223374
"ASHGV40000182"	5.733429	5.217212	5.721712	5.4058437	5.76235	5.290292	5.698538	5.758768	5.907408	5.6652756	5.475611	5.8486233
"ASHGV40000183"	6.105222	6.1964307	6.12619	5.3059998	5.890332	6.711483	4.489306	7.0427656	5.6369047	6.809966	4.6709895	6.5602927
"ASHGV40000184"	7.748643	8.090424	7.834959	7.7899404	7.2550154	8.589411	6.145678	8.53303	7.193577	8.391846	6.7362714	8.03954
"ASHGV40000185"	4.0482116	3.7377908	3.9879909	3.7428513	4.196776	4.176152	4.601248	4.534037	3.340858	4.3554173	3.417382	4.508985
"ASHGV40000186"	4.7393675	4.407664	4.9159703	4.3216057	4.858369	4.8831534	4.56757	4.720477	4.587731	4.469292	4.530792	3.8042152
"ASHGV40000187"	2.9103284	2.9048417	2.5416188	2.6768064	3.1730287	2.9513307	3.148689	3.029422	3.1541579	2.5990155	2.781814	3.3996313
"ASHGV40000188"	2.5728698	2.323843	2.3232622	2.3379145	2.3386521	2.3219411	2.327759	2.3241014	2.3822577	2.4846983	2.379416	2.3223374
"ASHGV40000189"	3.508445	2.4028935	2.5017757	3.1712265	3.5004811	2.6723952	2.327759	2.942413	2.336646	2.7259698	2.3228066	2.3223374
"ASHGV40000190"	11.207385	9.26851	12.1197815	9.221918	11.575488	9.41691	9.847591	10.025131	10.731051	10.082646	10.481794	10.331047
"ASHGV40000191"	5.765914	6.3934298	6.052096	6.6267743	6.1577263	6.208019	6.815072	5.9080753	5.7254596	6.47598	6.3752623	6.822218
"ASHGV40000192"	3.8311443	3.871125	4.7562084	4.70188	5.080118	3.2398148	5.011981	3.5295613	3.8947318	4.041621	4.367518	3.9423544
"ASHGV40000193"	6.195901	6.1210527	5.0979424	6.0343976	5.2777824	6.706596	5.622653	6.4552903	6.343939	6.251814	5.9226165	6.3413663
"ASHGV40000194"	4.669624	2.9726434	2.8195875	2.3379145	3.5363526	3.6092207	3.5598786	3.1608748	6.191361	2.9622362	5.085736	3.3804967
"ASHGV40000195"	2.328119	2.323843	2.3232622	2.3379145	2.3386521	2.3219411	2.327759	2.3241014	2.3217614	2.3227983	2.3228066	2.3223374
"ASHGV40000196"	5.7241163	6.0319424	5.9383535	6.33091	5.6962013	6.057901	5.8243475	6.3763914	6.069697	6.3624225	6.07349	6.188959
"ASHGV40000197"	13.526042	13.955603	13.802444	14.452589	13.576248	13.356766	13.181215	13.385942	13.309534	13.247067	13.086287	12.883623
"ASHGV40000198"	4.5226135	4.859419	5.655437	4.7181277	5.381989	4.8393006	4.347444	4.9957933	4.260603	4.8834157	5.258024	4.455788
"ASHGV40000199"	6.596325	5.0674653	5.806201	5.188798	5.9136906	5.112212	6.507313	5.854375	4.838648	5.8464007	5.1230974	5.941734
"ASHGV40000200"	10.131587	10.25771	10.51749	9.912804	10.267444	10.497479	9.515355	10.317481	10.487952	10.376054	10.19632	10.06856
"ASHGV40000201"	10.400359	10.347537	10.093333	10.339072	9.917687	10.525622	9.937964	10.723575	10.672197	10.457008	10.301028	10.101364
"ASHGV40000202"	3.9975553	2.323843	3.4501598	2.3379145	2.8561459	2.4589043	2.327759	2.581836	4.4720516	3.2925622	3.9899287	2.6993155
"ASHGV40000203"	7.524649	7.21066	7.714144	8.035362	8.032549	6.209017	8.627216	5.7035956	6.941683	6.018418	7.581035	6.2120743
"ASHGV40000204"	3.3149602	2.323843	3.5714977	2.3379145	3.1517456	2.3219411	2.327759	2.997271	2.4760725	2.8869858	2.4157963	2.6811633
"ASHGV40000205"	5.210298	2.323843	2.9348233	2.6094954	3.5895767	2.952574	2.327759	3.4367597	4.599724	3.1776764	4.125025	3.486793
"ASHGV40000206"	3.2467089	4.4123306	2.8014665	2.3379145	2.3386521	5.147662	2.327759	5.6608734	3.5991442	5.6477666	2.3228066	5.367868
"ASHGV40000207"	3.3208988	4.424182	4.03656	4.4488626	4.079802	4.509105	4.8364334	4.1932006	4.080327	4.3976984	4.420138	4.166088
"ASHGV40000208"	4.166088	2.6142156	4.329625	3.507867	3.4323342	2.7312083	3.3041983	2.9019105	3.7630084	2.5672333	4.223188	2.9435885
"ASHGV40000209"	2.328119	2.323843	2.7018342	2.3379145	2.3386521	2.3219411	5.271757	2.3241014	2.3384798	2.3227983	2.3228066	2.3223374
"ASHGV40000210"	9.988378	8.211651	8.348541	5.2810507	7.996024	9.146099	7.474925	7.6516943	8.976604	10.082167	8.529178	11.244294
"ASHGV40000211"	4.0561647	9.699982	5.0094175	10.52039	5.0144444	9.247941	5.169164	6.593087	2.5354967	5.554317	3.901883	4.3454423
"ASHGV40000212"	6.5300865	6.9380774	6.709308	7.7257338	6.2531605	6.5408754	6.06599	6.665338	7.108405	6.4052677	6.1767306	6.107897
"ASHGV40000213"	6.7401824	7.183299	5.87061	6.1650324	6.5260344	7.581035	6.73098	7.396919	5.6239195	7.4358463	6.1539135	7.2488847
"ASHGV40000214"	3.8110926	5.862109	2.3232622	2.3379145	2.3386521	6.6253076	2.327759	7.529387	3.9170623	7.2816877	2.94328	7.5310097
"ASHGV40000215"	4.397236	4.6886673	4.8235354	4.470448	4.5807247	4.513118	4.6554637	4.47909	4.1387644	4.436167	4.9034734	4.3728337
"ASHGV40000216"	5.599514	5.2478867	5.6124663	5.51791	5.599514	5.5856853	5.8000336	5.62749	5.8188677	6.0273237	5.5663266	6.45884
"ASHGV40000217"	16.000683	15.961567	15.799883	16.235134	15.863591	15.934815	15.949462	15.834547	15.879013	15.857038	15.793813	15.1535225
"ASHGV40000218"	2.328119	2.323843	4.1893635	2.3379145	4.3595843	2.3219411	2.327759	2.3241014	2.347191	2.3227983	2.3228066	2.3223374
"ASHGV40000219"	3.617058	3.2095082	3.2041965	2.3379145	4.08096	2.3350172	3.153199	3.870263	4.7406435	4.0976024	4.043971	3.3301816
"ASHGV40000220"	12.118328	11.47382	12.08801	11.101473	11.908938	11.702978	11.685952	11.783164	11.849018	11.773848	11.734087	11.796798
"ASHGV40000221"	3.2831686	3.6070485	3.3074307	3.3458066	2.908987	3.639124	6.9013295	3.5547907	3.5379782	3.423667	2.9480975	3.6076367
"ASHGV40000222"	11.587518	11.53537	11.877187	9.969202	11.471498	12.056667	10.916474	11.131918	9.724085	11.3152485	10.124744	11.61949
"ASHGV40000223"	2.328119	2.323843	2.3232622	2.3379145	2.3386521	2.3219411	2.327759	2.3241014	2.3217614	2.3227983	2.3228066	2.3223374
"ASHGV40000224"	3.6223845	5.8732805	3.8806577	2.8832386	3.7487578	6.6046953	3.9584918	4.0233026	3.7091184	7.703265	3.174899	8.801017
"ASHGV40000225"	2.328119	2.323843	2.3232622	2.3379145	2.3386521	2.3219411	2.327759	2.3241014	2.3217614	2.3227983	2.3228066	2.3223374
"ASHGV40000226"	4.716546	6.3098555	4.781128	7.1072454	4.906631	5.78516	4.4589195	4.792979	4.120188	4.6571383	4.128205	4.800849
"ASHGV40000227"	4.695003	4.381508	4.8576417	4.823099	4.793541	4.6180453	4.7900305	4.570844	4.467458	4.488856	4.529411	4.388153
"ASHGV40000228"	12.992178	14.282368	13.804108	14.78627	13.64841	13.868363	13.833525	13.748581	13.514682	14.018271	13.9175625	14.256975
"ASHGV40000229"	3.0500731	2.4634008	2.3232622	2.3379145	2.3386521	3.1293495	2.327759	2.3241014	2.3558776	2.8231542	2.4790566	2.3982034
"ASHGV40000230"	4.041621	3.9719877	3.883314	4.1945467	3.9282968	4.236881	4.367013	3.8165708	2.3217614	3.9064937	3.0260866	4.438635
"ASHGV40000231"	6.7221346	7.0184336	6.7160535	7.5359416	6.4982324	6.993617	6.717681	6.6069293	7.1980877	6.6103315	6.582494	6.9374256
"ASHGV40000232"	10.474153	10.391868	11.228299	10.136345	10.836572	10.58966	10.573578	10.317916	10.588224	10.235501	10.534914	10.414395
"ASHGV40000233"	2.328119	2.323843	2.3232622	2.3379145	2.3386521	2.3219411	2.327759	2.3241014	2.3217614	2.3227983	2.3228066	2.3223374
"ASHGV40000234"	9.622804	8.906955	8.611595	8.629773	8.468044	9.003541	8.026931	10.082646	9.649555	9.936869	9.045053	9.970734
"ASHGV40000235"	12.456863	13.4441185	13.386457	13.758146	13.327565	13.047728	13.124956	12.883623	12.8150015	13.099459	12.8021345	13.363015
"ASHGV40000236"	8.131914	9.996518	7.7380066	8.896109	8.119554	10.426468	8.723443	10.980308	6.694761	11.007161	7.4616275	11.157018
"ASHGV40000237"	3.382638	4.2270117	4.341169	2.9563322	4.3035254	4.9750605	2.327759	5.5477934	6.1166735	5.7178855	5.2110524	5.857304
"ASHGV40000238"	6.9126444	8.575345	9.049868	9.514953	9.183285	7.898719	9.061504	7.7665696	8.363912	6.917674	8.4018345	5.450769
"ASHGV40000239"	6.6296062	6.778087	7.464359	5.7095356	7.470371	7.3770256	7.410901	7.273517	6.569815	7.2219634	7.011092	6.7583585
"ASHGV40000240"	7.522189	7.3292146	8.747454	7.838711	8.582997	7.342244	7.7124524	7.2056994	8.25415	7.4157934	7.9994373	7.5559845
"ASHGV40000241"	9.787188	9.080664	10.307295	9.235281	10.34389	8.720458	10.43028	8.447094	9.91163	8.91187	9.5673	8.996964
"ASHGV40000242"	2.328119	3.5236878	3.366532	4.3535223	3.0648654	2.3219411	2.327759	2.3241014	2.9875336	2.880389	2.8460999	3.6593
"ASHGV40000243"	4.562038	5.447124	4.6277733	5.4149523	5.046756	5.9771495	5.5134854	5.705175	4.660407	5.49743	4.9986258	5.5720677
"ASHGV40000244"	9.172151	5.203604	7.8152637	5.9668283	7.9925423	4.682458	8.377932	5.2463794	7.770792	5.2195654	7.907506	5.1050577
"ASHGV40000245"	12.000227	11.341966	12.036183	11.451344	11.684048	11.324966	11.249775	12.240527	11.652381	12.037225	11.353278	11.918468
"ASHGV40000246"	2.328119	2.323843	2.3232622	2.3379145	2.3386521	2.3219411	2.327759	2.3241014	2.3217614	2.3227983	2.3228066	2.6114306
"ASHGV40000247"	5.23369	3.0160205	3.3107572	3.757409	3.660898	3.3012612	3.6216414	2.6413593	4.0482116	3.324371	3.9436588	3.5277863
"ASHGV40000248"	9.594881	5.665518	7.124931	6.2512226	7.056664	5.9023194	7.629135	7.0350156	8.566177	7.114823	8.1547785	7.52709
"ASHGV40000249"	10.812185	10.594984	10.609551	10.418807	10.697147	10.70586	10.613034	10.656022	11.039135	10.377164	10.788172	10.106059
"ASHGV40000250"	6.692608	6.25138	6.824619	6.3098555	6.9196315	6.52926	7.022781	6.3432736	6.5903077	6.345785	6.5146728	6.543965
"ASHGV40000251"	9.395897	9.784573	8.855482	9.939856	9.455107	9.837065	10.144765	9.890147	9.53057	9.747709	9.626669	9.8084345
"ASHGV40000252"	3.192497	2.323843	3.4960616	3.0228848	2.3386521	2.7112012	2.5394504	2.682168	3.5675557	2.4544451	2.4465551	2.3223374
"ASHGV40000253"	4.5518785	4.5500894	4.363915	4.9965715	4.5432825	4.3945556	4.5150514	4.2034636	4.941121	4.3277354	4.8065333	3.8172765
"ASHGV40000254"	6.9763203	7.602244	8.052706	8.083738	8.105157	7.580801	7.9604893	7.5254407	7.1797934	7.4814405	7.06658	7.3389745
"ASHGV40000255"	2.328119	2.323843	2.3232622	2.3379145	2.3386521	2.3219411	2.327759	2.3241014	2.3217614	2.3227983	2.3228066	2.3223374
"ASHGV40000256"	7.8483386	7.61309	8.789896	7.8658442	8.6483135	7.7185903	7.584791	8.020977	8.365487	8.007915	7.8783445	8.206838
"ASHGV40000257"	5.918963	4.8641663	5.3369417	5.0960464	5.3242693	5.5630584	5.8522735	5.091463	5.211566	5.04705	5.4414535	4.598104
"ASHGV40000258"	6.4174304	6.4115057	6.400878	6.1434298	6.2089167	6.8313622	6.2165856	6.441263	6.161625	6.2817335	5.9527164	6.4062104
"ASHGV40000259"	4.0412245	5.204051	4.5863314	5.3275094	4.8641663	5.3848104	5.093553	5.142192	3.7380257	4.8625674	4.488202	4.8153768
"ASHGV40000260"	9.617254	9.726958	10.140152	9.234643	9.906637	9.993998	9.18473	9.836466	9.634139	9.742771	9.355139	9.242831
"ASHGV40000261"	8.129669	9.06549	8.554116	9.446411	8.837402	8.512427	9.165898	8.244627	8.217561	8.455165	8.582997	8.499195
"ASHGV40000262"	12.90878	12.3151865	13.945929	12.670706	13.609727	12.038067	13.099459	12.485527	13.484547	12.32594	13.342362	12.282425
"ASHGV40000263"	8.496396	7.6624446	6.7431846	4.8018513	7.067291	8.469493	6.2464705	8.81344	7.050357	9.676715	7.7850604	9.865899
"ASHGV40000264"	2.328119	2.323843	2.3232622	2.3379145	2.3386521	2.3219411	2.327759	2.3241014	2.3217614	2.3227983	2.3228066	2.3223374
"ASHGV40000265"	2.328119	2.5507941	4.377746	2.7516768	4.013534	2.3219411	3.6353474	3.5308535	3.159831	2.4549143	3.1552527	3.2236054
"ASHGV40000266"	6.364899	4.9963474	5.799589	5.7263637	5.81503	4.7954392	5.764644	4.5989037	5.8012233	4.65893	5.460331	5.046756
"ASHGV40000267"	3.5650392	3.1137834	3.504313	4.2513766	3.6610045	3.158352	4.440262	3.795006	4.521016	3.974952	3.977777	4.3934574
"ASHGV40000268"	3.003633	3.6287456	2.8795335	3.9516776	3.7214885	3.7284708	4.3263016	4.330411	4.0484905	4.298981	3.8234463	4.0940785
"ASHGV40000269"	2.328119	2.323843	2.7553575	2.3379145	2.3386521	2.3219411	2.858705	2.3241014	3.0738127	2.3227983	2.3228066	2.3223374
"ASHGV40000270"	3.8242435	2.4894445	3.553054	2.749821	3.5957537	2.3219411	2.9082184	2.3241014	3.953091	2.3227983	3.710436	2.413318
"ASHGV40000271"	2.6827538	3.6291678	2.3232622	3.4013884	2.3386521	4.0380325	2.327759	3.424368	2.3399029	3.0354152	2.3228066	2.3223374
"ASHGV40000272"	4.067673	4.56583	4.5977683	5.067899	4.746724	4.196534	5.7164664	4.870515	5.245827	4.8631763	4.9562917	4.6758976
"ASHGV40000273"	4.7542152	5.2401133	5.096318	5.530469	5.0035176	5.2342906	4.939044	5.187016	4.6817317	4.970119	4.9063153	5.564032
"ASHGV40000274"	3.0750854	3.8413556	3.9381187	4.74857	3.6955583	4.9802537	3.3388374	3.6228178	3.5997353	2.858377	3.8877869	2.9945943
"ASHGV40000275"	2.328119	3.5731509	2.3232622	2.3379145	2.3386521	4.309079	2.327759	3.8868878	2.3217614	3.5638719	2.3228066	3.128054
"ASHGV40000276"	4.610381	4.5569143	4.2692814	5.342902	4.6503406	4.544368	4.570353	4.628977	5.292038	4.3694134	4.968384	4.6090646
"ASHGV40000277"	6.9049315	11.122462	9.482712	11.574685	9.689741	10.632211	9.560782	11.2508545	8.823394	11.087702	9.021312	10.897868
"ASHGV40000278"	2.328119	2.323843	2.3232622	2.3379145	2.3386521	2.3219411	2.327759	2.3241014	2.3217614	2.3227983	2.3228066	2.3223374
"ASHGV40000279"	10.298568	10.080445	10.723575	10.393028	10.4346075	9.971382	9.864943	9.5363	8.938124	9.490775	9.307008	9.477773
"ASHGV40000280"	2.328119	2.323843	2.3232622	2.3379145	2.3386521	2.3219411	2.327759	2.3241014	2.3217614	2.3227983	2.3228066	2.3223374
"ASHGV40000281"	2.328119	2.6045146	2.3232622	2.3379145	2.3386521	2.3219411	2.327759	2.3241014	2.3217614	2.5119522	2.3228066	2.3223374
"ASHGV40000282"	2.328119	2.323843	2.3232622	2.3379145	2.3386521	2.3219411	2.327759	2.3241014	2.3217614	2.3227983	2.3228066	2.3223374
"ASHGV40000283"	3.6819508	3.5230048	3.188576	3.5280423	2.3386521	4.1894903	2.327759	3.7624264	3.9746232	3.4469519	3.637294	3.4422488
"ASHGV40000284"	4.9854527	4.866355	4.003557	3.7641017	4.3654532	5.4087095	3.6600459	5.368008	5.707246	5.432505	4.939044	5.5007815
"ASHGV40000285"	3.6347933	5.015854	4.8499084	5.1079063	4.5898685	4.5368533	4.574577	3.5926204	3.730766	4.0285873	3.5644598	3.5062313
"ASHGV40000286"	13.073095	13.580406	13.639983	14.51754	13.390837	12.520857	12.9303055	12.22217	13.8932	12.20051	13.484547	12.10237
"ASHGV40000287"	3.2807026	3.2458057	3.458631	2.867062	3.8439255	3.5687988	4.1215544	3.617485	3.5093565	2.3227983	3.385646	3.3198354
"ASHGV40000288"	2.328119	2.323843	2.3232622	2.3379145	2.3386521	2.3219411	2.327759	2.3241014	2.3217614	2.3227983	2.3228066	2.3223374
"ASHGV40000289"	2.328119	2.7119954	2.855266	3.1608748	3.126827	2.4831595	2.6033762	2.3241014	2.3540194	2.3680108	2.3228066	2.359269
"ASHGV40000290"	2.55526	2.323843	2.3232622	2.3379145	2.3386521	2.3219411	3.0375638	2.3241014	2.3217614	2.3227983	2.3228066	2.3223374
"ASHGV40000291"	2.328119	2.323843	2.3232622	2.3379145	2.3386521	2.3219411	2.327759	2.3241014	2.3217614	2.3227983	2.3228066	2.3223374
"ASHGV40000292"	4.6498203	4.9496837	3.9460366	4.309837	3.9294932	4.4440618	4.901621	4.492018	4.5544534	4.2959633	4.728479	4.0892315
"ASHGV40000293"	6.1550245	6.2374077	6.129036	6.868968	6.2767057	5.8626094	6.144701	5.7373114	6.3720055	6.034897	5.774885	6.1063504
"ASHGV40000294"	4.1220074	2.8941333	3.7300704	2.979316	3.2997887	3.7411466	3.7053068	4.50943	4.1497216	4.834081	3.8048267	4.9574533
"ASHGV40000295"	2.328119	4.4106493	2.3232622	6.8927145	2.3386521	2.5115097	2.327759	2.3241014	2.3217614	2.3227983	2.3228066	2.3223374
"ASHGV40000296"	4.6904235	3.0143707	3.4625514	2.3379145	3.3432617	3.1614923	3.0295327	3.5256355	4.5407887	3.7204983	4.0296593	3.3842182
"ASHGV40000297"	3.171842	4.50943	3.2588224	3.7276657	2.812781	4.703093	2.686756	6.5781007	2.3217614	6.0371065	2.4657216	5.16959
"ASHGV40000298"	2.8759398	3.7811937	3.8751013	3.5814745	4.47778	4.266349	4.645373	4.7079215	4.3641067	4.544901	4.485387	4.774291
"ASHGV40000299"	6.324725	4.6292257	5.166743	4.683303	6.082535	4.862792	7.1880736	4.8153768	5.855517	5.2662334	6.5347567	5.205407
"ASHGV40000300"	2.328119	2.323843	2.3232622	4.535228	3.2903671	3.2996922	2.327759	2.3241014	2.3217614	2.3227983	5.091614	2.3223374
"ASHGV40000301"	2.969535	2.323843	2.4654584	2.3379145	6.456635	2.3219411	2.327759	2.480896	3.8863852	2.3227983	3.1043518	2.3223374
"ASHGV40000302"	2.328119	2.3973057	2.3232622	2.3379145	2.3386521	2.3219411	2.327759	2.3241014	2.3217614	2.3227983	2.3228066	2.3223374
"ASHGV40000303"	9.286144	9.789902	8.68556	9.664156	10.00256	9.685726	10.918171	10.332719	9.377204	10.050063	10.114239	5.905708
"ASHGV40000304"	5.537529	5.4613523	5.559817	4.9658823	6.5066876	5.4512634	5.6964207	6.454716	5.487309	6.522136	5.1846533	6.130305
"ASHGV40000305"	6.198709	5.698929	6.496501	6.1943502	5.731478	5.869502	5.450161	5.756564	6.459687	5.7214875	5.9406877	5.922454
"ASHGV40000306"	2.328119	2.323843	2.3232622	2.3379145	2.3386521	2.3219411	2.5623724	2.3241014	2.3217614	2.3227983	2.3228066	2.3223374
"ASHGV40000307"	2.328119	2.323843	2.3232622	2.3379145	3.2464838	2.3219411	2.327759	2.5490093	2.9554791	2.3227983	2.4589043	2.3223374
"ASHGV40000308"	8.290075	7.529155	7.6157575	8.093237	7.3218937	6.926665	6.657243	6.8986406	7.909493	6.8474836	7.644515	6.793435
"ASHGV40000309"	7.273517	6.087033	6.3299336	5.6729884	6.1694455	6.299332	6.671559	6.2176538	7.3101864	6.5689807	7.112956	7.0455613
"ASHGV40000310"	2.328119	2.323843	2.3232622	2.662373	2.3386521	2.3219411	2.327759	2.3241014	2.3217614	2.3227983	2.3228066	2.3223374
"ASHGV40000311"	2.328119	2.323843	2.3232622	2.3379145	2.3386521	2.3219411	2.327759	2.3241014	2.3217614	2.3227983	2.3228066	2.4942799
"ASHGV40000312"	3.6733494	3.5525727	3.7294507	3.3099794	3.5936203	4.1715746	4.9656515	3.2931042	3.7607799	3.684156	3.620839	3.813601
"ASHGV40000313"	2.328119	2.323843	2.3232622	2.3379145	2.3386521	2.3219411	2.327759	2.3241014	2.3217614	2.3227983	2.3228066	2.3223374
"ASHGV40000314"	2.328119	2.5227776	2.3232622	2.3379145	2.3386521	2.8114297	2.327759	2.3241014	2.3217614	2.8130677	2.595922	2.4490688
"ASHGV40000315"	5.5936584	3.9689167	4.017416	4.7320685	3.787905	4.234587	3.9139085	5.0124063	4.2787566	5.2027874	3.9590514	4.883605
"ASHGV40000316"	4.8454156	9.510226	4.3226986	4.6237426	5.1367426	10.14937	5.9775543	11.492875	3.4394054	11.108429	4.885187	10.777406
"ASHGV40000317"	3.2492378	2.323843	3.7670352	2.6873431	3.6436977	3.2109218	3.5165496	2.5234087	3.512395	3.1424472	3.358293	3.064708
"ASHGV40000318"	5.317248	5.9894514	5.25557	6.941225	6.545413	5.2581882	8.022273	5.223795	4.0165524	5.087359	6.370237	4.7328734
"ASHGV40000319"	3.52024	6.966549	4.7476	7.955396	4.9603558	6.310992	4.730006	4.455788	4.715061	4.35576	4.6934533	4.4233236
"ASHGV40000320"	2.328119	2.323843	2.3232622	2.3379145	2.9513307	2.3219411	2.327759	2.3241014	2.8516607	2.3227983	2.3228066	2.3223374
"ASHGV40000321"	4.5362806	4.9293523	4.662693	5.491071	5.3213263	4.584073	5.5766125	4.961825	4.475728	5.000211	4.768814	4.8733163
"ASHGV40000322"	12.342549	11.7522745	11.964352	12.21612	10.972469	12.023992	11.898392	12.216921	12.923577	12.00771	12.91975	11.928509
"ASHGV40000323"	5.134608	6.051385	4.958583	5.839354	5.9025598	6.1829267	6.6073236	7.676939	3.7612782	7.628919	5.1985626	7.665042
"ASHGV40000324"	5.3897552	5.0121274	5.018059	5.31045	5.0230856	4.7274	5.1790085	4.8659673	5.049457	5.007206	4.796278	5.3293557
"ASHGV40000325"	2.328119	2.323843	2.3232622	2.3379145	2.3386521	2.3219411	2.551342	3.0834517	2.748787	2.3912427	2.3228066	2.3223374
"ASHGV40000326"	4.7343807	4.259541	5.298356	5.151599	5.5898433	4.7769833	5.7943387	6.9537854	5.807084	6.674353	5.640799	6.276211
"ASHGV40000327"	3.0592427	4.611995	3.1500926	2.3379145	3.195982	5.558653	2.7415838	3.957113	3.677855	4.328378	2.5015192	2.8958237
"ASHGV40000328"	8.020261	4.367013	8.716206	4.5417333	8.239498	4.1885543	7.339334	5.278776	7.717525	5.16959	7.427985	5.140812
"ASHGV40000329"	3.6583111	2.4831595	2.7145662	2.3379145	2.8070745	2.3219411	2.8372161	2.6871102	2.3217614	2.9481921	2.3228066	3.1632054
"ASHGV40000330"	6.956716	7.184521	7.0392923	7.8210716	6.918442	7.5128407	7.709991	7.496833	7.4833736	7.176112	7.645876	7.669991
"ASHGV40000331"	4.10161	3.8624206	4.5566406	2.919084	3.7609227	4.3833227	4.1483784	4.636548	4.987828	4.6907454	4.4626026	4.577102
"ASHGV40000332"	2.328119	3.7006464	2.411153	2.3379145	4.5069566	4.001486	5.475149	2.3241014	2.3217614	2.3227983	3.9920065	2.3223374
"ASHGV40000333"	2.328119	2.323843	2.3232622	2.3379145	2.3386521	2.3219411	2.327759	2.3241014	2.3217614	2.3227983	2.3228066	2.3223374
"ASHGV40000334"	4.404009	7.0897994	6.178982	7.3843675	6.2186074	6.9073286	6.235358	7.7086697	4.502272	7.822787	5.3491187	8.009108
"ASHGV40000335"	4.440262	3.901621	3.1013224	3.0312374	3.295805	3.8757436	2.327759	3.4402516	2.5507941	3.7778735	3.1120498	2.3223374
"ASHGV40000336"	3.6037765	3.8849025	4.20004	3.612121	4.2191496	2.863416	4.394417	3.8335593	4.0409474	3.631546	3.7650037	3.1408246
"ASHGV40000337"	6.1046634	5.6432066	5.8531575	6.1433163	5.1259756	5.875686	6.021166	6.185685	5.352635	6.099911	5.731478	5.5859346
"ASHGV40000338"	7.0122366	5.0462766	6.1338234	4.8887835	6.1141434	4.873694	6.709878	5.6165247	6.294013	5.732897	6.4667387	5.890332
"ASHGV40000339"	5.1006145	6.4065294	5.1133103	5.539547	4.9960303	6.7283807	4.999402	6.7288995	3.5732942	6.8469696	4.3780785	6.617101
"ASHGV40000340"	3.3193145	3.4885943	3.6667333	3.412777	3.600953	4.0184793	3.7934504	3.4712312	3.4328284	3.314477	3.2041032	3.7177968
"ASHGV40000341"	2.5943427	2.323843	2.3232622	2.3379145	2.3386521	2.3219411	3.7142634	2.3241014	2.5939915	2.3227983	2.5958085	2.3223374
"ASHGV40000342"	2.951186	2.323843	2.376818	2.3379145	3.0566723	2.6093533	2.6859565	2.5760405	2.729959	2.8289018	2.5266821	2.5668607
"ASHGV40000343"	4.077844	5.0569773	5.0162997	5.808584	4.4438787	4.700626	4.242677	3.6163974	4.204649	4.1622195	3.6275022	4.419443
"ASHGV40000344"	4.3228374	3.3857427	3.8472965	4.12098	3.3471382	2.3219411	2.327759	2.3241014	3.8133926	2.7257907	3.423667	3.211273
"ASHGV40000345"	2.328119	2.323843	2.3232622	2.3379145	2.3386521	2.3219411	3.5247817	2.3241014	2.408652	2.3227983	2.3228066	2.3223374
"ASHGV40000346"	2.328119	2.323843	2.3232622	2.3379145	2.3386521	2.3219411	2.327759	2.3241014	2.3217614	2.3227983	2.3228066	2.3223374
"ASHGV40000347"	2.8995886	2.323843	2.5224254	2.3379145	2.3386521	2.3219411	2.327759	2.3241014	2.6168957	2.3227983	2.3228066	2.3464615
"ASHGV40000348"	3.6628046	2.739093	4.1576858	3.5884385	4.0508585	3.1543345	3.393612	2.4903402	3.551996	3.855112	3.7882936	4.0912857
"ASHGV40000349"	5.8122616	5.434108	5.629208	5.4509654	5.615843	5.8560185	6.130669	6.2189116	5.4598746	5.9500957	5.5040064	5.9347434
"ASHGV40000350"	4.275553	2.323843	3.0462072	2.9942033	2.99093	2.3219411	2.8518198	3.2403123	3.501692	2.75988	3.5091581	2.9411483
"ASHGV40000351"	11.536843	9.911088	10.466331	10.535312	10.352517	9.42688	10.418078	10.02425	10.004703	9.76529	10.098253	9.565469
"ASHGV40000352"	3.9831426	2.997271	3.974473	3.0832958	3.5213995	3.8932252	4.065497	4.447952	4.7539845	3.5196545	4.24646	3.6556888
"ASHGV40000353"	2.9819958	2.7222672	2.4017935	3.6352592	2.3386521	2.409979	2.327759	3.1358109	2.3947163	2.3227983	2.8676317	2.7015707
"ASHGV40000354"	4.6466317	4.129019	4.4404507	4.235842	4.6969023	4.5410314	4.648192	4.8724666	4.6899586	4.541802	4.231681	4.7473536
"ASHGV40000355"	2.328119	2.323843	2.3232622	2.3379145	2.3386521	2.3219411	2.5566869	2.3241014	2.3217614	2.3227983	2.3228066	2.8547068
"ASHGV40000356"	2.328119	3.344435	3.52732	4.723182	2.628598	4.094611	3.0838916	3.3116255	2.3217614	3.0492368	2.3228066	3.3630028
"ASHGV40000357"	8.045428	5.0398474	4.010355	5.1838884	4.0543847	4.5439796	5.3595366	4.902376	7.475472	4.7604923	7.0967703	5.0362787
"ASHGV40000358"	3.087616	2.5920258	3.4251065	2.3379145	2.8264594	2.3591468	2.6091359	2.3241014	2.7270515	2.3227983	2.3228066	2.4864137
"ASHGV40000359"	10.290146	9.58081	10.11033	9.225007	10.312016	9.50277	10.720445	10.09517	8.980868	10.000032	9.811434	9.679835
"ASHGV40000360"	5.356102	5.615843	5.566786	4.478949	5.8164816	6.263338	6.4138975	6.1935277	5.147662	6.0762453	5.582079	5.638356
"ASHGV40000361"	3.4989085	3.5816855	4.1134458	4.322973	3.847033	4.0349708	5.3064404	3.4290087	3.8925679	3.692557	3.831434	3.5769653
"ASHGV40000362"	2.328119	2.323843	2.3232622	2.3379145	2.3386521	2.3219411	2.327759	2.3241014	2.3217614	2.3227983	2.3228066	2.3223374
"ASHGV40000363"	3.0205946	3.0709615	2.5487876	2.3379145	2.3386521	2.3219411	2.327759	2.3241014	2.3631837	2.3227983	2.3228066	2.4812624
"ASHGV40000364"	2.328119	2.323843	6.2369747	2.3379145	5.467971	2.3219411	2.327759	2.3241014	2.3217614	2.3227983	2.3228066	2.3223374
"ASHGV40000365"	2.328119	2.9338498	2.3232622	2.3379145	2.3386521	2.807911	2.327759	2.3241014	2.3217614	2.3227983	2.3228066	2.351322
"ASHGV40000366"	2.328119	2.323843	2.3232622	3.9086003	2.3386521	2.3219411	2.327759	3.1095486	3.9564862	2.3227983	3.0496302	2.3223374
"ASHGV40000367"	5.0817513	3.5544186	3.929935	3.2132409	2.9720263	3.5664303	4.4491177	4.0697017	4.9486365	3.5932088	4.6301713	3.1651073
"ASHGV40000368"	5.112212	3.7526312	4.3615255	3.1204522	3.2430203	2.9919248	3.3993788	4.085208	4.8408103	3.953874	4.0958242	4.203595
"ASHGV40000369"	4.1256485	3.9264262	3.9436588	3.6747367	3.5922785	3.8273027	4.6586394	3.7781665	4.0243998	3.3773217	3.8584986	3.4672024
"ASHGV40000370"	7.2445974	9.527817	10.305208	10.131172	10.049277	8.519391	9.4381	7.7626343	7.486305	7.6349077	8.357653	7.703265
"ASHGV40000371"	6.310492	6.9289827	5.712163	6.9881196	5.559008	7.0528784	5.658526	5.7938094	5.459652	5.916626	5.5784187	5.9716883
"ASHGV40000372"	4.601476	4.939044	5.1633296	5.1040454	4.8373685	4.625567	4.349188	5.763955	5.4946327	5.4948606	5.0267525	5.345582
"ASHGV40000373"	2.328119	3.538976	2.3232622	3.6349165	2.3386521	2.8473678	2.5628	2.3241014	2.3454106	3.9672403	2.3228066	2.3223374
"ASHGV40000374"	4.6224113	9.756297	6.1330986	10.711629	6.2379184	7.726189	5.9361563	6.474562	3.771942	8.296191	4.687806	9.167959
"ASHGV40000375"	2.328119	2.323843	3.8897533	2.3379145	3.4066036	2.3219411	2.327759	2.3241014	2.3217614	2.3227983	2.3228066	2.386592
"ASHGV40000376"	5.013525	6.05742	6.184429	6.5822167	5.9398255	5.840007	5.8737054	5.6191144	3.85298	5.803985	5.1766167	5.6444325
"ASHGV40000377"	5.33533	2.323843	3.0002658	2.3379145	3.7266254	2.6997056	4.288572	3.0136564	3.5881703	2.8969965	2.6229932	2.6118257
"ASHGV40000378"	2.328119	2.323843	2.3232622	2.3379145	2.3386521	2.3219411	2.327759	2.3241014	2.3217614	2.3227983	2.3228066	2.3223374
"ASHGV40000379"	4.8235354	4.12188	4.686406	3.9404428	4.7616086	3.0361638	4.6299086	4.090758	3.3475113	3.3663688	3.7685683	3.9279299
"ASHGV40000380"	2.328119	2.323843	2.3232622	2.3379145	2.3386521	2.3219411	2.327759	2.3241014	2.3217614	2.3227983	3.4331377	2.3223374
"ASHGV40000381"	2.328119	2.323843	2.3232622	2.3379145	2.3386521	2.3219411	2.327759	2.3241014	2.3217614	2.3227983	2.3228066	2.3223374
"ASHGV40000382"	5.6016865	5.3872166	5.271641	5.159135	5.204051	5.821858	5.177127	5.1820154	5.0210304	5.2852387	5.0994124	5.5955696
"ASHGV40000383"	2.328119	2.323843	2.3232622	2.3379145	2.3386521	2.3219411	2.327759	2.3241014	2.3217614	2.3227983	2.3228066	2.3223374
"ASHGV40000384"	2.328119	2.323843	2.3232622	2.3379145	2.3386521	2.3219411	2.327759	2.3241014	2.3217614	2.3227983	2.3228066	2.527688
"ASHGV40000385"	2.328119	2.8198867	2.454765	2.3379145	3.385646	3.7273188	4.2839317	3.3123372	3.3317516	2.3227983	2.9083905	2.752853
"ASHGV40000386"	2.328119	2.8124602	3.20499	2.7234125	3.110982	2.6753397	3.1216094	3.218029	2.3374677	4.7886915	2.3228066	5.703025
"ASHGV40000387"	6.087296	5.937737	6.398345	6.1775084	6.201366	6.0563416	6.52926	5.93916	6.197389	6.1372743	5.9875164	6.3449407
"ASHGV40000388"	5.1169252	4.369735	3.0516407	4.407352	3.2619426	4.579821	2.8209553	5.0624948	4.8738103	5.0313573	4.4626856	5.354138
"ASHGV40000389"	2.328119	2.323843	2.3232622	2.3379145	2.3386521	2.3219411	2.327759	2.3241014	2.3217614	2.3227983	2.3228066	2.3223374
"ASHGV40000390"	2.328119	4.3113217	2.6187088	3.9167013	2.3386521	4.2465973	3.0271187	2.97867	2.353127	2.3227983	2.3228066	2.375407
"ASHGV40000391"	3.1493473	2.6572666	3.3478627	2.7285905	3.346257	3.0821671	3.4579468	2.7951596	3.5295613	2.8142502	2.3228066	2.4508448
"ASHGV40000392"	2.328119	2.323843	2.3232622	2.3379145	2.3386521	3.2063677	2.327759	2.3241014	2.3217614	2.8937755	2.3228066	2.3223374
"ASHGV40000393"	5.783384	6.245403	5.368008	5.910967	5.095914	6.8173184	5.252123	6.3050065	5.5264874	5.87523	5.3798966	5.5367684
"ASHGV40000394"	2.5659027	5.5621257	3.4852731	6.1384797	3.2754927	5.4641714	3.7148483	4.0469055	2.5164251	3.3882587	2.831745	3.1786492
"ASHGV40000395"	5.0333366	5.502409	5.1006145	5.6128464	5.4820166	5.90076	5.4128103	6.194013	5.403542	5.9197464	5.4901614	6.15649
"ASHGV40000396"	7.3453817	6.5661225	7.174459	6.351292	7.1710453	6.787189	7.41069	6.875331	7.204849	7.1710453	7.294206	7.6468716
"ASHGV40000397"	4.219045	4.054694	4.70126	4.527712	4.296957	4.2331734	4.7498665	3.9231722	4.013534	4.176769	3.869686	3.9542036
"ASHGV40000398"	5.0758986	4.5245914	4.723182	5.1169252	4.486387	4.955847	4.1637936	4.683303	5.301248	5.3879313	5.2546663	5.4252377
"ASHGV40000399"	9.435282	10.026516	10.081265	10.494155	10.023021	10.182641	9.835958	9.621777	10.130201	9.624833	9.870206	9.933555
"ASHGV40000400"	5.401292	4.6210475	4.5304985	4.99528	4.812948	4.7876873	4.852477	5.0533657	5.0621877	5.263941	5.068915	5.031521
"ASHGV40000401"	3.8539429	5.2585998	5.410076	5.73419	5.793206	5.631556	6.4703164	4.270366	5.329603	4.4876103	5.8095284	5.1404934
"ASHGV40000402"	3.874859	3.2279694	3.687951	3.5143778	3.3547623	3.5131357	3.061241	2.9840295	4.6277733	3.52024	3.9272563	4.4646373
"ASHGV40000403"	2.328119	2.323843	3.2714624	2.3379145	2.7289507	2.3219411	2.5285246	2.3241014	3.0527844	2.6393704	2.9601126	2.3223374
"ASHGV40000404"	3.926715	5.802248	4.307199	5.460331	4.208216	6.2110724	4.341418	4.66317	3.4515426	4.457627	3.1506786	3.9645963
"ASHGV40000405"	8.6775875	7.4888144	7.5976195	7.44685	7.781076	7.9520464	7.8630085	8.805923	8.772868	8.72513	8.523883	8.525386
"ASHGV40000406"	3.113634	4.6597166	4.012172	4.9520946	3.7838092	4.477622	4.110322	3.2384074	3.1822357	3.3109996	3.7792566	4.011482
"ASHGV40000407"	5.177628	5.5534415	6.6604304	5.1719646	6.0800133	5.61958	4.2874265	6.572385	5.660644	6.4661727	5.2239857	6.656794
"ASHGV40000408"	4.120469	4.4253254	3.5786679	4.016129	3.4083283	4.533539	3.4085405	4.619668	4.279619	4.4938416	3.33299	4.5390205
"ASHGV40000409"	8.330472	7.7380066	8.275322	8.013386	8.083738	7.760396	7.564588	8.180847	8.492383	8.075761	7.981239	8.075061
"ASHGV40000410"	11.294804	11.814921	11.081778	11.944264	11.578423	11.823606	12.175619	10.939566	10.721053	11.123986	11.201826	11.122462
"ASHGV40000411"	6.588619	8.456023	5.69868	7.1779714	6.6435723	8.893305	7.414953	9.394171	5.3198323	9.082946	6.220655	8.821164
"ASHGV40000412"	6.0453773	3.938891	5.6920443	3.5831144	4.0940785	4.6189103	3.3420687	4.4955626	6.2392197	4.754948	5.195534	4.8747606
"ASHGV40000413"	2.795313	2.8283525	3.368399	2.7501082	3.5729034	2.3967197	2.5809777	2.3241014	2.7661407	2.3227983	2.394223	2.3223374
"ASHGV40000414"	5.133518	6.3947735	5.6590385	6.814598	6.022942	6.239756	6.1374545	5.7273793	4.9454627	5.5733175	6.0698285	4.8711123
"ASHGV40000415"	6.308359	6.0800133	6.202443	6.4144645	6.4115057	6.2379184	6.6437764	6.374411	6.521644	6.4684443	6.4514294	6.6878967
"ASHGV40000416"	2.328119	2.4988706	3.2893715	2.3379145	3.304566	2.365369	2.5113497	2.3241014	2.329107	2.3227983	3.4060085	2.3223374
"ASHGV40000417"	8.103763	8.288924	7.1117196	7.4610963	6.7610035	8.558479	7.0097804	6.700569	7.446095	8.135668	7.202896	8.760907
"ASHGV40000418"	2.328119	3.6444995	4.120362	4.0030704	4.2991056	2.9540584	3.8024192	3.0491257	2.3537123	2.9918253	3.2227168	2.3223374
"ASHGV40000419"	5.8936825	3.9066343	4.9401717	4.452009	5.188188	4.405831	5.641305	4.7871604	5.8111305	4.3132224	5.498171	4.5474224
"ASHGV40000420"	12.35475	12.0946455	12.342549	11.582055	11.915116	12.296715	11.182524	12.429587	11.438976	12.361509	11.240901	12.371403
"ASHGV40000421"	2.328119	2.323843	2.3232622	2.3379145	2.3386521	2.3219411	2.327759	2.3241014	2.670691	2.3227983	2.3228066	2.3223374
"ASHGV40000422"	3.2253182	2.7289507	2.5158482	2.3379145	2.3386521	3.1724885	2.6237276	3.2615864	2.6215189	2.3975897	2.3228066	2.3223374
"ASHGV40000423"	2.491769	2.9826982	2.3232622	2.3379145	2.3386521	2.5221913	3.2196686	2.6592515	2.3217614	2.3227983	2.3228066	2.6481214
"ASHGV40000424"	4.6886673	4.191982	3.6501465	4.6671042	3.7344656	4.3167963	3.0283196	5.0081778	4.164514	4.7241726	4.7765546	4.3833227
"ASHGV40000425"	2.328119	2.323843	2.3232622	2.3379145	2.3386521	2.3219411	2.327759	2.3241014	2.3217614	2.3227983	2.3228066	2.3223374
"ASHGV40000426"	8.610437	8.051407	8.7394905	7.623298	8.545702	8.429832	8.501063	8.390144	9.332972	8.344871	8.867545	8.386684
"ASHGV40000427"	2.328119	2.323843	2.3232622	2.3379145	2.3386521	2.3219411	2.327759	2.5549228	2.3217614	3.043677	2.3228066	2.5212078
"ASHGV40000428"	4.419943	2.323843	2.994303	3.1661367	2.3386521	2.3219411	2.327759	2.3241014	2.7613187	4.533908	2.4368439	4.9021325
"ASHGV40000429"	2.5490093	2.6279352	3.8226068	3.526247	2.3386521	3.0938342	3.3983738	3.2158785	3.4357135	2.8085482	2.9565125	3.103544
"ASHGV40000430"	2.328119	2.323843	2.3232622	2.3379145	2.3386521	2.3219411	2.327759	2.3241014	2.3217614	2.3227983	2.3228066	2.3223374
"ASHGV40000431"	2.328119	3.0738127	3.6215286	4.065154	2.8762422	2.3219411	3.2078755	2.4709337	2.908987	2.3227983	2.8614385	2.3223374
"ASHGV40000432"	2.328119	2.323843	2.3232622	2.9091353	5.1918683	2.4648888	3.1793022	2.3241014	2.345536	2.3227983	2.3228066	2.3223374
"ASHGV40000433"	4.956442	5.4368963	4.5550957	4.598605	4.498688	5.85026	5.2598157	5.3872166	4.7407765	5.1380124	4.725571	4.9840727
"ASHGV40000434"	2.986297	4.8200293	2.598545	5.842476	2.3386521	3.3496337	2.327759	2.9594948	2.3217614	2.6813505	3.215006	2.3223374
"ASHGV40000435"	11.470545	12.088397	12.48841	12.055512	12.086831	12.049651	11.110706	11.978991	12.797825	12.397472	12.175008	12.803208
"ASHGV40000436"	2.328119	2.323843	3.3454716	2.7643697	2.3386521	2.6258397	2.327759	2.4350245	2.331475	2.3227983	2.3228066	2.3223374
"ASHGV40000437"	9.130689	11.004436	10.195313	11.6243	10.435875	10.702806	10.816627	9.913523	9.424788	9.77507	9.712994	9.872168
"ASHGV40000438"	5.7847896	6.1478915	6.546526	7.634219	6.99612	4.2558527	7.260417	5.1960473	6.0124364	4.961642	6.0309925	5.041986
"ASHGV40000439"	2.328119	2.595922	2.3232622	2.3379145	2.3386521	2.3219411	2.327759	2.3241014	2.3217614	2.3227983	2.9693975	2.3223374
"ASHGV40000440"	3.0982783	4.87289	5.115924	4.88701	4.375675	5.3821545	4.2106023	5.8636584	3.2273045	5.5137615	4.0625806	5.5429726
"ASHGV40000441"	2.328119	2.7496943	2.3232622	2.3379145	3.890827	2.4843333	4.333642	3.1620874	2.3514242	3.283777	3.340858	2.3223374
"ASHGV40000442"	5.1332464	5.022197	5.225468	4.5528955	5.124551	5.5493417	4.92909	5.746694	6.3466525	5.561645	5.867619	5.4933114
"ASHGV40000443"	6.0517464	5.45389	5.441632	5.5291934	5.6432066	5.4712915	5.826826	5.6474657	5.7004642	5.704539	5.7251086	5.8936825
"ASHGV40000444"	4.9972663	4.462993	3.476657	4.4071074	4.436301	5.5113907	5.472999	5.045223	4.6020336	4.957873	4.4224005	5.1582623
"ASHGV40000445"	6.639221	5.2563534	7.2445974	5.6683493	7.339813	4.5377893	7.845041	5.4998074	6.0775414	5.77153	6.3413663	6.3578525
"ASHGV40000446"	3.6499758	4.78435	4.6205225	5.6849093	4.1448803	4.349724	4.9596243	3.6672854	4.3059063	3.8046594	4.2230153	3.6294563
"ASHGV40000447"	2.9979584	2.323843	6.6805496	2.3379145	5.967125	2.3219411	2.327759	2.3241014	2.3494594	2.3227983	2.3228066	2.3223374
"ASHGV40000448"	2.328119	3.7163072	2.3232622	2.7145662	2.3386521	3.0892258	3.197015	2.7034583	3.4007769	2.672777	3.813601	3.7831194
"ASHGV40000449"	2.328119	2.323843	2.4392047	2.3379145	2.3386521	3.084271	2.327759	2.3241014	2.3217614	2.3227983	2.3228066	2.3223374
"ASHGV40000450"	5.2029533	5.1872263	5.5447364	6.443311	5.5336213	5.0445857	6.305581	4.5506783	4.6511765	4.1154532	5.0707583	5.174507
"ASHGV40000451"	2.328119	2.7224774	2.3232622	3.1796174	2.3386521	2.4486005	2.327759	2.3241014	2.3217614	2.3227983	2.3228066	2.3894105
"ASHGV40000452"	5.1810417	4.434282	4.541525	4.502981	4.7592506	4.8166676	4.7148924	4.884459	5.0090723	4.8623805	5.2801394	4.798666
"ASHGV40000453"	4.367518	3.8763664	3.676346	3.7781665	3.4099078	3.7929099	4.0537972	3.8998373	4.058735	4.011925	3.9027836	3.9416895
"ASHGV40000454"	10.986038	9.2552805	10.194546	8.516399	9.630046	9.641818	9.364211	9.79733	11.065013	9.861196	10.586733	9.9631405
"ASHGV40000455"	4.2206116	4.4828606	4.6300254	4.6716385	3.9977047	4.419443	3.294475	4.2111893	4.2550273	4.587731	5.038543	4.47778
"ASHGV40000456"	2.644092	2.323843	2.3232622	2.3379145	2.3386521	2.3219411	2.327759	2.3241014	2.951186	2.4587507	2.3228066	2.3223374
"ASHGV40000457"	2.328119	2.427578	2.3232622	2.3379145	2.3386521	2.3219411	2.5888171	2.3241014	2.3217614	2.3227983	2.3228066	2.3223374
"ASHGV40000458"	2.328119	2.323843	2.3232622	2.3379145	2.8215113	2.3219411	2.5714176	2.3241014	2.3217614	2.3227983	2.3228066	2.3223374
"ASHGV40000459"	10.494155	9.742771	9.384293	9.461865	9.944514	9.974516	10.593651	9.761482	9.640078	9.774504	10.065393	9.959711
"ASHGV40000460"	2.9132583	2.6178076	2.3232622	2.3379145	2.3386521	4.1379375	2.973886	2.5092797	2.3217614	2.3227983	3.1175919	2.3223374
"ASHGV40000461"	6.092614	6.5475883	6.306045	6.7964582	6.279521	6.7169046	6.15282	7.4429393	6.478445	7.3524857	6.8004932	7.2486234
"ASHGV40000462"	2.328119	2.323843	2.3232622	2.3379145	2.3386521	3.3657746	3.175375	2.3241014	2.3217614	2.3227983	2.3228066	2.702835
"ASHGV40000463"	2.328119	2.323843	2.3232622	2.3379145	2.3386521	2.3219411	2.327759	2.3241014	2.3217614	2.3227983	2.3228066	2.3223374
"ASHGV40000464"	2.328119	2.323843	2.3232622	2.3379145	2.3386521	2.3219411	2.327759	2.3241014	2.3217614	2.3227983	2.3228066	2.4570107
"ASHGV40000465"	6.340438	4.9414253	5.318402	5.4423056	5.302771	4.9316354	4.1151333	5.834372	6.2730455	5.351234	5.5682855	4.9647484
"ASHGV40000466"	4.201868	4.196286	3.947996	3.9194424	4.2343764	2.9063714	3.3255084	3.89799	4.0333343	3.2836554	4.1647863	3.3048444
"ASHGV40000467"	6.6712556	4.6758976	4.6590796	4.155502	4.5677886	4.711999	4.430776	5.267163	5.729261	5.39234	4.93132	5.440879
"ASHGV40000468"	4.0443616	5.455948	5.4210067	5.0003023	4.7373734	6.0424166	3.77033	3.62671	2.8209553	4.176402	3.6056929	4.919148
"ASHGV40000469"	2.328119	2.323843	2.3232622	2.3379145	2.3386521	2.3219411	2.327759	2.3241014	2.3826382	2.3227983	2.3228066	2.3223374
"ASHGV40000470"	2.328119	3.563569	2.4002967	2.3379145	2.3386521	3.7374387	2.327759	2.3241014	2.3217614	2.4699287	2.3228066	2.3493104
"ASHGV40000471"	2.328119	2.323843	2.3232622	2.3379145	2.3386521	2.3219411	2.327759	2.3241014	2.3217614	2.3227983	2.3228066	2.3223374
"ASHGV40000472"	5.296586	4.8623805	6.3208995	5.2708926	5.6794877	4.475977	4.78903	5.0911527	4.6923084	5.00388	4.6700516	5.122422
"ASHGV40000473"	2.328119	2.323843	2.3232622	2.3379145	2.3386521	2.3219411	2.327759	2.3241014	2.3217614	2.3227983	2.3228066	2.3223374
"ASHGV40000474"	2.328119	2.323843	2.3232622	2.3379145	2.9232607	2.3219411	2.327759	2.3241014	2.9357414	2.3227983	2.8218281	2.3223374
"ASHGV40000475"	2.328119	2.323843	2.3232622	2.3379145	2.3386521	2.8230302	2.327759	2.3241014	2.3217614	2.3227983	2.3228066	2.3223374
"ASHGV40000476"	4.845848	4.517536	4.747747	4.859776	4.6574154	4.5319905	4.29092	4.8435555	5.1927295	4.8262997	4.8960032	4.699065
"ASHGV40000477"	2.328119	2.391775	2.3232622	3.960193	2.3386521	2.3219411	2.327759	2.3241014	2.3217614	2.3227983	2.3228066	2.3223374
"ASHGV40000478"	2.328119	2.323843	2.3232622	2.3379145	2.3386521	2.3219411	2.327759	2.3241014	2.3217614	2.3227983	2.3228066	2.3223374
"ASHGV40000479"	2.328119	2.323843	2.3232622	2.3379145	2.3386521	2.3219411	2.327759	2.3241014	2.3217614	2.3227983	2.3228066	2.3223374
"ASHGV40000480"	4.87289	4.6141825	4.767026	4.9312077	5.043762	4.1776595	5.062044	4.7978354	4.969307	4.5207515	5.2195654	4.3903255
"ASHGV40000481"	3.1369796	3.6661713	2.3232622	3.3596063	2.8327475	3.5525727	2.327759	4.0899754	2.3300729	3.902178	2.3228066	3.2641048
"ASHGV40000482"	11.6797085	10.792316	11.65153	10.256379	11.885027	11.115488	12.436364	9.955442	11.505739	11.304287	11.794996	12.088397
"ASHGV40000483"	8.256952	8.584714	7.7714987	8.760907	7.744479	8.492084	8.092982	8.777105	8.452057	8.589998	8.23082	8.439746
"ASHGV40000484"	5.549991	3.7670352	5.6684937	3.907304	4.9979	4.179612	4.9385676	4.8212533	5.667391	4.712973	5.3854465	4.958462
"ASHGV40000485"	4.3967032	3.9935327	4.16927	4.7042174	4.5031652	4.463805	4.3711014	4.09399	4.5082254	4.129513	4.102168	4.624546
"ASHGV40000486"	6.4864955	2.968766	4.1936173	3.536874	3.086997	2.3684845	2.327759	3.453511	5.940847	2.7118814	5.3708415	2.5931938
"ASHGV40000487"	5.800503	6.264202	10.00423	7.472582	9.449279	4.5749803	8.22988	2.85085	5.681855	3.732371	7.1008544	4.387506
"ASHGV40000488"	2.7265098	2.6492317	2.3232622	2.3379145	2.8102026	2.9749026	2.327759	2.4004645	2.7900026	2.9330127	3.7706256	2.392494
"ASHGV40000489"	2.328119	2.323843	2.3232622	2.3379145	2.3386521	2.3219411	2.327759	2.3241014	2.3217614	2.3227983	2.3228066	2.3223374
"ASHGV40000490"	5.004749	4.2623205	4.827097	4.887532	4.8284764	4.926195	5.165843	5.274772	4.8900914	5.0887113	4.6800685	5.1797285
"ASHGV40000491"	2.328119	2.323843	2.3232622	2.3379145	2.3386521	2.3219411	2.327759	2.3241014	2.3217614	2.3227983	2.3228066	2.3223374
"ASHGV40000492"	3.3727643	2.521581	3.2521725	3.0771394	2.3386521	3.3471382	3.0522	2.3241014	2.9674997	2.3227983	2.8905103	2.5464993
"ASHGV40000493"	4.826965	3.8474195	3.0982783	3.9444911	3.3818583	2.3757849	3.7866786	3.410694	4.800404	3.3814452	4.3488827	3.3466616
"ASHGV40000494"	2.328119	2.323843	2.3232622	2.3379145	2.3386521	2.3219411	2.327759	2.3241014	2.3217614	2.3227983	2.3228066	2.3223374
"ASHGV40000495"	3.2136734	4.345344	3.7073464	4.744119	3.3251228	4.3151207	3.3657746	3.1442168	3.5582755	3.3908405	2.9003618	3.7439408
"ASHGV40000496"	2.328119	2.323843	2.3232622	2.3379145	2.3386521	2.3219411	2.5860422	2.3241014	2.3217614	2.3227983	2.3228066	2.3223374
"ASHGV40000497"	2.328119	2.323843	2.3232622	2.3379145	2.3386521	2.3219411	3.2668657	2.3241014	2.3217614	2.4748096	2.3228066	2.6320827
"ASHGV40000498"	2.328119	2.323843	2.3232622	2.6824527	2.3386521	2.3219411	4.0706515	2.3241014	2.3217614	2.3227983	2.3228066	2.3223374
"ASHGV40000499"	4.666807	4.8518896	4.7597394	5.12085	4.7063885	4.684471	4.919812	4.679474	5.0612726	4.6052427	4.784022	4.7308693
"ASHGV40000500"	4.9654894	4.735574	5.3624864	4.160793	4.8692017	5.1193733	4.6009784	5.255338	4.8443956	4.82255	4.1256485	4.8552117
"ASHGV40000501"	2.328119	3.1341543	2.3232622	4.120469	2.3386521	2.6028318	2.327759	2.3241014	2.3217614	3.0123925	2.3228066	2.5095296
"ASHGV40000502"	3.1227312	3.367601	3.2763276	3.4158177	3.2630873	3.1731293	3.514504	3.2671487	3.4967604	3.2922971	3.0771394	3.192051
"ASHGV40000503"	3.3356025	4.841446	3.6921825	5.4486327	4.1215544	4.730006	4.1841874	3.947103	4.6614585	4.1748157	4.6498203	4.2026114
"ASHGV40000504"	3.5580895	5.345432	4.259541	6.1556416	4.168694	3.837368	4.1217628	6.4396462	2.4589043	5.6224	3.6642275	4.637356
"ASHGV40000505"	4.1925964	6.993371	3.2603333	6.446603	3.007471	6.941683	3.7820213	5.8336463	4.0692296	5.6972475	3.6933544	5.681855
"ASHGV40000506"	3.2146184	2.323843	3.4598637	2.3379145	3.5232124	2.3219411	3.460029	2.3241014	2.470224	2.3227983	2.3228066	2.3223374
"ASHGV40000507"	6.1948824	7.397371	6.3201714	6.8921576	6.9208856	7.9607353	7.807725	8.004478	6.2369747	7.524649	6.5970764	7.0518103
"ASHGV40000508"	2.328119	2.323843	2.3232622	2.3379145	2.3386521	2.3219411	2.327759	2.3241014	2.3217614	2.3227983	2.3228066	2.3223374
"ASHGV40000509"	5.9941597	5.6794877	5.369504	4.636121	5.5353947	6.1093216	5.9261117	5.6108284	5.6495204	5.705865	5.404284	5.5488515
"ASHGV40000510"	4.047235	3.632159	3.6459415	3.5986063	2.3386521	3.3356025	2.5891745	2.6064553	3.0297968	3.3279872	2.8876097	3.316166
"ASHGV40000511"	6.322249	4.891818	5.591792	4.8213816	5.396881	5.052355	5.342779	5.1647015	6.034631	5.1559525	5.360767	5.341012
"ASHGV40000512"	2.328119	2.9575338	2.851118	3.230461	2.3386521	2.3219411	2.327759	2.3241014	2.3217614	2.3227983	2.745844	2.662373
"ASHGV40000513"	2.328119	2.323843	2.3232622	2.3379145	2.3386521	2.3219411	2.327759	2.3241014	2.3217614	2.3227983	2.3228066	2.3223374
"ASHGV40000514"	3.9648223	3.2087991	3.3943298	4.505423	3.578309	3.782689	3.0393271	3.4888027	3.9989884	3.749623	4.010737	3.8596077
"ASHGV40000515"	2.328119	2.9881182	2.3232622	2.3379145	2.3386521	2.3219411	2.327759	2.3241014	3.0676014	2.3227983	2.3228066	2.3223374
"ASHGV40000516"	2.5677953	2.323843	2.3232622	2.3379145	2.3386521	2.8343675	2.5019622	3.2501566	2.3217614	3.0496302	2.3228066	2.72133
"ASHGV40000517"	5.3351746	5.227336	5.3232503	5.0554934	5.2702913	5.3661284	5.581801	4.9573617	4.8814054	5.371278	4.864263	5.7011504
"ASHGV40000518"	5.507365	5.0138955	5.8721466	5.001464	5.3556905	5.614841	4.5804358	6.1243362	7.011092	6.1939106	6.569815	6.5027246
"ASHGV40000519"	3.443063	2.323843	3.397357	2.3379145	2.3386521	2.3219411	2.327759	2.8296788	2.617405	2.582194	2.658965	2.3223374
"ASHGV40000520"	4.8278756	5.4059887	4.8818126	5.448013	4.835851	5.072371	4.8024898	5.298356	5.3516006	5.2546663	4.972847	5.4016156
"ASHGV40000521"	3.439475	3.3637316	3.5465686	3.5745206	3.3996313	2.590062	2.327759	3.5557096	3.5465686	3.2591658	3.5230048	4.225619
"ASHGV40000522"	2.328119	2.323843	2.3232622	2.3379145	2.3386521	2.3219411	2.327759	2.3241014	2.3217614	2.3227983	2.3228066	2.3223374
"ASHGV40000523"	4.1247287	3.790525	4.341895	4.165513	3.845895	4.479515	4.4339404	3.0715678	4.1279316	3.541876	4.6141825	3.3173714
"ASHGV40000524"	2.328119	2.8997114	2.3232622	3.4078345	2.3386521	2.728809	2.327759	2.7613187	2.3217614	2.3227983	2.4577034	2.950594
"ASHGV40000525"	5.9378915	6.120574	5.759612	5.785313	6.3449407	6.2438765	5.7352805	6.3208995	6.6956425	6.3343825	6.2896657	6.090948
"ASHGV40000526"	7.7985134	6.797486	5.2286935	6.745505	6.28071	7.181244	7.375746	8.026689	5.0186906	7.8846273	6.0956726	7.9351845
"ASHGV40000527"	2.328119	2.323843	2.3232622	2.3379145	2.3386521	2.3219411	2.327759	2.3241014	2.3217614	2.3227983	2.3228066	2.3223374
"ASHGV40000528"	2.7676497	2.728809	2.5616043	2.9292536	2.7178102	2.9871438	4.137835	2.4855113	2.697324	2.3227983	2.7017117	2.4587507
"ASHGV40000529"	9.457947	7.703265	9.1804905	8.9066105	8.823083	5.8445053	7.934259	4.727896	7.788866	5.2284746	7.956619	5.7998295
"ASHGV40000530"	4.582215	3.6069293	3.385359	4.763983	4.439608	3.5748243	4.3614607	4.405694	4.176402	4.4035683	4.1557136	3.9613664
"ASHGV40000531"	3.0514765	3.2160892	2.8609533	2.3379145	2.3386521	3.5817919	2.327759	2.3241014	3.3619227	3.1922314	2.3228066	2.9015868
"ASHGV40000532"	2.328119	2.323843	2.3232622	2.3379145	2.3386521	2.3219411	2.327759	2.3241014	2.3217614	2.3227983	2.3228066	2.3223374
"ASHGV40000533"	2.328119	2.323843	2.454152	2.3379145	2.3386521	2.3219411	2.327759	2.3241014	2.3217614	2.3227983	2.3228066	2.3223374
"ASHGV40000534"	3.0114727	4.4934607	3.017431	3.8035371	2.3386521	4.880145	2.327759	4.9211464	2.3217614	4.6716385	3.1825702	4.4589195
"ASHGV40000535"	3.1610713	2.717027	2.3232622	2.3379145	2.3386521	3.2280467	2.327759	2.4969535	3.2468295	2.4462123	3.2363982	2.5283136
"ASHGV40000536"	4.4334483	4.8576417	5.0493145	5.1457143	5.2862086	4.9385676	5.645274	4.3892603	4.3487225	4.1980934	5.0872064	4.47032
"ASHGV40000537"	5.7476196	3.397603	2.8437157	3.750072	2.7502275	2.7889252	3.9931076	3.9645963	3.3070185	3.655816	3.2371998	3.903669
"ASHGV40000538"	4.8945866	3.0170608	2.3232622	4.614712	2.3386521	2.5242176	2.327759	4.85551	2.3413143	4.4705796	2.388617	3.2363982
"ASHGV40000539"	2.328119	2.323843	2.3232622	2.3379145	2.3386521	2.3219411	2.327759	2.3241014	2.3217614	2.3227983	2.3228066	2.3223374
"ASHGV40000540"	4.6831656	3.9722803	4.245029	3.5703723	3.533793	4.6934533	2.327759	3.5438507	5.772008	4.0300865	4.6102467	3.90312
"ASHGV40000541"	2.9435885	2.9137752	2.3232622	2.3379145	2.3386521	2.3219411	2.327759	4.2831416	2.5576558	4.305715	2.3228066	4.8398285
"ASHGV40000542"	9.677906	7.3891172	8.265896	7.363125	7.7632146	7.870774	8.3038025	8.516399	9.7390785	8.7146	9.068273	8.899638
"ASHGV40000543"	2.6413593	2.473908	4.5000167	3.4113753	4.1334944	3.2818346	3.7372742	2.530818	3.432059	2.789851	3.2028522	2.3223374
"ASHGV40000544"	5.460331	6.546266	6.5567584	7.1088805	5.893945	6.4894805	6.103536	6.1212807	5.5419245	6.1822376	5.386374	6.5729504
"ASHGV40000545"	7.5359416	6.8080215	6.967902	7.9547153	6.745505	5.694353	6.446603	5.5565295	6.5294757	5.7104774	6.3089485	6.0727615
"ASHGV40000546"	5.81757	2.9552562	3.7252858	4.019844	3.258481	2.3219411	2.327759	2.3241014	4.3573413	2.3227983	3.6586664	2.3223374
"ASHGV40000547"	8.814483	8.87982	8.6846075	8.923165	8.592078	8.81344	8.75304	9.018904	9.172782	8.961439	8.87817	8.889265
"ASHGV40000548"	3.5929017	3.576383	3.6626384	4.2564144	3.8738294	4.0656605	4.4873304	3.4357135	3.6780903	3.5379782	3.6745481	3.5481958
"ASHGV40000549"	2.5494752	4.587358	2.4462123	5.050992	2.6576908	4.16252	3.1966424	3.2865016	2.3217614	2.9642982	2.3228066	3.3311975
"ASHGV40000550"	4.511321	6.569815	5.4752445	8.162567	6.218434	4.128849	7.3229847	4.8135414	2.8256779	4.636548	5.1510167	3.9212096
"ASHGV40000551"	3.5064294	2.6831377	2.5739048	2.777531	4.0909376	3.7343106	4.9495244	2.3241014	4.4175315	2.9072678	4.5063834	3.3429937
"ASHGV40000552"	2.328119	2.323843	2.3232622	2.7388043	2.3386521	2.3219411	2.327759	2.3241014	2.3217614	2.3227983	2.3228066	2.3223374
"ASHGV40000553"	4.191575	4.592707	5.1927295	5.3996353	5.1151953	4.55021	4.8746347	3.7159426	4.657866	3.9852674	4.1717486	4.261095
"ASHGV40000554"	2.328119	2.323843	2.3232622	2.3379145	2.3386521	2.3219411	2.327759	2.3241014	2.3217614	2.3227983	2.3228066	2.3223374
"ASHGV40000555"	4.357179	5.260694	5.4734583	5.7567444	5.434529	5.52397	5.763955	4.6725492	5.0989704	5.105762	4.843767	5.3327646
"ASHGV40000556"	2.7853448	2.7262042	3.5650392	3.0570033	2.3386521	2.8104537	2.327759	2.812333	3.4071836	2.4491723	2.7621357	2.9963944
"ASHGV40000557"	2.7951596	2.678301	2.3232622	2.3379145	2.3386521	3.222097	3.373392	3.714089	2.920055	2.9619007	2.3228066	2.7893922
"ASHGV40000558"	4.650081	3.4730415	4.186024	3.7882936	3.9737484	2.3219411	5.0380216	2.3241014	2.5073175	2.3227983	3.3823485	2.4736638
"ASHGV40000559"	2.328119	2.323843	2.3232622	2.3379145	2.3386521	2.3219411	2.327759	2.3241014	2.3217614	2.3227983	2.3228066	2.3223374
"ASHGV40000560"	8.062751	6.8242316	6.784957	6.002218	6.84675	7.0755773	7.0798855	8.126435	7.9610844	8.0879135	7.5740676	8.300316
"ASHGV40000561"	3.0484564	2.914301	2.8490915	2.8535626	3.5527792	3.6466312	3.5532382	3.4436593	3.014097	3.1697555	2.754792	3.6148195
"ASHGV40000562"	2.328119	2.6263216	2.3232622	2.3379145	2.3386521	2.3219411	2.327759	2.3241014	2.3217614	2.3227983	2.3228066	2.3223374
"ASHGV40000563"	6.088972	5.5126443	5.7550244	5.705175	5.5262237	6.151473	5.6664124	6.208424	6.2534723	6.2292833	5.9941597	5.945652
"ASHGV40000564"	4.0936885	3.318495	3.3652263	3.8069599	3.2122164	3.8271682	3.7685683	4.081307	4.10802	3.6396961	3.8323822	3.2657099
"ASHGV40000565"	6.080777	5.6643004	5.3609567	5.897879	5.63004	5.9709725	5.0040636	5.701884	5.911392	6.036749	5.957862	6.1239157
"ASHGV40000566"	2.328119	3.291579	3.0034878	2.7134552	2.3386521	3.8406026	2.327759	3.7727373	2.7678053	3.6196144	2.4634008	3.5648334
"ASHGV40000567"	10.354127	10.75393	9.558298	11.2203865	9.532856	10.495345	9.163245	10.677467	9.585541	10.5539255	9.233801	10.653775
"ASHGV40000568"	6.5742183	4.9485064	6.383317	5.498792	5.9254236	4.6084437	5.461841	5.1656938	5.7457447	5.090183	5.8589215	5.0477138
"ASHGV40000569"	7.7188625	7.9742546	6.560439	7.9998846	6.8786983	8.710406	7.242494	9.141767	8.194172	8.313497	8.949096	8.634235
"ASHGV40000570"	2.328119	2.323843	2.3232622	2.3379145	2.3386521	2.3219411	2.327759	2.3241014	2.3217614	2.3227983	2.3228066	2.3223374
"ASHGV40000571"	2.328119	2.4259899	2.3232622	2.3379145	2.3386521	2.3219411	2.327759	4.143744	2.3217614	3.148283	2.3228066	2.353937
"ASHGV40000572"	2.328119	2.323843	2.3232622	2.3379145	2.3386521	2.3219411	2.327759	2.3241014	2.3217614	2.3227983	2.3228066	2.3223374
"ASHGV40000573"	2.328119	2.323843	2.3232622	3.5028908	2.3386521	2.3219411	2.327759	2.3241014	2.3373663	2.3227983	2.3228066	2.3223374
"ASHGV40000574"	2.328119	2.323843	2.3232622	2.3379145	2.3386521	2.3219411	2.327759	2.3241014	2.3217614	2.3227983	2.3228066	2.3223374
"ASHGV40000575"	7.475472	8.720747	7.4138827	6.490748	7.0651126	9.518964	7.2659225	8.468385	7.8911433	8.477788	7.7518516	8.377377
"ASHGV40000576"	4.29361	5.110561	4.9329596	4.9087043	6.019546	5.1398907	7.019501	6.036317	4.0626464	5.665518	5.9331546	5.252123
"ASHGV40000577"	7.861411	5.5701437	6.6484613	5.841285	6.442213	5.6755447	6.214762	6.061509	6.034897	6.00694	6.0203094	5.808141
"ASHGV40000578"	6.335925	5.462693	6.2309847	5.412059	6.1099434	5.199508	5.6599393	5.5436573	6.0730906	5.4686947	5.6964207	5.5291934
"ASHGV40000579"	7.435075	6.4381385	3.3373904	7.326155	8.1417	2.3219411	9.494796	3.3070185	7.673504	4.094611	8.018586	4.5007925
"ASHGV40000580"	9.415227	6.476714	7.198704	6.7144675	7.2808685	6.58274	7.540291	7.256205	7.52362	7.376379	7.4582996	7.82765
"ASHGV40000581"	4.012016	3.437746	3.953572	4.2286515	4.216995	3.5942483	4.5511556	3.6357486	4.7914124	2.9097393	4.3178988	3.0350542
"ASHGV40000582"	5.316408	5.712579	6.05263	6.4667387	5.982839	5.4363303	6.172244	5.655437	4.939523	5.52563	5.4347997	5.3732433
"ASHGV40000583"	2.328119	5.9559174	2.3232622	2.8631623	2.3386521	6.837485	3.4171548	5.620242	2.3217614	5.2848783	2.3228066	5.7615213
"ASHGV40000584"	8.922833	8.257917	8.864179	7.795596	8.9066105	8.691063	8.507329	8.484516	8.913888	8.611315	8.633617	8.433641
"ASHGV40000585"	2.328119	2.323843	2.3232622	2.3379145	2.3386521	2.3219411	2.327759	2.3241014	2.3217614	2.3227983	2.3228066	2.3223374
"ASHGV40000586"	4.6387267	6.9526525	4.018956	4.8782096	4.1361527	7.700755	3.2017548	6.6358247	3.2844412	7.058914	3.3492894	7.567528
"ASHGV40000587"	2.328119	5.5789137	3.594668	6.0105786	3.5499737	5.343355	3.6440096	4.1787853	3.324693	4.232884	2.3565395	4.6660676
"ASHGV40000588"	2.9070427	3.4579468	3.5600023	3.704095	4.5132427	2.7298503	5.2082314	3.7753677	4.398483	3.110982	4.840679	2.6940947
"ASHGV40000589"	4.2907434	4.8056602	5.4252377	4.8721	5.381169	4.3104434	5.400899	4.1742697	5.1807303	4.251751	5.186774	3.9692166
"ASHGV40000590"	9.015496	8.223694	9.234116	9.7259245	9.115496	5.7920427	8.883251	5.8792243	8.125666	5.7265806	8.356437	5.509632
"ASHGV40000591"	10.077735	10.356655	9.624336	10.318332	9.4872055	10.368287	9.619866	10.542231	10.557608	10.656479	10.381815	10.336407
"ASHGV40000592"	3.0893786	2.648839	2.3232622	2.3379145	2.3386521	2.3219411	2.327759	3.5706732	2.3217614	3.2512195	2.3228066	3.3267422
"ASHGV40000593"	2.328119	2.323843	2.3232622	2.3379145	2.3386521	2.3219411	2.327759	2.3241014	2.3217614	2.3227983	2.3228066	2.3223374
"ASHGV40000594"	8.51222	6.084193	6.875432	6.4021482	7.3621464	6.270978	7.6944675	6.745368	8.033188	6.830441	7.739795	7.0911546
"ASHGV40000595"	2.328119	2.323843	2.3232622	3.034006	2.3386521	2.972313	2.9041991	2.3241014	2.968369	2.3227983	3.1616566	2.3223374
"ASHGV40000596"	3.5891802	2.6648593	3.8789725	3.0122654	4.25869	3.3196156	4.355273	3.246942	4.0921936	3.2340734	4.097227	3.3026547
"ASHGV40000597"	11.370429	9.919175	10.373496	10.79809	10.293544	9.129393	10.218487	9.579156	9.458806	9.350719	9.653491	9.183285
"ASHGV40000598"	3.935974	5.5737348	4.6292257	5.2731705	4.588642	5.1395116	5.5031176	4.360756	4.5127053	4.4382644	4.628883	4.639397
"ASHGV40000599"	11.4754305	11.268089	10.622815	11.608018	10.705438	11.596986	11.314087	12.155175	12.134073	11.87452	12.545297	11.761709
"ASHGV40000600"	2.328119	2.323843	2.3232622	2.3379145	2.3386521	2.3219411	2.327759	2.3241014	2.3217614	2.3227983	2.3228066	2.3223374
"ASHGV40000601"	2.328119	2.323843	2.3232622	2.3379145	5.0214124	2.3219411	2.327759	2.3241014	2.3217614	2.3227983	2.3228066	2.3223374
"ASHGV40000602"	4.4710197	4.669779	4.4573755	5.0145607	4.296761	4.451234	4.3728337	5.084746	4.5139947	4.9573617	4.3895407	5.232516
"ASHGV40000603"	10.089509	8.0441885	8.819667	8.434957	9.043527	7.9626493	9.706836	8.461083	9.505517	8.413958	9.484227	8.738967
"ASHGV40000604"	3.3386374	3.9165773	3.6388464	3.084271	5.0621877	5.082701	3.8624206	3.0907843	3.702707	3.4817424	2.51959	3.554968
"ASHGV40000605"	9.534542	10.106286	9.152937	10.5685625	10.437071	9.9432	11.3648205	10.607091	9.542582	10.297642	10.2774935	9.973735
"ASHGV40000606"	5.041439	5.5356374	5.1356773	5.055607	4.3536577	5.105762	4.2734714	4.470735	4.7637463	4.756008	4.333128	4.654196
"ASHGV40000607"	4.0084195	2.7124789	3.5922785	2.3379145	2.6633253	3.0721166	2.7934475	2.672674	3.6353474	2.3227983	3.5847163	2.8100572
"ASHGV40000608"	9.086901	10.767883	9.2292	10.752074	8.772682	10.997248	8.971366	10.694339	10.046047	10.618747	9.611596	10.822841
"ASHGV40000609"	11.736689	10.622024	11.380439	11.2249975	12.394196	10.6059065	12.7754135	10.515778	10.215377	10.387667	11.481609	10.264697
"ASHGV40000610"	2.328119	2.9049664	2.515719	3.230195	3.0534642	3.4399793	2.9430385	2.7312083	2.737568	2.3227983	2.896152	2.5553603
"ASHGV40000611"	10.055219	9.569438	9.510711	10.539268	9.370035	8.157424	9.047976	7.702313	10.791038	8.042763	10.17624	8.31447
"ASHGV40000612"	6.687413	6.632757	6.465755	6.9021454	6.703805	6.67657	7.084356	6.868968	7.0035734	6.74702	6.9864316	6.730421
"ASHGV40000613"	2.328119	2.323843	2.3232622	2.3379145	2.3386521	2.3219411	2.327759	2.3241014	2.3217614	2.3227983	2.3228066	2.3223374
"ASHGV40000614"	2.328119	2.323843	2.3232622	2.695237	2.814617	2.4723248	2.327759	2.3241014	2.3217614	2.545586	2.3228066	3.2416372
"ASHGV40000615"	2.328119	2.323843	2.3232622	2.3379145	2.3386521	2.3219411	2.327759	2.3241014	2.8832386	2.3227983	2.8080614	2.3223374
"ASHGV40000616"	7.75046	7.176387	7.6046734	7.1912837	7.396709	7.268542	7.2377896	7.557178	7.700989	7.648216	7.3467555	7.3812413
"ASHGV40000617"	4.7131734	4.4755797	4.8930426	3.631438	4.4169197	5.121122	3.8873715	5.7039595	5.8208923	5.268076	5.2161355	5.3270216
"ASHGV40000618"	4.102168	3.441187	4.3495846	4.054939	3.6985986	2.6674306	4.74658	2.3241014	3.3706157	2.4545152	3.258481	3.189271
"ASHGV40000619"	2.328119	2.323843	2.3232622	2.3379145	2.3386521	2.3219411	2.327759	2.3241014	2.545493	2.40874	2.3228066	3.5789568
"ASHGV40000620"	14.15806	13.942	13.489568	14.2403145	13.537904	13.769553	14.05154	14.180909	14.506548	14.144716	14.678413	14.218933
"ASHGV40000621"	2.328119	2.323843	2.5869958	2.3379145	2.923674	2.3324544	2.939998	3.0749383	2.5227776	2.9944806	2.9030688	2.3701937
"ASHGV40000622"	7.3053365	5.8592086	8.2333355	6.5007625	9.348659	5.295673	10.269764	5.099159	6.4164104	5.206726	8.550083	5.268864
"ASHGV40000623"	2.328119	2.7475622	3.112863	2.3379145	3.0265694	2.6694682	3.0061967	3.0263522	2.7012217	2.7834978	2.623578	2.4230313
"ASHGV40000624"	2.328119	2.323843	2.3232622	2.3379145	2.3386521	2.6519163	2.327759	2.3241014	2.3613153	2.3227983	2.3228066	2.9976246
"ASHGV40000625"	5.5508347	4.021496	4.4475293	3.9609098	4.553439	4.165998	4.7852926	4.35576	5.3774242	4.4537544	4.7637463	4.622287
"ASHGV40000626"	5.119532	3.9050324	4.1907806	4.089408	3.7667024	3.551514	3.2468295	4.484701	5.1062837	4.530147	4.968025	5.0409093
"ASHGV40000627"	2.6954503	2.4074886	2.3232622	3.500076	2.3386521	3.2496693	2.5950696	2.4563382	2.3827941	2.3227983	2.705067	2.4991636
"ASHGV40000628"	2.958209	2.323843	3.5181043	2.3379145	2.3386521	2.3219411	2.327759	3.44732	2.8096714	2.9674997	2.4551988	2.4197576
"ASHGV40000629"	4.056739	4.27764	3.9049065	3.9970236	4.285181	4.192707	4.0239587	5.363537	3.731175	5.162416	3.752174	5.453719
"ASHGV40000630"	4.006489	3.8099568	3.7189286	4.483539	3.3592834	3.7225683	4.6129465	3.8509974	3.997175	3.1525502	3.8858004	3.9522111
"ASHGV40000631"	4.263402	5.350592	3.8416433	4.4755797	3.6435275	6.1407204	3.8835812	5.9653726	4.188661	6.1141434	4.202319	6.3924365
"ASHGV40000632"	2.328119	2.323843	2.3232622	2.3379145	2.3386521	2.3219411	2.327759	2.3241014	2.3217614	2.3227983	2.3228066	2.3223374
"ASHGV40000633"	4.0204005	4.0294633	3.5096023	4.2145224	4.3959103	4.0504303	3.5191925	4.02225	3.4240003	4.168694	4.2651057	3.8117793
"ASHGV40000634"	2.328119	4.100109	2.3232622	2.3379145	2.3386521	2.3219411	3.2671487	2.3241014	2.3217614	2.3227983	2.3228066	2.3223374
"ASHGV40000635"	4.4457297	3.923754	4.3853273	3.9870312	4.481379	4.3579445	4.409315	4.9001255	4.548476	4.9989915	4.326627	4.956065
"ASHGV40000636"	2.328119	3.0579247	2.3232622	2.3379145	2.3386521	4.093099	3.5501218	2.3241014	2.3217614	2.3227983	2.3228066	2.3223374
"ASHGV40000637"	5.449543	6.034055	5.404692	6.6337986	5.42693	5.638356	5.955158	5.803156	5.796257	5.735465	5.886918	5.448013
"ASHGV40000638"	2.328119	2.4408643	2.3232622	2.3379145	2.3386521	2.3219411	2.327759	2.3241014	2.3217614	2.3227983	2.3228066	2.3223374
"ASHGV40000639"	8.951918	7.1577287	8.9377165	6.6697903	8.432303	7.489575	7.5329547	7.6571946	8.8861475	7.404039	8.300704	7.193577
"ASHGV40000640"	10.821016	8.933429	9.54683	9.46506	9.547464	8.5574	9.659436	8.8293295	9.718817	10.047256	9.622804	10.848213
"ASHGV40000641"	5.039974	3.0421584	4.5027637	3.5895767	4.514667	3.2922971	4.2651057	3.4638786	3.6325724	3.6730962	3.7843034	3.5057626
"ASHGV40000642"	2.328119	2.323843	2.3232622	2.3379145	2.3386521	3.6906934	3.12104	2.3241014	2.3217614	2.3227983	2.3228066	2.5387337
"ASHGV40000643"	3.0682003	2.7509835	3.36328	4.0825744	4.5073237	3.5423837	2.8331883	2.9284241	3.3988807	2.3227983	2.5905476	2.568921
"ASHGV40000644"	5.121671	5.0240192	6.113548	4.382112	5.528232	5.593173	4.0896916	5.553617	4.2382684	5.7881064	3.941451	5.841285
"ASHGV40000645"	2.6027288	3.0817688	2.3232622	3.550994	2.3386521	2.5080185	2.327759	2.538022	2.3217614	2.3227983	2.3228066	2.3223374
"ASHGV40000646"	3.8636513	3.2371998	3.3485453	3.4754882	3.5773058	4.185561	3.0707393	4.013534	3.7286108	3.7633626	3.382638	3.3941543
"ASHGV40000647"	2.328119	2.323843	2.3232622	2.3379145	2.3386521	2.3519006	2.327759	2.3241014	2.3217614	2.3227983	2.3228066	2.3223374
"ASHGV40000648"	6.470077	7.048707	7.042293	7.3160744	7.372917	6.903889	7.7636614	6.757301	6.711163	6.726477	7.0440683	6.802294
"ASHGV40000649"	4.19489	3.2195487	3.721715	3.8029509	3.9132323	3.9929707	3.6502311	4.2140718	4.198296	3.9233563	3.635471	4.018956
"ASHGV40000650"	5.6596417	4.1973386	5.465121	4.5962987	4.917752	4.602526	5.290159	4.3957696	5.2342906	4.7632456	5.0519667	4.827097
"ASHGV40000651"	2.328119	2.323843	2.3232622	2.3379145	2.3386521	2.3219411	2.327759	2.3241014	2.3217614	2.3227983	2.3228066	2.3223374
"ASHGV40000652"	3.6355999	2.6462789	2.898555	2.7727475	3.3212166	2.3219411	3.8673592	2.7257907	3.6221266	2.828259	3.2013674	2.3223374
"ASHGV40000653"	11.430299	12.732	11.9588995	13.516314	11.944264	11.946737	11.991031	11.588241	11.975261	11.494153	11.813713	11.660518
"ASHGV40000654"	4.851027	6.216037	6.6092615	7.103387	7.7585163	5.4435005	8.7801895	4.4908996	7.21066	4.6908336	7.817641	4.963378
"ASHGV40000655"	3.4848704	2.323843	2.831359	2.6761036	3.0918992	2.3219411	2.327759	2.3241014	2.9371338	2.664721	2.8387246	2.3223374
"ASHGV40000656"	9.624031	9.60471	8.4357815	9.782985	8.839235	9.668926	9.322714	8.43466	7.8439555	8.610437	8.529651	8.823083
"ASHGV40000657"	2.328119	2.323843	2.3232622	2.3379145	2.3386521	2.3219411	2.327759	2.3241014	2.3217614	2.3227983	2.3228066	2.3223374
"ASHGV40000658"	2.9358745	4.1180325	4.05807	4.8499084	3.7531278	3.8427267	3.8736894	2.3241014	2.787681	2.3227983	3.1471252	3.096355
"ASHGV40000659"	2.328119	2.323843	2.3232622	2.3379145	2.3386521	2.3219411	2.327759	2.3241014	2.3217614	2.3227983	2.3228066	2.3223374
"ASHGV40000660"	2.328119	2.323843	2.3232622	2.3379145	2.3386521	2.3219411	2.327759	2.3241014	2.3217614	2.3227983	2.3228066	2.3223374
"ASHGV40000661"	2.328119	2.323843	2.3232622	2.3379145	2.3386521	2.3219411	2.327759	2.3241014	2.3217614	2.4143364	2.3228066	2.8526843
"ASHGV40000662"	6.9991393	6.485902	5.878118	5.919609	6.3299336	7.0350156	6.106655	6.628776	7.756989	6.7160535	7.242914	6.6667223
"ASHGV40000663"	2.328119	2.8488126	2.4163415	3.6316671	2.3386521	3.054345	2.860464	3.3863218	2.6410856	3.6548734	2.3228066	3.4924707
"ASHGV40000664"	2.328119	2.323843	2.3839653	2.3379145	2.3386521	2.3219411	2.327759	2.3241014	2.3217614	2.3227983	2.3228066	2.3223374
"ASHGV40000665"	5.1448455	4.102168	3.569135	3.8178797	3.8856535	4.8452826	5.1340795	4.3997946	4.167953	4.669624	4.4034257	5.007433
"ASHGV40000666"	5.2848783	2.7504532	3.1166282	3.2184818	3.5311594	2.8418493	2.8327475	2.3241014	3.2601597	2.8430307	3.4634295	2.9981108
"ASHGV40000667"	7.1534524	7.807162	7.4660797	8.319558	6.941225	7.786223	6.4684443	7.197698	8.663543	6.9156284	8.015004	6.921977
"ASHGV40000668"	6.9866695	6.828537	7.1611233	6.765614	7.030734	7.043357	7.202173	7.022535	7.226078	7.144567	7.250828	6.911737
"ASHGV40000669"	2.328119	2.5764537	2.3232622	3.4190445	2.3386521	2.3219411	3.0781367	2.5696118	3.6318429	2.8959534	3.0775123	2.9646435
"ASHGV40000670"	5.2867556	4.8022003	5.944338	5.312258	5.2882247	4.6401153	4.29032	4.799408	5.306765	4.4486747	4.9987783	4.418533
"ASHGV40000671"	2.328119	4.374495	2.3232622	2.3379145	2.3386521	5.047514	4.042127	3.620839	2.3217614	4.088137	2.3228066	4.1576858
"ASHGV40000672"	2.987369	2.323843	2.3232622	2.3379145	2.83027	2.3219411	2.327759	3.7520278	2.6606493	2.530107	2.920055	2.3557944
"ASHGV40000673"	3.0972085	2.323843	2.3232622	2.3379145	2.3386521	2.349385	2.327759	3.9670863	2.3217614	2.4906464	2.760479	3.7526312
"ASHGV40000674"	2.328119	2.323843	2.3232622	2.3379145	2.3386521	2.3219411	2.327759	2.3241014	2.3217614	2.3227983	2.3228066	2.3223374
"ASHGV40000675"	2.328119	2.323843	2.3232622	2.3379145	2.3386521	2.3219411	2.327759	2.3241014	2.3217614	2.3227983	2.3228066	2.3223374
"ASHGV40000676"	8.395426	7.833653	9.251995	7.826868	8.639788	8.148418	7.292244	7.3676305	7.9802456	7.717525	7.5315638	7.89042
"ASHGV40000677"	7.7705865	7.295085	7.8932242	6.9513817	7.672993	7.9036736	7.3881783	8.129019	7.740629	8.121637	7.6260633	8.179217
"ASHGV40000678"	12.049651	12.521561	12.161208	12.349843	11.8860855	12.622215	11.684048	12.754364	12.426281	12.730852	11.713176	12.557879
"ASHGV40000679"	8.238458	7.786556	8.042763	8.173454	8.140323	7.408751	8.714029	7.404475	7.8809986	7.624145	8.071765	7.903345
"ASHGV40000680"	6.385367	10.012675	7.636163	9.033264	7.541192	10.274337	7.120184	10.329528	6.725455	10.440576	6.6978774	10.649512
"ASHGV40000681"	2.328119	2.323843	2.3232622	2.3379145	2.3386521	2.3219411	2.327759	2.3241014	2.3217614	2.3227983	2.3228066	2.3223374
"ASHGV40000682"	2.328119	2.323843	2.3232622	2.3379145	2.3386521	2.587261	2.327759	2.3241014	2.5121589	2.3227983	2.3581471	2.3223374
"ASHGV40000683"	2.328119	2.323843	2.3232622	2.3379145	6.286735	2.3219411	2.327759	2.3241014	2.3217614	2.3227983	2.3228066	2.3223374
"ASHGV40000684"	8.563796	8.204482	8.497098	8.339124	8.275005	8.367183	7.734091	8.649083	8.496396	8.695867	8.095176	8.548208
"ASHGV40000685"	10.122973	11.290661	11.4754305	10.608612	11.2849865	11.603039	11.173657	12.214493	12.077564	11.964352	11.602131	11.922815
"ASHGV40000686"	2.328119	2.323843	2.3232622	2.3379145	2.3386521	2.3219411	2.327759	2.3241014	2.3217614	2.3227983	2.3228066	2.3223374
"ASHGV40000687"	2.328119	2.323843	2.3232622	2.3379145	2.3386521	2.3405042	2.327759	2.3241014	2.3217614	2.3227983	2.3228066	2.3223374
"ASHGV40000688"	2.328119	2.4683168	2.6351423	2.3379145	2.3386521	2.3219411	2.327759	2.3241014	2.3217614	2.3227983	2.3228066	2.3223374
"ASHGV40000689"	3.10939	2.323843	3.8661897	2.3379145	3.0806084	2.382343	3.0554361	2.3241014	2.718442	2.3227983	2.3228066	3.0380774
"ASHGV40000690"	3.1336277	2.664405	2.3232622	2.3379145	2.3386521	2.8481357	2.327759	2.3241014	2.3217614	2.3227983	2.3228066	2.7630985
"ASHGV40000691"	12.782041	12.826934	12.711813	12.237537	13.31683	13.1092615	13.853579	12.205926	12.559142	12.313517	13.480456	12.434594
"ASHGV40000692"	6.145678	6.3071074	6.3541403	6.9383993	6.2554994	6.2482333	5.9321156	5.7903028	6.2116814	5.868775	5.9879985	5.77134
"ASHGV40000693"	14.558052	14.650487	14.532931	15.609081	14.2403145	15.281206	15.018783	15.186506	15.538364	15.163961	15.5798235	15.328268
"ASHGV40000694"	8.481991	8.750452	8.147498	8.612261	7.8846273	8.954187	7.9720945	8.605881	9.193058	8.688928	8.682246	8.91678
"ASHGV40000695"	9.825639	11.054966	10.479671	11.6689625	10.640722	10.758082	10.915533	10.37417	9.999434	10.654665	10.451588	10.910695
"ASHGV40000696"	2.328119	2.323843	2.3232622	2.3379145	2.3386521	2.3411808	2.327759	2.3241014	2.3217614	2.3227983	2.3228066	2.3223374
"ASHGV40000697"	9.810269	7.477268	8.844563	7.315422	8.068986	7.8846273	7.707339	8.064747	10.615317	8.688442	9.166658	9.458806
"ASHGV40000698"	2.328119	2.323843	2.3232622	2.3379145	2.3386521	2.3219411	2.327759	2.3241014	2.3217614	2.3227983	2.3228066	2.3223374
"ASHGV40000699"	3.1685667	2.9510586	2.3232622	3.1989806	2.3386521	2.3219411	2.6315165	2.5079157	2.3217614	2.3227983	2.7533817	2.3223374
"ASHGV40000700"	2.328119	2.323843	2.3232622	2.3379145	2.3386521	2.3219411	2.327759	2.5805147	2.3217614	3.6181345	2.4072518	3.667891
"ASHGV40000701"	3.9811268	3.3744998	4.465296	4.1473603	4.463625	3.2814932	4.617261	3.6192758	4.6405287	3.4810765	4.143874	3.2962945
"ASHGV40000702"	4.3741016	4.785099	4.3125386	3.7204983	5.009287	5.5724974	5.694944	4.9443045	3.5155573	5.1006145	4.638125	5.397059
"ASHGV40000703"	5.2318716	5.5528455	5.324447	5.7326894	5.6138787	5.8314514	5.4638367	5.435014	5.6086144	5.339265	5.7123766	5.238056
"ASHGV40000704"	2.328119	4.020574	2.3232622	2.3379145	2.3386521	4.4313087	2.327759	3.732	2.3217614	3.7046576	2.3228066	3.433736
"ASHGV40000705"	2.328119	2.323843	2.3232622	2.3379145	2.3386521	2.3219411	2.327759	2.3241014	2.3217614	2.3227983	2.3228066	2.3223374
"ASHGV40000706"	2.328119	2.323843	2.725497	2.3379145	4.010917	2.4488482	4.478632	2.6020372	3.4096024	3.221352	7.1912837	4.016814
"ASHGV40000707"	2.328119	2.323843	2.3232622	2.3379145	2.3386521	2.3219411	2.327759	2.3241014	2.3217614	2.3227983	2.3228066	2.3223374
"ASHGV40000708"	2.9455974	3.1389208	2.6832576	2.7943494	2.3386521	3.3708906	2.8084517	3.283354	3.9886248	3.3116255	3.1637738	3.5303786
"ASHGV40000709"	2.7584908	3.4112685	2.3232622	4.1861506	2.7667687	2.3219411	4.1052327	3.3259435	2.3217614	2.3227983	3.0648654	2.3223374
"ASHGV40000710"	2.328119	2.323843	2.3232622	2.3379145	2.3386521	2.3219411	2.327759	2.3241014	2.3217614	2.3227983	2.3228066	2.3223374
"ASHGV40000711"	2.328119	2.323843	2.3232622	2.3379145	2.3386521	2.3219411	2.327759	2.3241014	2.3217614	2.3227983	2.3228066	2.3223374
"ASHGV40000712"	11.266276	11.530487	12.051057	11.568365	11.476079	11.472059	11.092334	11.704156	11.181418	11.7268095	11.060475	11.76947
"ASHGV40000713"	2.328119	2.323843	2.3232622	2.3379145	2.3386521	2.3219411	2.8646302	2.5062926	2.3217614	2.3227983	2.3228066	2.3223374
"ASHGV40000714"	2.328119	2.323843	2.3232622	2.3379145	2.3386521	2.3219411	2.327759	2.3241014	3.0687559	2.3227983	2.3228066	2.3223374
"ASHGV40000715"	2.328119	2.323843	2.3232622	2.3379145	2.3386521	2.3219411	2.327759	2.3241014	2.3217614	3.397047	2.3228066	3.6136847
"ASHGV40000716"	7.7116375	7.4522166	6.9427743	7.319141	7.352911	7.655796	8.040885	10.053477	8.228321	9.791735	8.081672	9.653115
"ASHGV40000717"	8.483831	9.385787	7.9465237	8.957909	7.6231008	9.404446	7.9919577	8.795834	8.894777	8.765556	8.70481	8.616854
"ASHGV40000718"	4.215419	2.323843	3.6180365	2.9019105	4.6260443	3.0889654	5.5314913	5.5367684	4.1901455	4.9163384	4.2233725	4.9603558
"ASHGV40000719"	5.5145726	4.919812	4.388586	4.3934574	5.0135965	5.5040064	5.015657	5.468886	5.634233	6.24596	5.6751933	6.683848
"ASHGV40000720"	6.7640657	6.396703	6.5968075	7.296098	5.774771	5.529493	4.0075393	5.1644387	6.2473006	5.2800097	5.51561	5.4327116
"ASHGV40000721"	2.328119	2.323843	2.3232622	2.3379145	2.3386521	2.3219411	2.327759	2.6068504	2.3217614	2.3227983	2.3228066	2.3223374
"ASHGV40000722"	2.328119	2.323843	2.3232622	2.3379145	2.3386521	2.3219411	2.327759	2.3241014	2.3217614	2.3227983	2.3228066	3.4248667
"ASHGV40000723"	6.273786	5.889743	4.8347855	5.821858	4.99996	6.036749	5.2803607	6.142665	5.921053	6.2102222	5.5060883	6.338905
"ASHGV40000724"	5.350101	6.11258	5.630233	6.0848365	5.4219995	6.5912876	4.958583	6.2491255	5.2509446	5.9529834	4.9458065	5.633529
"ASHGV40000725"	3.7440999	4.239308	3.8636513	4.120068	3.825311	3.9909234	4.528378	3.8268712	3.5030744	3.160555	3.9406126	3.025583
"ASHGV40000726"	4.414092	2.323843	2.5075603	2.8826766	2.3386521	2.3583546	2.4838643	2.3241014	2.4670382	2.3227983	2.386537	2.3223374
"ASHGV40000727"	6.511112	5.957862	6.2441745	6.213941	6.337192	6.049738	6.5027246	5.921053	6.6589465	5.879795	6.065454	5.9451394
"ASHGV40000728"	2.328119	4.2432933	2.3232622	3.5300515	2.3386521	4.6941032	2.72473	4.735574	2.3217614	3.946691	2.3228066	3.9981773
"ASHGV40000729"	2.328119	5.386235	2.3232622	7.7514334	2.3386521	3.9983587	2.327759	2.856612	2.3217614	2.582662	2.3778224	2.3726556
"ASHGV40000730"	4.890642	4.6783223	3.7222302	4.857812	3.945603	4.258233	4.203956	4.432225	4.9844503	4.2635155	4.969455	4.1539006
"ASHGV40000731"	4.1274924	4.120826	2.3232622	4.2247696	2.8551223	4.642046	2.327759	4.974047	4.5390205	4.3860817	3.870263	4.304782
"ASHGV40000732"	2.328119	2.323843	2.3232622	2.3379145	3.405512	3.33369	2.327759	2.7054112	3.2000837	2.908987	2.7903154	2.5690358
"ASHGV40000733"	9.005918	8.858636	7.5182505	8.574043	8.004478	9.040132	8.949096	10.155986	8.061329	9.805813	8.440176	9.554189
"ASHGV40000734"	2.328119	2.323843	2.3232622	2.3379145	2.3386521	2.3219411	2.327759	2.3241014	2.3217614	2.3227983	2.3228066	2.3223374
"ASHGV40000735"	3.985446	3.2636967	2.6730137	3.128054	3.5704968	3.6720521	3.046984	3.8914695	3.9496858	4.0330777	3.2609215	3.7206519
"ASHGV40000736"	3.3410337	2.6218476	3.178827	3.8516655	2.8746767	2.8098109	3.9874713	2.6711133	2.741071	3.2389374	2.3228066	2.6525178
"ASHGV40000737"	2.328119	2.323843	2.3232622	2.3379145	2.3386521	2.3219411	2.327759	2.3241014	2.3217614	2.3227983	2.3228066	2.3223374
"ASHGV40000738"	3.151307	3.5646741	2.3232622	5.593356	2.3386521	2.3219411	2.327759	2.3241014	2.3217614	2.3227983	2.3228066	2.3223374
"ASHGV40000739"	3.7374387	2.323843	2.3232622	2.3379145	2.3386521	2.3219411	2.327759	2.3241014	2.3217614	2.3227983	2.3228066	2.3223374
"ASHGV40000740"	4.419833	5.9283175	5.132766	4.612805	6.919029	6.8296804	6.062777	6.936454	4.955164	7.3142414	4.933744	7.4538226
"ASHGV40000741"	5.4948606	5.293755	5.6473255	5.0099425	5.530084	5.3297024	5.6787195	5.4675817	6.2874117	5.756347	6.0580955	5.87658
"ASHGV40000742"	2.328119	2.323843	2.3232622	2.3379145	2.3386521	2.3219411	2.327759	2.3241014	2.3217614	2.3227983	2.3228066	2.3223374
"ASHGV40000743"	3.1993012	5.91952	4.967567	6.1535835	4.893931	5.7412457	4.57525	4.685041	4.3318667	4.386756	4.4589195	4.887646
"ASHGV40000744"	2.328119	2.323843	2.3232622	2.3379145	2.3386521	2.3219411	2.327759	2.3241014	2.3217614	2.3227983	2.3228066	2.3223374
"ASHGV40000745"	7.113373	6.4403033	6.7533045	5.852131	6.6496773	6.744599	6.778087	6.9534707	7.004854	6.685316	6.991601	6.5515566
"ASHGV40000746"	7.096483	6.7016335	7.988428	7.3893943	7.6566787	5.9521036	7.0886755	5.938086	7.1739316	5.5601616	6.932141	5.346705
"ASHGV40000747"	5.044216	4.2258472	5.0108557	4.196286	4.990531	4.7489495	5.056248	5.266414	5.2702913	4.9520946	4.9478717	4.731175
"ASHGV40000748"	7.5693746	7.384614	8.041228	7.7251997	8.014177	7.385619	7.811181	7.540642	7.4885826	7.907506	7.1448674	8.511264
"ASHGV40000749"	8.097241	8.704999	7.65498	8.907262	7.5508194	9.733477	9.5708065	9.954124	9.1298485	9.0703335	9.946384	8.901102
"ASHGV40000750"	7.199087	8.817586	8.603462	9.694093	8.616495	7.9501886	9.099005	8.097925	7.5704455	7.7540026	7.9585586	8.127064
"ASHGV40000751"	5.5505557	4.1890893	3.7154672	2.3379145	3.6576443	4.7341814	3.886166	5.0503883	5.2013717	5.1511374	4.362859	4.7058964
"ASHGV40000752"	2.328119	2.323843	2.6614103	2.3379145	2.3386521	2.3418236	2.327759	2.3241014	2.3303902	2.3227983	2.3228066	2.3223374
"ASHGV40000753"	4.3293667	3.0889654	3.401183	3.1928663	3.82505	3.1442168	3.707652	3.8680038	4.5898685	3.6933544	3.868997	3.7929099
"ASHGV40000754"	2.328119	2.323843	2.3232622	2.3379145	2.3386521	2.3219411	3.1183813	2.3241014	2.6902843	2.7273476	2.3228066	2.4770103
"ASHGV40000755"	2.4839482	2.323843	2.3232622	2.3379145	2.771022	2.3219411	3.0544753	2.8785262	2.3217614	2.3227983	2.3228066	2.3832836
"ASHGV40000756"	6.871469	8.611315	7.0791383	7.6425114	7.218487	9.115176	7.74813	8.801588	7.338687	8.796861	7.2174344	9.139853
"ASHGV40000757"	2.328119	2.323843	2.3232622	2.3379145	2.3386521	2.3219411	2.327759	2.3241014	2.3217614	2.3227983	2.3228066	2.3223374
"ASHGV40000758"	12.527271	12.712848	10.09517	12.357622	11.259401	13.417533	12.49312	13.505499	13.286673	13.179155	13.587924	12.770875
"ASHGV40000759"	3.7044864	3.4494355	3.617138	3.4021995	3.973061	3.525762	4.2564144	3.755853	3.0001137	4.12487	3.8590875	3.7055259
"ASHGV40000760"	2.328119	2.6091359	2.3232622	3.0301118	2.3386521	3.1697555	2.327759	2.3241014	2.3217614	2.3227983	2.3228066	2.3223374
"ASHGV40000761"	10.937643	9.392079	9.978147	9.585208	10.003929	9.099005	10.626691	9.509214	10.961678	9.397915	10.917732	9.561595
"ASHGV40000762"	4.1499743	3.6398222	3.9665506	3.9863803	4.4871864	4.3692565	4.646472	4.148241	3.9593048	3.706178	3.4939384	3.6383812
"ASHGV40000763"	12.212165	12.018866	11.492294	12.473145	11.344265	12.196228	12.034557	12.420229	12.756229	12.271325	12.952263	12.349843
"ASHGV40000764"	11.310573	11.994514	11.970663	11.443749	11.509205	12.341957	10.611652	11.906044	11.502926	11.987826	11.021805	12.246402
"ASHGV40000765"	5.5254364	4.6741695	5.151599	4.775672	4.9454627	4.9417253	5.2744093	5.0079856	5.3275094	5.105598	4.6946836	5.5458436
"ASHGV40000766"	2.328119	2.323843	2.3232622	2.3379145	2.3386521	2.3219411	2.327759	2.3241014	2.3217614	2.3227983	2.3228066	2.3223374
"ASHGV40000767"	2.328119	2.9870455	3.3543952	3.373392	2.7379441	2.5690358	2.9114149	2.7280853	2.5867786	2.3227983	2.3228066	2.3223374
"ASHGV40000768"	2.328119	2.581836	2.3232622	2.3379145	2.6394868	2.9711833	3.4659653	2.3241014	2.3695583	2.3227983	2.3228066	2.409979
"ASHGV40000769"	2.92655	2.323843	2.935182	2.3379145	3.306458	2.8910105	3.5232124	3.456269	2.3336637	3.9208586	2.4466448	3.7523186
"ASHGV40000770"	7.768703	6.1994166	6.971306	6.694761	6.853196	6.106655	7.1265836	6.1808505	5.93916	6.0134363	6.503318	6.3155127
"ASHGV40000771"	2.328119	2.323843	2.3232622	2.3379145	2.3386521	2.3219411	2.7995946	2.8299727	2.560787	2.736514	2.3228066	2.3223374
"ASHGV40000772"	6.8189874	8.4907875	8.271717	7.380704	7.8243966	9.204614	7.6280932	10.269512	8.195199	10.078365	7.8404284	10.137142
"ASHGV40000773"	4.2309184	5.0563693	4.663766	4.9595304	4.698234	5.1458197	4.0986943	5.388382	4.0767407	5.213095	3.2647	5.3239865
"ASHGV40000774"	6.4552903	7.2007437	9.028839	7.9925423	9.602797	6.372561	10.133211	7.379243	6.9110074	7.0518103	8.636037	7.0352955
"ASHGV40000775"	6.8661337	7.305757	7.723678	8.147498	8.146073	6.85897	8.447094	5.887191	6.4705176	6.246664	7.124931	6.4206805
"ASHGV40000776"	6.337828	6.323757	7.22172	7.0677114	6.7306256	5.515292	6.6013336	5.6086144	6.8080215	5.853469	6.7621603	6.185898
"ASHGV40000777"	3.7996264	5.3259387	3.4639716	5.335462	2.622783	5.299958	3.5476422	4.489306	3.1745582	4.3352666	3.8852096	3.7706256
"ASHGV40000778"	2.328119	2.323843	2.3232622	2.3379145	2.3386521	2.3219411	5.758074	2.3241014	2.3217614	2.3227983	2.3228066	2.3223374
"ASHGV40000779"	7.3334594	9.273787	7.2031074	7.4453363	7.210349	9.67531	7.2240915	8.665071	8.392208	9.060621	7.896929	9.237989
"ASHGV40000780"	2.328119	2.323843	2.3232622	2.3379145	2.3386521	2.3219411	2.327759	2.3241014	2.3217614	2.3227983	2.3228066	2.3223374
"ASHGV40000781"	4.3011675	5.637114	3.8365538	6.878206	3.3105586	2.8648298	2.327759	2.3241014	2.6464539	2.3227983	2.4766932	3.133181
"ASHGV40000782"	3.592458	2.323843	2.6149752	2.3379145	3.170197	2.3219411	3.7698324	2.991253	3.1279123	2.3227983	3.5378435	2.564294
"ASHGV40000783"	2.328119	2.323843	2.3232622	2.3379145	2.3386521	2.3219411	2.327759	2.3241014	2.3376143	2.3227983	2.6987872	2.3223374
"ASHGV40000784"	2.328119	2.323843	2.3232622	2.3379145	3.0005856	2.3219411	2.327759	2.3241014	2.3217614	2.3227983	2.3228066	2.3223374
"ASHGV40000785"	4.6622934	2.323843	2.3232622	2.3379145	2.733139	2.3219411	3.6952257	3.155643	4.533908	3.3682818	4.667435	3.5557096
"ASHGV40000786"	2.328119	2.323843	2.3232622	2.3379145	2.3386521	2.3219411	2.327759	2.3241014	2.3217614	2.3227983	2.3228066	2.3223374
"ASHGV40000787"	6.9201097	5.8892274	6.636854	5.4903464	6.5351295	5.98052	6.605846	6.9098625	6.480934	6.444225	6.435219	6.030781
"ASHGV40000788"	5.744584	6.441263	7.049789	7.2680006	6.4507513	5.4678564	5.450339	4.626442	5.5781393	4.551333	5.315256	4.9387627
"ASHGV40000789"	2.328119	2.323843	2.3232622	3.0970955	2.3386521	2.3219411	2.327759	2.3241014	2.3217614	2.3227983	2.3228066	2.3223374
"ASHGV40000790"	5.6578016	5.6878605	6.170046	5.565199	5.745035	5.4430423	5.607547	5.6134586	6.0795336	5.8925776	6.0779004	5.660539
"ASHGV40000791"	6.8872113	7.67924	8.0907135	7.644731	7.305148	7.547689	5.0549073	7.2659225	6.5404553	7.196826	5.9569235	6.9779925
"ASHGV40000792"	7.1910686	9.96101	7.586786	9.270872	7.482976	10.278904	7.307161	10.610319	6.5369606	10.480916	7.2162127	8.949096
"ASHGV40000793"	2.328119	2.323843	2.3232622	2.3379145	3.0810218	2.3219411	2.327759	2.3241014	2.4366727	2.3227983	2.3228066	2.4530349
"ASHGV40000794"	5.2401133	5.339265	4.0042825	3.6751192	3.5163271	5.903431	4.244806	5.2331896	4.7860785	6.165837	4.671119	6.8210497
"ASHGV40000795"	2.328119	2.7186148	2.3232622	2.6485367	2.3386521	2.5336041	2.327759	2.3241014	2.3217614	2.3227983	2.3228066	2.3223374
"ASHGV40000796"	3.4538689	5.0155425	3.6591134	5.0008273	4.295129	4.095388	3.5846038	4.0104795	4.773741	4.826422	4.879808	3.2713215
"ASHGV40000797"	2.328119	2.323843	2.3232622	2.3379145	2.3386521	2.3219411	2.327759	2.3241014	2.510162	2.3227983	2.3228066	2.3223374
"ASHGV40000798"	4.3511734	4.3102846	4.221355	4.3798575	4.185684	4.0036917	4.921572	3.501942	4.270478	4.2200055	4.428594	3.5069559
"ASHGV40000799"	3.6554782	4.3741016	2.431278	3.0933862	2.9310675	4.8605175	3.7531278	4.839673	2.638016	4.746098	3.1322455	4.755334
"ASHGV40000800"	7.066914	3.9821548	4.425805	3.9141505	4.5827227	4.413282	5.1927295	5.351902	6.3873153	5.2368727	5.8636584	5.353793
"ASHGV40000801"	6.7001634	7.195323	7.719566	7.2500033	7.4256525	7.134352	7.131969	8.025519	7.2543163	7.788866	7.0715146	7.643844
"ASHGV40000802"	3.94425	4.4387736	3.960305	4.673388	3.9093962	4.291287	4.066463	4.3243394	4.093833	4.570844	3.8071282	3.660744
"ASHGV40000803"	3.4047894	4.5230784	3.923754	5.2850266	3.929337	3.3799734	4.8046412	3.7845125	3.686377	3.516133	4.09399	3.6124945
"ASHGV40000804"	4.93441	7.310803	8.381877	7.9630313	7.8771	7.1387987	7.1748714	7.476735	4.8175774	7.6491218	5.963437	7.9167023
"ASHGV40000805"	2.328119	2.323843	2.3232622	2.3379145	2.3386521	2.3219411	2.327759	2.3241014	2.3217614	2.3227983	5.0508094	2.3223374
"ASHGV40000806"	2.739093	4.7170362	4.4282	5.2627277	4.5823784	4.213953	3.8751845	3.2632298	3.717239	3.2557356	3.4142675	3.5344992
"ASHGV40000807"	2.328119	2.323843	2.3969262	2.3379145	2.3386521	2.3219411	4.5720954	2.3241014	2.3217614	2.3227983	2.3228066	2.3223374
"ASHGV40000808"	2.328119	2.323843	2.3232622	2.3379145	2.3386521	3.1258123	2.327759	2.3241014	2.3217614	2.3227983	2.3228066	2.3223374
"ASHGV40000809"	4.2947836	7.98555	6.2949185	7.9919577	5.8767457	7.945642	4.7723308	5.736739	3.67323	5.517753	4.2800765	5.366304
"ASHGV40000810"	5.996326	6.209536	6.400096	6.039069	6.4868484	6.7410173	6.491499	6.501013	7.210349	6.964905	7.0851808	7.443697
"ASHGV40000811"	6.276078	6.2045336	6.5030575	6.5943356	6.7052693	6.314195	7.00826	6.116169	6.1118364	6.2099543	6.3589044	6.490748
"ASHGV40000812"	13.7464285	13.091242	13.118033	13.397633	13.253107	13.049719	13.604251	13.425892	13.913751	13.353631	13.925821	13.464659
"ASHGV40000813"	2.328119	2.323843	2.3232622	2.3379145	2.3386521	2.3219411	2.327759	2.3241014	2.3217614	2.3227983	2.3228066	2.3223374
"ASHGV40000814"	3.2123775	2.9611802	2.3232622	3.784119	2.8802738	2.3219411	2.5863736	3.0791893	2.733001	2.4084923	2.5540814	2.3223374
"ASHGV40000815"	6.0325294	5.6474657	5.775551	5.841107	5.9098244	5.634887	6.203195	5.819106	6.2569575	5.51791	5.9243307	5.873504
"ASHGV40000816"	12.700725	12.459091	12.440022	13.069275	12.541756	12.352678	12.510131	12.505629	12.247215	12.447714	12.153528	12.359332
"ASHGV40000817"	3.0763106	2.323843	2.3232622	2.3379145	2.3386521	2.7313454	2.327759	3.6030908	3.4561088	3.0405948	2.73407	2.5265982
"ASHGV40000818"	2.60677	2.3993812	3.26729	2.3379145	2.9925628	3.0523756	3.0630174	3.496954	2.7608035	3.4665344	2.4875512	3.1061473
"ASHGV40000819"	6.220655	5.8470616	6.050185	6.310992	6.0786543	5.6798654	6.821596	5.593356	6.362011	5.482546	6.337998	5.334953
"ASHGV40000820"	4.345344	3.6883044	4.9318857	4.355981	4.4168105	4.3671145	4.5390205	3.9585648	4.2384467	4.299428	4.1392264	4.050611
"ASHGV40000821"	5.8678546	6.735448	7.0491567	7.584791	6.4725704	5.8391237	4.7263856	5.899113	5.2767105	6.0075545	4.9118204	6.037874
"ASHGV40000822"	3.7102916	3.128054	3.5771136	3.79781	2.3386521	3.739507	3.0151236	3.6238003	3.159162	3.8902001	2.6320827	3.901193
"ASHGV40000823"	2.328119	3.2003665	2.6675944	4.3317175	3.3921967	3.1935182	4.0703106	2.3241014	3.223752	2.3227983	2.9195917	3.5825834
"ASHGV40000824"	7.8152637	9.151559	8.823083	9.431537	8.485232	9.132666	8.202146	9.03507	8.728455	9.013148	8.399281	9.117174
"ASHGV40000825"	2.328119	2.7192707	2.8135934	2.3379145	2.3386521	2.3525872	2.327759	2.3241014	2.3324544	2.3227983	2.3228066	2.3223374
"ASHGV40000826"	14.049402	12.508873	13.428726	12.990343	13.384675	12.350448	13.719812	12.877869	13.884627	12.724614	13.955603	12.917942
"ASHGV40000827"	3.3278308	4.540371	4.0251284	5.307373	4.491175	5.055106	5.0553784	4.2773423	3.3588254	3.0493355	4.033983	3.153966
"ASHGV40000828"	3.0947115	6.7003603	2.5268505	6.976568	2.9529972	6.1304665	2.327759	3.9590514	3.3239214	3.856041	2.5729973	3.0925145
"ASHGV40000829"	2.328119	2.323843	2.3232622	2.3379145	2.3386521	2.3219411	2.327759	2.3241014	2.3217614	2.3227983	2.3228066	2.3223374
"ASHGV40000830"	6.914516	8.83814	6.644472	6.912233	6.2526894	9.162894	6.5204473	6.5028915	6.6684523	6.9528785	6.788482	7.2505503
"ASHGV40000831"	3.041781	2.323843	2.3232622	2.3379145	2.3386521	2.3219411	2.327759	2.3241014	3.387371	2.3772123	2.3228066	3.2466052
"ASHGV40000832"	2.328119	2.323843	2.3232622	2.3379145	2.3386521	2.3219411	2.7097101	3.02331	3.6066918	2.7396443	3.0154624	2.3223374
"ASHGV40000833"	2.328119	2.323843	2.3232622	2.3379145	2.3386521	2.3219411	2.327759	2.3241014	2.3217614	2.3227983	2.3228066	2.3223374
"ASHGV40000834"	2.8651624	3.2146184	3.608266	3.527897	3.5408792	2.4270716	3.9747984	3.3377874	4.013891	3.110286	3.4763167	3.3333042
"ASHGV40000835"	2.328119	2.323843	2.3232622	2.3379145	2.3386521	2.3219411	2.327759	2.3241014	2.3217614	2.3227983	2.3228066	2.3223374
"ASHGV40000836"	3.7393856	6.1219673	4.409315	5.7915573	3.9865084	6.3274937	4.5789447	5.4177	3.1414175	4.9123783	4.4908996	3.4016051
"ASHGV40000837"	9.793947	8.232628	9.030901	8.510611	8.972473	8.051019	8.729044	8.051658	8.85607	8.380762	8.652942	8.12269
"ASHGV40000838"	3.4747949	3.3498511	2.6255226	2.8746767	3.2017548	3.2774477	2.9290593	2.8737378	3.425967	3.5314367	2.9100397	3.1840696
"ASHGV40000839"	3.9203858	5.5613437	5.568865	6.067922	5.0691566	5.723662	2.7133033	5.4457307	5.326181	5.292038	3.9364579	5.0596566
"ASHGV40000840"	5.0590987	4.625106	4.859291	4.1409874	5.3835998	4.6768236	6.267485	5.2001143	5.1903915	5.006997	5.4381714	5.2723513
"ASHGV40000841"	5.8083353	6.220131	5.693599	6.7399263	5.667026	6.069158	5.897004	6.045964	5.808141	6.2034802	6.0770526	6.1487117
"ASHGV40000842"	4.9273057	4.749291	3.9515734	4.4573755	4.190849	4.897108	3.3804967	5.830107	3.1013224	5.424205	3.42426	4.8698444
"ASHGV40000843"	9.078397	9.115755	8.686129	9.355479	8.73081	8.762773	9.0696125	8.469493	8.804972	8.463354	8.7535095	8.65818
"ASHGV40000844"	2.328119	2.323843	2.828259	3.8801918	2.3386521	3.0500731	2.327759	2.3241014	2.3217614	2.3227983	2.3228066	2.3223374
"ASHGV40000845"	2.328119	2.8778	3.3325539	3.400927	2.9833837	3.514504	2.5990155	2.5242176	3.0304904	3.0834517	2.7791822	3.2798612
"ASHGV40000846"	2.328119	2.323843	3.003633	2.3379145	3.1369796	3.4257941	3.3149602	2.8405135	3.4047894	2.5046356	4.224918	2.6010804
"ASHGV40000847"	3.5010436	2.827791	2.3232622	3.8900723	2.3386521	2.3501296	2.327759	2.895571	3.1970932	2.3227983	2.3228066	2.3761053
"ASHGV40000848"	2.328119	2.323843	2.3232622	2.3379145	2.3386521	2.3219411	2.327759	2.3241014	2.3217614	2.3227983	2.3228066	2.3223374
"ASHGV40000849"	2.328119	4.5888352	3.306678	5.646976	2.3386521	3.6941075	2.327759	3.1654918	2.4571452	2.969535	2.3228066	2.9502158
"ASHGV40000850"	2.328119	2.323843	2.9724488	2.3379145	3.1786492	2.537278	2.327759	3.2308633	3.2413836	2.8070745	3.0000226	2.3631544
"ASHGV40000851"	2.6513298	2.323843	2.3232622	2.3379145	2.3386521	2.5715194	2.327759	2.3241014	2.3217614	2.3227983	2.3228066	2.3223374
"ASHGV40000852"	5.135845	2.4427898	5.7689986	3.729278	5.0946913	2.966406	4.809529	3.8783684	5.541741	3.4113753	5.1511374	2.8729584
"ASHGV40000853"	4.505423	3.0558639	3.6525702	3.2811594	4.06684	2.4105985	4.646034	3.5922785	3.848851	3.248391	4.337376	3.49591
"ASHGV40000854"	2.328119	2.323843	2.6884916	2.3379145	2.3386521	2.3219411	2.327759	2.3241014	2.3217614	2.3227983	2.3228066	2.3223374
"ASHGV40000855"	6.23829	9.79291	6.8063316	9.717558	6.868968	10.038714	7.5687633	8.202146	6.0717273	7.808895	6.6973133	7.299728
"ASHGV40000856"	6.3825474	5.9791713	6.1002817	5.516694	5.1449647	6.4509907	5.088288	6.443311	6.5527973	6.487459	5.9999337	6.4718003
"ASHGV40000857"	5.506497	5.691863	5.9283175	5.8495774	5.7374363	6.1122227	5.867619	6.6218295	6.6337986	6.694581	5.9434233	6.0509768
"ASHGV40000858"	2.328119	2.323843	2.3232622	2.3379145	2.3386521	2.3738692	2.327759	2.3241014	2.3217614	2.3227983	2.3228066	2.3223374
"ASHGV40000859"	3.2491126	5.77453	4.2882085	5.057561	3.6066918	7.1001487	3.0197642	6.895837	2.5780315	6.2297897	3.0874734	5.3224797
"ASHGV40000860"	2.7791822	3.6506355	3.5363526	4.0902357	3.7409132	2.4744644	4.1603703	4.245859	3.3498511	3.6099632	3.5796094	2.3223374
"ASHGV40000861"	2.328119	2.7038455	2.761171	2.3379145	2.3386521	2.5910764	2.327759	2.3241014	2.3217614	2.3227983	2.3228066	2.3664308
"ASHGV40000862"	2.328119	5.9686856	5.85026	6.480248	6.0398593	6.1334953	6.0786543	5.4712915	3.0581038	4.6783223	4.8940086	2.399998
"ASHGV40000863"	2.6810327	2.5708282	3.2662234	2.3379145	2.9920504	2.6719887	2.327759	3.6665618	3.1262069	3.9066343	2.3228066	3.6262736
"ASHGV40000864"	5.3807874	4.5109153	4.696061	4.6923084	4.921731	4.4884806	5.015115	4.5333743	4.9865904	4.6944485	4.648548	4.370027
"ASHGV40000865"	2.328119	2.323843	2.3232622	2.3379145	2.3386521	2.3219411	2.327759	2.3241014	2.3217614	2.3227983	2.3228066	2.3223374
"ASHGV40000866"	2.328119	2.323843	2.4140441	3.0500731	2.3386521	2.3219411	2.6575706	2.3241014	2.3217614	2.3937497	2.3228066	2.4261084
"ASHGV40000867"	2.328119	2.323843	2.3232622	2.3379145	2.3386521	2.3219411	2.327759	2.3241014	2.3217614	2.3227983	2.3228066	2.3223374
"ASHGV40000868"	8.465564	8.30732	7.379008	7.7417707	7.2629666	8.788869	7.3091235	8.0469885	6.818062	7.784397	6.719698	7.709991
"ASHGV40000869"	2.328119	2.323843	2.3232622	2.3379145	2.3386521	2.3219411	2.327759	2.3241014	2.3217614	2.3227983	2.3228066	2.3223374
"ASHGV40000870"	2.328119	2.323843	2.3232622	4.099092	2.3386521	2.3219411	2.327759	2.3241014	2.3217614	2.3227983	2.3228066	2.3223374
"ASHGV40000871"	6.61636	6.584256	6.3487535	7.6418324	6.1436462	6.542652	6.5371094	6.0803957	6.645087	5.76485	6.309154	5.644616
"ASHGV40000872"	2.6423132	2.323843	3.33299	2.3379145	4.122336	2.3219411	4.390885	2.3241014	5.0479865	2.3227983	4.7807903	2.3223374
"ASHGV40000873"	2.328119	2.323843	2.3232622	2.3379145	2.3386521	2.6523938	2.9727955	2.3241014	2.3217614	2.3227983	2.3228066	2.3223374
"ASHGV40000874"	3.265054	3.2375686	3.6678083	3.2568295	4.977344	3.7825375	5.1389146	3.2861466	3.947996	3.1164596	4.4832234	2.9495268
"ASHGV40000875"	6.8363824	7.3438053	3.7539356	5.7929616	3.755506	8.034681	4.409647	8.5141115	4.2070875	8.317518	3.634288	8.121315
"ASHGV40000876"	6.2783666	6.3638706	6.0794053	6.359292	6.411724	6.388848	6.2045336	6.0727615	6.5981956	6.5801396	6.3659706	6.5700927
"ASHGV40000877"	2.328119	2.323843	2.3232622	2.3379145	2.3386521	2.3219411	2.327759	2.3241014	2.3217614	2.3227983	2.4203248	2.3223374
"ASHGV40000878"	4.602982	3.9645963	4.5647717	3.9837103	3.4373968	4.324673	3.44732	3.521962	2.4809973	3.2604234	2.7008817	2.964015
"ASHGV40000879"	2.5433674	2.323843	2.6069748	2.3379145	2.3386521	2.3219411	2.327759	2.3241014	3.091576	2.3227983	2.4278495	2.3223374
"ASHGV40000880"	5.4229703	8.072607	8.014614	8.452057	8.392929	7.910464	8.85222	8.018929	6.493096	7.5543857	7.66072	7.358329
"ASHGV40000881"	2.328119	2.323843	2.3232622	2.3379145	2.3386521	2.3219411	2.327759	2.3241014	2.3217614	2.3227983	2.3228066	2.3223374
"ASHGV40000882"	4.7711864	4.1038156	3.496223	3.6851063	3.8570468	4.4811764	3.5788555	3.96109	4.6908336	4.536032	4.797283	4.428036
"ASHGV40000883"	2.328119	2.8341885	5.123573	2.3379145	4.484843	2.3219411	2.9218132	2.3241014	2.3217614	2.3227983	2.3894105	2.3223374
"ASHGV40000884"	2.328119	2.323843	2.3232622	2.3379145	2.3386521	2.3219411	2.327759	2.3241014	2.3217614	2.3227983	2.3228066	2.3223374
"ASHGV40000885"	2.328119	2.323843	2.3232622	2.3379145	2.3386521	2.3219411	2.327759	2.3241014	2.3217614	2.3227983	2.3228066	2.3223374
"ASHGV40000886"	2.328119	2.323843	2.3232622	2.3379145	2.815915	2.3219411	2.327759	2.3241014	2.3217614	2.3227983	2.3228066	2.3223374
"ASHGV40000887"	6.4794025	8.256556	6.64596	7.8207603	6.1740937	8.510165	6.9377584	7.1875896	6.6366305	7.0455613	6.5706367	7.3273654
"ASHGV40000888"	5.416251	6.237162	6.4821973	7.485138	6.2409797	4.908043	5.8251204	6.8363824	6.1055818	6.4050255	5.757387	5.267559
"ASHGV40000889"	2.328119	2.710688	3.097478	2.3379145	2.3386521	2.3219411	3.3375425	2.596266	2.3217614	2.3227983	2.3228066	2.3223374
"ASHGV40000890"	2.328119	4.7829604	2.8600416	5.6878605	2.3386521	3.870047	3.116118	2.9466422	3.6703792	3.137875	3.953572	3.4590945
"ASHGV40000891"	8.164257	6.0567923	8.614525	6.18422	8.330472	6.322488	9.400906	6.450156	6.3435473	6.540226	5.609203	6.802576
"ASHGV40000892"	5.1432514	6.0606713	6.0533576	6.6846247	6.051966	5.87626	5.871017	6.3844705	4.3554173	6.340796	4.547	6.253655
"ASHGV40000893"	2.328119	2.323843	2.3232622	2.3379145	2.3386521	2.3219411	2.327759	2.3241014	2.3217614	2.3227983	2.3228066	2.3223374
"ASHGV40000894"	2.9502158	3.306458	2.3232622	3.15467	2.3386521	4.6349864	2.327759	3.413806	2.5606782	3.6470735	2.5082803	3.9272563
"ASHGV40000895"	2.328119	2.323843	2.3232622	2.3379145	6.5863123	2.3219411	2.327759	2.3241014	2.3217614	2.3227983	2.3228066	2.3223374
"ASHGV40000896"	4.873694	3.5453167	3.940818	4.476843	3.1451328	3.382638	3.8902001	3.8149474	3.3360896	3.6090636	3.6387243	3.0122654
"ASHGV40000897"	8.641546	8.919764	8.346161	9.289273	8.110544	9.517646	9.5073185	9.65637	9.471387	9.313512	9.705133	9.276588
"ASHGV40000898"	6.213303	8.360403	7.024908	9.086397	6.6510158	7.6369176	6.3762226	6.1629753	5.7505546	6.1943502	5.8640947	6.247226
"ASHGV40000899"	2.328119	2.323843	2.3232622	2.3379145	2.3386521	2.3219411	2.327759	2.3241014	2.3217614	2.3227983	2.3228066	2.3223374
"ASHGV40000900"	2.328119	3.0990634	2.3232622	2.3379145	2.3386521	2.3219411	2.327759	2.3241014	2.3217614	2.3227983	2.3228066	2.3223374
"ASHGV40000901"	2.328119	2.9187477	2.3232622	2.3379145	2.3386521	2.3219411	2.327759	2.3241014	2.3217614	2.3227983	2.3228066	2.3223374
"ASHGV40000902"	2.328119	2.323843	2.3232622	4.824623	2.3386521	2.3219411	2.327759	2.3241014	2.3217614	2.3227983	2.3228066	2.3223374
"ASHGV40000903"	2.328119	2.6168957	2.7661407	2.7967598	2.6781309	2.3219411	3.0738127	2.6583817	2.3217614	2.6596682	2.3228066	2.736229
"ASHGV40000904"	9.481897	4.7426805	2.5603485	6.366177	2.3386521	2.3219411	2.327759	4.6816635	8.832448	6.035274	7.9685884	6.936866
"ASHGV40000905"	6.553966	6.8052855	7.329924	7.644297	7.206183	6.709878	6.836898	6.1525717	6.2668953	6.609955	6.23021	6.4417048
"ASHGV40000906"	2.328119	2.323843	3.0419858	2.3379145	2.8484623	2.3219411	2.5956976	2.3241014	3.1772573	2.3227983	2.9795492	2.3223374
"ASHGV40000907"	2.328119	2.323843	2.3232622	2.3379145	2.3386521	2.3219411	2.327759	2.3241014	2.3217614	2.3227983	2.3228066	2.3223374
"ASHGV40000908"	2.328119	2.323843	2.4270716	2.3379145	2.3386521	2.3219411	3.2734685	2.3241014	2.3217614	2.3227983	2.3228066	2.3223374
"ASHGV40000909"	4.27599	5.7076344	4.2430906	4.4792323	3.5420017	4.889738	6.626399	5.0884666	5.3362055	5.1513586	5.2317076	3.5458453
"ASHGV40000910"	2.328119	2.323843	2.3232622	2.3379145	2.3386521	2.3219411	2.327759	2.3241014	2.3217614	2.3227983	2.3228066	2.3223374
"ASHGV40000911"	4.3848705	4.3299437	4.874858	4.4442286	4.158109	4.586209	4.459167	3.8951373	4.452614	4.1529393	3.3969755	4.353373
"ASHGV40000912"	11.421041	11.616707	10.452527	11.869679	10.888775	11.48807	10.994412	11.395892	10.70877	11.583186	10.897868	11.790117
"ASHGV40000913"	2.6328459	2.323843	2.3232622	2.3379145	2.3386521	2.3219411	2.327759	2.3241014	2.4168198	2.3227983	2.3228066	2.3223374
"ASHGV40000914"	2.328119	2.323843	2.3232622	3.1979816	2.3386521	2.3219411	2.327759	2.3241014	2.3217614	2.3227983	2.3228066	2.3526025
"ASHGV40000915"	2.328119	2.323843	2.3232622	2.3379145	2.3386521	2.3219411	2.327759	2.3241014	5.609956	2.3227983	4.582441	2.3223374
"ASHGV40000916"	5.2144446	4.9486365	5.651894	4.9979	4.443469	4.9123783	4.502981	4.9287224	5.218212	5.5280085	4.6428313	5.7076344
"ASHGV40000917"	2.328119	2.323843	2.3232622	2.3379145	2.3386521	2.3219411	2.327759	2.3241014	2.3217614	2.3227983	2.3228066	2.3223374
"ASHGV40000918"	4.1115603	2.904341	3.5899744	2.3379145	3.2178943	2.486539	3.8186984	3.4188654	3.491853	3.5040898	2.9940703	3.5055985
"ASHGV40000919"	5.1976495	5.076198	4.4712234	4.8738103	5.1185317	4.969307	5.9470215	5.1896	5.6429048	5.095421	5.693756	5.2587028
"ASHGV40000920"	2.328119	2.323843	2.3232622	2.3379145	2.3386521	2.3219411	2.327759	2.3241014	2.3217614	2.3227983	2.3228066	2.3223374
"ASHGV40000921"	2.328119	2.323843	2.3232622	2.3379145	2.3386521	2.3219411	2.327759	2.3241014	2.3217614	2.3227983	2.3228066	2.3223374
"ASHGV40000922"	2.328119	2.323843	2.3232622	2.3379145	2.3386521	2.3219411	2.327759	2.3241014	2.3217614	2.3227983	2.3228066	2.3223374
"ASHGV40000923"	4.20905	3.8992925	4.3784194	4.068238	4.6466317	4.134175	4.3403196	4.8893795	3.8167362	4.7981534	4.1885543	4.9915977
"ASHGV40000924"	5.004936	5.7153645	5.3332787	5.2842054	4.9612617	6.073342	4.8374767	6.4229975	5.623623	6.1802864	5.029316	5.4970627
"ASHGV40000925"	4.530916	4.747195	4.4161468	2.3379145	4.2779927	5.795589	3.8851206	7.5262136	4.863026	7.773369	4.7313666	7.915936
"ASHGV40000926"	2.5386484	2.323843	2.670691	3.1994112	2.3386521	2.3219411	2.327759	3.1797743	4.4766955	2.8752077	2.3228066	2.3223374
"ASHGV40000927"	3.3350637	2.6884916	2.7308319	2.3379145	3.1658046	2.7502275	2.327759	3.135458	3.1394398	3.1457355	3.235817	2.3223374
"ASHGV40000928"	3.669833	2.530048	3.4146972	2.3379145	3.5630074	2.3219411	4.4554253	3.0717585	4.1220074	3.113634	4.5318027	2.5230896
"ASHGV40000929"	2.328119	2.750657	2.3232622	2.3379145	2.3386521	3.498556	2.327759	2.720067	2.3217614	3.1454647	2.3228066	3.9897423
"ASHGV40000930"	2.328119	2.323843	2.3232622	2.3379145	2.3386521	2.3219411	2.327759	2.3241014	2.3217614	2.3227983	2.3228066	2.3223374
"ASHGV40000931"	8.65818	10.284919	6.0823145	5.770223	6.7570543	10.838162	7.4210806	12.288454	6.409321	12.246402	7.0319314	12.246052
"ASHGV40000932"	2.9563322	3.9104376	4.6750817	4.6906395	2.8181517	3.800123	4.398312	3.7552128	3.9846885	3.3677292	3.7214885	3.6409488
"ASHGV40000933"	2.328119	2.323843	2.3232622	2.3379145	2.3386521	2.387329	2.327759	2.3241014	2.3217614	2.3227983	2.3228066	2.3223374
"ASHGV40000934"	4.224266	4.8413134	4.8024898	3.7803926	4.309396	5.0090723	4.229188	5.708095	4.9835634	5.303365	4.4574723	5.3595366
"ASHGV40000935"	3.9871953	3.8787158	4.575611	4.1309896	4.3575997	3.6296465	3.7244244	3.4345932	3.975878	3.6419246	3.0954812	3.5609438
"ASHGV40000936"	5.486382	3.5097287	6.575351	4.684471	3.9940405	2.997271	3.8089828	3.5534334	3.9218593	3.6034515	3.101765	2.3642836
"ASHGV40000937"	3.7439408	3.537785	3.851225	2.3379145	3.3030906	3.4807048	3.7572255	4.2829432	4.1146545	3.3401198	3.9800758	3.478503
"ASHGV40000938"	7.2925954	6.707332	6.746033	6.9826593	6.6150136	6.866515	7.0414295	6.836898	7.450736	7.059982	7.119829	7.3292146
"ASHGV40000939"	2.328119	2.7434988	2.5762713	2.3379145	2.3386521	2.4535046	2.5638356	3.4191914	2.3217614	2.5418289	2.3228066	3.0679862
"ASHGV40000940"	2.328119	2.323843	2.3232622	2.3379145	2.3386521	2.5375438	2.327759	2.3241014	2.3217614	2.3227983	2.3228066	2.3223374
"ASHGV40000941"	6.0241833	7.1903334	6.6749268	7.72665	6.368	6.8213086	6.5785446	5.742712	6.24803	6.0549774	6.2554994	6.469291
"ASHGV40000942"	5.0508094	4.0621076	4.613423	3.9597087	4.247395	4.962715	3.6814964	5.431773	4.867695	5.2507067	4.545553	5.0508094
"ASHGV40000943"	2.328119	2.323843	2.3232622	2.3379145	2.3386521	2.3219411	2.327759	2.3241014	2.3217614	2.3227983	2.3228066	2.3223374
"ASHGV40000944"	2.328119	3.9862862	6.5509596	5.1704164	6.1660395	2.3219411	5.1098557	5.9553742	2.3217614	4.9458065	3.6959825	2.3223374
"ASHGV40000945"	2.328119	2.323843	2.3232622	2.3379145	2.3386521	2.3219411	2.327759	2.3241014	2.3217614	2.6025174	2.3228066	2.3223374
"ASHGV40000946"	2.328119	2.323843	2.3232622	2.3379145	2.3386521	2.4311182	2.327759	2.3241014	2.3217614	2.3227983	2.3228066	2.3223374
"ASHGV40000947"	5.6519985	4.4136147	4.971344	4.700626	4.7079215	4.408477	4.3177304	4.5390205	5.2062483	4.5948377	4.8310213	4.2585044
"ASHGV40000948"	2.328119	2.323843	2.3232622	2.3379145	2.3386521	2.3219411	2.327759	2.3241014	2.3217614	2.3227983	2.3228066	2.3223374
"ASHGV40000949"	2.328119	2.323843	2.3232622	2.3379145	2.3386521	2.3219411	2.327759	2.3241014	2.3217614	2.3227983	2.3228066	2.3223374
"ASHGV40000950"	4.8721	3.008002	2.5405116	3.0152845	2.3386521	4.908469	2.327759	4.351748	3.5673091	5.2319784	3.2535143	5.1567774
"ASHGV40000951"	6.226547	4.508985	6.7807155	5.370993	6.2380753	3.9693193	4.4379215	5.1721354	6.1458755	4.9102945	5.7418923	3.938761
"ASHGV40000952"	7.005069	4.1646276	5.069825	3.7414536	4.550801	4.730693	3.7413838	4.989315	5.6245646	5.865157	5.2069798	6.542652
"ASHGV40000953"	2.5428712	2.323843	2.772122	2.3379145	2.7018342	3.6990366	2.8359299	3.4060085	2.3299346	2.8326092	2.3228066	2.9345505
"ASHGV40000954"	3.0446641	4.356163	3.1899796	4.056004	3.3341415	4.5281982	3.938761	4.4357443	2.8737378	4.0432873	3.315158	4.0618215
"ASHGV40000955"	5.1455817	3.7473545	4.757019	2.3379145	4.3223233	3.5151997	4.1588464	4.1800566	4.3713536	3.9577057	4.391071	3.541008
"ASHGV40000956"	4.8432407	3.2599487	5.499995	3.6914573	5.1398907	4.285568	4.3752255	4.7201424	5.466532	4.406339	5.132927	4.3798575
"ASHGV40000957"	9.324514	8.953033	10.70103	9.340852	10.698833	8.926338	10.8644705	9.634724	10.253041	9.58001	10.265915	9.349964
"ASHGV40000958"	3.874737	2.6575706	4.0002146	3.2160892	3.210759	3.4679708	4.030686	3.84364	4.1221395	3.4417257	3.405164	3.5473466
"ASHGV40000959"	2.328119	2.323843	2.9929457	2.3379145	3.0001137	2.3219411	2.327759	2.3241014	2.3530393	2.3227983	2.3228066	2.3223374
"ASHGV40000960"	2.328119	2.323843	2.3232622	2.3379145	2.3386521	2.3219411	2.327759	2.3241014	2.7124789	2.3227983	2.3228066	2.3223374
"ASHGV40000961"	2.328119	2.323843	2.3232622	2.3379145	2.3386521	2.3219411	2.327759	2.3241014	2.3677847	2.3227983	2.3228066	2.3223374
"ASHGV40000962"	5.3220706	7.8809986	6.6218295	8.585492	6.1738725	7.286321	6.7352624	6.727169	6.33091	6.422553	6.44687	6.365663
"ASHGV40000963"	2.328119	2.323843	2.3232622	2.3379145	2.3386521	2.3219411	2.327759	2.3241014	2.3217614	2.3227983	2.3228066	2.3223374
"ASHGV40000964"	2.328119	2.323843	2.3232622	2.3379145	2.3386521	2.3219411	2.327759	2.976883	2.323666	2.7420158	2.3228066	2.8488126
"ASHGV40000965"	2.8290288	2.323843	2.3232622	2.3379145	2.3386521	2.3219411	2.327759	2.3241014	2.3217614	2.3227983	2.3228066	2.3223374
"ASHGV40000966"	4.654196	4.525089	3.8096442	4.693843	4.0428925	4.9414253	4.291287	4.781469	4.093099	4.582615	4.184006	4.78435
"ASHGV40000967"	6.709308	3.2212143	6.090948	4.2623205	6.1598177	2.3219411	6.684183	2.3241014	5.447451	3.635471	5.786902	4.7296476
"ASHGV40000968"	4.460837	3.3034463	4.714755	2.3379145	3.970076	4.099234	2.327759	4.284389	4.165253	4.2206116	3.1204522	4.8470335
"ASHGV40000969"	4.6195517	4.6035957	4.5109153	4.8336596	4.1684027	4.776131	3.854392	6.0485435	5.1556168	5.655979	4.714755	5.9748697
"ASHGV40000970"	2.328119	2.323843	2.3232622	2.3379145	2.3386521	2.3219411	2.327759	2.3241014	2.3217614	2.3227983	2.3228066	2.3223374
"ASHGV40000971"	2.328119	2.323843	2.8694935	2.6852734	3.0664322	2.9437103	2.327759	2.3241014	2.5304847	2.3227983	2.5344453	2.4042
"ASHGV40000972"	2.328119	2.323843	2.3232622	2.3379145	2.3386521	3.0707393	2.327759	3.4777179	2.3217614	3.5708454	2.3228066	2.9751668
"ASHGV40000973"	2.328119	2.323843	2.3232622	2.3379145	2.3386521	2.3219411	2.327759	2.3241014	2.3217614	2.3227983	2.3228066	2.3223374
"ASHGV40000974"	2.328119	2.323843	2.3232622	2.3379145	2.3386521	2.3219411	2.327759	2.3241014	2.3217614	2.3227983	2.3228066	2.3223374
"ASHGV40000975"	2.6242957	2.6479208	3.419982	3.6240585	2.7838511	2.379229	4.735574	2.3241014	4.3595843	2.3227983	3.2599487	2.3223374
"ASHGV40000976"	2.722657	2.323843	2.939148	3.919324	2.3386521	2.460412	2.6272533	2.8714051	2.6444259	2.6915011	2.8699687	2.7439907
"ASHGV40000977"	2.328119	2.323843	2.3232622	2.3379145	2.3386521	2.4771624	2.327759	2.3241014	2.4913273	2.3227983	2.3228066	2.3223374
"ASHGV40000978"	9.636865	8.802004	9.491368	8.02923	9.144928	9.275942	8.399281	9.53057	10.023021	9.387189	9.547724	9.222471
"ASHGV40000979"	2.328119	2.323843	2.3232622	2.3379145	2.3386521	2.3219411	2.327759	2.3241014	2.3217614	2.3227983	2.3667214	2.3223374
"ASHGV40000980"	3.5493143	4.100811	4.395038	4.6999116	4.3252296	4.6969023	4.9972663	3.410274	3.6616225	3.0631819	3.9078557	3.5305204
"ASHGV40000981"	3.651935	6.188727	2.7275038	3.3871183	3.5013862	7.0184336	2.619019	7.3415823	3.7583625	6.8280044	3.3411405	6.611599
"ASHGV40000982"	8.840271	9.448029	8.978155	9.257798	8.663297	9.691404	8.307005	9.711368	9.286144	9.716642	8.968963	9.805813
"ASHGV40000983"	2.328119	2.323843	2.3232622	2.3379145	2.3386521	2.3219411	2.327759	2.3241014	2.3217614	2.3227983	2.3228066	2.3223374
"ASHGV40000984"	2.328119	2.323843	2.3232622	2.3379145	2.3386521	2.3219411	2.327759	2.3241014	2.3789535	2.3227983	2.3228066	2.3223374
"ASHGV40000985"	4.642732	4.9757237	5.097808	5.0265074	5.0645947	4.890642	5.7945023	5.0290155	5.238379	4.6978574	5.2511716	4.444717
"ASHGV40000986"	5.2760153	4.08096	4.9812903	3.3015041	4.780094	4.003287	4.241781	4.5075355	4.8829017	4.7816434	4.545181	4.6597166
"ASHGV40000987"	2.328119	2.323843	2.3232622	2.3379145	2.3386521	2.3219411	2.327759	2.3241014	2.3217614	2.3227983	2.3228066	2.9320135
"ASHGV40000988"	11.618388	11.628002	13.392638	12.413388	13.047728	11.371913	12.20967	11.354542	11.94892	11.318471	11.901966	11.211683
"ASHGV40000989"	2.328119	2.323843	2.3232622	2.3379145	2.3386521	2.3450992	2.6454988	2.6332192	2.3217614	2.3227983	2.450026	2.3600998
"ASHGV40000990"	5.9865084	7.763468	5.8925776	7.5439262	6.037874	8.168841	6.456342	7.7526946	6.22043	7.514399	6.386771	7.425356
"ASHGV40000991"	2.328119	2.323843	2.3232622	2.3379145	2.3386521	2.4722192	2.327759	2.3241014	2.3217614	2.3227983	2.3228066	2.3223374
"ASHGV40000992"	8.831496	4.766272	9.354597	5.3520536	8.844803	4.5792513	8.083239	6.028547	8.658533	5.9875164	8.43726	6.182582
"ASHGV40000993"	5.080118	4.121125	4.4347796	4.1131444	4.5526576	3.9956048	4.30401	3.7586927	5.280514	4.056004	4.9832883	3.2428997
"ASHGV40000994"	9.608525	10.782602	10.190827	9.903974	9.872587	11.0472765	9.674673	11.338809	10.063749	11.409625	9.878649	11.38817
"ASHGV40000995"	8.244214	8.23677	8.388082	8.571475	8.380512	8.347939	8.576653	8.02813	8.177803	8.193271	8.210089	8.29997
"ASHGV40000996"	3.0028133	3.0948966	3.9496858	2.3379145	3.8967247	2.94608	2.8148634	4.093099	4.7184515	3.791981	4.355273	4.123409
"ASHGV40000997"	2.810624	2.323843	2.7083945	2.3379145	2.3386521	3.2038746	2.8596177	2.8251076	2.7796767	2.9508069	2.3228066	2.3549953
"ASHGV40000998"	2.328119	2.323843	2.3232622	2.3379145	2.3386521	2.3219411	2.327759	2.3241014	2.3217614	2.3227983	2.3228066	2.3223374
"ASHGV40000999"	4.7373734	3.6475651	2.5134733	3.9911165	3.1274247	3.9493408	3.615624	4.591017	4.550801	4.1524897	4.759069	4.260815
"ASHGV40001000"	2.328119	2.323843	2.3232622	2.3379145	2.3386521	2.3219411	2.327759	2.3241014	2.3217614	2.3227983	2.3228066	2.3223374
"ASHGV40001001"	4.9345245	4.4341455	4.830755	4.2624626	4.5622625	4.2412357	4.7383943	4.6969023	4.6141825	4.874954	4.6587653	5.0105996
"ASHGV40001002"	5.5020638	3.6166003	4.756008	3.103544	3.510207	3.5537086	3.6396961	4.099234	4.8997498	4.3817573	3.9133346	4.5407887
"ASHGV40001003"	4.397359	3.7288773	3.1279123	3.6138208	3.9304898	3.4712312	3.9860647	4.8881955	4.611309	4.476843	4.6072516	4.2982407
"ASHGV40001004"	6.9806013	7.489575	6.990981	7.4167743	7.048707	7.5955224	6.7998285	7.655246	6.8536468	7.668358	6.6064396	7.456757
"ASHGV40001005"	2.328119	2.323843	2.3232622	2.3379145	2.3386521	2.3219411	2.327759	2.3241014	2.3217614	2.3227983	2.3228066	2.3223374
"ASHGV40001006"	2.9215362	3.2764554	4.120068	3.5857565	3.3373904	3.659869	3.4351523	3.1552527	3.1140034	3.614394	2.8055024	3.6483786
"ASHGV40001007"	3.137699	2.323843	2.3232622	2.3379145	2.8949435	2.3219411	2.327759	2.3241014	2.4001727	2.3227983	2.368331	2.3223374
"ASHGV40001008"	2.328119	2.323843	2.3232622	2.3379145	2.3386521	2.3219411	2.327759	2.3241014	2.3217614	2.3227983	2.3228066	2.3223374
"ASHGV40001009"	5.5528455	4.245029	4.6675215	4.265815	4.2892694	5.0184093	5.214003	5.085588	4.963603	5.244078	5.038812	4.9960303
"ASHGV40001010"	2.328119	2.8070745	2.3232622	2.3379145	2.3386521	2.6739502	2.327759	3.151307	2.3217614	2.3227983	2.3228066	3.540403
"ASHGV40001011"	2.328119	2.6656494	2.3232622	3.5730355	2.3386521	2.6737075	2.327759	2.3241014	2.3850064	2.9453003	2.3228066	2.5285246
"ASHGV40001012"	3.1233773	6.886254	3.734649	8.139054	3.612874	4.780094	3.4031608	4.5198636	2.3229039	4.031948	3.0321436	3.6600459
"ASHGV40001013"	2.328119	2.323843	2.3232622	2.3379145	2.3386521	2.6967573	2.327759	2.3241014	2.3217614	2.3227983	2.3228066	2.3223374
"ASHGV40001014"	2.328119	2.323843	3.0114727	2.3379145	2.3386521	2.3219411	2.327759	2.3241014	2.722801	2.3227983	2.3228066	2.3223374
"ASHGV40001015"	5.6541605	5.560458	5.286589	5.190761	5.003182	5.165492	5.4765983	5.609713	6.359292	5.5653734	6.0610175	5.61788
"ASHGV40001016"	2.328119	3.2612524	3.4158177	2.3379145	3.5318477	3.0119195	4.300833	2.3241014	2.3217614	2.3227983	2.368722	2.3223374
"ASHGV40001017"	7.568623	9.182791	7.313424	10.09039	7.3456	8.033499	7.973187	8.117635	7.8467917	8.023581	8.058706	8.0423
"ASHGV40001018"	2.328119	2.323843	2.3232622	2.3379145	2.3386521	2.3219411	2.327759	2.3241014	2.3217614	2.3227983	2.3228066	2.3223374
"ASHGV40001019"	8.802628	4.9091415	9.004706	5.1927295	9.11984	5.2818346	9.471387	5.6355476	6.0720043	5.904481	5.658703	5.8454404
"ASHGV40001020"	3.7416055	4.086897	4.3734894	4.3878136	3.4139636	3.5274756	3.9539726	3.5936203	3.3267422	3.0608919	3.5945866	3.7194273
"ASHGV40001021"	2.328119	2.4553115	2.9162588	2.3379145	2.9733214	2.4210765	2.8598557	2.3241014	2.3217614	2.3227983	2.3228066	2.5680795
"ASHGV40001022"	2.328119	2.323843	2.3232622	2.3379145	2.3386521	2.3219411	2.327759	2.3241014	2.3217614	2.3227983	2.3228066	2.3223374
"ASHGV40001023"	2.328119	2.4826274	4.8196664	2.3379145	4.691375	2.720193	5.052735	4.3493495	3.3071563	3.907136	3.8142323	2.3223374
"ASHGV40001024"	4.681064	4.4229956	4.33138	4.020226	3.9069233	4.112605	3.7290142	4.6206846	4.5697937	4.5740213	3.903669	4.6049533
"ASHGV40001025"	2.328119	2.323843	2.3232622	2.3379145	2.3386521	3.2664227	2.327759	2.3241014	2.3217614	2.3227983	2.3228066	2.3223374
"ASHGV40001026"	2.328119	2.719013	2.3232622	2.3379145	2.3386521	4.1013193	2.327759	2.6033762	2.3217614	2.3227983	2.449282	2.3223374
"ASHGV40001027"	5.7455044	3.000985	4.714525	2.7627242	3.7197843	3.0024061	2.9255369	3.5627742	5.761891	4.3714786	5.0339813	5.1674767
"ASHGV40001028"	2.9480975	2.323843	2.3232622	2.3379145	2.3386521	2.3219411	2.327759	2.3241014	2.3217614	2.3227983	2.3228066	2.3223374
"ASHGV40001029"	2.6384711	2.323843	2.6195967	2.3379145	2.3386521	2.3326836	2.327759	2.3241014	2.326314	2.7065446	2.3228066	2.3635023
"ASHGV40001030"	5.6651397	6.7737455	6.4494324	7.2303557	6.555786	6.5600624	6.570332	5.772008	5.7225766	5.412059	5.6682496	5.541381
"ASHGV40001031"	2.328119	2.323843	3.0455701	2.3379145	2.3386521	3.1534243	5.8098736	2.3241014	2.4919922	2.3227983	2.3228066	2.3223374
"ASHGV40001032"	2.328119	3.1548958	2.3232622	2.3379145	2.3386521	2.3219411	2.327759	2.3241014	2.3217614	2.3227983	2.3228066	2.3223374
"ASHGV40001033"	2.328119	2.323843	2.3232622	2.3379145	2.3386521	2.3219411	2.327759	2.3241014	2.3217614	2.3227983	2.3228066	2.3223374
"ASHGV40001034"	3.648297	3.9833505	3.3459353	2.3379145	2.3386521	3.2300427	2.327759	4.0523324	4.0843654	3.6937916	3.9594092	3.9356985
"ASHGV40001035"	2.6030552	2.5771596	2.3232622	3.651935	2.3386521	3.433359	2.327759	2.3241014	2.486539	2.3227983	2.3228066	2.3223374
"ASHGV40001036"	3.5226736	4.6429534	3.791981	5.6541605	2.8797252	4.436014	3.932431	3.739993	3.5405242	3.4405513	3.9922614	3.6425374
"ASHGV40001037"	2.677718	2.6567442	3.5422294	2.3379145	2.6396847	2.8581717	2.327759	3.0151236	2.326924	3.0358608	2.3228066	2.7194798
"ASHGV40001038"	6.2318687	7.178746	6.878206	7.734091	6.862913	6.7964582	7.213153	6.430725	6.420006	6.44524	6.489359	6.7483096
"ASHGV40001039"	4.1958456	6.265239	5.1262116	6.85897	4.9829564	5.6362567	4.5747905	5.126696	4.897316	4.797283	4.6010976	5.121671
"ASHGV40001040"	7.1253448	6.342812	7.4655523	7.058668	6.3422923	5.819599	7.331364	6.6731453	7.4757423	6.5077043	7.255468	5.0462766
"ASHGV40001041"	3.116751	3.3948278	3.4031608	3.5755782	3.15685	2.7208824	2.327759	3.1773696	2.5553603	3.1400871	2.3228066	3.117177
"ASHGV40001042"	3.2505975	2.9469457	2.7807896	3.2425382	2.3386521	3.0701163	2.9097393	3.6235936	2.443665	3.2148066	2.4397438	3.5777225
"ASHGV40001043"	2.328119	2.323843	2.3232622	2.3379145	2.3386521	2.3219411	2.327759	2.3241014	2.3217614	2.3227983	2.3228066	2.3223374
"ASHGV40001044"	10.025711	8.878683	9.811107	9.888546	9.504614	8.401493	9.2745495	9.291117	8.120679	9.110798	8.190551	9.042203
"ASHGV40001045"	2.328119	2.323843	2.3232622	2.3379145	2.3386521	2.3219411	2.327759	2.3241014	2.3217614	2.3227983	2.3228066	2.3223374
"ASHGV40001046"	2.328119	2.323843	2.3232622	2.3379145	2.3386521	2.3219411	2.327759	2.3241014	2.3217614	2.3227983	2.3228066	2.3223374
"ASHGV40001047"	4.669497	4.4972305	4.7831655	4.613115	4.5025334	3.7870812	5.14155	4.1504135	4.552591	4.0066247	4.2290754	4.6518583
"ASHGV40001048"	4.561752	4.6907454	3.5228455	3.146699	3.1099825	5.6969223	2.7978687	5.6084785	3.5860908	5.6406565	3.3901308	5.5659533
"ASHGV40001049"	4.70126	7.9068594	5.6084785	7.3091235	5.5716248	8.131914	5.2412696	8.122023	4.9119954	8.014177	5.1704164	7.983996
"ASHGV40001050"	6.7537103	2.5224776	4.9135303	2.7287076	4.85018	3.9670863	4.8785276	5.2159567	6.4564533	4.9666653	5.351902	4.9844503
"ASHGV40001051"	6.1698537	3.4648585	3.7411466	4.2664638	4.85551	2.98998	6.0124364	4.048737	2.5287585	3.9105957	4.360889	3.551996
"ASHGV40001052"	2.328119	7.910073	4.2652245	8.808387	4.3811874	7.5508194	4.068738	4.5952325	2.6907835	4.229188	3.3741183	3.7252858
"ASHGV40001053"	2.328119	2.323843	2.3232622	2.3379145	5.4632325	2.8834093	3.10939	2.3241014	2.3217614	2.7803152	2.3228066	2.3223374
"ASHGV40001054"	2.524674	4.0039735	3.021734	4.010917	3.5751352	3.9765468	3.8385031	4.0646286	3.6658425	4.0958242	3.6241846	3.4761562
"ASHGV40001055"	2.328119	2.323843	2.3232622	2.3379145	2.9916966	2.331871	2.327759	2.3241014	2.3217614	2.3227983	2.3228066	2.3223374
"ASHGV40001056"	7.0204954	5.8305387	5.3017216	5.9452825	6.6147585	5.675912	7.086783	6.0863786	6.9526525	6.187864	6.8560357	6.0371065
"ASHGV40001057"	3.0863845	2.323843	2.3232622	2.8369005	2.3386521	2.3537123	2.327759	2.9896245	2.9770122	2.6238835	2.7244005	2.3686922
"ASHGV40001058"	2.328119	3.6184173	2.3232622	3.0871506	2.3386521	4.020065	2.6094954	2.3241014	2.3217614	2.7291355	2.3228066	2.9047422
"ASHGV40001059"	2.328119	3.0452833	2.3232622	2.7854972	2.3386521	2.425377	2.327759	2.3241014	2.3217614	2.7036204	2.3228066	2.3223374
"ASHGV40001060"	2.328119	2.323843	2.3232622	2.3379145	2.3386521	2.3219411	2.327759	2.3241014	2.3217614	2.3227983	2.3228066	2.3223374
"ASHGV40001061"	2.328119	2.323843	2.3232622	2.3379145	2.3386521	2.352323	2.327759	2.3241014	2.3551996	2.3227983	2.3228066	2.3223374
"ASHGV40001062"	2.328119	2.323843	2.3232622	2.3379145	2.3386521	2.3219411	2.327759	2.3241014	2.3217614	2.3227983	2.3228066	2.3223374
"ASHGV40001063"	2.328119	2.323843	2.3232622	3.959196	2.3386521	3.16799	2.327759	2.3241014	2.3217614	2.3227983	2.3228066	2.3223374
"ASHGV40001064"	5.462602	4.5550957	4.735912	3.9400887	4.768034	4.640283	5.0668764	5.5447364	5.362218	5.436695	4.946697	5.0674653
"ASHGV40001065"	10.664516	10.961678	10.691828	11.698649	11.262087	10.427043	11.705402	10.76462	10.463927	10.648174	10.86395	10.50058
"ASHGV40001066"	8.196701	9.595268	7.098509	10.494628	7.5000215	8.2893	8.635549	8.1417	7.5599556	7.9533763	8.176848	7.7518516
"ASHGV40001067"	9.423101	2.323843	9.206941	3.4361417	9.235281	2.51472	10.136345	2.9027996	3.2764554	3.5945866	3.2361307	2.3223374
"ASHGV40001068"	2.328119	2.323843	2.3232622	2.3379145	2.3386521	2.3219411	2.327759	2.3241014	2.3217614	2.3227983	2.3228066	2.3223374
"ASHGV40001069"	8.595828	9.055227	8.592431	8.058956	8.319909	9.397915	7.9881773	9.322943	8.704605	9.342942	8.248284	9.531797
"ASHGV40001070"	2.328119	2.323843	3.3089654	2.809494	2.3386521	2.3219411	2.327759	2.3241014	2.7253828	2.8173707	2.7143528	2.3223374
"ASHGV40001071"	2.328119	5.247641	2.3232622	4.735912	2.3386521	5.7750816	2.8115637	2.52042	2.3342044	2.3227983	2.9619007	3.2909455
"ASHGV40001072"	2.328119	2.323843	2.7958698	2.3379145	2.3386521	3.2589073	2.327759	3.3124492	2.3377104	2.8410435	2.540339	2.3223374
"ASHGV40001073"	5.722247	3.7310212	4.674809	2.3379145	4.0656605	4.5655427	4.7886915	3.7699757	5.2260904	4.64235	5.054323	4.8379436
"ASHGV40001074"	2.328119	4.047522	2.3232622	2.7624059	2.3386521	3.8169758	2.6507792	3.48828	2.4197576	2.9552562	2.3228066	2.3460493
"ASHGV40001075"	5.0819283	5.5643597	7.2722573	7.0365148	7.2632523	4.47371	6.409675	4.095477	4.7566986	4.3752255	7.446095	4.0838356
"ASHGV40001076"	5.12265	5.4727964	6.874519	5.5068297	6.087033	5.444609	4.9110374	5.776617	5.327965	6.048124	4.7644563	6.0606713
"ASHGV40001077"	3.5724158	4.016015	4.3536577	5.039681	4.353213	3.134525	4.6817317	4.1189556	3.2396176	3.9423544	3.2080824	3.9568942
"ASHGV40001078"	2.83834	2.323843	3.0001137	2.3379145	2.3386521	2.3219411	2.521668	2.3241014	2.3217614	2.3227983	2.3228066	2.5615253
"ASHGV40001079"	5.037172	6.073342	5.451521	5.7792	5.4992213	5.155014	6.465755	4.6701884	4.8940086	4.8893795	4.421902	4.478242
"ASHGV40001080"	6.546872	6.673797	5.5515985	7.2214203	6.0084743	6.4753437	6.3177867	6.2529054	6.698446	6.2702093	6.324893	6.247568
"ASHGV40001081"	2.328119	2.556437	2.6762345	2.3379145	2.7074769	2.4529278	2.327759	3.1080287	3.2356641	3.8172765	2.3945696	4.196534
"ASHGV40001082"	2.328119	2.323843	2.3232622	2.3379145	2.3386521	2.3325408	2.327759	2.3241014	2.3217614	2.3227983	2.3228066	2.3223374
"ASHGV40001083"	9.33779	9.314503	9.794355	9.612094	9.933555	9.35895	10.013659	9.261684	9.64091	9.234335	9.603181	9.192605
"ASHGV40001084"	6.7986555	7.0294175	7.770267	7.2311254	7.151505	7.510857	6.8593025	7.4757423	7.730899	7.4971304	7.3224726	7.4366126
"ASHGV40001085"	4.3049803	4.536993	4.119644	4.35267	4.103348	4.5599017	4.439866	4.265815	3.842436	4.375675	4.2276597	4.7398744
"ASHGV40001086"	3.3464444	4.1895676	4.587482	4.075523	3.617485	4.5993752	4.4412546	4.681064	4.257597	4.5433846	3.401785	4.655121
"ASHGV40001087"	2.328119	2.323843	2.3232622	2.3379145	2.3386521	2.3219411	2.327759	2.3241014	2.3217614	2.3227983	2.3228066	2.3223374
"ASHGV40001088"	3.554968	5.6915946	5.200751	6.1320233	5.260944	5.3682857	5.440464	4.8647895	4.717911	4.9472837	4.552794	4.865389
"ASHGV40001089"	8.29133	5.756564	7.2219634	5.760007	6.9389253	5.6851816	6.8128777	6.4821973	7.823217	6.412373	7.4984694	6.4800253
"ASHGV40001090"	7.274273	7.6948624	7.028385	5.793435	6.646199	8.589998	5.9201555	8.879111	6.8377156	8.704145	6.2380753	7.5338893
"ASHGV40001091"	2.328119	2.323843	2.3232622	2.3379145	2.3386521	3.361278	2.5838284	2.4919922	2.3217614	3.5729034	2.5273147	2.580764
"ASHGV40001092"	2.328119	2.323843	2.3232622	2.3379145	2.3386521	2.3219411	3.0514765	2.3241014	2.3217614	2.3227983	2.3228066	2.3223374
"ASHGV40001093"	5.0330486	4.6671042	3.2781496	5.3165674	3.8140113	4.603775	3.055122	6.200067	3.0848067	6.357467	3.3193145	6.309515
"ASHGV40001094"	2.328119	2.323843	2.3232622	2.3379145	2.3386521	2.3219411	2.327759	2.3241014	2.3217614	2.3227983	2.3228066	2.3223374
"ASHGV40001095"	6.268836	6.815336	6.666958	6.0657954	6.2685294	7.1843357	5.7924604	7.501539	6.88497	7.391993	6.6534185	7.3748255
"ASHGV40001096"	3.046643	2.323843	3.821661	3.3805895	3.0133443	2.8817265	3.3623466	2.5174882	3.7260237	3.1126623	2.3228066	2.4693267
"ASHGV40001097"	2.328119	2.323843	2.3232622	2.3379145	2.3386521	2.3219411	3.1667109	2.3241014	2.3217614	2.3227983	2.3228066	2.3223374
"ASHGV40001098"	6.6551642	6.5744596	6.3057976	6.2804947	4.9053864	6.513939	6.606206	6.5661225	6.7699385	6.770663	6.3601074	6.670924
"ASHGV40001099"	7.1436863	7.2249393	7.032495	7.6948624	7.0337477	7.404475	7.602244	7.385619	7.2031074	7.353915	7.2238264	7.447549
"ASHGV40001100"	6.507313	6.078814	7.2249393	6.118221	6.7579045	6.3595376	5.7632427	6.569392	5.7830405	5.936503	5.5602674	5.0928664
"ASHGV40001101"	3.5532382	2.323843	2.3232622	2.3379145	2.3386521	2.3219411	2.5570965	2.3241014	2.3217614	2.3227983	2.3228066	2.3223374
"ASHGV40001102"	2.328119	2.323843	2.3232622	2.3379145	2.3386521	2.3219411	2.327759	2.3241014	2.3217614	2.3227983	2.3228066	2.3223374
"ASHGV40001103"	2.328119	2.323843	2.4862008	2.3379145	2.3386521	2.5144427	3.6987185	2.3241014	2.8921535	2.3227983	2.3228066	2.7602534
"ASHGV40001104"	4.047618	4.807642	4.703704	4.047522	4.4830856	4.6891513	3.5662444	5.6023073	5.370993	5.345432	4.900517	5.370634
"ASHGV40001105"	2.750842	2.323843	2.6203399	2.3379145	2.8243248	3.09884	2.65412	3.1147537	2.952436	3.46836	2.3228066	3.50747
"ASHGV40001106"	12.410462	12.287133	11.110706	12.205926	11.52618	12.529818	12.278408	13.14766	11.74976	12.947169	11.87452	12.6540165
"ASHGV40001107"	2.328119	2.896508	2.380332	3.541008	2.3386521	2.8905103	2.327759	2.3241014	2.3217614	2.3227983	2.3228066	2.3223374
"ASHGV40001108"	2.328119	2.323843	2.3232622	2.3379145	2.3386521	2.3219411	2.4843333	2.3241014	2.3217614	2.3227983	2.3228066	2.3223374
"ASHGV40001109"	2.328119	2.323843	2.909264	3.267425	2.822046	3.6583865	2.5494752	2.7707388	2.3217614	2.52042	2.3228066	3.4391127
"ASHGV40001110"	2.328119	2.323843	2.3232622	2.3379145	2.3386521	2.3219411	2.327759	2.3241014	2.3217614	2.3227983	2.3228066	2.3223374
"ASHGV40001111"	4.4650674	3.8581996	3.5088866	4.3161654	4.0042825	3.8021076	4.145483	4.271677	4.614947	3.2488847	4.5069566	3.8234463
"ASHGV40001112"	2.6717837	3.0954812	3.6576443	3.2495105	3.819038	4.2007437	3.4803689	3.115758	2.9770837	2.5554876	2.4054973	2.800015
"ASHGV40001113"	6.912233	5.2144446	5.477891	6.2427893	5.159728	3.4553113	4.3903255	3.7260237	5.76923	3.849508	5.1342325	3.8072715
"ASHGV40001114"	2.328119	2.323843	2.3232622	2.3379145	2.3386521	2.3219411	2.327759	2.3241014	2.3217614	2.3227983	2.3228066	2.3223374
"ASHGV40001115"	2.9238067	3.0089886	3.4638786	2.6273906	3.2593353	3.2725596	3.2786932	2.8614385	3.1668382	2.6930585	3.2047875	2.5416188
"ASHGV40001116"	3.2466052	7.8832607	5.1970057	7.115004	4.7341146	8.455165	4.8244734	7.6993413	3.6918645	7.5085893	4.1379375	7.2683
"ASHGV40001117"	2.328119	2.323843	2.3232622	2.3379145	2.3386521	2.3219411	2.327759	2.3241014	2.4575782	2.3227983	2.3755074	2.3223374
"ASHGV40001118"	4.7365575	5.056113	4.8551083	5.681855	5.433748	4.605752	5.2778945	4.1524897	4.5027637	4.778432	4.6499443	4.630461
"ASHGV40001119"	5.1689897	5.1457143	4.9312077	4.7805195	5.1355143	5.2733235	5.414622	5.4219995	4.9186954	5.4671984	5.102569	5.6023073
"ASHGV40001120"	2.328119	2.323843	2.4449542	2.8378942	2.3386521	2.3219411	2.327759	2.6364098	2.587695	3.0006886	2.3748121	2.4899514
"ASHGV40001121"	6.8036323	6.05986	6.277082	5.1134276	6.148078	6.7134247	6.1704044	6.4950213	5.950581	6.3235583	5.986746	6.524759
"ASHGV40001122"	4.5231833	3.5459523	2.3232622	3.9525142	2.3386521	3.2821236	2.327759	3.0075877	5.9703565	3.3704383	5.122422	3.5788555
"ASHGV40001123"	4.6688194	4.22962	4.055052	3.0355656	3.404265	5.035034	3.6394653	2.784933	3.3300378	2.8677485	3.2991269	2.7518373
"ASHGV40001124"	4.667435	4.1586113	4.5407887	4.279158	4.0022936	4.653972	4.034119	5.202271	4.954232	5.06149	4.4681273	5.186774
"ASHGV40001125"	4.498394	5.9006124	6.1964307	5.872866	5.4141088	6.0146394	5.241079	5.93072	5.8792243	5.723493	5.1732936	5.462026
"ASHGV40001126"	2.328119	3.7761562	3.9447796	3.566877	4.206942	4.6652527	3.8231452	5.175786	2.3227766	4.911371	2.3920805	4.590683
"ASHGV40001127"	4.0688615	3.812058	2.9845119	3.3012612	2.7546585	3.9669209	3.1456006	4.187431	3.8255677	3.8872347	3.633326	3.7379394
"ASHGV40001128"	7.4176164	7.40722	7.0616074	7.2835975	7.1029487	7.701649	7.7355776	9.145384	7.3467555	8.915373	7.89042	8.564794
"ASHGV40001129"	6.6351156	6.144537	6.4147506	6.1849923	5.7254596	6.4172077	6.1330986	6.730421	6.6409883	6.6885543	6.5634656	6.894831
"ASHGV40001130"	4.011022	4.410152	3.849508	4.9496837	4.648654	4.8773284	4.5178185	4.3778577	4.251117	3.7478316	4.413282	4.1782384
"ASHGV40001131"	4.3860817	3.4290087	3.2006419	2.3379145	3.0162532	3.0659351	4.5655427	3.2723756	3.282372	3.1052847	3.4660761	3.4207191
"ASHGV40001132"	2.328119	2.323843	2.3232622	2.3379145	2.3386521	2.3219411	2.327759	2.3241014	2.3217614	2.5850682	2.3228066	2.7408068
"ASHGV40001133"	2.8258476	2.323843	2.4027948	2.3379145	2.3386521	2.7993329	2.78247	3.0399334	2.760326	2.3227983	2.4407809	3.2000837
"ASHGV40001134"	5.850719	4.060512	3.7212205	5.3227477	3.8128471	2.3219411	2.9353976	2.3241014	4.85386	2.3227983	3.886166	2.3223374
"ASHGV40001135"	2.328119	2.323843	2.3232622	2.3379145	2.3386521	2.3219411	2.327759	2.3241014	2.3217614	2.3227983	2.3228066	2.3223374
"ASHGV40001136"	2.328119	2.323843	2.496595	2.3379145	2.3386521	2.3219411	2.327759	2.3241014	2.3217614	2.3227983	2.3228066	2.3223374
"ASHGV40001137"	5.2348228	4.711054	5.266984	4.9755716	5.115781	4.635391	5.512184	4.9400277	4.944637	5.0089064	4.8278756	5.267163
"ASHGV40001138"	2.7399366	3.616236	2.3232622	3.940818	2.3386521	3.861421	2.9567916	3.2610884	2.3217614	3.4617648	2.3228066	2.628295
"ASHGV40001139"	2.328119	2.323843	2.3232622	2.3379145	2.3386521	2.3219411	2.327759	2.3241014	2.6170237	2.3227983	2.8329291	2.3223374
"ASHGV40001140"	8.024346	7.7678185	7.5537467	7.8554845	7.297677	8.520585	6.7881165	6.15649	7.8456235	8.16709	7.3241067	9.200778
"ASHGV40001141"	2.328119	2.323843	2.3232622	2.3379145	2.3386521	2.3219411	2.327759	2.3241014	2.3217614	2.3227983	2.3228066	2.3223374
"ASHGV40001142"	2.328119	2.323843	2.5905476	2.3379145	2.3386521	2.3219411	3.5198922	2.3241014	2.3217614	4.5749803	2.3228066	2.3223374
"ASHGV40001143"	3.2925622	2.323843	3.3937354	2.3379145	2.7559812	2.3219411	2.327759	2.3241014	2.818283	2.8093162	2.3228066	3.401785
"ASHGV40001144"	2.328119	2.323843	2.3232622	2.3379145	2.3386521	2.3219411	2.327759	2.3241014	2.3217614	2.3227983	2.3228066	2.3223374
"ASHGV40001145"	5.049703	5.038543	5.2613564	5.5969257	4.749434	5.055607	5.3413787	4.895588	5.285947	4.683303	5.1243644	4.603956
"ASHGV40001146"	7.192849	6.787189	7.098785	6.7362714	6.9374256	7.2665873	7.0593467	7.714144	7.676939	7.636163	7.270758	7.5390773
"ASHGV40001147"	2.328119	2.323843	2.3232622	2.3379145	2.3386521	2.9474542	2.327759	2.3241014	2.3217614	2.3227983	2.3228066	2.3223374
"ASHGV40001148"	3.4643683	2.9274158	3.2625718	2.3379145	3.4101052	2.3219411	2.327759	2.8284655	3.124729	2.4855113	3.5060863	3.600908
"ASHGV40001149"	2.5233083	2.323843	3.6755154	2.3379145	2.3386521	2.3219411	2.9184446	3.353887	2.5632987	2.5336041	2.3228066	3.1912985
"ASHGV40001150"	6.0683904	5.876135	5.457804	5.7388797	5.52974	5.3702025	5.4303904	5.7910967	5.7920427	5.477891	5.5764294	5.0612726
"ASHGV40001151"	8.7991495	5.7163086	5.7527876	5.370052	5.886918	5.669111	5.875874	7.3506546	8.0401325	7.755973	7.1011767	7.9281425
"ASHGV40001152"	2.328119	3.5057626	3.1443605	3.7809558	2.3386521	3.4028482	4.59715	2.3241014	3.0850081	2.8370304	3.0497744	2.8021007
"ASHGV40001153"	6.2835894	6.416551	7.0581713	6.246664	6.6339455	6.72101	6.3411384	6.3766236	6.778732	6.452461	6.4636183	6.534143
"ASHGV40001154"	3.6851063	5.744736	3.7652192	6.698093	3.4145179	5.2161355	3.8892467	6.3370647	3.7119567	6.3935976	2.7447386	6.483312
"ASHGV40001155"	2.328119	2.323843	2.3232622	2.3379145	2.3386521	2.3219411	2.5194728	2.3241014	2.3217614	2.3227983	2.3228066	2.3223374
"ASHGV40001156"	7.0151052	7.713385	7.854664	7.748643	7.4804745	7.6310825	7.540642	7.3343835	7.8511143	7.462142	7.5077953	7.4510446
"ASHGV40001157"	2.8228505	2.5852215	3.5429242	2.3379145	2.8040328	3.434902	2.9352796	3.2836554	4.0044303	2.8195875	2.3228066	2.5420628
"ASHGV40001158"	6.985901	8.021347	7.2020206	8.760479	8.133186	7.6352463	7.953597	7.439926	6.9515224	7.6987543	7.0292096	7.5483217
"ASHGV40001159"	3.7755566	3.9515734	4.2695622	4.0233026	4.221211	3.4945154	4.2980433	3.9568942	4.4559493	3.8597362	3.4085405	3.6945684
"ASHGV40001160"	5.4339447	5.004749	5.1369534	4.7984333	4.1229715	4.6716385	5.16286	4.9603558	6.144701	4.9647484	5.5100174	5.1169252
"ASHGV40001161"	2.328119	2.323843	2.3232622	2.3379145	2.3386521	2.3219411	2.327759	2.3241014	2.3217614	2.5161302	2.3228066	2.3223374
"ASHGV40001162"	3.3986635	2.323843	2.3232622	2.3379145	2.3386521	2.3219411	2.327759	2.3241014	2.3217614	2.3227983	2.3228066	2.3223374
"ASHGV40001163"	5.943571	3.8520906	4.062958	4.641725	4.1575756	4.22522	4.364644	4.228852	4.955847	4.016703	4.344766	3.5443234
"ASHGV40001164"	2.9189677	2.410517	3.2703094	2.3379145	3.0892258	3.661045	3.1464298	2.9151921	3.5998898	3.3023367	3.2362933	3.770452
"ASHGV40001165"	4.120826	4.163181	5.4798894	4.8201838	5.82162	4.7182655	5.8842435	3.026837	3.3677292	3.3546429	4.839534	3.434385
"ASHGV40001166"	2.328119	2.323843	2.3232622	2.3379145	2.3386521	2.3219411	2.327759	2.3241014	2.3458836	2.3227983	2.3228066	2.3223374
"ASHGV40001167"	3.7868176	3.4891975	3.861421	3.5013862	3.4710178	3.5902774	3.4792604	3.8812153	4.1151333	4.1087914	3.6129727	3.2951066
"ASHGV40001168"	2.328119	3.178827	2.8472383	4.2754107	2.3386521	3.007727	3.3349037	3.4177392	2.4677424	2.3227983	2.3228066	2.44774
"ASHGV40001169"	2.328119	3.7564778	2.3232622	4.905138	2.3386521	2.6504617	2.5024276	2.3241014	2.3217614	2.3227983	2.3228066	2.3223374
"ASHGV40001170"	4.7871604	4.086558	4.6871257	3.608266	4.4536443	4.198935	4.149446	4.4589195	5.3196764	4.6292257	4.679474	4.5800447
"ASHGV40001171"	3.697662	2.6025174	4.08638	3.0889654	3.5008357	3.0341363	2.327759	4.279619	4.003287	4.313715	3.0527844	4.2416005
"ASHGV40001172"	2.328119	2.455388	3.2355468	2.3379145	2.3386521	2.4718165	2.7789884	2.6452172	3.0479624	2.3227983	2.425857	2.55017
"ASHGV40001173"	6.730421	6.2991676	6.6733837	6.005276	5.903716	6.493096	6.2911835	6.5475883	6.896107	6.695387	6.646617	6.7774878
"ASHGV40001174"	3.3452082	4.0901546	3.644923	3.9821548	4.225619	4.2996154	4.184293	4.3499165	2.748671	3.665306	3.2046824	3.4476733
"ASHGV40001175"	2.328119	3.3275328	2.3232622	3.5221405	2.3386521	2.5540814	2.327759	2.3241014	2.3217614	2.3227983	2.3228066	2.3223374
"ASHGV40001176"	3.3372104	3.865772	3.4426336	4.6907454	3.4191914	4.004872	3.321581	3.2368324	3.4519353	3.5103402	2.9127526	3.6275022
"ASHGV40001177"	7.00826	7.242494	6.77242	6.1964307	6.5027246	7.6173935	6.7936244	6.5007625	7.2330766	6.5792766	6.6351156	6.7443395
"ASHGV40001178"	3.1651073	2.323843	2.3232622	2.3379145	2.3386521	2.3219411	2.327759	2.3241014	2.3217614	2.3227983	2.3228066	2.3223374
"ASHGV40001179"	2.328119	2.323843	2.3232622	2.3379145	2.3386521	2.3219411	2.327759	2.3241014	2.3217614	2.5266821	2.3228066	2.3223374
"ASHGV40001180"	2.328119	2.323843	2.3232622	2.3379145	2.3386521	2.3219411	2.327759	2.3241014	2.3217614	2.3227983	2.3228066	2.3223374
"ASHGV40001181"	5.2777824	4.057851	5.122818	2.3379145	4.981209	4.991723	5.0565395	4.610452	5.042119	4.282476	4.970412	4.749434
"ASHGV40001182"	6.208424	5.672416	6.374411	5.8103223	4.6586394	5.974225	5.7901835	6.6013336	6.983955	6.7274218	6.5650277	6.9024944
"ASHGV40001183"	3.95261	3.6076367	3.2654068	4.174558	4.3407927	4.4144855	3.998518	4.048018	4.666197	3.6936662	4.50162	3.3375425
"ASHGV40001184"	4.748659	4.902575	4.9053864	4.719965	3.9598649	5.2862086	4.0348077	4.4934607	4.5488114	4.5946236	4.306041	4.624355
"ASHGV40001185"	7.0222054	9.3467245	10.00655	10.373496	9.697047	8.248952	9.045053	7.4921513	7.269724	7.3200207	7.836436	7.3953695
"ASHGV40001186"	2.328119	2.323843	2.3232622	2.3379145	2.3386521	2.3219411	2.327759	2.3241014	2.3217614	2.3227983	2.3228066	2.3223374
"ASHGV40001187"	2.328119	2.6794941	2.3232622	2.3379145	2.3386521	2.4577034	2.327759	2.3241014	2.3217614	2.360691	2.3228066	2.3223374
"ASHGV40001188"	8.035362	6.128007	8.082655	5.985224	7.699011	6.337828	6.8670244	6.4236856	7.901609	6.359292	7.6948624	5.947914
"ASHGV40001189"	2.328119	2.323843	2.3232622	2.3379145	2.3386521	2.7761416	2.6159248	2.3241014	2.3217614	2.3227983	2.3228066	2.3223374
"ASHGV40001190"	4.89675	6.0041428	5.5915117	6.6220045	5.586387	5.5626926	6.332952	4.671119	4.9269433	4.7507405	5.4323263	5.302485
"ASHGV40001191"	2.328119	2.4487007	2.3232622	2.3379145	2.3386521	2.3219411	2.327759	2.843633	2.5629408	2.3227983	2.3228066	2.8248863
"ASHGV40001192"	6.8868103	8.754896	7.058445	8.655789	7.3953695	7.898497	6.10839	7.6235523	8.6924925	7.345137	8.155239	7.72685
"ASHGV40001193"	5.842907	6.6992283	6.9555497	7.255683	6.8876624	6.5442505	6.900381	6.242537	5.974225	6.681296	6.078814	6.6489215
"ASHGV40001194"	5.404828	3.9577057	3.6151745	4.6144257	5.0265074	2.5409594	5.630475	2.8180122	5.2005954	2.7279334	5.9446588	2.3223374
"ASHGV40001195"	3.311817	3.51691	3.6671107	3.7825375	4.0414944	3.3726327	4.45632	3.9213758	3.402087	4.248312	3.6065016	4.016356
"ASHGV40001196"	5.6252584	4.2349052	3.4078345	2.3379145	3.963631	4.8572288	2.952436	5.27125	4.579577	5.2024846	4.1811843	5.1702266
"ASHGV40001197"	2.328119	2.6253738	2.3232622	2.6877606	2.9840295	2.3219411	2.50899	2.3241014	2.615486	2.3227983	2.661299	2.3223374
"ASHGV40001198"	2.328119	2.323843	2.3232622	2.3379145	2.3386521	2.3219411	2.327759	2.5425005	2.3217614	2.3227983	2.3228066	2.3223374
"ASHGV40001199"	2.328119	2.323843	2.3232622	2.3379145	2.3386521	2.3219411	2.327759	2.3241014	2.3217614	2.3227983	2.3228066	2.3223374
"ASHGV40001200"	3.6996508	2.8998485	3.5044785	3.3876402	3.422093	3.0189476	3.5718095	3.5390992	4.048018	3.5003765	3.2978365	3.114925
"ASHGV40001201"	4.963891	4.1782384	4.1742697	3.5462067	3.886573	4.252772	3.2198603	4.313567	4.922788	4.4044724	4.453155	4.645536
"ASHGV40001202"	2.328119	2.323843	2.3232622	2.3379145	2.3386521	2.3219411	2.327759	2.3241014	2.3217614	2.3227983	2.3228066	2.3223374
"ASHGV40001203"	2.328119	2.323843	2.3232622	2.3379145	2.3386521	2.3219411	2.615486	2.3241014	2.3217614	2.3227983	2.3228066	2.7943494
"ASHGV40001204"	2.328119	2.428438	2.816384	2.3379145	2.3386521	2.3219411	2.327759	2.4956355	2.4286535	2.8056622	2.3228066	2.3223374
"ASHGV40001205"	2.328119	2.323843	2.4649315	2.3379145	2.3386521	2.3219411	2.327759	2.3241014	2.3217614	2.3227983	2.3228066	2.3223374
"ASHGV40001206"	4.904132	6.3265753	5.447124	6.6398096	4.947522	5.920428	5.1221423	4.8572288	4.498156	4.91753	4.8611684	5.468411
"ASHGV40001207"	2.328119	2.323843	2.3232622	2.3379145	2.3386521	2.3219411	2.327759	2.3241014	2.3217614	2.3227983	2.3228066	2.3223374
"ASHGV40001208"	8.478544	8.198697	7.7727985	8.361275	8.117321	8.106153	8.68504	7.4167743	7.8709674	7.275232	8.085731	7.5552807
"ASHGV40001209"	2.7642295	2.323843	2.3232622	2.3379145	2.3386521	2.6214154	3.0173151	2.6131268	2.7567132	2.3227983	2.3596432	2.552896
"ASHGV40001210"	2.328119	2.323843	2.3232622	2.3379145	2.3386521	2.3219411	2.327759	2.3241014	2.3217614	2.3227983	2.3228066	2.3223374
"ASHGV40001211"	2.328119	2.323843	2.3232622	2.3379145	2.3386521	2.3219411	2.327759	2.3241014	2.3217614	2.3227983	2.3228066	2.3223374
"ASHGV40001212"	2.9014392	4.7457156	4.376273	4.426494	4.9707212	4.856082	5.8854465	5.000722	4.3948884	4.611457	4.97345	3.7739105
"ASHGV40001213"	3.4339242	4.3311973	3.9577057	5.03923	3.6568832	4.0245466	3.882287	2.3241014	3.8260078	2.3830435	3.7609227	2.3837633
"ASHGV40001214"	4.079278	3.2949493	3.917475	3.8192265	3.5603802	4.067673	4.1582723	3.7430809	4.413815	3.8471866	5.414781	3.900039
"ASHGV40001215"	2.328119	3.5175962	2.3232622	3.05472	2.7793498	3.6069293	2.327759	2.9979584	2.3217614	3.992824	2.3228066	4.038277
"ASHGV40001216"	3.9097273	4.128205	4.3354363	3.5379782	4.4071074	4.4606895	4.842418	4.822391	2.7583048	4.21335	4.103348	4.148241
"ASHGV40001217"	2.328119	2.323843	2.8129249	2.3379145	2.3386521	2.3219411	3.3373904	3.230461	2.3217614	2.6747055	2.3228066	2.3223374
"ASHGV40001218"	8.527854	8.465864	7.922185	8.870123	7.7224216	8.352409	8.202512	8.759142	8.468385	8.6089115	8.2146635	8.151173
"ASHGV40001219"	3.800354	4.8346334	2.413096	4.041621	2.3386521	5.2101045	2.327759	4.082448	5.1098557	4.3922257	4.3199472	4.3767314
"ASHGV40001220"	2.328119	2.323843	2.3232622	2.3379145	2.3386521	2.3219411	2.327759	2.3241014	2.3217614	2.3227983	2.3228066	2.3223374
"ASHGV40001221"	2.328119	2.5294688	2.3232622	2.87797	2.3386521	2.3599176	2.327759	2.3241014	2.3217614	2.3227983	2.3228066	2.3223374
"ASHGV40001222"	10.535945	11.76947	12.501585	11.854495	12.335594	11.769078	12.026238	11.936191	10.767311	11.91923	11.121768	11.906841
"ASHGV40001223"	6.6862764	7.4510446	6.582494	8.381326	6.6256013	7.2544537	6.7954354	7.2133822	7.1973476	6.915826	7.094697	6.93135
"ASHGV40001224"	2.328119	2.323843	2.3232622	2.3379145	2.3386521	2.3219411	2.327759	2.3241014	2.3217614	2.3227983	2.3228066	2.3223374
"ASHGV40001225"	7.1566844	7.404294	7.340517	7.849032	7.301456	7.183606	7.429447	7.590487	7.158328	7.8404284	7.1076937	7.798318
"ASHGV40001226"	5.342779	4.187431	4.7337275	4.1399097	4.522038	3.4027514	5.2010136	4.573888	5.70015	4.6793346	5.1520762	4.688101
"ASHGV40001227"	6.1077223	3.6395748	5.1482153	3.02331	5.054323	3.2479496	5.153737	4.274553	6.7449408	4.091858	6.3624225	3.999506
"ASHGV40001228"	10.358391	10.782067	9.648409	11.065013	9.964045	10.954448	11.301478	11.205906	11.341259	10.871042	11.59228	10.835138
"ASHGV40001229"	2.9107256	3.6167371	3.3784235	2.3379145	3.2970176	3.313103	4.1705265	3.728746	3.1369796	3.7051337	2.8292284	3.0151236
"ASHGV40001230"	2.328119	2.323843	4.62321	2.3379145	3.5872967	2.3219411	2.327759	2.8363442	2.3217614	2.3227983	2.3228066	2.3223374
"ASHGV40001231"	4.6275396	5.7392325	2.4797916	6.924621	2.3386521	2.3219411	3.1937683	2.3241014	2.3217614	2.3227983	2.3228066	2.919084
"ASHGV40001232"	2.328119	2.323843	2.3232622	2.3379145	2.3386521	2.3219411	2.327759	2.3241014	2.3217614	2.3227983	2.3228066	2.3223374
"ASHGV40001233"	2.328119	2.323843	2.3232622	2.3379145	2.3386521	2.3219411	2.327759	2.3241014	2.3217614	2.3227983	2.3228066	2.3223374
"ASHGV40001234"	2.328119	2.323843	2.3232622	2.6121094	2.3386521	2.3219411	2.327759	2.3241014	2.7111142	2.3227983	2.9894679	2.3223374
"ASHGV40001235"	6.228862	5.166927	4.893931	5.9735417	5.218001	4.196776	5.0425453	4.158109	4.415222	4.545936	5.0734615	5.351902
"ASHGV40001236"	2.328119	2.4038658	2.3724687	2.3379145	2.3386521	2.3219411	2.7180614	2.7496943	2.341883	2.5464141	2.7313454	2.3223374
"ASHGV40001237"	4.75878	5.122818	5.1332464	4.9171324	4.918464	4.8436527	5.42867	4.601476	4.622287	4.640015	4.899578	4.383756
"ASHGV40001238"	10.075339	10.287083	10.603278	10.019703	10.274337	10.515778	9.98257	10.874485	10.489117	10.619266	10.267444	9.91163
"ASHGV40001239"	3.732223	3.5829706	4.0627856	3.358987	3.6836257	2.3676772	3.9177723	2.8458948	3.3313618	2.436531	2.6971176	2.8987803
"ASHGV40001240"	3.1178741	3.206546	2.8989441	3.431604	2.9642982	2.3219411	2.327759	2.3241014	3.0991652	2.3227983	2.800015	2.3223374
"ASHGV40001241"	3.617485	4.5914993	4.244221	4.3358817	4.079425	4.5253153	4.2462063	4.6136084	3.1820722	4.36956	3.8066528	4.7981534
"ASHGV40001242"	3.1613414	2.323843	2.8577857	3.4676821	3.6554782	3.1324744	3.176846	2.3241014	3.6369288	3.1813872	2.7449543	2.7347822
"ASHGV40001243"	2.328119	3.71263	2.3232622	4.3292007	2.3386521	3.6718473	2.327759	2.3241014	2.3217614	2.3227983	2.3228066	2.3223374
"ASHGV40001244"	4.5035906	2.323843	3.0146172	2.3379145	2.3386521	2.5788205	2.7628195	2.3241014	6.974666	2.3227983	6.312829	2.4130037
"ASHGV40001245"	2.328119	2.323843	2.3232622	2.3379145	2.3386521	2.3219411	2.327759	2.3241014	2.3217614	2.3227983	2.3228066	2.3223374
"ASHGV40001246"	6.226874	7.2979918	8.148111	7.713729	7.970285	7.1718245	7.5833807	7.061145	4.655121	6.55948	6.055783	5.639283
"ASHGV40001247"	2.328119	2.323843	2.3232622	2.3379145	2.3386521	2.3219411	2.327759	2.3241014	2.3217614	2.3227983	2.3228066	2.3223374
"ASHGV40001248"	2.328119	2.323843	2.3232622	2.3379145	2.3386521	2.3219411	2.327759	2.3241014	2.3217614	2.3227983	2.3228066	2.3223374
"ASHGV40001249"	5.93996	4.4871864	5.631138	4.828374	5.7418923	4.6494203	6.6147585	4.933353	3.772145	4.769003	4.863026	4.354977
"ASHGV40001250"	2.328119	2.323843	2.3232622	2.3379145	2.3386521	2.3219411	2.327759	2.3241014	2.3217614	2.3227983	5.352201	2.3223374
"ASHGV40001251"	5.6156225	5.0303564	5.907849	5.219729	5.535975	5.099552	5.2473445	5.498333	5.59295	5.358986	5.399265	5.590176
"ASHGV40001252"	3.4035473	2.7277067	3.3533578	3.1840696	2.3386521	2.4509382	3.038825	2.8375285	3.7248127	2.9721382	3.2947702	2.968766
"ASHGV40001253"	3.112863	2.4975836	3.0970955	2.9161422	3.0419858	3.483984	3.4641695	2.3241014	3.2053583	3.2384074	3.064708	2.8957036
"ASHGV40001254"	4.7704225	6.1334953	5.271757	6.8286934	5.460173	6.07349	5.6019015	5.031087	4.6519904	5.291359	4.870515	5.352635
"ASHGV40001255"	2.328119	2.323843	2.3232622	2.3379145	2.3386521	2.3219411	2.327759	2.3241014	2.3217614	2.3227983	2.3228066	2.3223374
"ASHGV40001256"	2.328119	2.323843	2.3232622	2.3379145	2.3386521	2.3219411	2.327759	2.3241014	2.3217614	2.3227983	2.3228066	2.3223374
"ASHGV40001257"	4.8390384	4.2730794	4.2026114	4.1661873	3.8475533	4.9343057	4.6487985	4.3316083	4.8601017	4.2317896	4.7715387	4.033839
"ASHGV40001258"	9.072782	9.270336	10.207508	9.297792	9.697708	9.451646	8.951149	9.513262	10.965986	9.517646	10.396389	9.53712
"ASHGV40001259"	10.502368	10.232533	9.035835	10.207508	9.102977	10.172619	8.899396	11.631081	10.996719	11.496829	10.428501	11.153507
"ASHGV40001260"	7.1474032	6.300874	6.7040367	6.3245077	6.750255	6.4153223	7.3428054	6.7396917	7.13848	6.68929	6.7119155	6.837485
"ASHGV40001261"	8.730488	7.600791	8.12806	7.379591	9.178495	7.7675333	9.798685	7.324422	8.923438	9.403136	9.154955	10.367081
"ASHGV40001262"	7.4893007	8.989142	10.269512	10.140835	9.702516	7.189375	6.990724	7.779149	7.7380066	7.657716	7.414665	7.632201
"ASHGV40001263"	6.790962	6.5066876	6.0667043	6.7836013	6.1798606	6.5932484	6.499459	6.891724	7.000134	7.1288705	6.702462	7.5882096
"ASHGV40001264"	2.7363737	2.323843	3.6202018	2.9919248	2.3386521	2.346009	3.2531834	2.3241014	2.8387246	2.7886813	2.5990155	2.3223374
"ASHGV40001265"	2.328119	2.323843	2.3232622	2.3379145	2.3386521	2.3219411	2.327759	2.3241014	2.3217614	2.3227983	2.3228066	2.3223374
"ASHGV40001266"	2.328119	2.323843	2.3232622	2.3379145	2.3386521	2.3219411	2.327759	2.3241014	2.4056058	2.3227983	2.3228066	2.3223374
"ASHGV40001267"	2.328119	2.323843	2.3232622	2.3379145	2.3386521	2.3219411	2.327759	2.3241014	2.3217614	2.3227983	2.3228066	2.3223374
"ASHGV40001268"	9.145721	7.6141176	8.224812	7.3476114	8.206439	7.9480853	8.178419	8.211325	8.963472	8.157858	8.589411	8.235404
"ASHGV40001269"	10.686416	11.880878	10.787558	12.730852	10.933607	11.104927	10.538952	10.376054	9.973735	10.315809	10.180963	10.51268
"ASHGV40001270"	2.328119	2.323843	2.3232622	2.3379145	2.3386521	2.3219411	2.327759	2.3241014	2.3217614	2.3227983	2.3228066	2.3223374
"ASHGV40001271"	2.328119	2.323843	2.3232622	2.3379145	2.3386521	2.378755	2.327759	2.3241014	2.3217614	2.4139128	2.3228066	2.3223374
"ASHGV40001272"	2.328119	2.323843	2.3232622	2.3379145	2.3386521	2.3219411	2.327759	2.3241014	2.3217614	2.3227983	2.3228066	2.3223374
"ASHGV40001273"	4.02225	4.2699075	4.7912707	3.798517	4.3945556	5.3767443	4.156048	6.355482	4.610452	5.846201	3.8089828	5.5766125
"ASHGV40001274"	3.5863717	5.9923086	6.2125688	6.297335	5.8975177	5.6639495	5.7480135	5.8272705	3.8941689	5.760745	4.7483983	5.7738686
"ASHGV40001275"	7.8846273	8.6797	8.223143	9.028839	7.52079	8.428926	6.3432736	7.911989	8.900291	8.63098	8.164687	9.390216
"ASHGV40001276"	2.328119	2.323843	2.3232622	2.3379145	2.3386521	2.3219411	2.327759	2.3241014	2.3217614	2.3227983	2.3228066	2.3223374
"ASHGV40001277"	2.328119	2.323843	3.2509024	2.3379145	2.64772	2.3219411	2.327759	2.9313745	2.8124602	2.3227983	2.55017	3.324371
"ASHGV40001278"	2.328119	2.323843	2.3232622	2.3379145	2.3386521	2.6918	2.327759	2.50899	2.3217614	2.937285	2.3228066	2.3223374
"ASHGV40001279"	2.328119	2.323843	2.425857	2.3379145	2.3386521	2.3219411	2.327759	2.3241014	2.3217614	2.3227983	2.3228066	2.3223374
"ASHGV40001280"	5.5656123	5.313464	5.4113955	5.142745	4.839994	4.9287224	4.6649847	6.043239	4.9972663	5.7993884	4.4503317	5.4832754
"ASHGV40001281"	8.6089115	8.252164	8.336966	6.4935327	8.149755	8.90381	7.819441	8.891395	9.044201	8.756011	8.588302	8.60436
"ASHGV40001282"	7.267248	6.1729946	7.6500473	4.615091	7.3252993	6.696555	6.4050255	8.000327	7.540291	7.5958104	7.068513	7.340693
"ASHGV40001283"	3.4659653	7.240816	2.3232622	3.3888032	2.3386521	7.886158	2.327759	8.487094	2.3217614	8.3233185	2.3228066	8.155802
"ASHGV40001284"	4.9690948	3.8293612	5.095914	3.975255	4.750591	4.487953	4.271531	5.1293406	5.0843053	5.1315675	4.755633	5.0138955
"ASHGV40001285"	2.328119	3.8652089	2.3232622	5.8857117	2.3386521	3.4735463	2.6572666	4.4772296	2.590233	3.4284196	2.3228066	3.7393856
"ASHGV40001286"	5.663229	5.93916	6.4733424	5.8527474	6.1607676	5.9910817	6.428562	6.8846526	5.395253	6.7086353	5.7898145	6.6889544
"ASHGV40001287"	4.93783	5.606247	3.907304	5.1009607	4.047522	5.7452087	4.117511	5.6138787	5.6521115	5.411786	5.365008	5.4381714
"ASHGV40001288"	4.0069594	5.53227	5.6734676	5.9518304	5.8090167	5.4236016	5.6279	5.601027	4.1970134	5.7676954	5.87401	5.522967
"ASHGV40001289"	2.328119	2.323843	2.3232622	3.4526074	2.3386521	2.3219411	2.327759	2.3241014	2.3217614	2.3227983	2.3228066	2.3223374
"ASHGV40001290"	12.987255	11.978991	12.379643	12.659614	12.3151865	11.548065	12.435329	11.34838	14.329902	11.331694	13.64841	11.2849865
"ASHGV40001291"	3.079654	3.045424	4.6489124	3.5468261	4.3722	2.3219411	3.5932088	2.3241014	3.3210604	2.5413918	3.3505445	2.3223374
"ASHGV40001292"	6.273131	7.2311254	6.2681246	6.209722	5.763401	8.009108	5.7613	8.552393	6.183805	8.23082	5.808141	7.852172
"ASHGV40001293"	14.811839	11.907603	13.58636	12.505629	13.311394	11.320759	13.4441185	11.143194	13.741511	11.296029	13.49602	11.252895
"ASHGV40001294"	6.1201286	6.816581	6.3696413	7.30773	6.4772468	6.6559443	6.7283807	6.406692	6.1755047	6.569392	6.1382384	6.503318
"ASHGV40001295"	4.2761626	5.195323	4.4592814	4.3352666	5.0928664	5.916626	4.867058	6.0169735	4.265815	5.8349667	3.9999998	5.327163
"ASHGV40001296"	2.328119	2.323843	2.3232622	2.3379145	2.3386521	2.3219411	2.327759	2.3241014	2.3217614	2.3227983	2.3228066	2.3223374
"ASHGV40001297"	2.328119	2.323843	3.0617235	2.3379145	2.936936	2.3219411	2.327759	2.3241014	2.3217614	2.524567	2.3228066	2.3223374
"ASHGV40001298"	2.328119	2.9175887	3.4698603	3.0597982	3.3888032	2.4475765	4.2430906	2.3241014	5.2294035	2.3227983	5.0533657	2.3223374
"ASHGV40001299"	3.4540248	3.192497	3.6243825	3.2293513	3.1277926	2.904481	3.2012599	3.2526045	3.3218873	2.7073307	3.1283245	3.1658046
"ASHGV40001300"	5.0493145	3.7553656	4.7713485	3.9272563	4.6089144	4.070005	5.297979	3.9763331	5.342779	4.3225517	5.1647015	3.7339199
"ASHGV40001301"	4.085974	5.1350846	5.3660727	5.6207	5.141202	5.2005954	5.3941584	4.7732778	4.4951243	4.884459	4.942189	4.6924725
"ASHGV40001302"	7.8665733	6.734031	6.7119155	7.3903437	6.8661337	7.0256004	7.243517	7.1159005	7.585186	7.050094	7.642002	7.0704374
"ASHGV40001303"	10.584671	9.293135	9.103892	9.8373375	8.57226	8.983584	7.2970443	9.774094	10.41511	9.826934	9.798991	9.99173
"ASHGV40001304"	2.8498003	2.323843	2.4632046	3.057455	3.2398148	3.0041316	2.96788	2.3241014	3.1002855	3.6289752	3.643164	2.357584
"ASHGV40001305"	2.9573164	2.323843	2.3232622	2.3379145	2.3386521	2.3219411	2.327759	2.4932384	2.980371	2.3227983	2.5287585	2.3223374
"ASHGV40001306"	9.348659	9.765612	9.233801	10.685625	9.42541	8.732635	9.684733	8.198457	9.614941	8.357158	9.549192	8.441041
"ASHGV40001307"	5.84235	7.9861007	6.714995	8.371314	6.217522	7.2347026	6.3990865	5.515721	5.3605757	5.51366	5.9054775	5.576079
"ASHGV40001308"	8.361528	7.8757367	8.250011	8.795834	8.601667	6.8363824	9.003234	6.4978113	7.3536158	6.44507	8.107339	6.68929
"ASHGV40001309"	2.328119	2.323843	2.3232622	2.3379145	2.3386521	2.3219411	2.327759	2.3241014	2.3217614	2.3227983	2.3228066	2.3223374
"ASHGV40001310"	6.97271	6.5119715	6.9075947	7.819441	6.9691825	5.524653	7.1238894	5.505237	7.177288	5.778554	6.559827	5.720445
"ASHGV40001311"	4.514522	7.132309	6.5943356	5.2320933	7.4637017	7.774397	8.292234	8.001791	4.050063	7.746492	6.937131	7.6720934
"ASHGV40001312"	5.815545	5.629029	5.982058	5.4195294	6.2390184	6.2554994	6.4219465	6.0162244	5.0161114	5.8870544	5.4410973	5.7097635
"ASHGV40001313"	2.328119	2.323843	2.3232622	2.3379145	2.3386521	2.8025157	2.327759	3.2985792	2.3217614	2.4817781	2.3228066	2.8362062
"ASHGV40001314"	7.5785065	7.305148	7.6327186	6.2412252	7.61309	7.9633703	7.614505	10.06968	8.50349	9.77096	7.8006196	9.207857
"ASHGV40001315"	3.2520227	2.323843	2.6291196	2.3379145	2.3386521	2.3219411	2.327759	2.3241014	3.1451328	2.5928311	2.816384	3.0967627
"ASHGV40001316"	2.328119	3.3825083	2.3232622	2.3379145	3.4619493	2.5096269	3.4207191	2.3241014	3.1589656	2.3227983	2.684888	2.3223374
"ASHGV40001317"	3.7034492	2.323843	3.6539328	2.3379145	2.9861774	3.2625718	3.2407107	2.478077	2.3217614	3.0925145	2.3228066	3.6115427
"ASHGV40001318"	9.706836	9.457947	7.9092135	8.064032	7.96441	10.112831	8.0364895	10.284437	8.621661	10.829332	8.125165	11.291535
"ASHGV40001319"	9.906136	8.90624	7.1270323	8.011103	8.2146635	9.391005	9.250409	10.4711485	11.24011	10.680496	10.668957	10.900356
"ASHGV40001320"	2.328119	2.323843	2.3232622	2.3379145	2.3386521	2.34372	3.0238364	2.4776232	2.3217614	2.3227983	2.3228066	2.3656802
"ASHGV40001321"	8.985488	7.7834845	9.906637	7.389675	9.446411	8.304135	8.530365	8.061598	9.165433	8.085395	8.662253	7.866889
"ASHGV40001322"	2.328119	2.323843	2.3232622	2.9857485	2.3386521	2.3219411	2.327759	2.3241014	2.3217614	2.3227983	2.3228066	2.3223374
"ASHGV40001323"	4.7379856	4.4041743	4.9385676	3.5566545	3.9516776	4.8028193	3.7410052	4.6608524	2.8735898	4.841002	2.3228066	4.892892
"ASHGV40001324"	7.0387135	4.833241	6.5117784	5.013193	6.2949185	5.041986	5.8047056	6.708181	6.713616	6.464438	6.186126	5.517753
"ASHGV40001325"	6.3646855	6.24989	6.7319593	6.183805	6.4713387	6.489359	6.6832337	7.0272937	6.319557	6.7223845	6.3076067	6.2030067
"ASHGV40001326"	6.3644786	7.1994658	5.6696467	7.6363606	7.2027025	6.6956425	6.702462	6.5936513	6.5970764	6.7003603	6.81224	6.4427676
"ASHGV40001327"	4.8162336	4.828834	4.747195	5.087359	4.779744	4.5783615	5.24748	4.4349713	4.7777567	4.50556	4.871933	4.4533987
"ASHGV40001328"	6.6894836	6.45951	7.142	5.216879	6.9470572	7.1538754	6.496501	6.9479775	6.77163	6.950281	6.4463816	6.9196315
"ASHGV40001329"	4.8829017	4.2564144	4.718013	4.6574154	3.7506194	4.167743	4.8428755	4.7305093	4.5704813	4.493177	4.3877325	4.489787
"ASHGV40001330"	2.328119	2.323843	2.3232622	2.3379145	3.0132153	2.3219411	2.327759	2.3241014	2.3217614	2.3227983	2.3228066	2.3223374
"ASHGV40001331"	10.080445	9.7370615	9.773329	9.062619	9.648734	10.032871	9.519892	10.553374	10.208633	10.304157	9.783528	10.077946
"ASHGV40001332"	5.7830405	4.7009625	5.724308	5.347721	5.2921762	4.658457	4.3354363	4.4822116	5.4427967	4.8056602	4.305271	5.0588846
"ASHGV40001333"	2.328119	2.323843	2.3232622	2.3379145	2.3386521	2.3219411	2.327759	2.3241014	2.3368661	2.3227983	2.3228066	2.3223374
"ASHGV40001334"	2.328119	2.5703547	2.3232622	3.2730174	2.708133	2.5294688	2.327759	2.3241014	2.3217614	2.3227983	2.3228066	2.3223374
"ASHGV40001335"	2.861726	3.537571	4.3954244	3.8897533	3.777714	3.821172	4.3593583	4.6299086	3.917475	4.3348866	2.9770837	4.3749957
"ASHGV40001336"	8.42068	7.080321	7.9782	6.2901416	7.9018393	7.5093837	7.5771165	7.5464206	8.459604	7.6157575	8.111405	7.729182
"ASHGV40001337"	3.5991442	4.0473866	3.8900723	3.3557208	3.5771136	4.537301	3.108138	3.9180794	3.681369	3.5365617	3.3368363	4.3125386
"ASHGV40001338"	5.3196764	6.459687	7.2750297	6.8143835	6.97515	6.397168	6.158372	6.686544	5.401132	6.1734366	5.545508	5.845958
"ASHGV40001339"	13.501284	12.6540165	12.197147	13.28166	11.941107	11.970663	11.811498	12.352678	13.1746855	12.221537	12.5508375	12.057756
"ASHGV40001340"	2.564477	2.323843	2.9563322	2.3379145	2.3386521	2.3219411	2.327759	2.3241014	2.3217614	2.3227983	2.3228066	2.3223374
"ASHGV40001341"	2.328119	2.6200676	2.3232622	2.3379145	2.3386521	2.3219411	3.1538131	2.3241014	2.3217614	2.392265	2.3228066	2.78148
"ASHGV40001342"	4.9451866	5.7780714	5.5615187	6.015244	5.2012568	5.805806	5.6626043	7.4927125	4.9047785	6.874519	4.9914594	6.2034802
"ASHGV40001343"	7.9639688	6.7160535	9.354185	6.5001707	8.857636	6.940166	7.3628316	7.717525	8.410507	8.132846	7.9985876	8.509779
"ASHGV40001344"	2.328119	2.323843	2.3232622	3.1422343	2.3386521	2.3219411	2.327759	2.3241014	2.3217614	2.3227983	2.3228066	2.3223374
"ASHGV40001345"	4.739163	4.586209	5.3873863	4.873694	4.7654686	4.9423013	4.1084747	4.6977544	5.015115	4.669497	4.5224886	4.810257
"ASHGV40001346"	2.328119	2.323843	2.3232622	2.3379145	2.3386521	2.3219411	3.5207174	2.3241014	2.3217614	2.3227983	2.3228066	2.3223374
"ASHGV40001347"	2.328119	2.7161524	4.74532	3.2474334	3.5282416	2.341155	2.327759	3.3153024	2.3217614	2.3227983	2.3228066	2.3223374
"ASHGV40001348"	2.328119	2.323843	2.9486847	2.3379145	2.3386521	2.3219411	2.327759	2.3241014	2.3217614	2.3807468	2.3228066	2.83027
"ASHGV40001349"	3.549096	2.323843	3.1276572	2.3379145	3.53679	2.3219411	3.5730355	2.3241014	2.7637804	2.5409594	2.6974814	2.3223374
"ASHGV40001350"	10.530953	10.712125	10.1749	9.664462	10.025711	11.195523	9.938539	10.973876	10.043571	11.01462	9.969202	11.146658
"ASHGV40001351"	8.122023	8.489639	8.3375635	9.14835	8.781895	8.309834	9.371647	7.562224	7.3465834	7.9092135	8.094665	8.240046
"ASHGV40001352"	4.7665253	5.1169252	3.782689	6.150239	3.5706732	4.0769153	3.2996922	3.9845645	4.100811	3.4245448	3.4892402	3.7820747
"ASHGV40001353"	2.9474542	2.323843	2.93649	2.3379145	2.3386521	2.3219411	2.327759	2.5046356	4.2713594	2.3227983	3.4112685	2.3625124
"ASHGV40001354"	2.681891	4.1247287	4.5327587	3.9717855	4.3992143	3.9212096	3.8867254	4.0724597	6.1063504	3.9873374	5.5828524	3.1392992
"ASHGV40001355"	5.1286345	8.695066	7.065952	9.959711	6.7263227	7.4320817	6.8851604	6.6805496	5.5774384	6.627715	6.1587873	6.6431317
"ASHGV40001356"	4.3752255	4.1143293	3.9410186	4.2979054	4.1298013	4.259541	4.383047	4.44212	4.485132	4.147882	4.2327514	4.534812
"ASHGV40001357"	4.608797	4.4943924	4.5432825	4.2024317	4.3987594	4.845568	3.7734709	5.115781	4.699676	5.0782976	4.517536	5.204051
"ASHGV40001358"	5.2576637	6.417732	6.8313622	7.4138827	6.2768245	5.2863736	5.2142563	4.641863	5.2507067	5.0179734	5.102306	4.884459
"ASHGV40001359"	4.737151	2.323843	2.861726	2.3379145	3.7839417	3.1243465	4.3922257	3.7627883	4.6941032	2.9877374	4.411098	2.547874
"ASHGV40001360"	5.445822	2.5167694	4.104038	3.4885943	3.7290142	2.3219411	4.1523485	2.3241014	6.477833	2.3227983	5.9613338	2.3223374
"ASHGV40001361"	3.4522953	5.01494	5.516694	5.994787	4.6841216	4.409647	3.4070253	2.9861774	3.7694354	2.750657	3.4574854	3.0419858
"ASHGV40001362"	2.328119	2.323843	2.3232622	2.3379145	2.3386521	2.4037375	2.327759	2.3241014	2.841305	2.475772	2.3228066	2.3223374
"ASHGV40001363"	2.328119	4.2487035	2.3232622	3.0179822	2.8239565	4.74857	3.5178738	4.2701974	2.3217614	4.8343935	2.895155	5.54756
"ASHGV40001364"	2.8899546	3.948687	2.5443063	4.123275	2.719013	4.228852	3.5233517	3.3919446	2.9063714	2.3227983	2.7766447	2.477896
"ASHGV40001365"	2.8602228	2.919084	2.7948704	3.4129376	2.9846542	2.7596798	2.5198483	3.3396895	3.6441185	3.7246737	2.3228066	3.5325081
"ASHGV40001366"	2.6984777	2.323843	3.293323	2.3379145	3.2047875	2.7293093	3.9404428	3.1550817	3.2728698	2.85892	3.4981775	3.2441626
"ASHGV40001367"	5.5602674	5.91395	5.5539827	5.59607	5.854752	6.1005664	4.8585544	6.1997766	5.654346	6.3646855	5.6863747	6.2137394
"ASHGV40001368"	3.927535	2.477517	3.0147834	2.3379145	3.6735744	2.3378365	3.8319764	2.3241014	3.1658046	3.2398148	3.6678083	3.597529
"ASHGV40001369"	7.088413	7.700244	8.031089	7.361027	7.6571946	8.257571	7.0878925	8.46006	7.775223	8.398904	7.4239216	8.313955
"ASHGV40001370"	5.035034	6.1127515	7.5788965	7.058445	7.304648	4.8371797	6.0830965	4.708223	5.678833	4.97345	5.6356816	4.584634
"ASHGV40001371"	4.671319	3.6844592	4.1877937	4.6461687	4.190009	3.7549763	4.6565742	4.337839	4.4459915	4.0885262	4.0591054	4.2506695
"ASHGV40001372"	6.6032324	5.3795824	5.3113375	4.4689727	5.261948	5.192139	5.266414	5.742972	6.912534	5.8594284	6.430074	5.046883
"ASHGV40001373"	7.0897994	6.9443283	7.0407	7.5480604	6.823182	6.2082157	6.4836626	5.77153	7.547328	6.060503	6.999378	6.4147506
"ASHGV40001374"	2.328119	2.4957592	2.3232622	2.3379145	2.3386521	2.3219411	2.327759	2.3241014	2.3217614	2.3227983	2.3228066	2.3223374
"ASHGV40001375"	2.328119	6.1505594	3.4113753	6.3576994	3.4136	6.8578634	3.3533578	5.5955696	2.651619	5.475149	3.0212474	5.1766167
"ASHGV40001376"	4.4250374	4.0843654	5.2627277	3.7294507	4.816509	3.4836447	3.6487546	3.4341962	2.3217614	3.5035203	2.6122441	3.2907152
"ASHGV40001377"	14.227667	14.16584	13.873959	14.777063	13.721394	13.310401	13.286673	13.088516	14.456199	12.990343	14.087728	12.824207
"ASHGV40001378"	2.328119	3.6221266	2.3232622	2.3379145	2.3386521	4.397236	2.327759	4.3357177	4.9562917	3.5163271	3.8275132	3.592789
"ASHGV40001379"	10.027393	10.785949	10.391868	11.098146	10.203279	10.571035	10.082646	10.663731	9.481897	10.620959	9.53057	10.664808
"ASHGV40001380"	4.2371764	2.323843	2.517188	2.3379145	2.3386521	2.615486	2.327759	2.3241014	2.3217614	2.3227983	2.3228066	2.4402838
"ASHGV40001381"	7.540642	10.643335	8.015531	10.386375	8.107339	10.824327	8.475523	9.114755	7.3403397	8.697834	7.6539755	8.208464
"ASHGV40001382"	2.328119	3.292716	2.570922	2.3379145	3.2876532	3.9056902	2.506155	3.5403023	2.6628575	3.7784247	2.3228066	3.7825375
"ASHGV40001383"	12.563209	12.467848	11.344906	12.666315	11.749347	12.325217	12.232302	12.287133	11.863836	12.386659	12.047866	12.37875
"ASHGV40001384"	10.842001	3.2204874	3.6456068	3.8475533	3.4517934	3.0912702	4.6016917	3.7685683	12.584189	4.7551484	11.823606	5.3534365
"ASHGV40001385"	6.5181084	4.5558343	6.3409905	3.2041965	6.1704044	5.2497344	6.2593184	5.5347986	7.089392	5.0530305	6.9242625	4.5532923
"ASHGV40001386"	5.387462	4.119644	4.8601017	4.1276755	4.719834	3.8867254	5.115924	4.2149706	5.1810417	4.3025346	4.972713	4.587482
"ASHGV40001387"	4.4753504	2.4363139	2.9539714	2.8396559	2.8679557	3.204326	3.0958934	2.3241014	3.7002954	2.3227983	3.3321257	3.2996922
"ASHGV40001388"	13.015192	11.370429	12.676616	11.667038	12.132757	11.338809	12.734425	12.079123	12.616204	12.026238	12.499372	10.604167
"ASHGV40001389"	12.460689	13.163859	13.889838	13.315323	13.718525	13.11615	13.079463	13.284751	13.954509	13.285835	13.654869	13.033026
"ASHGV40001390"	11.849845	10.28667	10.179057	9.976317	10.328237	10.459886	10.691828	11.117535	12.471519	11.4189005	11.894344	11.722051
"ASHGV40001391"	5.4525785	4.996727	4.232378	3.2452347	4.3325086	5.733594	4.23215	5.539547	3.751898	5.63777	3.13308	6.1586666
"ASHGV40001392"	3.3649912	3.0342598	3.3286147	2.3379145	3.016149	2.3219411	2.8216908	2.3241014	4.0979505	2.767959	4.013425	2.3223374
"ASHGV40001393"	16.011251	16.305271	16.418999	16.071995	16.19849	16.222574	16.21728	16.173494	16.532423	16.104877	16.401094	16.181389
"ASHGV40001394"	2.6531997	3.9595633	3.5713816	4.2905126	2.8048253	4.0492797	3.1798623	3.0378785	4.0328374	3.2074547	3.644713	2.3223374
"ASHGV40001395"	2.328119	2.323843	2.3232622	2.3379145	2.3386521	2.3219411	2.327759	2.3241014	2.3217614	2.564008	2.3228066	2.3223374
"ASHGV40001396"	2.328119	2.323843	2.3232622	2.3379145	2.3386521	2.3767476	2.327759	2.3241014	2.3217614	2.3227983	2.3228066	2.3223374
"ASHGV40001397"	11.117535	12.299733	10.436146	11.766384	10.252389	12.694225	9.985673	13.15921	10.6642475	13.472391	10.332719	13.798843
"ASHGV40001398"	4.828037	5.0724854	5.16358	5.728646	5.159135	4.9868646	5.4483223	4.9207845	5.155454	4.6102467	5.1396713	4.662542
"ASHGV40001399"	2.328119	2.323843	2.3232622	2.3379145	2.3386521	2.3219411	2.327759	2.3241014	2.3563583	2.3227983	2.5292234	2.3223374
"ASHGV40001400"	5.9948783	5.1239424	5.27125	5.0189257	5.5481205	5.0638723	5.2518115	4.9208694	6.375955	5.184027	5.8359056	5.2268224
"ASHGV40001401"	9.532588	7.939916	8.558479	7.8875504	8.389972	8.428212	8.668606	9.036156	9.66496	8.754896	9.318674	8.906955
"ASHGV40001402"	4.6107707	4.665479	3.9145844	4.6678376	4.0177445	4.99613	4.309396	4.092376	4.18455	3.9412985	4.276947	4.819911
"ASHGV40001403"	10.402143	10.124186	9.923076	9.99173	9.577051	10.511258	9.183285	10.776113	9.7686405	10.54127	9.1733265	10.329063
"ASHGV40001404"	8.724777	9.817144	9.216373	9.705337	9.202559	9.886257	9.409886	10.428883	10.332719	10.167807	9.893691	9.79733
"ASHGV40001405"	6.9098625	10.9596815	6.2082157	8.64547	6.0092854	11.969945	7.776179	11.095987	5.5594707	11.5086565	6.253655	10.48523
"ASHGV40001406"	3.0065072	2.9019105	2.3232622	3.3972352	3.1226153	2.537403	6.005276	3.264248	2.7293093	3.1607497	2.9001884	3.3580575
"ASHGV40001407"	3.0954812	2.962342	3.0534642	3.4866893	3.667891	2.3219411	3.6019294	4.3586764	2.3217614	2.3227983	2.3228066	2.4072518
"ASHGV40001408"	3.952341	4.2518797	3.9642026	3.9278166	4.2325735	3.964708	3.8950078	4.20905	4.3673654	4.2352347	3.8257556	4.268452
"ASHGV40001409"	4.7319617	5.9986706	5.607679	6.2790427	5.097636	5.7974486	5.105273	4.8029275	5.126891	4.668701	5.1201105	4.6533775
"ASHGV40001410"	8.364354	7.1636176	7.957342	6.7817616	7.94456	7.407563	8.193271	7.9204273	8.774002	7.886158	8.439477	7.768703
"ASHGV40001411"	4.4964533	3.4097228	5.25392	4.1499743	4.656767	3.4699693	3.9692166	3.9494874	2.3217614	3.7661636	2.3228066	2.5206077
"ASHGV40001412"	7.049789	5.5819445	7.680816	5.7457447	7.304239	5.7492595	6.7720604	5.77789	8.634235	5.5145726	8.184852	5.482747
"ASHGV40001413"	11.841407	10.174102	9.529994	10.033303	10.241936	10.729784	11.602131	11.232741	11.826223	11.126426	11.883863	11.0320635
"ASHGV40001414"	5.481612	7.4518466	6.3617916	7.3433127	6.143858	7.514399	6.329066	6.6433773	5.7855625	6.525821	5.838118	6.7392735
"ASHGV40001415"	6.7378716	8.149113	6.793435	8.664185	6.530982	7.5371637	6.621006	7.392725	7.259852	7.41069	7.1620603	7.4529676
"ASHGV40001416"	5.3111567	6.878206	4.3151207	5.444856	4.8109946	7.6426926	5.0577354	9.26851	4.226097	9.182399	4.2031655	9.297792
"ASHGV40001417"	6.3199935	5.0246224	5.8778405	4.1818423	5.4738455	5.5726957	4.52137	6.2863016	6.3027277	5.8845477	5.724922	5.5997696
"ASHGV40001418"	5.8466396	5.3364	5.0390263	5.733594	5.561645	5.8409233	5.44411	5.7946463	5.502959	5.672416	6.313104	5.553264
"ASHGV40001419"	3.6359096	2.323843	2.3232622	2.3379145	3.5015416	3.958419	3.9645963	2.8381991	2.9709587	3.4231143	3.765099	3.5596118
"ASHGV40001420"	3.282372	2.323843	2.7788467	2.3379145	2.3386521	3.2561028	2.327759	4.229188	2.5878444	3.8881626	2.3228066	2.8533492
"ASHGV40001421"	5.300092	4.6841216	3.181577	5.278776	2.3386521	4.7870426	3.1685667	6.134354	4.545181	5.8468823	4.2135134	6.043239
"ASHGV40001422"	2.328119	2.323843	2.3232622	2.3379145	5.9553742	2.8073697	2.327759	2.5197277	2.3217614	2.3227983	2.3228066	2.3223374
"ASHGV40001423"	2.328119	2.323843	2.3232622	2.3379145	2.3386521	2.3219411	2.327759	2.3241014	2.3217614	2.3227983	2.3228066	2.3223374
"ASHGV40001424"	2.328119	2.323843	2.3232622	2.3379145	2.3386521	2.3219411	2.327759	2.3241014	2.3217614	2.3227983	2.3228066	2.3223374
"ASHGV40001425"	5.2918644	3.3626447	3.952742	3.4763167	3.7159426	3.8363042	3.2024503	4.0112867	4.997755	3.977777	4.339491	4.2817774
"ASHGV40001426"	2.328119	2.323843	2.3232622	2.3379145	2.3386521	2.3219411	2.327759	2.3241014	2.3217614	2.3227983	2.3228066	2.3223374
"ASHGV40001427"	2.328119	2.323843	2.5339985	2.3379145	2.3386521	2.3219411	2.327759	2.3241014	2.3217614	2.3227983	2.3228066	2.3223374
"ASHGV40001428"	2.328119	2.323843	2.3232622	2.3379145	2.3386521	2.3219411	2.327759	2.3241014	2.3217614	2.3227983	2.3228066	2.3223374
"ASHGV40001429"	2.328119	2.323843	2.3232622	2.3379145	2.3386521	2.3219411	2.327759	2.3241014	2.3270435	2.3227983	2.6906762	2.5437937
"ASHGV40001430"	8.531347	9.542582	10.311165	10.059902	10.011349	9.049868	9.460695	9.455107	9.22298	9.274126	9.164952	9.213947
"ASHGV40001431"	7.937647	7.2970443	7.7245	6.868301	7.342244	7.590964	7.784397	8.238827	7.034358	7.908427	7.170241	7.8957458
"ASHGV40001432"	2.328119	2.323843	2.3232622	2.3379145	2.3386521	2.3219411	2.327759	2.3241014	2.3217614	2.3227983	2.3228066	2.3223374
"ASHGV40001433"	2.328119	2.323843	2.8096714	3.2919083	2.6752286	2.3219411	3.3099794	2.5224254	2.449448	2.5443063	2.7419205	2.4647262
"ASHGV40001434"	4.426343	5.5805535	5.2687006	6.17824	5.151599	5.8827076	5.728999	5.1143622	5.1352625	4.9059014	5.260944	4.6736803
"ASHGV40001435"	2.328119	2.323843	2.3232622	2.3379145	2.3386521	2.3219411	2.327759	2.3241014	2.3217614	2.3227983	2.3228066	2.3223374
"ASHGV40001436"	3.814532	4.1298013	3.0558639	2.9114149	3.3071563	4.2810583	3.2386074	3.958419	3.2299037	4.6397824	4.041394	5.026278
"ASHGV40001437"	8.4672165	9.291696	8.267079	9.345389	9.608185	9.315543	10.502368	9.495045	9.621275	9.3268585	9.93253	9.262892
"ASHGV40001438"	2.5069468	2.323843	2.3973057	2.817885	2.8197372	2.9587376	3.9564862	3.7723703	2.3544939	2.3227983	2.3228066	2.596587
"ASHGV40001439"	4.9707212	4.789712	4.6246367	5.220172	4.576874	4.0370216	5.0136843	4.834242	4.4324117	4.7535014	4.4492655	3.3380213
"ASHGV40001440"	4.2883677	5.3116074	5.006478	5.66238	4.4744315	5.080316	4.4746246	4.362731	4.402467	4.5239573	3.89108	4.7052727
"ASHGV40001441"	4.6260443	4.405142	4.198296	4.481379	4.3333044	4.2271957	4.099234	5.0196714	6.3496704	5.0240192	5.7207894	4.8327165
"ASHGV40001442"	4.2457385	4.809529	3.9356985	4.946697	3.5516415	3.859317	3.9561017	3.94425	4.603094	3.781654	4.436014	4.282476
"ASHGV40001443"	3.0463367	4.3021965	3.9472327	5.1962166	7.2345085	4.1882277	8.618826	3.2021134	3.0682003	2.9716148	7.0464554	3.644713
"ASHGV40001444"	2.328119	2.323843	3.1594653	2.3379145	2.3386521	2.3219411	2.327759	2.3241014	2.3217614	2.3227983	2.3228066	2.3223374
"ASHGV40001445"	3.5836835	4.2694287	3.6613095	3.4778373	3.3540826	5.024504	3.0850081	3.451059	2.976883	3.8126116	2.3228066	3.3410337
"ASHGV40001446"	2.328119	2.323843	2.3232622	2.3379145	2.3386521	2.3219411	2.327759	2.3241014	2.3217614	2.3227983	2.3228066	2.3223374
"ASHGV40001447"	13.227436	13.090167	13.18753	13.513485	13.800726	12.707836	14.26313	12.982599	13.040014	12.987255	13.771635	13.092376
"ASHGV40001448"	2.328119	2.323843	2.3232622	2.3379145	2.3386521	2.3219411	2.718442	4.1557136	2.3217614	3.9050324	2.3228066	4.1470666
"ASHGV40001449"	2.5711057	2.323843	2.3232622	2.3379145	2.3386521	2.3219411	2.327759	2.3241014	2.3217614	2.3227983	2.3228066	2.3223374
"ASHGV40001450"	2.328119	3.381151	2.3232622	3.2471476	2.3386521	3.3756213	2.8677485	2.3241014	2.683566	2.3227983	2.5771596	2.3223374
"ASHGV40001451"	2.328119	2.323843	2.3232622	2.3379145	2.3386521	2.634218	2.327759	2.3241014	2.3217614	2.3227983	2.3228066	2.3223374
"ASHGV40001452"	3.3210604	3.9345803	3.5052474	3.8273027	3.9660206	4.0800867	3.5702567	3.184453	3.4701195	4.220147	3.37792	3.7385077
"ASHGV40001453"	2.328119	2.6785476	2.3232622	2.3379145	2.3386521	2.3219411	2.327759	2.3241014	2.3217614	2.3227983	2.3228066	2.3223374
"ASHGV40001454"	6.629406	3.831434	4.634759	3.3698592	4.3141694	3.5544186	3.5573974	4.8196664	5.8098736	4.560031	5.493533	4.557981
"ASHGV40001455"	4.364248	5.0834327	4.8640385	5.614265	5.019256	4.812458	5.2602334	4.786578	4.5591693	4.694598	5.11382	4.64138
"ASHGV40001456"	2.328119	2.323843	2.6471505	2.6762345	2.3386521	2.3219411	2.327759	2.3241014	2.3217614	2.3227983	2.3228066	2.3223374
"ASHGV40001457"	2.6626863	4.5793777	2.7386959	5.6222014	2.620677	3.1028588	3.045786	2.3241014	2.7748156	2.3227983	2.5078185	2.3223374
"ASHGV40001458"	13.018008	11.441183	12.363384	11.516456	12.484727	11.464456	12.180526	11.34743	12.310077	11.298557	12.382926	11.285613
"ASHGV40001459"	6.600442	5.9136906	3.0841887	4.453155	3.5289848	6.762611	4.186671	7.1551485	2.9590032	7.511174	3.5727482	7.529155
"ASHGV40001460"	4.8336596	4.223742	4.483539	3.7736533	4.203	4.401975	4.176152	4.100022	5.432141	4.567087	4.7909484	4.7316594
"ASHGV40001461"	2.328119	2.323843	2.451054	2.3379145	2.3386521	2.3219411	2.327759	2.3241014	2.3217614	2.3227983	2.3228066	2.3223374
"ASHGV40001462"	2.328119	2.323843	2.3232622	2.3379145	2.3386521	2.3219411	2.327759	2.3241014	2.3217614	2.3227983	2.3228066	2.3223374
"ASHGV40001463"	2.7889917	2.389963	3.8959155	2.862504	2.3386521	2.9127526	4.2945294	2.3241014	2.3217614	2.4238195	3.0424633	2.6398716
"ASHGV40001464"	2.328119	2.323843	2.3232622	2.3379145	2.3386521	2.3219411	2.327759	2.3241014	2.3217614	2.3227983	2.3228066	2.3223374
"ASHGV40001465"	2.328119	2.323843	2.3232622	2.3379145	2.3386521	2.3219411	2.327759	2.3241014	2.3217614	2.3227983	2.3228066	2.3223374
"ASHGV40001466"	5.659814	6.634723	7.0856743	6.771055	7.3369327	6.7606716	5.7501745	4.7382464	4.638294	4.715061	4.658457	3.8945036
"ASHGV40001467"	2.328119	2.323843	2.3232622	2.3379145	2.3386521	2.3219411	2.327759	2.3241014	2.3217614	2.3227983	2.3228066	2.3223374
"ASHGV40001468"	2.328119	2.323843	2.3232622	2.3379145	2.3386521	2.3219411	2.327759	2.3241014	2.3217614	2.3227983	2.3228066	2.3223374
"ASHGV40001469"	2.328119	2.323843	2.3232622	2.3379145	2.3386521	2.4233294	2.7025547	2.3241014	2.5233083	2.3227983	2.3228066	2.3223374
"ASHGV40001470"	2.328119	6.7247257	2.5371058	6.1729946	3.7544143	7.342002	4.7139425	9.298128	2.3217614	9.073006	3.351888	8.575079
"ASHGV40001471"	3.2027068	3.5891802	3.9246404	3.9756145	2.9697843	3.7983117	3.448464	3.9054585	3.8856535	3.6914573	3.7934504	3.6116734
"ASHGV40001472"	2.328119	2.623243	2.3232622	2.3379145	2.3386521	2.3219411	2.327759	2.3241014	3.0790176	2.3227983	3.6022854	2.3223374
"ASHGV40001473"	6.4916406	6.984257	7.1329427	6.7769637	7.006728	7.4893007	6.9103355	6.637954	6.949458	6.8296804	6.7062116	6.989225
"ASHGV40001474"	2.328119	3.1572351	2.588149	3.6844592	2.3386521	2.3219411	3.112235	2.3241014	2.3236341	2.3227983	2.4991636	2.3223374
"ASHGV40001475"	2.328119	2.323843	2.3232622	2.3379145	2.3386521	2.3219411	2.327759	2.3241014	2.3217614	2.3227983	2.3228066	2.3223374
"ASHGV40001476"	2.328119	2.323843	2.3232622	2.3379145	2.3386521	2.3219411	2.327759	2.3241014	2.3217614	2.3227983	2.3228066	2.3223374
"ASHGV40001477"	2.328119	2.323843	2.3232622	2.3379145	2.3386521	2.3755586	2.5485015	2.3241014	2.3217614	2.3227983	2.3228066	2.3223374
"ASHGV40001478"	2.328119	5.6003222	2.3232622	6.184695	2.3386521	4.914469	2.9070427	2.3241014	2.3217614	2.3227983	2.3228066	2.3223374
"ASHGV40001479"	13.207286	12.512109	8.460282	13.850463	7.881906	6.298265	5.554866	7.705142	13.594581	9.055227	12.761766	9.934076
"ASHGV40001480"	2.328119	2.323843	2.3232622	2.3379145	2.3386521	2.3219411	2.327759	2.3241014	2.3217614	2.3227983	2.3228066	2.3223374
"ASHGV40001481"	3.180477	3.2568295	3.686377	2.855974	3.0435555	3.63382	3.2118804	3.318495	3.0844326	3.4818895	2.717027	3.5003765
"ASHGV40001482"	2.328119	3.9924636	3.3360896	4.165667	3.294475	3.4698603	3.3229806	2.3241014	3.2850344	2.9048417	2.7269108	2.3223374
"ASHGV40001483"	2.328119	2.323843	2.3232622	2.3379145	2.3386521	2.398325	2.327759	2.3241014	2.3217614	2.3227983	2.3228066	2.357174
"ASHGV40001484"	2.328119	2.323843	2.3232622	2.3379145	2.3386521	2.3219411	2.327759	2.3241014	2.3217614	2.3227983	2.489907	3.2505975
"ASHGV40001485"	2.7531753	2.323843	2.3232622	2.3379145	2.3386521	2.3219411	2.327759	2.3241014	4.457627	2.3227983	4.072277	2.3223374
"ASHGV40001486"	5.503737	4.1734967	5.1684837	3.8276243	4.593626	3.9167013	5.207839	4.544144	5.630475	10.478297	5.299114	4.4867654
"ASHGV40001487"	2.328119	2.323843	2.3232622	2.3379145	2.3386521	2.3219411	2.327759	2.3241014	2.3217614	2.3227983	2.3228066	2.3223374
"ASHGV40001488"	2.7430522	2.323843	2.3232622	2.3379145	2.3386521	2.3219411	2.327759	2.3241014	2.3435774	2.3227983	2.3228066	2.3223374
"ASHGV40001489"	2.328119	2.323843	2.3232622	2.3379145	2.3386521	2.3219411	2.327759	2.3241014	2.3217614	2.3227983	2.7146797	2.3223374
"ASHGV40001490"	2.328119	2.323843	2.3232622	2.3379145	2.3386521	2.3219411	2.327759	2.3241014	2.4123812	2.3227983	2.3228066	2.3223374
"ASHGV40001491"	11.1130495	11.329188	12.433477	11.506736	11.94892	11.330982	10.959108	11.345667	11.816027	11.323779	11.477274	11.324966
"ASHGV40001492"	2.328119	2.323843	4.7871604	2.3379145	2.3386521	2.3219411	3.563569	2.3241014	2.3217614	2.3227983	2.3228066	2.3223374
"ASHGV40001493"	10.611877	8.219615	8.216469	8.101904	8.266493	8.457732	8.427302	8.355081	10.559181	8.979505	9.845806	9.478034
"ASHGV40001494"	2.6659348	3.4139636	2.3742192	2.3379145	2.3386521	4.5036683	2.327759	4.5031652	2.3217614	4.7437415	2.3228066	4.7509313
"ASHGV40001495"	2.328119	3.2841096	3.7778735	2.3379145	2.3386521	3.6456068	3.1319523	3.7553656	3.658866	3.800354	3.662905	3.8140113
"ASHGV40001496"	3.2607133	5.0290155	4.326199	5.579216	4.1808405	4.2980433	4.822945	3.2436252	3.5526392	3.8682573	4.2389903	3.6364295
"ASHGV40001497"	7.3673286	6.5721593	7.7249794	6.5737114	7.375306	7.0397515	6.5569525	6.7202334	7.6542354	6.919029	7.1481028	7.0112185
"ASHGV40001498"	2.328119	2.323843	2.3232622	2.3379145	2.3386521	2.3219411	2.327759	2.3241014	2.3217614	2.3227983	2.3228066	2.3223374
"ASHGV40001499"	3.952742	2.323843	2.4829855	3.5977094	3.3126938	2.83027	3.718425	3.6092207	3.8155649	3.2949493	3.0283902	2.7656815
"ASHGV40001500"	3.8994544	4.837622	2.7493465	4.417756	3.796526	5.094989	3.4609475	5.538834	3.9290884	5.3366613	4.36527	4.924628
"ASHGV40001501"	2.328119	2.323843	2.3232622	3.0951538	3.6606097	2.3751822	4.7816434	2.3241014	2.3496587	2.3227983	4.205831	2.3223374
"ASHGV40001502"	3.0038285	2.5303893	3.8588061	2.3379145	3.1619413	3.4357135	2.327759	2.6618748	3.1712265	3.165271	2.3228066	2.9371338
"ASHGV40001503"	2.328119	2.323843	2.3232622	2.3379145	2.3386521	2.3219411	2.327759	2.3241014	2.3217614	2.3227983	2.3228066	2.3223374
"ASHGV40001504"	3.839639	3.715308	3.4684916	3.294016	2.3386521	3.4999104	2.6148643	4.092476	3.5702567	3.5722847	3.231429	4.234587
"ASHGV40001505"	2.328119	2.7545142	2.3232622	2.3379145	2.3386521	3.2187674	2.327759	2.4238195	2.3217614	2.3227983	2.3228066	3.1065555
"ASHGV40001506"	2.6997056	2.323843	2.3232622	2.3379145	2.3386521	2.3834696	2.327759	2.3241014	3.1070137	2.3227983	2.3228066	2.3223374
"ASHGV40001507"	3.4975076	2.4749959	3.5055985	2.3379145	3.0618603	2.9498546	2.861726	2.8048253	4.3175316	2.412266	3.8279073	2.7783227
"ASHGV40001508"	2.328119	2.323843	2.3232622	2.3379145	2.3386521	2.3219411	2.584357	2.3241014	2.3217614	2.3227983	2.3228066	2.676352
"ASHGV40001509"	5.912563	4.878738	5.929174	4.8941064	5.9733806	4.7237864	6.4872136	5.431233	5.3682857	5.073695	5.5646043	4.997755
"ASHGV40001510"	2.328119	2.638016	2.6181948	2.3379145	2.3386521	2.8790686	2.327759	2.3241014	2.3217614	2.834786	2.3228066	2.3223374
"ASHGV40001511"	5.6404233	3.306023	4.359883	3.6980891	4.4887547	3.7717915	4.1190453	3.7870812	4.9428587	4.003406	4.456066	4.6210475
"ASHGV40001512"	2.9275582	2.323843	5.0267525	4.2644415	4.619787	2.3763452	3.5070887	2.3241014	2.3217614	2.3227983	2.546932	2.3223374
"ASHGV40001513"	2.328119	2.323843	2.3232622	2.3379145	5.2624693	2.3219411	2.327759	2.3241014	2.3217614	2.3227983	2.3228066	2.3223374
"ASHGV40001514"	5.0332003	6.9864316	7.1086445	7.8950043	6.6956425	6.067922	5.5920305	6.6623616	5.028168	5.944338	5.5555606	5.1448455
"ASHGV40001515"	2.328119	2.323843	2.3232622	2.3379145	2.3386521	2.3219411	2.327759	2.3241014	2.3217614	2.3227983	2.3228066	2.3223374
"ASHGV40001516"	2.328119	2.4959006	2.87797	2.7656815	2.3386521	3.0283902	2.327759	2.462807	2.3217614	2.3227983	2.3228066	2.4483776
"ASHGV40001517"	2.328119	8.043697	2.3232622	8.84767	2.3386521	7.255683	2.327759	2.3241014	2.3217614	2.3227983	2.3228066	2.3223374
"ASHGV40001518"	2.596033	2.323843	2.3232622	2.3379145	2.3386521	2.3219411	2.327759	2.3241014	2.3217614	2.3227983	2.3228066	2.3223374
"ASHGV40001519"	9.247407	8.211325	8.564399	8.129669	8.80685	8.310121	9.324514	8.491473	9.624184	8.4517145	9.556845	8.56527
"ASHGV40001520"	5.6243	4.775009	4.7609305	5.14801	4.777916	5.1656938	5.538437	5.290899	5.462602	5.3913317	5.394886	5.429099
"ASHGV40001521"	4.2739925	3.791981	3.7676759	2.3379145	2.6798716	3.537571	3.493852	3.5018437	3.5256355	4.244806	3.3889618	4.9963474
"ASHGV40001522"	2.328119	2.323843	2.3232622	2.3379145	2.3386521	2.3219411	2.327759	2.3241014	2.3217614	2.3227983	2.3228066	2.3223374
"ASHGV40001523"	3.4607365	3.381979	3.4432049	2.3379145	3.5788555	2.8651624	3.4370775	3.1266801	2.7031865	3.4248667	3.5818958	3.4027514
"ASHGV40001524"	2.328119	2.323843	2.5012167	2.939998	2.3386521	2.3219411	2.327759	2.3241014	2.3217614	2.3227983	2.3228066	2.3223374
"ASHGV40001525"	4.9379964	4.9118204	4.948183	4.4547205	3.9149613	4.7799435	4.2343764	6.6179833	4.6675215	6.2519855	4.2076645	5.759418
"ASHGV40001526"	2.328119	2.323843	2.3232622	2.3379145	2.3386521	3.2980137	2.327759	2.562157	2.7433085	2.3227983	2.3228066	2.8592582
"ASHGV40001527"	2.328119	2.323843	2.3232622	2.3379145	2.3386521	2.3219411	2.327759	2.3241014	2.3217614	2.3227983	2.3228066	2.3223374
"ASHGV40001528"	2.328119	2.323843	2.3232622	2.3379145	2.3386521	2.3219411	2.327759	2.3241014	2.3217614	2.3227983	2.3228066	2.3223374
"ASHGV40001529"	3.2101884	3.0024061	3.2158785	2.3379145	2.3386521	2.3219411	2.327759	2.3241014	2.3487651	3.1570313	2.3228066	2.994303
"ASHGV40001530"	4.1177955	6.288517	4.2814846	6.179485	4.4326096	6.9049315	5.375935	6.0311265	2.4845722	5.826826	3.5414383	5.1627183
"ASHGV40001531"	4.316911	2.5701902	3.2041032	2.9172602	2.3386521	3.3912897	2.965699	2.8662472	3.6136847	2.5354967	4.464114	2.4210765
"ASHGV40001532"	2.328119	4.0450563	2.3232622	3.282372	2.3386521	4.614762	2.327759	2.809494	2.3217614	2.5964813	2.3228066	2.3223374
"ASHGV40001533"	2.328119	2.323843	2.3232622	2.3379145	2.3386521	2.3219411	2.327759	2.3241014	2.3217614	2.3227983	2.3228066	2.3223374
"ASHGV40001534"	3.447151	3.7462337	2.778405	3.5236878	3.5856433	3.4401448	3.536984	2.550973	3.2212143	2.84314	2.9906394	3.434902
"ASHGV40001535"	2.328119	3.348462	4.1892924	2.9491496	3.9739382	2.3219411	3.3997447	3.3115134	3.2448394	3.2052388	3.2215002	3.3771152
"ASHGV40001536"	6.0549774	6.3646855	6.1251025	5.990888	5.8558183	6.5866327	5.117821	6.756331	6.2749324	6.591779	6.157383	6.735576
"ASHGV40001537"	2.328119	2.323843	2.3232622	2.3379145	2.3386521	2.3219411	2.327759	2.3241014	2.3217614	2.3227983	2.3228066	2.3223374
"ASHGV40001538"	2.328119	3.616869	2.3232622	5.178319	2.3386521	2.927304	2.5253477	2.447832	2.3217614	2.3227983	2.3228066	2.3223374
"ASHGV40001539"	2.328119	2.323843	2.3232622	2.3379145	2.3386521	2.3219411	2.327759	2.3241014	2.3217614	2.3227983	2.3228066	2.3223374
"ASHGV40001540"	9.932226	9.495555	11.330982	10.213515	11.356155	8.9586525	11.455433	9.341325	10.074839	9.182791	10.429887	9.262331
"ASHGV40001541"	3.1248367	2.9037044	2.6581664	2.3379145	3.5674417	3.3543952	2.51959	2.3241014	4.0261173	2.9896245	3.2595847	3.2017548
"ASHGV40001542"	4.511196	6.5230002	6.8568316	7.6254497	6.7919564	6.0802197	6.1592674	5.5610046	5.642507	6.1370397	5.5436573	6.434523
"ASHGV40001543"	4.3286476	3.8915985	3.9296982	3.7067778	3.969834	4.2422824	4.1844296	4.3299437	4.6773653	4.3959103	4.639397	4.434282
"ASHGV40001544"	2.328119	2.323843	2.3232622	2.3379145	2.3386521	2.3219411	2.327759	2.3241014	2.3217614	2.3227983	2.3228066	2.3223374
"ASHGV40001545"	2.328119	3.897624	2.3232622	4.247395	3.0607727	2.3546658	3.1285453	2.3241014	2.9605925	2.3227983	3.3297849	2.3223374
"ASHGV40001546"	2.328119	2.323843	2.3232622	2.3379145	2.3386521	2.3219411	2.327759	2.3241014	2.3449543	2.3227983	2.3228066	2.3223374
"ASHGV40001547"	2.328119	2.323843	2.3232622	2.3379145	2.3386521	2.3219411	2.327759	2.3241014	2.3217614	2.3227983	2.3228066	2.3223374
"ASHGV40001548"	4.464386	3.3294127	2.8759398	4.02251	3.709443	2.3828702	3.5153468	2.3241014	3.426395	2.3227983	3.5521562	2.5797539
"ASHGV40001549"	6.912534	8.17982	7.305148	8.363912	7.387763	8.52828	7.8067	8.749987	7.342002	8.359822	7.459587	8.272823
"ASHGV40001550"	2.328119	2.657379	3.0817688	2.3379145	2.3386521	2.3219411	2.6413593	2.3241014	3.5052474	2.3227983	2.4776232	2.7152205
"ASHGV40001551"	2.328119	3.8229964	2.3232622	3.8110926	2.3386521	4.2119875	2.327759	2.6316912	2.3217614	3.0873084	2.3228066	2.90332
"ASHGV40001552"	2.328119	2.323843	2.3232622	2.3379145	2.3386521	2.3219411	2.327759	3.290178	2.3217614	3.1716814	2.3228066	2.3223374
"ASHGV40001553"	2.328119	2.323843	2.3232622	3.1040206	2.3386521	2.7059574	2.327759	2.9821177	3.1554055	2.3227983	2.3228066	2.3223374
"ASHGV40001554"	2.328119	2.323843	2.3232622	2.3379145	2.3386521	2.3219411	2.327759	2.3241014	2.3217614	2.3227983	2.3228066	2.3223374
"ASHGV40001555"	2.328119	2.323843	2.3232622	2.3379145	2.3386521	2.8782403	2.327759	2.6865838	2.3217614	2.3227983	2.3228066	2.3223374
"ASHGV40001556"	2.328119	2.323843	2.827791	2.3379145	2.3386521	2.3219411	2.327759	2.3241014	2.3217614	2.3227983	2.3228066	2.580039
"ASHGV40001557"	3.2749772	4.686406	5.1802526	6.0530844	5.3739996	2.8903072	6.5270147	3.6353033	5.7378745	3.6572332	5.7190924	2.6875877
"ASHGV40001558"	2.328119	2.323843	2.3232622	3.904289	2.3386521	2.3219411	2.327759	2.3241014	2.3217614	2.3227983	2.3228066	2.3223374
"ASHGV40001559"	2.328119	3.116118	2.3232622	2.3379145	2.3386521	2.3674843	2.327759	2.3241014	2.3217614	2.3227983	2.3228066	2.3223374
"ASHGV40001560"	2.328119	2.323843	2.3232622	2.3379145	2.3386521	2.392494	2.327759	2.3241014	2.3217614	2.3227983	2.3228066	2.3223374
"ASHGV40001561"	2.328119	2.323843	2.3232622	2.3379145	2.3386521	2.3219411	2.327759	2.3241014	2.3217614	2.3227983	2.3228066	2.3223374
"ASHGV40001562"	2.328119	2.323843	2.3232622	2.3379145	2.3386521	2.3219411	2.327759	3.5250595	2.3217614	3.3948278	2.3228066	4.7259603
"ASHGV40001563"	12.039835	11.995262	11.9574375	10.798775	12.039835	12.4683	12.056667	11.854495	12.340294	12.20967	11.887138	12.579801
"ASHGV40001564"	2.328119	2.323843	2.3232622	2.3379145	2.3386521	2.3219411	2.327759	2.3241014	2.3277967	2.3227983	2.3228066	2.3223374
"ASHGV40001565"	2.328119	3.2322316	2.9107256	4.205056	2.3386521	3.0116405	2.8286252	2.6531997	2.3217614	2.3816411	3.5388758	2.4108522
"ASHGV40001566"	2.328119	2.6846654	2.3232622	2.3379145	3.5251775	2.950594	3.888386	2.3241014	2.3217614	2.6418095	3.5299342	3.2654068
"ASHGV40001567"	6.3858275	4.7931333	5.747119	5.105762	6.142957	4.986756	6.297525	5.048747	6.043483	5.3896422	6.19419	5.365214
"ASHGV40001568"	2.6132145	2.4753816	3.3259435	2.3379145	3.2184818	2.6750448	4.129933	2.3241014	2.3217614	2.3778224	3.00595	2.3223374
"ASHGV40001569"	8.496642	7.69049	7.9871507	7.673504	7.845276	7.8875504	7.942437	8.143259	8.378308	8.421362	8.339735	8.69197
"ASHGV40001570"	5.808141	5.199647	5.049632	5.8376517	5.0296392	4.6019096	5.1120796	4.0598493	5.5868	3.844388	5.212775	4.519189
"ASHGV40001571"	3.1928663	4.7148924	2.3232622	3.4076705	2.3386521	5.807786	2.327759	4.1548405	2.3217614	3.1099825	2.3228066	2.3223374
"ASHGV40001572"	2.328119	2.323843	2.3232622	2.3379145	2.3386521	2.3219411	2.327759	3.6936662	2.3217614	2.3227983	2.3228066	2.3223374
"ASHGV40001573"	4.837015	6.228862	5.76923	6.7618985	5.507963	6.2305355	5.5654907	5.2964635	4.8565526	5.3790574	5.0303564	5.8608027
"ASHGV40001574"	2.6987872	2.323843	2.4526231	2.3379145	3.0775123	2.4337845	2.4733157	2.3241014	3.7534616	2.3227983	3.5010436	2.3223374
"ASHGV40001575"	2.328119	2.323843	2.3232622	2.3379145	2.3386521	2.3219411	2.327759	2.3241014	2.3217614	2.3227983	4.5428686	2.3223374
"ASHGV40001576"	3.5208492	2.323843	2.3232622	2.3379145	2.3386521	2.5934458	2.327759	2.3241014	2.540339	2.613597	2.3228066	3.3322802
"ASHGV40001577"	2.328119	2.323843	2.3232622	2.3379145	2.3386521	3.082845	2.671858	2.3241014	2.3217614	2.3227983	2.4171054	2.6486843
"ASHGV40001578"	2.328119	5.1246767	4.9757237	6.2222476	5.37148	2.3219411	4.8692017	2.3241014	2.3217614	2.3227983	4.0375843	2.3223374
"ASHGV40001579"	4.7589	6.5938387	5.3953447	6.495499	5.042783	6.869176	5.425725	5.3668685	4.8878536	5.3358827	5.263523	5.4064054
"ASHGV40001580"	2.328119	2.323843	2.3232622	3.197015	2.3386521	2.3219411	2.327759	2.3241014	2.3217614	2.3227983	2.3228066	2.3223374
"ASHGV40001581"	2.328119	3.9528928	2.3232622	2.3379145	2.3386521	4.377103	2.327759	2.5312865	2.3217614	4.6084437	2.3228066	4.4089913
"ASHGV40001582"	2.328119	7.3158464	2.3232622	7.8577037	2.8468165	7.122841	4.129365	4.8814054	2.3217614	4.6317573	2.3228066	2.5922055
"ASHGV40001583"	2.328119	3.057455	3.1693573	4.1984353	2.3386521	2.9593306	3.9049065	2.7934475	2.3217614	2.3227983	2.3228066	2.3223374
"ASHGV40001584"	5.680192	5.36033	5.4836907	5.1818132	5.9595594	4.9357386	6.914516	6.6073236	5.3165674	6.0495687	5.5920305	4.9405165
"ASHGV40001585"	5.758211	3.745781	5.789665	3.6454136	5.8631268	3.7881703	6.4827394	4.479914	5.7116838	4.075384	5.6893992	3.7934504
"ASHGV40001586"	2.328119	2.7823846	2.3232622	2.3379145	2.3386521	2.392588	2.596114	2.3241014	2.5194728	2.3227983	2.3228066	2.3223374
"ASHGV40001587"	2.328119	2.323843	2.3232622	2.3379145	2.3386521	2.3219411	2.327759	2.3241014	2.3217614	2.3227983	2.3228066	2.5108845
"ASHGV40001588"	2.328119	2.323843	2.3232622	2.3379145	2.3386521	2.3219411	2.327759	2.3241014	2.3217614	2.3227983	2.3228066	2.3223374
"ASHGV40001589"	4.8536625	6.2491255	9.043527	6.951165	8.774324	5.77134	8.24569	4.496248	4.682994	4.8536625	6.350272	5.4769173
"ASHGV40001590"	2.656292	2.8019466	2.3232622	2.3379145	3.0136564	2.7100449	2.9115386	3.4545212	3.0283196	2.923674	2.3228066	2.3223374
"ASHGV40001591"	3.6119957	5.1719646	4.792389	4.847208	4.8218594	5.4582844	5.369116	6.1849923	2.3217614	5.2624693	3.7149334	2.3223374
"ASHGV40001592"	2.328119	2.323843	2.3232622	2.3379145	2.3386521	2.3219411	2.327759	2.3241014	2.3217614	2.3227983	2.3228066	2.3223374
"ASHGV40001593"	4.006806	3.0369089	4.9926405	2.8411324	4.7000585	3.5228455	3.7870812	3.2792065	4.456236	3.5484312	4.0853825	3.180978
"ASHGV40001594"	2.7684298	4.979147	2.3232622	6.400878	2.3386521	4.609864	2.327759	2.7692242	2.3217614	4.208351	2.3228066	4.6313496
"ASHGV40001595"	2.328119	2.323843	2.3232622	2.3379145	2.3386521	2.847484	2.327759	2.3241014	2.434374	2.3227983	2.6481214	2.3223374
"ASHGV40001596"	2.619883	2.323843	2.3232622	2.3379145	5.7687426	3.9200811	2.327759	3.1185935	2.3217614	2.622603	2.3228066	2.7672865
"ASHGV40001597"	2.328119	2.87089	2.3232622	2.3379145	2.3386521	2.3219411	8.233842	2.414115	2.3217614	2.5636826	2.3671286	2.3223374
"ASHGV40001598"	2.4846983	2.323843	2.3232622	2.3379145	2.3386521	2.3219411	3.5193298	2.3241014	3.0960739	2.3227983	3.0678568	2.3223374
"ASHGV40001599"	2.328119	2.323843	2.3232622	2.6540263	2.3386521	2.4641864	2.327759	2.3241014	3.6088164	2.3227983	3.220901	2.3223374
"ASHGV40001600"	2.328119	2.323843	2.3232622	2.3379145	2.3386521	3.1793022	2.327759	2.3241014	2.3217614	2.3227983	2.3228066	2.3223374
"ASHGV40001601"	11.771553	11.610467	10.621249	12.046057	11.345667	11.807033	11.553407	11.709368	12.322679	11.704156	12.332094	11.592916
"ASHGV40001602"	4.157819	6.0044146	5.011068	5.1392546	4.8499084	6.3469925	3.670074	6.4817057	3.692557	6.130305	3.6116734	6.1726804
"ASHGV40001603"	4.9132953	6.299332	5.2893877	6.674353	5.371148	5.6307864	5.2708926	4.576763	4.957247	4.785456	5.4418373	4.8580675
"ASHGV40001604"	5.4745183	4.4701824	5.2744093	4.8393006	5.0747724	4.719965	5.105762	4.75878	4.863776	4.904598	4.6195517	4.985796
"ASHGV40001605"	2.328119	2.323843	2.3232622	2.3379145	2.3386521	2.3219411	2.327759	2.3241014	2.3217614	2.3227983	2.3228066	2.3223374
"ASHGV40001606"	2.328119	2.323843	2.3232622	2.3379145	2.3386521	2.3219411	2.327759	2.3241014	2.3217614	2.3227983	2.3228066	2.3223374
"ASHGV40001607"	3.3015041	3.5387757	2.4975836	2.3379145	2.3386521	2.3219411	2.327759	2.3241014	3.0677438	2.3227983	3.3514566	2.3223374
"ASHGV40001608"	6.1210527	5.1378164	6.0743837	4.8097553	5.7653613	5.322948	6.01877	6.119892	5.9516683	6.1033583	5.9937897	6.305581
"ASHGV40001609"	5.962144	5.126891	5.7664742	5.3308887	5.6486278	5.25557	6.116169	5.111047	5.7182474	5.202037	5.6183524	4.977551
"ASHGV40001610"	6.4940557	5.695785	5.8890476	6.1664195	6.0356255	5.659181	6.799568	5.9167795	6.739453	5.9695153	6.8653436	6.0795336
"ASHGV40001611"	2.328119	2.323843	2.3232622	2.3379145	2.3386521	2.3219411	2.327759	2.3241014	2.3217614	2.3227983	2.3228066	2.3223374
"ASHGV40001612"	3.4791229	3.1535387	3.888386	2.3379145	2.9935496	2.3219411	2.5945995	2.3241014	2.8322945	2.3227983	3.389587	2.3223374
"ASHGV40001613"	2.328119	2.4914117	2.3232622	2.3379145	2.3386521	2.3219411	2.327759	2.3241014	2.3217614	2.3227983	2.3228066	2.3223374
"ASHGV40001614"	2.328119	3.3177943	3.1294918	4.10802	2.8518198	3.0170608	2.545586	2.8112652	2.3217614	2.4954565	2.3228066	3.497034
"ASHGV40001615"	2.328119	2.323843	4.436167	3.1958156	4.12587	2.3219411	3.6352592	2.3241014	2.3217614	2.6294637	2.3973846	2.3223374
"ASHGV40001616"	2.328119	2.323843	2.3232622	2.3379145	2.3386521	2.3219411	2.8600416	2.3241014	2.9722235	2.3227983	2.8596177	2.3223374
"ASHGV40001617"	2.328119	2.323843	2.3232622	2.881539	2.3386521	2.3219411	2.327759	2.3241014	2.3217614	2.3227983	2.721631	2.3223374
"ASHGV40001618"	3.5872967	3.3402865	4.032452	3.9369721	3.3946338	3.042905	3.779081	3.6891553	4.02527	3.8564787	2.868223	3.4467852
"ASHGV40001619"	3.3795624	2.4738078	3.6779668	3.5696592	3.1519184	2.3992677	4.2706795	2.7590704	4.3132224	2.3227983	3.8068311	2.4946427
"ASHGV40001620"	2.328119	2.323843	2.3232622	2.3379145	2.3386521	2.3219411	2.327759	2.3241014	2.3217614	2.3227983	2.3228066	2.3223374
"ASHGV40001621"	5.6924257	5.1330686	5.724922	3.8693392	5.059252	5.2530565	4.85386	5.71894	5.669111	5.537529	5.386038	5.7926974
"ASHGV40001622"	4.7622175	5.2302537	4.6894054	5.758499	4.7103524	5.04545	4.790472	5.062044	4.8071413	4.8587914	4.4288287	4.847208
"ASHGV40001623"	4.6401153	5.6903396	5.4077716	6.823785	5.056758	5.12507	4.9128785	3.8597362	4.36687	4.323225	4.4176216	4.679641
"ASHGV40001624"	4.241781	4.698234	4.6964483	4.4536443	3.8481505	4.8581624	3.8628016	4.624355	4.4250374	5.265577	4.003406	5.616998
"ASHGV40001625"	2.328119	3.861716	2.3232622	2.3379145	2.3386521	2.3404603	2.327759	2.552896	2.3217614	2.3227983	2.3228066	2.3223374
"ASHGV40001626"	7.0807586	6.2209363	6.372561	6.5958123	6.2072773	6.526349	6.679385	7.098509	7.3273654	7.0407	7.2214203	7.086926
"ASHGV40001627"	2.328119	2.6249835	2.5576558	3.7051337	3.4569106	2.3219411	2.327759	2.3241014	2.3217614	2.3227983	2.3228066	2.3223374
"ASHGV40001628"	2.6175785	2.323843	2.9005218	2.3379145	2.3386521	2.3435693	2.327759	2.4230313	2.3548043	2.8691204	2.5012167	2.3223374
"ASHGV40001629"	2.6884916	3.7461112	3.0207334	4.3104434	2.3386521	4.2135134	3.8340364	3.9433162	3.0735445	3.7405436	2.5371058	2.6005597
"ASHGV40001630"	12.442211	10.883718	12.404711	11.103919	12.1787195	10.932117	12.03288	11.572532	12.135301	11.494695	11.899192	11.521345
"ASHGV40001631"	2.328119	2.323843	2.3232622	2.3379145	2.3386521	2.3219411	2.327759	2.3241014	2.3217614	2.3227983	2.3228066	2.3223374
"ASHGV40001632"	2.328119	2.323843	2.3232622	2.3379145	2.9184446	2.3219411	2.327759	2.3241014	2.3217614	2.3227983	2.3228066	2.3223374
"ASHGV40001633"	3.2770288	2.6367984	4.1894903	3.5978029	3.6924155	2.3219411	2.6452172	3.0692544	3.137699	3.541305	2.3228066	3.2515385
"ASHGV40001634"	2.328119	2.323843	2.3232622	2.3379145	2.3386521	2.3219411	2.327759	2.3241014	2.3217614	2.3227983	2.3228066	2.3223374
"ASHGV40001635"	2.328119	5.2684665	2.4566185	6.510248	2.3386521	4.796462	2.327759	3.157941	2.3217614	2.4736638	2.3228066	2.418642
"ASHGV40001636"	6.6267743	7.1253448	6.8411345	7.204319	6.496501	7.7355776	6.525821	8.687717	7.0817575	7.853313	7.1890807	8.015531
"ASHGV40001637"	2.328119	2.323843	2.3232622	2.3379145	2.3386521	2.3219411	2.327759	2.4083264	2.489685	2.3227983	2.3228066	2.3223374
"ASHGV40001638"	2.328119	2.323843	2.3232622	2.3379145	2.3386521	2.3219411	3.4251065	2.3241014	2.3217614	2.3227983	2.3228066	2.3223374
"ASHGV40001639"	3.0804899	3.212864	2.4796426	2.3379145	3.3972352	2.7259698	3.130811	3.024432	3.633113	2.3227983	3.2316878	2.3223374
"ASHGV40001640"	2.328119	2.323843	2.3232622	2.3379145	2.3386521	2.3219411	2.327759	2.3241014	2.3217614	2.3227983	2.3228066	2.3223374
"ASHGV40001641"	2.328119	2.323843	3.2580092	2.3379145	2.9514847	2.3219411	3.4888027	2.3241014	2.3791275	3.180807	2.3759928	2.8239565
"ASHGV40001642"	2.328119	2.323843	2.3232622	2.3379145	2.3386521	2.3219411	2.327759	2.3241014	2.3217614	2.3227983	2.3228066	2.3223374
"ASHGV40001643"	5.0749393	6.029243	4.5306664	5.058072	4.9709105	6.5483956	5.484783	7.3496118	5.033467	7.032291	5.110561	7.083953
"ASHGV40001644"	2.328119	2.4335582	2.3232622	2.3379145	2.7434988	2.3219411	2.327759	2.3241014	2.3217614	3.5582755	2.3228066	2.4232347
"ASHGV40001645"	10.438354	11.572532	11.087176	10.993393	10.819474	11.750249	10.396389	12.25041	10.822841	12.096085	10.572717	12.025132
"ASHGV40001646"	14.132683	14.27017	14.17837	14.628865	13.9764385	14.465141	14.078059	14.456199	13.542814	14.404919	13.814345	14.201004
"ASHGV40001647"	3.2320874	6.742033	3.9280553	7.5287333	3.9167013	5.6297503	4.2200055	5.185768	3.122096	6.2700496	6.4418826	6.9249783
"ASHGV40001648"	2.328119	2.323843	2.3232622	2.3379145	2.3386521	2.3219411	2.327759	2.3241014	2.3217614	2.3227983	2.3228066	2.3223374
"ASHGV40001649"	2.328119	2.323843	2.3232622	2.6817703	2.3386521	2.3219411	3.0769076	2.3241014	2.8563337	2.3227983	4.4977827	2.3223374
"ASHGV40001650"	3.5611572	3.5055985	3.873388	3.998634	4.467054	3.6103392	3.648297	3.6467557	3.2827487	3.4765291	3.486793	3.8051813
"ASHGV40001651"	7.870774	9.00151	7.326155	9.371647	7.397974	9.341706	9.034601	9.791735	9.109438	9.247941	9.556547	9.268146
"ASHGV40001652"	2.690454	2.323843	3.1365285	2.3379145	3.0725963	2.3219411	3.316166	2.3241014	7.661845	2.3227983	6.895088	2.3223374
"ASHGV40001653"	2.328119	2.323843	2.3232622	2.3379145	2.3386521	2.3219411	2.327759	2.3241014	2.3217614	2.3227983	2.3228066	2.6079998
"ASHGV40001654"	5.66762	4.240338	5.2954617	4.4091625	5.44782	4.1972466	5.211566	5.1903915	3.773103	5.0571527	4.445014	5.4414535
"ASHGV40001655"	6.1075015	6.3277864	6.177257	6.169643	6.9103355	6.5819693	6.146593	6.247568	6.257326	5.842907	6.0882797	6.2868843
"ASHGV40001656"	8.29149	8.673819	9.149498	8.721371	9.376625	8.866803	9.517029	8.821738	10.126237	8.85222	9.746032	8.841741
"ASHGV40001657"	2.7715824	5.4232616	2.443962	6.1311297	2.3386521	3.5004811	2.327759	2.5358815	2.3329268	2.3227983	2.3228066	2.4389665
"ASHGV40001658"	4.606315	3.9058352	4.757132	3.6619158	4.5665607	4.305715	4.0104795	3.9737484	3.881812	4.271677	3.953091	4.333642
"ASHGV40001659"	2.328119	2.8498003	2.3232622	3.2937865	2.3386521	2.3219411	3.433359	2.3241014	2.3217614	2.773868	2.3228066	3.8643446
"ASHGV40001660"	2.328119	2.8659873	2.3232622	2.3379145	2.3386521	2.860464	3.108384	2.3241014	2.3217614	2.3227983	2.3228066	2.3223374
"ASHGV40001661"	2.328119	2.8510237	2.3232622	3.1391609	2.6986358	2.5006928	2.327759	3.0116405	2.3217614	2.4815128	2.4782233	2.3223374
"ASHGV40001662"	3.4021995	9.430236	4.363261	4.479914	4.5671997	10.276626	4.2833138	5.3614717	3.2355468	5.394019	4.112605	5.1417027
"ASHGV40001663"	2.328119	2.323843	2.3232622	2.3379145	2.3386521	2.3219411	2.327759	2.3241014	2.3217614	2.3227983	2.3228066	2.3223374
"ASHGV40001664"	2.672674	2.323843	2.3232622	2.3379145	2.3386521	2.3219411	2.327759	2.3241014	2.3217614	2.4385643	2.3962433	2.8644671
"ASHGV40001665"	4.056592	2.323843	2.3232622	2.3379145	2.3386521	2.3219411	2.327759	2.3241014	3.6897697	2.3227983	2.6677248	2.389369
"ASHGV40001666"	5.3413787	3.8834462	4.9921837	4.710162	4.477372	3.5981407	5.886918	4.512377	5.5272617	4.3701673	5.455948	4.635157
"ASHGV40001667"	2.9407425	3.0060844	2.9475749	2.3379145	2.8554401	3.1585915	2.327759	2.9726434	3.1418035	3.3256705	3.359828	3.7398908
"ASHGV40001668"	2.328119	2.323843	2.3232622	2.3379145	2.8575306	2.3219411	2.327759	2.3241014	2.3217614	2.3227983	2.3228066	2.3223374
"ASHGV40001669"	4.918464	5.285379	4.697045	6.787301	4.9119954	4.8022003	5.1952047	3.9613664	5.1134276	4.2624626	5.00567	3.792392
"ASHGV40001670"	5.5708146	6.374943	5.2801394	4.522707	5.1805167	7.0494967	5.184449	6.5600624	4.377258	6.87604	4.6937313	7.3872166
"ASHGV40001671"	2.328119	2.323843	2.3232622	2.3379145	2.3386521	2.3219411	2.327759	2.3241014	2.3217614	2.3227983	2.3228066	2.3223374
"ASHGV40001672"	2.9324102	3.7411466	4.983753	4.464887	4.4689727	4.0469055	4.2916546	3.5085588	2.83558	3.7743597	3.6459415	2.6027288
"ASHGV40001673"	2.328119	2.323843	2.3232622	2.3379145	2.3386521	2.3219411	2.327759	2.3241014	2.3217614	2.3227983	2.3228066	2.3223374
"ASHGV40001674"	3.5383718	5.0212984	3.5681999	2.3379145	3.2625718	5.9054775	2.327759	5.039681	3.3155472	5.4976687	2.810624	5.8323684
"ASHGV40001675"	2.328119	2.323843	2.3232622	2.3379145	2.3386521	2.3219411	2.327759	2.3241014	2.3217614	2.3227983	2.3228066	2.3223374
"ASHGV40001676"	4.5306664	3.4365187	3.1414175	3.7146945	4.323225	3.5794418	5.0189257	4.2653694	4.0179725	4.0246844	5.2508135	3.8889284
"ASHGV40001677"	2.328119	2.323843	2.3232622	2.8226995	2.3386521	2.6873431	2.327759	2.3241014	2.3217614	2.3227983	2.3228066	2.3223374
"ASHGV40001678"	4.0101805	4.2406387	3.7715194	3.7092223	3.9692166	5.029316	4.236157	4.340983	2.795708	4.536174	3.3402865	4.707276
"ASHGV40001679"	2.8707182	2.323843	2.7804132	2.3379145	2.3386521	2.8460999	2.327759	3.4678352	2.3513544	2.8064592	2.3228066	3.514196
"ASHGV40001680"	2.328119	2.323843	2.3232622	2.3379145	2.3386521	2.3219411	2.327759	2.3241014	2.3217614	2.3227983	2.3228066	2.3223374
"ASHGV40001681"	4.059412	4.226633	5.088138	4.0364275	5.0817513	4.501887	5.2405133	4.622287	5.4126406	4.622287	5.289573	4.4034257
"ASHGV40001682"	5.0724854	5.5215096	6.5572734	5.9071736	6.455009	4.9142013	6.3608723	4.753212	6.194013	4.379611	6.2018843	4.662089
"ASHGV40001683"	2.328119	2.323843	2.3232622	2.3379145	2.3386521	2.3219411	2.327759	2.3241014	2.3217614	2.3227983	2.3228066	2.3223374
"ASHGV40001684"	7.862271	8.56349	9.403976	8.302578	9.110798	8.870123	7.792952	8.589603	8.217803	8.528696	7.861411	8.60309
"ASHGV40001685"	11.469741	10.233296	11.146658	10.060499	11.184557	10.480916	11.341966	11.072283	12.073763	11.177334	11.693768	11.331694
"ASHGV40001686"	2.328119	2.323843	2.8009565	2.3379145	3.0650058	2.4464345	3.8363042	2.3985977	2.678301	2.3227983	2.7342074	2.9220693
"ASHGV40001687"	2.328119	2.323843	2.3232622	2.3379145	2.3386521	2.3219411	2.327759	2.3241014	2.3217614	2.3227983	2.3228066	2.3223374
"ASHGV40001688"	4.99996	4.29419	4.056739	4.2060447	4.3720865	4.4822116	3.358476	4.5852036	5.101795	4.6450152	4.74658	4.4572244
"ASHGV40001689"	5.2357817	5.7958026	5.4585123	4.1838617	4.97894	6.7621603	5.2837715	7.0856743	5.642304	6.9831014	5.549182	7.054381
"ASHGV40001690"	7.690268	9.107613	9.14981	9.080038	9.132666	9.473976	9.13095	8.56905	8.341914	8.452795	8.666382	8.489966
"ASHGV40001691"	12.037225	12.763969	12.68614	12.876802	12.566668	12.62549	12.358523	12.56952	13.782507	12.378223	13.309534	12.232952
"ASHGV40001692"	6.6623616	6.417858	7.458512	6.8199267	7.167516	6.6256013	6.7992063	6.627162	7.3330503	6.6916766	7.0829144	6.826718
"ASHGV40001693"	4.0912857	3.7832723	3.9740303	4.0995393	4.0280156	3.8819566	3.3098269	3.794877	4.274794	3.974473	4.0321093	4.1052327
"ASHGV40001694"	2.637086	2.323843	2.3232622	2.3379145	2.3386521	2.3219411	2.327759	2.3241014	2.4321249	2.3227983	2.3228066	2.4884546
"ASHGV40001695"	3.9092882	3.2100713	3.5403023	4.11835	3.7696233	3.3251228	4.338963	3.4304442	3.6525702	3.545181	3.1599367	4.1879544
"ASHGV40001696"	7.1843357	5.508504	6.5006003	5.5744085	6.2491255	5.69868	6.797296	6.059192	7.0365148	5.9172363	6.7368445	6.2427893
"ASHGV40001697"	2.328119	4.20905	2.3232622	4.8692017	2.3386521	4.071739	2.327759	2.3241014	2.3217614	2.3227983	2.3228066	2.3223374
"ASHGV40001698"	7.11631	6.916395	8.531787	7.21066	7.7636614	6.963038	7.6880054	5.51791	5.897879	5.222334	5.675912	5.056758
"ASHGV40001699"	2.6684487	4.8435555	3.8802888	5.1417027	3.8863852	4.714755	4.478949	3.5853522	3.660898	3.955293	4.145283	3.5429242
"ASHGV40001700"	4.586907	4.2233725	3.5876684	3.9875853	4.3112483	4.4972305	3.9690785	4.6775465	4.634759	4.7412877	4.404362	4.7844973
"ASHGV40001701"	7.994486	6.174343	6.3763914	7.296571	7.3861904	2.395191	8.110835	3.2204874	7.726189	4.001486	7.770792	3.5363526
"ASHGV40001702"	5.3396435	5.4656157	7.540642	6.215606	6.9092984	5.19338	4.6023946	4.959303	4.898925	4.9157634	4.590683	4.78903
"ASHGV40001703"	3.3061628	5.8769627	4.466541	5.5906777	5.3366613	6.1917644	5.7104774	5.8443	3.3143306	5.3205414	4.0780034	5.5898433
"ASHGV40001704"	3.9240675	5.664683	5.279233	6.3198457	4.8751364	5.334953	5.28245	4.5766325	4.970412	4.3442516	4.761433	4.9289074
"ASHGV40001705"	2.9445188	5.0582685	2.8115637	3.934388	2.6618748	5.712579	4.3981857	6.9348907	2.355631	6.6095886	2.5727713	5.5481205
"ASHGV40001706"	2.328119	2.4771624	2.3232622	2.3379145	2.3386521	2.3219411	2.327759	2.3241014	2.3217614	2.3227983	2.3228066	2.3223374
"ASHGV40001707"	3.169101	4.5649123	4.1165895	5.2744093	3.6971843	4.3333044	3.5600023	3.3077354	3.958776	3.6496863	3.9841192	4.1514173
"ASHGV40001708"	2.328119	2.323843	2.3232622	2.801624	2.3386521	2.3219411	2.327759	4.049673	2.3217614	3.9433162	2.3228066	3.1973147
"ASHGV40001709"	2.328119	2.323843	2.3232622	2.3379145	2.3386521	2.3219411	2.327759	3.514196	2.5392785	4.276621	2.3228066	4.6985207
"ASHGV40001710"	15.501539	15.55463	15.072447	15.724567	15.015888	15.369177	15.159029	14.877117	15.617544	14.729675	15.391955	14.75378
"ASHGV40001711"	5.966392	6.5576673	6.4861584	6.74702	6.389164	6.189941	7.002797	5.9652147	5.71712	6.040467	5.850075	6.435983
"ASHGV40001712"	2.328119	2.323843	2.3232622	3.2380376	2.3386521	2.3219411	3.3113348	2.3241014	2.3217614	2.3227983	2.3228066	2.3223374
"ASHGV40001713"	3.823921	4.943389	4.988851	5.810974	4.547	4.535492	4.753682	2.9627826	4.436014	3.7218218	4.074821	3.9833505
"ASHGV40001714"	3.470254	2.323843	2.3232622	2.3379145	2.3386521	2.962342	2.8590136	2.83558	2.8602228	2.435963	2.8826766	2.3223374
"ASHGV40001715"	9.941455	7.152686	5.529493	5.5221963	6.4220567	7.892726	7.2162127	11.896925	5.976246	11.106433	6.479575	8.324417
"ASHGV40001716"	3.5853522	2.498144	4.096101	2.7897463	3.4637296	3.6362557	2.9673448	3.0688868	2.966216	2.9063714	2.4015338	3.2792065
"ASHGV40001717"	3.1826944	3.4522953	4.372688	4.6608524	4.2320156	3.051159	4.237859	2.6107879	3.7131996	2.5676613	4.136475	3.1719747
"ASHGV40001718"	4.0683494	2.6741614	4.7201424	3.31327	4.587358	2.527688	4.0106254	2.8799052	4.2822833	2.9929457	5.8000336	3.501692
"ASHGV40001719"	3.501692	4.0147266	3.7806625	4.1083474	3.2978365	3.788762	3.4208574	4.1379375	3.7835648	3.953572	3.7133718	4.1637936
"ASHGV40001720"	3.4090786	4.111983	3.2570198	4.953396	3.6262736	3.2080824	3.0837045	3.5006437	3.2803373	4.255265	3.6944852	4.4726977
"ASHGV40001721"	2.7714975	2.323843	2.3232622	2.9641447	2.6497903	2.3219411	2.327759	2.8353145	2.495217	2.5390694	2.5116234	2.4773822
"ASHGV40001722"	3.3954554	3.0887566	3.6730962	2.3379145	3.3239214	4.0940785	2.7371407	2.3241014	3.6617777	3.1744578	2.3228066	2.6592515
"ASHGV40001723"	6.1000752	3.5656579	4.9884324	4.18687	4.709276	2.3219411	4.101922	3.5527792	8.926006	4.368554	8.351139	5.1380124
"ASHGV40001724"	6.281425	5.5925884	6.6231008	6.2379184	5.5367684	6.080777	6.270736	6.1592674	6.9126444	6.1667995	6.7636085	5.6086144
"ASHGV40001725"	2.328119	3.5535424	2.3232622	3.7999618	3.0063381	3.0723777	3.0930674	2.3241014	2.3217614	2.3227983	2.3228066	2.475179
"ASHGV40001726"	4.094311	4.6646624	4.209774	4.7713485	5.615228	3.6831129	6.627922	3.5670545	4.2616653	3.318495	5.161823	3.4972825
"ASHGV40001727"	4.1322865	3.3055575	4.312907	4.2384467	4.266181	3.491853	4.292324	3.5721166	3.8915985	3.9172728	4.038911	3.6387243
"ASHGV40001728"	5.0635195	3.6865249	4.2311606	3.5902774	4.272221	3.996236	4.452614	4.1944127	4.9900746	4.3806834	4.524178	4.6047873
"ASHGV40001729"	3.051159	4.213953	4.8625674	4.3029804	4.103676	2.9565125	3.1371152	3.907304	3.8847382	3.1654017	3.433736	2.3223374
"ASHGV40001730"	2.6184206	2.5707183	3.6293159	3.0108747	3.2517858	3.0484564	3.8713243	2.3241014	2.3496044	2.7642295	2.8269303	3.2989023
"ASHGV40001731"	2.328119	2.323843	2.3232622	2.3379145	2.3386521	2.460467	2.327759	2.3241014	2.3217614	2.3227983	2.3228066	2.3223374
"ASHGV40001732"	2.328119	2.323843	2.4567542	3.8946273	4.5629935	3.9875853	5.9422503	2.3984458	3.5632386	2.958082	4.9485064	3.2331274
"ASHGV40001733"	2.328119	3.139744	2.3232622	3.6637414	2.695902	2.9826982	2.7173967	3.730509	2.3243349	2.6940947	2.9485133	3.3525457
"ASHGV40001734"	5.2778945	3.2343462	5.425725	3.7707565	5.563898	3.526529	6.195102	2.3241014	6.8490353	2.3227983	6.430725	2.4857984
"ASHGV40001735"	3.557891	2.323843	2.9879947	2.3379145	2.9870455	2.4603212	4.187219	2.3241014	2.9192772	2.3227983	3.158805	2.3223374
"ASHGV40001736"	2.328119	3.0202458	2.3232622	2.66824	2.3386521	4.0027547	2.327759	3.8763664	2.3217614	3.6347933	2.3228066	3.4960616
"ASHGV40001737"	2.328119	2.323843	2.3232622	2.3379145	2.3386521	2.3219411	2.582662	2.3241014	2.5364118	2.3227983	2.3228066	2.3223374
"ASHGV40001738"	9.226182	6.9558234	7.06137	6.7919564	6.988358	7.4870644	7.4259586	10.294458	9.403976	10.982197	8.759759	11.634177
"ASHGV40001739"	2.328119	2.323843	2.3232622	2.3379145	2.3386521	2.3219411	2.327759	2.3241014	2.3217614	2.3227983	2.3228066	2.3223374
"ASHGV40001740"	2.328119	2.323843	2.3232622	2.3379145	2.3386521	2.3219411	2.327759	2.3241014	2.3217614	2.3227983	2.3228066	2.3223374
"ASHGV40001741"	3.4532192	2.323843	2.952574	2.9754376	2.3386521	2.448995	2.327759	3.541305	2.941695	3.065715	2.9722235	2.9878209
"ASHGV40001742"	8.219027	7.350802	7.7665696	7.3456	7.644297	7.5756626	7.918844	7.791592	8.349879	7.833933	8.147498	7.868601
"ASHGV40001743"	2.328119	2.575784	2.3232622	3.559068	2.3386521	3.1735654	3.120825	4.402467	2.4384062	4.689556	2.3228066	4.9605265
"ASHGV40001744"	3.4386818	3.2526958	4.072277	3.1504164	3.4874172	3.3792448	3.973061	3.686377	3.601737	3.3756213	5.120234	3.130685
"ASHGV40001745"	4.6050544	4.3358817	3.975132	3.9577057	3.529451	4.313715	3.6328034	4.0047565	4.4592814	4.079278	4.1802416	4.0795617
"ASHGV40001746"	7.3684716	6.7362714	6.242316	6.5912876	6.1405854	7.0409875	6.198082	6.9323273	7.025871	7.011668	6.7986555	7.017887
"ASHGV40001747"	5.7307634	6.493096	6.2039547	6.9179163	6.090948	6.0768824	6.734031	5.638356	5.5819445	5.925179	6.154316	6.096231
"ASHGV40001748"	2.328119	2.323843	2.3232622	2.3379145	2.3386521	2.3219411	2.327759	2.3241014	2.3217614	2.3227983	2.3228066	2.3223374
"ASHGV40001749"	6.787245	6.3053246	7.0953245	6.1758537	6.8758483	6.4332213	7.0744143	6.669133	7.084356	6.6604304	6.8913817	6.947316
"ASHGV40001750"	5.2642374	4.9235034	4.1137414	4.36527	4.2496476	5.0284467	3.9373016	5.4141088	4.9525933	5.1711054	4.6649847	4.8053083
"ASHGV40001751"	2.328119	3.5401468	2.5400536	3.8522441	2.6492317	2.3219411	2.327759	3.4228573	2.3217614	2.8156164	2.3228066	2.7993329
"ASHGV40001752"	2.328119	2.323843	2.3232622	2.3379145	2.3386521	2.3219411	2.327759	2.3241014	2.3217614	2.3227983	2.3228066	2.3223374
"ASHGV40001753"	2.328119	2.323843	2.3232622	2.7054112	2.3386521	2.3219411	2.327759	2.3241014	2.3466353	2.3227983	2.3228066	2.3223374
"ASHGV40001754"	2.328119	2.323843	2.3232622	2.3379145	2.3386521	2.576877	2.327759	2.3241014	2.3666348	2.3227983	2.3228066	2.3223374
"ASHGV40001755"	7.398691	6.8797355	6.984715	6.3825474	6.9002285	7.057832	7.2124248	6.704874	7.5677676	6.804529	7.0435944	6.628776
"ASHGV40001756"	2.550973	2.323843	3.235817	2.3379145	3.2458057	2.4425778	3.1358109	2.3241014	3.3094168	2.3227983	2.3228066	3.160555
"ASHGV40001757"	4.030686	3.2723756	4.143288	4.0275965	3.919767	3.7677636	4.057294	3.4268653	3.653051	3.8293612	3.5377269	4.12098
"ASHGV40001758"	3.9067574	2.7529843	3.9564118	4.279463	4.898199	3.3295252	4.6784806	3.3645577	4.5749803	3.1552527	4.836214	3.221836
"ASHGV40001759"	2.5879295	2.323843	2.3232622	2.3379145	2.3386521	2.3219411	2.327759	2.3241014	2.3413942	2.3227983	2.3228066	2.3223374
"ASHGV40001760"	9.7248335	2.323843	2.3232622	2.3379145	2.3386521	2.3219411	2.327759	3.1750765	5.4342895	4.548108	4.9327526	5.1171026
"ASHGV40001761"	2.725166	2.323843	2.3232622	2.3379145	2.3386521	2.3219411	2.327759	2.3241014	2.3217614	2.3227983	2.3228066	2.3223374
"ASHGV40001762"	2.328119	3.3119054	2.4758503	3.7969084	3.2095082	3.2675726	3.0778377	3.3804967	2.7538655	2.7491722	2.5724463	3.1355498
"ASHGV40001763"	10.505449	10.687606	9.695007	11.227529	9.687696	10.191577	10.007364	9.720307	11.103919	9.636326	10.662697	9.568717
"ASHGV40001764"	2.328119	2.323843	2.3232622	2.3379145	2.3386521	2.3219411	2.327759	2.3241014	2.3217614	2.3227983	2.3228066	2.3223374
"ASHGV40001765"	2.500547	2.8694935	5.095278	3.9905162	4.4072227	2.331623	3.632159	2.3241014	2.3217614	2.3227983	2.6507792	2.3223374
"ASHGV40001766"	3.7788334	3.224706	2.8037925	4.868025	3.1199841	3.0452833	2.628295	2.4207962	3.6846023	3.3982391	3.8599136	2.594217
"ASHGV40001767"	9.923567	4.058735	9.707655	4.454854	10.73357	4.013891	10.408588	4.729574	6.4731374	5.032774	5.888218	4.9529567
"ASHGV40001768"	3.7300704	2.6967573	4.48896	4.1599107	4.0432873	2.5771596	3.3327384	3.2620337	4.1287193	4.038621	3.7937586	2.9906394
"ASHGV40001769"	5.0746126	5.8779955	6.092614	5.7534595	5.5621257	6.5584054	4.716917	6.7016335	5.502664	6.853408	5.133898	7.0926924
"ASHGV40001770"	2.328119	2.9304461	2.3737004	3.12104	2.3386521	2.4278495	2.327759	2.7000732	2.66508	2.4816256	2.3228066	2.3223374
"ASHGV40001771"	13.701036	13.699731	14.060893	13.812751	13.637781	13.541424	13.042836	13.596245	12.821348	13.49833	12.866528	13.406831
"ASHGV40001772"	7.6833363	7.0807586	6.6673493	7.194666	6.721558	6.919029	6.866769	7.731458	7.9735956	7.990348	7.6384177	8.144832
"ASHGV40001773"	6.9217315	5.4598746	5.622653	6.1220965	5.5440154	5.422319	6.0236607	5.460331	6.067922	5.2706866	5.9531507	5.4007797
"ASHGV40001774"	7.6999836	6.542838	6.0754094	6.2913723	5.69224	6.670599	5.9937897	6.8890314	6.2790427	6.839388	6.380567	6.749489
"ASHGV40001775"	3.31663	2.323843	2.9637964	2.3379145	2.3386521	2.3219411	3.7790074	2.3241014	3.5209713	2.461884	2.3228066	2.4046535
"ASHGV40001776"	12.312612	12.096582	12.910146	12.663754	12.486309	11.896355	11.8917465	11.818935	12.189131	11.778706	11.868295	11.72446
"ASHGV40001777"	4.9518123	5.7070785	5.199096	6.2157397	5.474899	4.707124	5.6339	4.630461	4.8751364	4.99205	5.059923	5.486224
"ASHGV40001778"	3.4367597	2.778405	2.990268	3.2095082	3.284235	3.1637738	3.0078127	2.3241014	2.5319254	2.3227983	2.3228066	2.3223374
"ASHGV40001779"	4.45794	5.770606	5.8955956	6.790962	5.8265705	4.730342	6.3778057	4.92679	5.5216823	5.7750816	5.6572366	5.540667
"ASHGV40001780"	4.648192	4.703093	4.637562	4.614052	4.9329596	4.8819942	4.3938584	4.1609917	5.2209415	4.4091625	5.043403	4.5113945
"ASHGV40001781"	2.8181517	4.0073247	2.974265	4.1696095	3.132763	3.750852	3.2316878	3.434902	2.706306	2.5245214	2.6010804	3.5661263
"ASHGV40001782"	7.514913	6.9454293	6.744599	6.842894	7.0707493	7.3139596	7.0107694	7.7053747	7.370115	7.587897	7.0300446	7.535163
"ASHGV40001783"	4.411098	4.143095	3.0992496	3.722627	3.8286262	3.5711937	5.1694403	3.855112	3.5957537	3.399083	3.5109758	3.4715009
"ASHGV40001784"	2.328119	2.323843	2.3232622	2.3379145	2.3386521	2.3219411	2.327759	2.3241014	2.3217614	2.588255	2.3228066	2.4594638
"ASHGV40001785"	7.1730957	6.691985	7.348928	6.3630323	7.1943645	6.794514	7.2629666	6.7232785	7.342975	6.608253	7.0677114	6.7301507
"ASHGV40001786"	6.97994	8.140824	7.9180484	8.368457	7.6867127	8.239498	7.8658442	7.9749	7.717002	7.8495784	8.142056	7.9435124
"ASHGV40001787"	9.895109	8.320342	9.018904	8.700511	9.26413	8.324852	9.846142	8.471418	9.686746	8.333337	9.633428	8.762773
"ASHGV40001788"	2.328119	2.323843	2.6315165	2.3379145	2.6643002	2.3219411	2.9772696	2.3241014	2.3217614	2.3227983	2.3228066	2.3223374
"ASHGV40001789"	2.328119	2.323843	2.3802698	2.3379145	2.3386521	2.3219411	2.327759	2.3241014	2.3217614	2.3227983	2.3228066	2.3223374
"ASHGV40001790"	2.328119	2.323843	2.3232622	2.3379145	2.3386521	2.3219411	2.327759	2.3241014	2.3217614	2.3227983	2.3228066	2.3223374
"ASHGV40001791"	2.328119	2.323843	2.3232622	2.3379145	2.3386521	2.3219411	2.327759	2.3241014	2.3217614	2.3227983	2.3228066	2.3223374
"ASHGV40001792"	8.299408	9.429458	8.923165	9.443646	8.723443	9.693626	8.40485	9.282368	8.822363	9.246136	8.607268	9.017469
"ASHGV40001793"	2.328119	2.323843	2.3232622	2.3379145	2.3386521	2.3219411	2.327759	2.3241014	2.3217614	2.3227983	2.3228066	2.3223374
"ASHGV40001794"	5.0300097	4.335097	4.6433563	4.450616	4.263922	4.402467	4.4694366	4.388586	3.8370385	3.6467557	3.6223845	4.1877937
"ASHGV40001795"	6.139607	5.5113907	7.040328	5.267716	6.611245	5.6374903	6.426517	8.015004	6.238512	7.596049	6.127066	7.214042
"ASHGV40001796"	4.3480573	4.55961	4.0993237	4.5181937	3.7790074	4.6675215	3.7423205	3.8974547	3.3410337	4.209899	3.14307	3.7727373
"ASHGV40001797"	2.328119	3.1394398	2.3232622	2.8456285	2.3386521	2.3219411	3.0573423	2.5546079	2.671452	2.3227983	2.3228066	2.3223374
"ASHGV40001798"	2.328119	2.323843	2.3232622	4.1572213	2.3386521	2.3219411	2.327759	2.4169815	2.3383698	2.368575	2.3772123	2.763
"ASHGV40001799"	2.328119	2.466906	2.3232622	2.3379145	2.3386521	2.3219411	3.1614923	2.3241014	2.466906	2.3227983	2.3228066	2.3223374
"ASHGV40001800"	2.328119	2.323843	2.3232622	2.3379145	2.3386521	2.3219411	2.327759	2.3241014	2.3217614	2.3227983	2.3228066	2.3223374
"ASHGV40001801"	4.8209257	4.7527523	4.7153115	5.579534	5.069825	5.054635	4.777916	5.7164664	5.445516	5.699622	5.0577354	5.844049
"ASHGV40001802"	5.535246	4.948941	3.5073302	5.838708	2.3386521	4.471414	2.327759	2.3241014	6.1745253	2.3227983	5.238056	2.6674306
"ASHGV40001803"	4.282026	4.5679607	5.1688485	4.9671526	4.8287187	4.7021704	4.6978574	4.6622934	4.985112	4.775391	5.127797	4.6772485
"ASHGV40001804"	2.328119	2.323843	2.3232622	2.3379145	2.3386521	2.3219411	2.327759	2.3241014	2.3217614	2.3227983	2.3228066	2.3223374
"ASHGV40001805"	8.169872	7.804444	8.85645	7.2801332	8.451069	8.383437	7.632201	8.330472	7.8842697	8.326656	7.4996223	8.328068
"ASHGV40001806"	10.36178	10.931187	10.717912	10.311165	10.594389	11.1895075	10.365496	11.065013	11.8704	11.168748	11.395543	10.648869
"ASHGV40001807"	2.7421775	4.50556	4.4272103	5.09066	4.8131175	3.8301673	5.186244	3.5207174	4.1339016	2.7415838	4.7426805	2.4655993
"ASHGV40001808"	2.328119	2.323843	2.3232622	2.3379145	2.3386521	2.3219411	2.327759	2.3241014	2.3217614	2.3227983	2.3228066	2.3223374
"ASHGV40001809"	4.4221377	4.941121	4.5132427	4.484391	4.5474224	4.6937313	5.189205	4.716546	3.9561017	4.504859	4.8505993	3.8939555
"ASHGV40001810"	3.5985072	3.3765202	3.8586433	3.524467	3.5464394	2.9298785	3.6593	3.5703723	2.7843695	3.1166282	2.3228066	3.1024904
"ASHGV40001811"	7.174607	6.3413663	7.114823	6.475183	6.3353148	6.5424795	7.496333	7.053123	7.572588	6.855249	7.160927	6.5445127
"ASHGV40001812"	4.76312	13.269899	5.419155	13.798843	7.259277	12.113203	3.6478868	9.924177	5.210719	8.988775	7.083104	5.9923086
"ASHGV40001813"	7.983996	7.603818	7.5733633	7.5131416	7.329924	7.9330015	7.2565975	7.9036736	7.918844	7.846492	7.705869	7.9126124
"ASHGV40001814"	2.7203298	3.8036513	4.1558986	3.8787158	3.934778	4.1089272	2.855266	2.4140441	3.6034515	2.5109746	2.694919	2.3223374
"ASHGV40001815"	7.6830626	9.925548	8.635015	10.915993	9.095908	10.022551	9.716148	8.843094	9.234116	9.11171	9.753861	9.306572
"ASHGV40001816"	8.789527	9.469612	10.055219	7.808895	9.493205	10.119723	7.9990015	8.617072	8.074678	8.635549	7.943982	8.8142185
"ASHGV40001817"	2.328119	2.323843	2.3232622	2.3379145	2.3386521	2.418851	2.327759	2.3241014	2.3217614	2.3227983	2.3228066	2.3223374
"ASHGV40001818"	2.328119	2.323843	2.3232622	2.3379145	2.3386521	2.3219411	2.327759	2.3241014	2.3217614	2.3227983	2.3228066	2.3223374
"ASHGV40001819"	2.328119	2.4624927	2.580343	3.0119195	2.3386521	2.3331413	3.3738353	2.3241014	2.3217614	2.3227983	2.3228066	2.5994384
"ASHGV40001820"	5.4039645	6.109776	5.06043	6.5550094	5.824601	5.700012	5.5744085	5.56001	5.739945	5.9009023	5.757086	5.832201
"ASHGV40001821"	6.9976487	7.4870644	7.4557962	6.588914	7.1704464	7.9616127	6.7617164	7.664382	9.256771	7.8022118	8.59273	8.092982
"ASHGV40001822"	2.328119	2.323843	2.3232622	2.3379145	2.3386521	2.3219411	2.327759	2.3241014	2.3217614	2.3227983	2.3228066	2.7061129
"ASHGV40001823"	6.625893	9.110081	6.9022923	10.122241	7.400371	8.615437	8.118938	7.542466	6.1909637	7.22172	7.048325	6.3117
"ASHGV40001824"	2.328119	2.323843	2.3232622	2.3379145	2.3386521	2.3219411	2.327759	2.4378853	2.3217614	2.6817703	2.3228066	2.860324
"ASHGV40001825"	2.328119	2.323843	2.3821104	3.4184175	2.3386521	2.7628195	2.6187088	2.3241014	2.3217614	2.3227983	2.3228066	2.3223374
"ASHGV40001826"	3.005126	4.1399097	3.0310018	4.1443405	3.6369288	4.872534	4.096008	4.8689284	2.3230257	4.312907	3.178172	3.6780903
"ASHGV40001827"	2.328119	2.323843	2.3232622	2.3379145	2.3386521	2.3219411	2.327759	2.3241014	2.3217614	2.3227983	3.7594652	2.3223374
"ASHGV40001828"	9.041162	8.347136	8.908367	8.621062	9.529746	8.570517	10.052682	8.536456	8.508598	8.623454	9.11984	8.650814
"ASHGV40001829"	6.303744	6.606206	5.979843	6.501013	5.985577	6.689863	6.1680045	7.3292146	6.9641786	7.1725903	6.6862764	7.310803
"ASHGV40001830"	9.82305	9.610025	9.30839	9.448711	8.946656	9.996028	9.165305	9.935518	10.867457	9.986674	10.372116	10.002987
"ASHGV40001831"	3.4092085	3.8965917	3.713607	3.350986	3.3736625	3.9905162	3.6252196	3.7936156	4.29361	3.6665618	3.4496226	3.7690587
"ASHGV40001832"	6.802294	5.523323	6.98696	4.8446236	8.096757	6.4695277	5.776617	5.835124	6.61636	5.809187	5.7225766	5.6154222
"ASHGV40001833"	5.750756	5.3873863	4.991723	5.4347997	5.547414	5.3666363	5.315499	5.3957086	5.0984488	5.034452	5.0673237	5.3765717
"ASHGV40001834"	3.1406238	2.5206077	3.0854445	2.3379145	3.1418035	2.3219411	2.327759	2.3241014	2.3423905	2.965301	2.3228066	2.80286
"ASHGV40001835"	5.019256	5.601222	4.7377954	5.2046604	4.6768236	5.871216	5.6134586	6.300234	4.6538343	6.24989	4.9247813	6.314836
"ASHGV40001836"	4.096583	3.573668	3.5280423	4.118696	3.6973798	3.436905	4.062958	4.5747905	3.194728	4.470735	2.66797	3.8519213
"ASHGV40001837"	4.0158296	4.4726977	3.8212218	4.00291	4.151547	3.6857293	5.1665983	4.775257	4.508599	4.7174597	4.0995393	4.112605
"ASHGV40001838"	2.328119	2.323843	2.3232622	2.3379145	2.3386521	2.3219411	2.327759	2.3241014	2.3217614	2.3227983	2.3228066	2.3223374
"ASHGV40001839"	7.3780904	4.7174597	5.697495	4.4503317	5.8744783	4.5142217	5.815545	5.3220706	6.4758263	5.3638825	6.179485	5.509178
"ASHGV40001840"	4.301533	4.3692565	2.737406	5.7773247	2.3386521	2.3219411	2.327759	2.3241014	3.526529	2.3227983	2.4540653	2.3223374
"ASHGV40001841"	6.345426	4.593626	4.9266524	4.021573	4.5730095	4.692909	5.0898385	5.238056	5.943299	5.2124662	5.0893135	5.506302
"ASHGV40001842"	13.575451	12.098407	12.659048	11.355548	12.089336	12.475048	12.016385	12.478923	12.756902	12.465499	12.4218235	12.466606
"ASHGV40001843"	2.85085	2.323843	2.3232622	2.3379145	3.2000837	2.3219411	4.7173033	2.3241014	2.3217614	2.3227983	3.4211967	2.3223374
"ASHGV40001844"	5.1484976	6.116169	6.493339	7.361248	5.868175	5.7214875	5.072789	3.6410465	5.1239424	3.7828171	5.300446	4.1385636
"ASHGV40001845"	5.6652756	5.0864325	5.7257767	5.315786	5.484552	5.3129783	5.267163	5.471719	5.06149	5.394543	5.0491743	5.260944
"ASHGV40001846"	2.328119	2.323843	2.3232622	2.3379145	2.3386521	2.3219411	7.1719193	2.712644	2.760172	3.0192876	3.0006886	2.976883
"ASHGV40001847"	7.0834885	8.353467	8.072861	6.0461226	7.419943	9.068273	5.9518304	8.219615	7.435075	8.447094	7.134623	8.497964
"ASHGV40001848"	3.0399334	4.509757	4.0375843	4.5523057	3.660189	4.0449204	3.9503574	3.1324744	3.5065742	3.7637553	3.340582	4.391196
"ASHGV40001849"	6.042719	4.0890503	4.830236	4.452756	4.3326483	5.120484	4.5433846	4.967392	5.549991	4.647113	5.0329437	4.982287
"ASHGV40001850"	2.328119	2.323843	2.3232622	2.3379145	2.3386521	2.3219411	2.327759	2.3241014	2.3217614	2.3227983	2.3228066	2.3223374
"ASHGV40001851"	3.0917532	2.323843	2.3232622	2.3379145	2.3386521	2.3219411	2.327759	2.3241014	3.8881626	2.3227983	3.078497	2.3223374
"ASHGV40001852"	5.090183	6.014271	5.5840974	6.553251	5.464979	5.6259823	5.746912	4.5127053	5.076619	4.5509734	4.6790853	5.0571527
"ASHGV40001853"	2.328119	2.323843	2.3232622	2.3379145	2.3386521	2.3219411	2.327759	2.3241014	2.3217614	2.3227983	2.3228066	2.3223374
"ASHGV40001854"	2.328119	2.6189141	3.1142163	2.3379145	2.3386521	2.6060007	2.5629408	2.7019472	2.3217614	3.3154387	2.3228066	3.8492405
"ASHGV40001855"	3.3029506	2.323843	3.199633	2.3379145	2.3386521	2.3219411	2.327759	2.6372933	2.391775	2.3227983	2.58925	2.3223374
"ASHGV40001856"	6.509858	5.774607	6.262105	5.6372905	6.0547833	6.355205	6.101606	6.4454684	5.7035956	6.7690034	6.695387	6.8611956
"ASHGV40001857"	2.922888	2.323843	2.3232622	2.7684298	2.3386521	2.3219411	2.8237731	2.3241014	2.940402	2.3227983	2.7210078	2.3223374
"ASHGV40001858"	2.328119	5.1286345	3.102624	4.168105	5.5588455	6.103536	6.8582144	3.8050427	2.3217614	4.2148056	4.7365575	4.133122
"ASHGV40001859"	2.328119	2.8575306	2.7590704	2.3379145	2.3386521	2.3219411	3.750072	2.3241014	3.2335117	2.3227983	2.3228066	2.3223374
"ASHGV40001860"	2.328119	2.323843	2.3232622	2.3379145	2.3386521	2.3219411	2.327759	2.3241014	2.3217614	2.3227983	2.3228066	2.3223374
"ASHGV40001861"	5.678833	4.8707147	5.469775	5.128258	5.4547005	4.6801577	5.4580326	5.007206	5.2469425	4.908043	5.286433	4.6871257
"ASHGV40001862"	5.0112033	5.0201306	3.7650037	4.615364	3.7870812	5.2827406	2.327759	4.436167	3.2700367	4.826073	3.4498017	4.558984
"ASHGV40001863"	2.328119	2.323843	2.3232622	2.3379145	2.3386521	2.3219411	2.327759	2.3241014	2.3217614	2.3227983	2.3228066	2.3223374
"ASHGV40001864"	2.328119	4.094948	2.3232622	4.4801464	2.3386521	4.5793777	2.6350195	3.9083357	2.3261368	2.819279	2.3228066	2.3223374
"ASHGV40001865"	4.759387	3.5493143	4.479515	4.5267005	4.561752	3.587017	4.0013957	3.5217319	3.2316878	3.458129	4.1563845	2.946509
"ASHGV40001866"	3.2971814	3.432247	3.694949	3.2794845	3.1206424	3.8835812	3.3464444	2.6194386	3.405683	3.4433997	3.4588056	3.3946338
"ASHGV40001867"	2.9147868	3.8998373	3.7513366	4.625859	3.7503355	4.1269546	4.218758	4.155502	3.4247427	4.556763	3.839639	4.9414253
"ASHGV40001868"	10.924329	12.163051	11.640833	12.021718	11.414437	12.165354	11.400342	11.832947	10.119723	12.197833	10.649904	12.4706955
"ASHGV40001869"	7.456757	6.297525	6.426212	6.1930065	6.681296	6.390034	6.7575817	6.75869	7.2833424	6.767258	7.0378304	6.8598394
"ASHGV40001870"	3.5856433	4.5157146	4.6144257	4.778798	3.9309447	4.5485754	4.082448	4.4671297	4.4936624	4.528378	4.021573	4.3844357
"ASHGV40001871"	2.328119	2.323843	2.3232622	2.3379145	2.3386521	2.3219411	2.327759	2.3241014	2.763642	2.3227983	2.3228066	2.3223374
"ASHGV40001872"	7.004854	7.0619025	8.085395	7.314473	7.6425114	7.015556	5.938086	6.645432	7.300411	6.4929595	6.8066735	6.1935277
"ASHGV40001873"	4.6743	3.2604234	4.408146	3.0578077	4.257847	4.0757236	4.691658	4.1239076	4.099878	4.7393675	3.9029136	5.10971
"ASHGV40001874"	2.328119	2.323843	2.3232622	2.3379145	2.3386521	2.3219411	2.327759	2.3241014	2.3217614	2.3227983	2.3228066	2.3223374
"ASHGV40001875"	5.9527164	7.510857	7.9806986	8.072607	7.764949	7.315422	7.432402	7.052032	7.629808	7.0736904	7.4888144	6.181022
"ASHGV40001876"	8.139841	5.830256	6.0644646	5.328973	5.9038267	6.382195	5.903716	9.320145	6.8265295	9.588527	6.270736	9.986229
"ASHGV40001877"	2.7069714	3.944384	2.3776693	4.7604923	2.94608	3.4211967	2.327759	3.0333982	3.758081	3.4521506	3.892016	3.5401468
"ASHGV40001878"	5.1009607	7.6235523	5.731938	8.487094	5.509632	7.3734684	5.1080627	4.893704	3.9911165	4.191575	4.5169477	3.576142
"ASHGV40001879"	6.5907416	6.1511593	6.3682203	6.1046634	6.3691573	6.257326	6.6092615	6.4841833	6.5227957	6.4578347	6.421011	6.6192694
"ASHGV40001880"	5.272196	6.630685	6.1236854	7.340693	6.221561	6.728137	6.380567	5.1633296	5.7095356	5.7091513	5.7782893	5.9715557
"ASHGV40001881"	4.741514	4.0885262	2.9757757	3.6947155	4.4811764	3.5322876	5.8626094	2.7214615	5.86626	3.3000512	5.669111	3.306678
"ASHGV40001882"	8.065217	8.626173	10.059902	8.162356	9.472616	8.853381	8.116877	8.875898	9.459188	8.928608	9.042569	8.805358
"ASHGV40001883"	2.328119	2.323843	2.3232622	2.3379145	2.3386521	2.3219411	2.327759	2.3241014	2.3217614	2.3227983	2.3228066	2.3223374
"ASHGV40001884"	3.8117793	5.6857285	4.939761	5.3944287	4.305271	4.423474	5.055607	4.664011	5.094087	5.3682857	5.2970304	4.1156163
"ASHGV40001885"	10.472445	10.714533	10.09193	10.622815	10.225994	10.792316	10.5035515	10.426468	9.825142	10.532862	9.971911	10.678631
"ASHGV40001886"	4.3122773	4.054538	3.9953744	3.8875277	3.7304041	3.42321	4.39421	3.4893909	3.493029	3.5896523	3.7908745	3.9044633
"ASHGV40001887"	3.644264	3.7795193	2.4735904	2.8472383	3.0628135	4.545936	2.897956	2.6350195	3.156352	2.9141362	2.3228066	2.6846654
"ASHGV40001888"	2.328119	3.5982733	2.3232622	2.3379145	2.3386521	3.703303	2.327759	3.606223	2.3217614	3.5854943	2.3228066	2.3223374
"ASHGV40001889"	4.7902656	3.8835812	4.054939	4.6349864	3.5186288	4.4992137	3.592789	4.1563845	5.053171	4.7616086	4.5715923	4.7898736
"ASHGV40001890"	4.566926	5.133898	5.0887113	4.540002	4.6100426	5.3763065	2.8274295	5.9268765	4.1139283	5.5737348	4.248139	5.1999393
"ASHGV40001891"	3.0336895	2.7298503	2.3232622	2.3379145	2.3386521	2.9858856	2.5867786	2.6075814	3.448464	3.1201274	3.615624	2.3885527
"ASHGV40001892"	3.6070485	3.0631819	2.9944806	2.6738431	3.4999104	3.0254693	3.3056684	2.3241014	2.7452953	3.0699227	2.969535	2.576877
"ASHGV40001893"	2.328119	2.323843	2.3232622	2.3379145	2.3386521	2.3219411	2.327759	2.3241014	2.3217614	2.3227983	2.3228066	3.0850081
"ASHGV40001894"	2.328119	2.323843	2.3232622	2.3379145	2.3386521	2.3219411	2.327759	2.5387337	2.3217614	2.3227983	2.3228066	2.3223374
"ASHGV40001895"	4.7376814	6.0720043	6.22134	6.3581176	5.8908014	6.2170105	6.1729946	6.047022	5.342454	6.510763	5.6645265	6.5972676
"ASHGV40001896"	11.214543	10.947767	9.70972	12.014022	9.477323	10.728426	9.42082	10.2808485	9.21592	10.105541	9.5450325	10.048609
"ASHGV40001897"	4.5194864	4.2350755	4.7335086	3.3860924	4.377103	4.6753063	4.6934533	6.369355	4.9621296	5.9595594	4.6284647	5.7530375
"ASHGV40001898"	3.614394	2.323843	4.034407	2.3379145	3.2721555	2.8264594	3.936746	2.3241014	4.8201838	2.7614496	3.8648891	3.7861714
"ASHGV40001899"	6.7207303	4.459703	5.2757936	5.0053854	6.005669	4.166088	6.5515566	4.362077	5.7265806	4.2771378	5.714974	4.318921
"ASHGV40001900"	8.225568	7.821861	8.771738	7.9505353	8.519779	7.945416	8.375068	8.695867	7.907506	8.377699	7.9480853	8.194172
"ASHGV40001901"	7.8750386	7.684767	7.196346	8.0441885	7.11942	7.9994373	7.314685	7.4881077	7.773369	7.65498	7.319141	7.6369176
"ASHGV40001902"	5.4363303	5.9175844	5.78272	5.327163	5.8875456	6.0498853	7.3564587	5.2034426	5.11883	5.142745	4.7961764	5.14447
"ASHGV40001903"	9.878649	8.463823	9.167407	8.201717	9.529994	8.665639	9.977214	8.961439	8.391278	8.817236	8.888044	8.737931
"ASHGV40001904"	3.0745008	2.323843	2.6853426	2.3379145	2.3386521	2.3219411	3.306023	2.3241014	2.9496279	2.7139077	2.3228066	2.3223374
"ASHGV40001905"	2.328119	3.2118804	2.3232622	3.7753677	2.3386521	2.922243	2.327759	2.3241014	2.3418236	2.3227983	2.3228066	2.3223374
"ASHGV40001906"	2.6536775	2.323843	2.91599	2.3379145	2.3386521	3.024791	2.327759	2.5751507	2.3217614	2.3227983	2.3228066	2.3223374
"ASHGV40001907"	3.1250472	2.7589388	2.3232622	3.2858586	2.3386521	2.3219411	2.327759	3.1709309	4.66992	2.8733847	3.396189	2.607306
"ASHGV40001908"	5.801505	4.606478	4.670768	4.7352448	5.15812	4.9884324	4.100811	5.4742746	5.359819	5.176125	5.0781226	4.9717064
"ASHGV40001909"	2.9718618	4.542333	4.1260467	4.798292	3.580514	3.8328125	3.4679708	3.112546	3.6814964	3.581379	4.003887	3.2587376
"ASHGV40001910"	2.328119	2.323843	2.3232622	2.3379145	2.3386521	2.3219411	2.327759	2.3241014	2.3217614	2.3227983	2.3228066	2.3223374
"ASHGV40001911"	2.328119	2.4274397	2.3232622	2.3379145	2.3386521	2.5302851	2.327759	2.4473844	2.3217614	2.4879274	2.3228066	2.3223374
"ASHGV40001912"	10.452141	10.755907	10.703645	10.351278	10.578658	11.012704	10.207821	11.094328	11.635245	10.993014	11.187527	10.72698
"ASHGV40001913"	7.1796174	7.520297	8.086737	7.88269	8.111696	7.495782	8.148018	7.259277	6.648751	7.141086	7.1453357	7.1665525
"ASHGV40001914"	2.328119	2.323843	3.318769	2.3379145	2.924062	2.3219411	2.327759	2.3241014	2.3217614	2.3227983	2.3228066	2.3223374
"ASHGV40001915"	5.3399982	5.3382387	7.9514217	5.7664742	7.5827365	5.3291836	5.894519	5.3323307	5.89312	5.1880383	5.7915573	5.100816
"ASHGV40001916"	2.328119	2.323843	2.3232622	2.92655	2.3386521	2.3219411	2.327759	2.3241014	2.3217614	2.3227983	2.3228066	2.3223374
"ASHGV40001917"	3.2618296	3.5013862	3.6957774	3.8455637	3.3765202	3.1642785	2.965825	3.7013044	3.5033824	4.051771	3.2506979	3.7540894
"ASHGV40001918"	6.789428	5.85749	6.069158	5.559817	6.806802	6.480934	7.673504	7.342533	6.863557	6.6988835	7.0206203	5.711909
"ASHGV40001919"	2.914301	2.8646302	2.5649443	3.5182705	2.3386521	3.151586	3.0391726	2.3241014	2.3217614	2.9025402	2.3228066	2.9920504
"ASHGV40001920"	5.7302547	5.2954617	5.4909244	4.0521345	5.30945	6.216361	5.453473	5.9197464	4.3706164	5.8589215	4.469681	5.854375
"ASHGV40001921"	2.5230896	5.0018773	3.1859171	5.9863605	2.871074	5.046756	3.6625547	3.5049055	3.1661367	3.3006248	2.3228066	2.952574
"ASHGV40001922"	6.091517	5.979391	6.379514	6.1099434	7.5368695	5.6967955	5.99076	4.428414	6.3469925	4.650081	6.1484804	5.0445857
"ASHGV40001923"	3.8229964	5.0054893	3.3030906	4.9643207	4.9487815	4.603298	5.6309996	2.7266285	3.2794845	3.9534416	4.4870224	4.021496
"ASHGV40001924"	8.161726	6.6304517	6.5744596	6.135791	6.631761	7.0515666	6.787301	7.0506597	7.958203	6.903567	7.6944675	6.7636085
"ASHGV40001925"	2.328119	2.323843	2.3232622	2.3379145	2.3386521	2.3219411	2.327759	2.3241014	2.3217614	2.3227983	2.3228066	2.3223374
"ASHGV40001926"	4.0521345	5.4585123	3.2857077	4.79419	3.2607133	6.1577263	3.0882132	3.5836835	3.839794	3.4726872	3.6003926	2.9063714
"ASHGV40001927"	6.981829	6.9051437	5.613719	7.0331297	5.6682496	7.034789	6.0485435	6.0008883	5.7435017	5.759612	6.0646544	6.095429
"ASHGV40001928"	7.470967	6.8983493	7.286321	6.7590256	6.7003603	7.456496	6.8775506	7.757319	8.398111	7.606021	7.879939	7.507167
"ASHGV40001929"	2.328119	2.323843	2.3232622	2.3379145	2.3386521	2.3219411	2.327759	2.3241014	2.3217614	2.3227983	2.3228066	2.3223374
"ASHGV40001930"	2.919084	2.323843	2.698868	2.3379145	2.3386521	2.3219411	2.6664317	3.0754611	2.4846983	2.3227983	2.3603692	2.503285
"ASHGV40001931"	6.110861	4.688101	6.024832	4.7286305	6.061995	5.1797285	6.7683554	4.2271957	5.0917406	6.387478	5.5846777	7.3501477
"ASHGV40001932"	6.2209363	4.098074	5.1705995	4.972713	5.2757936	3.4207191	3.6756778	4.454371	7.6630125	4.420138	6.81304	4.1715746
"ASHGV40001933"	7.3506546	8.828527	7.523826	9.723834	7.3766046	8.125026	7.701337	7.243115	6.986245	7.1719193	6.9129395	7.3456
"ASHGV40001934"	8.883893	7.662096	8.710406	9.198046	9.089495	2.3219411	9.775399	2.6062214	8.158996	3.1214516	8.629349	3.79147
"ASHGV40001935"	2.328119	3.3967135	2.3232622	4.404612	2.3386521	2.7073307	2.9469457	3.825924	3.361617	2.35808	2.3228066	2.3223374
"ASHGV40001936"	9.490044	7.028385	7.903084	7.3448057	7.743863	6.968696	7.5131416	7.426746	10.059902	7.313424	9.401478	7.0447655
"ASHGV40001937"	11.323779	10.640279	11.09324	11.280965	11.602131	10.43966	12.144949	10.72698	9.8373375	10.710277	10.967054	10.615882
"ASHGV40001938"	3.4508173	2.323843	4.0432873	2.3379145	3.8089828	2.51784	2.327759	3.663076	3.2526045	3.326066	3.0793078	3.3455968
"ASHGV40001939"	3.9394913	5.8985004	5.774771	6.112406	7.1037006	5.67743	6.6543183	5.417204	5.044021	5.0094175	5.86689	5.2835054
"ASHGV40001940"	4.8069277	6.097132	6.0245194	6.629073	5.9249835	5.850873	5.660644	5.202179	5.449543	4.9921837	5.328656	5.025495
"ASHGV40001941"	9.821108	7.8132796	9.18129	8.260242	8.978155	7.489742	8.623926	8.331998	7.727149	8.308095	7.7045956	8.051407
"ASHGV40001942"	2.328119	2.323843	2.3232622	2.3379145	2.6445575	2.7335796	3.372554	2.5035615	2.3217614	2.6977842	2.3228066	2.9956799
"ASHGV40001943"	11.883863	11.818315	12.932136	11.494153	12.499372	12.074462	11.426244	12.026238	12.7996645	11.98582	12.308729	12.073763
"ASHGV40001944"	2.9629042	2.323843	2.3232622	2.3379145	2.3386521	2.3219411	2.327759	2.3241014	2.3217614	2.3227983	2.6083498	2.3223374
"ASHGV40001945"	6.4418826	3.7796621	5.498019	4.2986026	5.06765	4.782051	5.1294594	5.2828755	5.343355	5.3021436	4.7922397	5.3429666
"ASHGV40001946"	4.2665505	3.6644008	5.7943387	3.1933022	5.3091702	3.557651	4.2807918	4.12259	4.6129465	3.969834	3.702238	4.0909376
"ASHGV40001947"	9.88496	9.446411	9.75248	8.600263	9.617865	9.828332	9.726335	10.164433	11.049288	10.087226	10.483953	9.525005
"ASHGV40001948"	6.1334953	8.737659	6.767529	7.9735956	6.9925666	9.160504	7.431126	8.4018345	6.512528	8.557748	7.0506597	8.826517
"ASHGV40001949"	2.328119	3.4241297	3.0132153	3.289898	2.7327523	2.9697843	2.327759	2.3241014	2.3217614	2.4522994	2.3228066	2.4369798
"ASHGV40001950"	3.1780252	2.4892905	2.3232622	2.3379145	2.3386521	2.3219411	2.327759	2.3241014	2.3217614	2.3227983	2.3228066	2.3223374
"ASHGV40001951"	2.328119	2.323843	2.3232622	2.3379145	2.3386521	2.3219411	2.327759	2.3241014	2.3217614	2.3227983	2.3228066	2.3223374
"ASHGV40001952"	6.1820374	4.8930426	6.5230002	5.2373543	5.909199	5.007638	5.598505	5.3358827	6.078226	5.4992213	5.3609567	5.50032
"ASHGV40001953"	4.2148056	3.6537719	4.377103	4.4290347	4.370027	3.068383	4.4476647	3.3146114	4.351329	3.1538131	4.016988	3.8044279
"ASHGV40001954"	3.9204772	3.1520157	3.6146636	3.3129537	3.4607365	2.9274158	3.6233706	4.0179725	3.8331754	3.9652057	3.3898273	3.8894155
"ASHGV40001955"	5.6027303	5.601527	5.94612	6.154406	6.3735785	5.486224	6.8904424	5.650531	6.2037854	5.994787	6.5312586	6.511112
"ASHGV40001956"	2.328119	2.323843	2.3232622	2.3379145	2.3386521	2.3219411	2.327759	2.3241014	2.3217614	2.3227983	2.3228066	2.3223374
"ASHGV40001957"	2.328119	2.323843	2.483527	2.3379145	2.3386521	2.3219411	2.327759	2.3241014	2.3217614	2.3227983	2.3228066	2.3223374
"ASHGV40001958"	2.328119	2.323843	2.3232622	2.3379145	2.3386521	2.3219411	2.327759	2.3241014	2.3217614	2.3227983	2.3228066	2.3223374
"ASHGV40001959"	4.043781	3.0834517	3.7401373	3.953572	4.0571218	3.5746512	4.1738787	3.9632351	4.0709343	3.9520872	3.6712735	3.951902
"ASHGV40001960"	8.125304	7.7188625	6.9773817	8.023653	7.3055573	7.4573812	7.9740458	7.6353426	7.7943645	7.5429387	7.259852	7.5268025
"ASHGV40001961"	4.494999	4.9987783	5.6498737	4.3080792	5.440464	5.071174	4.5732126	5.854752	5.1511374	5.74859	5.041636	5.644965
"ASHGV40001962"	5.983829	4.931996	5.608839	4.929505	5.06043	5.820455	5.354138	5.774607	5.1786933	5.907849	5.1021056	5.704539
"ASHGV40001963"	3.0740798	2.323843	2.3232622	2.3379145	2.3386521	2.3219411	2.327759	2.3241014	2.3217614	2.3227983	2.6066284	2.3223374
"ASHGV40001964"	2.328119	3.3878298	2.581836	3.0459526	2.3386521	3.7722511	3.458519	2.3241014	3.1061473	2.3227983	2.3228066	2.3223374
"ASHGV40001965"	5.2915688	5.013001	5.2294035	5.026278	4.7700114	4.8069277	5.2159567	4.789712	4.727062	4.5116024	4.1536517	4.9545655
"ASHGV40001966"	4.291795	4.7157745	6.437441	5.8173585	6.027454	3.7290142	5.4781175	4.0978236	5.4189205	3.8566566	5.265577	2.9594948
"ASHGV40001967"	5.9018154	4.3811874	5.220172	4.662829	5.084746	4.3299437	5.2118707	4.810257	5.1199994	5.015957	5.278928	5.1742516
"ASHGV40001968"	4.527571	5.3724456	4.50556	4.621463	4.2822833	6.1293836	4.4744315	6.6510158	5.144355	6.506277	4.8572288	6.562647
"ASHGV40001969"	2.328119	2.323843	2.3232622	2.3379145	2.3386521	2.3219411	2.6916876	2.3241014	2.3217614	2.3227983	2.3228066	2.3223374
"ASHGV40001970"	4.988851	7.443697	6.985513	7.366446	7.211941	7.416163	6.7919564	7.2229533	5.9213266	7.0918713	5.9117055	6.686984
"ASHGV40001971"	4.9687443	3.8071282	4.883605	4.0858316	4.901621	4.1165895	4.822391	4.146119	5.25489	4.405036	4.9271455	4.6132565
"ASHGV40001972"	2.6048849	3.4032633	4.3405585	3.6891553	3.6285949	3.0446641	4.139615	2.3241014	2.8729584	2.5704293	3.1831179	2.6624668
"ASHGV40001973"	2.328119	2.323843	2.3232622	2.3379145	2.3386521	2.3219411	2.327759	2.3241014	2.3217614	2.3227983	2.3228066	2.3223374
"ASHGV40001974"	4.85386	4.9599485	5.660644	4.990957	5.410076	4.846016	4.4772296	5.2921762	4.375562	4.3586764	4.815912	4.1553726
"ASHGV40001975"	11.572532	11.523467	11.910706	11.277926	11.652381	12.006233	11.38343	12.361509	11.028164	12.244232	11.059389	12.247956
"ASHGV40001976"	10.683874	8.731143	10.270401	8.947381	10.205936	8.513729	9.883846	8.859327	9.467167	8.692234	9.446164	8.698059
"ASHGV40001977"	3.2242975	4.466269	4.415968	5.4611397	4.5231833	4.3059063	4.502272	3.1464298	3.7124686	3.6126935	3.8319764	3.5785038
"ASHGV40001978"	10.778529	10.564009	11.314087	10.444371	11.027226	10.708189	10.847719	10.175376	9.165898	10.384548	9.953581	10.655381
"ASHGV40001979"	2.8103156	4.7069707	2.5149822	4.4202986	3.4850805	4.5683417	3.3198354	3.4807048	2.7921877	3.7516851	3.1202314	3.9149613
"ASHGV40001980"	7.079442	5.178319	6.9487696	4.1324983	6.718333	5.645274	5.839354	6.356974	6.971306	6.4410615	6.6270328	6.228257
"ASHGV40001981"	5.7838717	4.8388224	5.8821397	5.094087	5.641446	4.8689284	5.450584	5.36117	5.794871	5.6460795	5.487632	5.713468
"ASHGV40001982"	13.011659	12.264005	13.29309	12.656768	12.816067	12.03105	12.231129	12.469851	13.078351	12.515135	12.786015	12.584189
"ASHGV40001983"	2.328119	2.323843	2.3232622	2.3379145	2.3386521	2.908844	2.327759	3.0019667	2.4864137	3.3459353	2.3759	2.6790168
"ASHGV40001984"	7.167834	7.7885814	7.61309	7.910073	7.5268025	8.083239	7.9198465	7.776179	7.3524857	8.065828	7.483952	8.257264
"ASHGV40001985"	9.686318	10.461365	9.212188	7.424608	8.9980755	11.043358	8.666627	9.330914	8.714882	9.529076	8.54304	9.726335
"ASHGV40001986"	3.8178797	3.507867	2.96607	3.2776282	3.9292572	3.1214516	3.8044279	2.3241014	2.3217614	2.7796767	2.3228066	3.2412162
"ASHGV40001987"	4.356163	5.1380124	4.933879	5.414781	5.1458197	4.894339	4.1757298	4.905647	3.9937587	4.6941032	3.7929099	3.803813
"ASHGV40001988"	2.328119	2.323843	2.3232622	2.3379145	2.3386521	2.3219411	2.327759	2.3241014	2.3217614	2.3227983	2.3228066	2.3223374
"ASHGV40001989"	7.3715796	7.679951	8.636445	8.123383	8.385004	7.4855776	8.034681	7.7899404	7.2243195	7.7816305	7.258663	7.75659
"ASHGV40001990"	5.964107	2.323843	2.8753457	2.3379145	2.3386521	2.9673448	3.2114737	4.615091	4.791874	4.5984416	4.2719607	4.3736286
"ASHGV40001991"	3.2425382	3.5752983	3.4019241	3.0727367	3.5974252	3.95261	2.9892817	3.3657746	4.056739	3.3432617	3.546712	3.8594003
"ASHGV40001992"	2.328119	2.323843	2.3232622	2.3379145	2.3386521	2.3219411	2.327759	2.3241014	2.3217614	2.3227983	2.3228066	2.3223374
"ASHGV40001993"	2.328119	3.1049807	2.433464	3.994957	2.3386521	2.3610473	2.327759	2.9103284	2.3302736	2.3227983	2.5723488	2.3223374
"ASHGV40001994"	2.9504766	3.148167	3.0752037	2.7533817	2.774686	2.6135454	2.5837436	2.4681783	2.8195875	3.132763	2.4460337	2.3223374
"ASHGV40001995"	6.104419	6.5757284	6.7556167	7.101807	5.9345436	6.3444104	6.333641	6.875331	6.8497744	6.8171062	6.340438	6.864647
"ASHGV40001996"	5.4843144	5.3418965	5.0398474	5.0313573	5.097492	4.9974403	5.3081017	5.1035438	5.4064054	4.965053	5.200864	5.223158
"ASHGV40001997"	2.328119	2.323843	2.3232622	2.3379145	2.3386521	4.0774684	2.327759	5.378542	2.3217614	5.398375	2.3228066	5.424735
"ASHGV40001998"	2.328119	2.323843	2.3232622	2.3379145	2.3386521	2.3219411	2.327759	2.3241014	2.3217614	2.3227983	2.3228066	2.3223374
"ASHGV40001999"	2.328119	2.323843	2.3232622	2.3379145	2.3386521	2.3219411	2.327759	2.3241014	2.3217614	2.3227983	2.3228066	2.3223374
"ASHGV40002000"	3.8789725	3.2498002	4.0177445	3.3089654	3.4158177	3.3650594	3.3996313	3.5155573	4.2043324	4.1115603	3.554968	3.7731974
"ASHGV40002001"	2.9322474	7.397166	3.6037765	7.7332225	4.884116	7.2098584	4.1276755	4.753682	3.759619	4.7426805	4.150185	5.206726
"ASHGV40002002"	8.199924	8.765982	9.45283	9.089032	9.051254	8.554411	8.649798	8.419935	7.988428	8.28487	7.7813754	8.026689
"ASHGV40002003"	4.1269546	5.4641714	4.184006	3.6797671	4.075245	6.4564533	5.2490473	7.4700108	4.044477	7.3754854	3.9716322	7.132575
"ASHGV40002004"	7.788866	8.6389475	9.234643	7.9382296	8.949876	9.013354	7.777526	9.782629	7.6477814	9.944882	7.5467234	10.248556
"ASHGV40002005"	6.2441745	5.3856363	6.3087482	6.0795336	5.924755	5.6763277	6.467179	5.92086	6.093132	5.982839	5.8360634	6.1245832
"ASHGV40002006"	4.2502193	3.681769	4.8830233	3.6875746	4.714755	3.176846	4.4566154	2.5606153	4.042282	2.3789535	4.140327	2.411153
"ASHGV40002007"	2.328119	2.323843	2.3232622	2.3379145	2.3386521	2.3219411	2.327759	2.3241014	2.3217614	2.3227983	2.3228066	2.3223374
"ASHGV40002008"	2.328119	2.323843	2.641457	2.3379145	2.3386521	2.3219411	2.6085413	2.3241014	2.4138207	2.3227983	2.8035097	2.3223374
"ASHGV40002009"	2.328119	2.323843	2.3232622	2.3379145	2.3386521	2.6175785	2.327759	2.3241014	2.3217614	2.3227983	2.3228066	2.3223374
"ASHGV40002010"	11.341259	11.340206	11.3979	11.36557	10.940098	11.650474	10.86116	12.175619	11.313415	12.121967	11.085018	12.348377
"ASHGV40002011"	7.8730106	8.891838	7.174607	7.5767593	7.273298	9.595833	7.870247	10.057398	7.7575846	9.817549	7.624719	9.725091
"ASHGV40002012"	7.315728	7.6681213	7.988795	7.9234834	8.34692	7.6993413	8.219027	6.6906805	7.2004633	6.641737	7.489742	6.5095057
"ASHGV40002013"	5.928458	5.189205	5.71386	4.484041	6.1090355	5.2927523	5.636567	6.752788	6.3043814	6.478445	5.5927067	6.3589044
"ASHGV40002014"	2.328119	2.323843	2.3232622	2.3379145	2.3386521	2.3219411	2.327759	2.3241014	2.3217614	2.3227983	2.3228066	2.3223374
"ASHGV40002015"	2.328119	5.7182474	4.468534	7.201318	5.8954463	2.3219411	6.9399233	2.3241014	2.3217614	2.3227983	5.416809	2.3223374
"ASHGV40002016"	2.328119	2.323843	2.6630445	2.3379145	2.3386521	2.3219411	2.327759	2.3241014	3.5055985	2.8324435	3.3341415	2.6595979
"ASHGV40002017"	2.328119	2.323843	2.3232622	2.3379145	2.3386521	2.3219411	2.327759	2.3241014	2.3217614	2.3227983	2.3228066	2.3223374
"ASHGV40002018"	4.9235034	6.87682	5.8760104	7.4981427	5.7256436	6.3067236	5.721008	5.622653	5.6176143	5.21391	5.5093293	5.4173546
"ASHGV40002019"	2.328119	2.323843	2.3232622	2.3379145	2.3386521	2.3219411	2.327759	2.3241014	2.3217614	2.3227983	2.3228066	2.3223374
"ASHGV40002020"	6.9234643	6.9691825	7.7985134	7.279763	7.4239216	7.032495	6.8568316	7.2243195	7.854496	7.348354	7.2939243	7.765813
"ASHGV40002021"	2.328119	2.323843	2.3232622	2.3379145	2.3386521	2.3219411	2.7153811	2.3241014	2.3299484	2.3227983	2.3228066	2.3223374
"ASHGV40002022"	5.0313573	3.360283	4.6224985	3.4592075	4.6332955	2.7470772	4.686952	3.0732892	5.095914	3.2219818	4.834081	3.1578271
"ASHGV40002023"	7.8881807	7.467489	6.5018573	7.6384177	6.940607	7.786556	7.5374393	7.7771873	8.7063465	8.266803	8.497098	8.651474
"ASHGV40002024"	2.328119	2.323843	2.5277529	2.3379145	2.3386521	2.3219411	2.327759	2.5669532	2.3217614	2.3227983	2.3228066	2.3223374
"ASHGV40002025"	3.2300427	4.0749717	4.20905	4.739163	3.935974	4.315829	4.225619	4.1213675	3.9929707	3.6328034	3.7276657	4.0385456
"ASHGV40002026"	2.9425225	3.4409676	3.8338811	3.4462922	3.8061604	2.6085413	3.3765202	3.4122171	3.112235	3.0727367	2.8243248	2.3223374
"ASHGV40002027"	5.222334	3.5032825	5.0781226	3.7932594	4.8771653	3.7316086	4.641254	4.2569923	4.9374733	3.9242635	4.6671042	3.76036
"ASHGV40002028"	2.328119	2.323843	2.498144	2.3379145	2.3386521	2.3219411	2.327759	2.3241014	2.336509	2.3227983	2.3228066	2.3223374
"ASHGV40002029"	2.8041718	2.323843	2.3232622	2.3379145	2.3386521	2.3219411	2.327759	2.8848944	2.9441862	2.5715194	2.3228066	2.4845722
"ASHGV40002030"	4.5386553	5.9875164	5.42693	6.7638297	5.5266113	5.417023	5.8055034	4.891087	4.7767386	5.25557	5.3330784	5.615228
"ASHGV40002031"	11.479712	12.268227	12.785331	12.456863	12.527271	12.225257	12.127345	11.800515	11.684759	11.787462	11.8206215	11.85394
"ASHGV40002032"	6.872047	6.3490024	7.4125633	6.3327975	7.0546484	6.6581697	6.8218884	6.4634175	6.465558	6.581711	6.4021482	6.779686
"ASHGV40002033"	2.9388351	3.216962	2.3232622	2.9539714	2.3386521	2.3219411	2.5520382	2.3241014	2.343377	2.3227983	2.3228066	2.7105684
"ASHGV40002034"	4.8791885	3.954476	4.6078997	4.3454423	4.4501414	4.1283984	4.621247	4.65504	4.494638	4.5253983	4.5914993	4.8012114
"ASHGV40002035"	2.328119	2.323843	2.3232622	2.3379145	2.3386521	2.3219411	2.7692242	2.3241014	2.446178	2.3227983	2.3228066	2.3223374
"ASHGV40002036"	8.896469	8.031949	9.543176	7.432402	8.963687	8.373715	8.323524	7.9875154	9.562607	8.022544	9.002597	8.138535
"ASHGV40002037"	2.328119	2.323843	2.3232622	2.3379145	2.3386521	2.3219411	2.327759	2.3241014	2.3217614	2.5099854	2.3228066	2.3223374
"ASHGV40002038"	5.6678967	5.4053354	6.814812	5.2800097	6.32305	5.711909	5.7468214	5.9363484	5.969118	5.7519603	5.606398	5.8370266
"ASHGV40002039"	5.817788	8.023653	5.3770804	5.911392	5.6145782	8.654871	6.1214013	10.700175	5.5906777	10.601769	5.9114933	10.474987
"ASHGV40002040"	5.2803607	5.0696044	5.1960473	5.0667214	5.145148	4.97649	5.2015433	5.074345	5.2545414	4.836835	4.9941998	5.1325817
"ASHGV40002041"	6.328594	5.664106	5.8409233	6.1091795	5.9716883	5.787158	6.4618597	6.0417438	5.951401	5.913444	5.913107	5.902752
"ASHGV40002042"	2.328119	4.2287674	4.889738	4.994727	4.556218	4.4449115	2.327759	4.448238	2.3217614	3.9865084	2.586645	2.9868817
"ASHGV40002043"	5.9167795	6.3327975	5.854375	6.7033157	6.0624795	5.9879985	6.024832	6.096086	5.8880634	6.0662284	6.0798464	5.368008
"ASHGV40002044"	2.328119	2.323843	2.3232622	2.3379145	2.3386521	2.770485	2.327759	2.3241014	2.3281763	2.3227983	2.3228066	2.3223374
"ASHGV40002045"	2.328119	2.323843	2.3232622	2.3379145	2.3386521	2.3219411	2.327759	2.3241014	2.3217614	2.3227983	2.3228066	2.3223374
"ASHGV40002046"	2.328119	2.323843	2.3232622	2.3379145	2.3386521	2.3219411	3.0484564	2.3241014	2.3217614	2.3227983	2.3228066	2.3223374
"ASHGV40002047"	2.328119	2.323843	2.3232622	2.3379145	2.3386521	2.3219411	2.327759	2.3241014	2.3217614	2.3227983	2.3228066	2.3223374
"ASHGV40002048"	6.521644	6.6712556	6.571893	7.3061223	6.847272	6.206705	7.451296	5.8098736	5.7365136	5.963853	6.359902	5.9630733
"ASHGV40002049"	2.328119	2.323843	2.3232622	2.3379145	2.3386521	2.3219411	4.5304985	2.3241014	2.3217614	2.3227983	2.3228066	2.3223374
"ASHGV40002050"	3.979889	4.2585044	4.305271	4.6271324	4.4130926	4.6020336	4.7244654	3.9379296	4.4320436	3.710936	4.3167963	4.08955
"ASHGV40002051"	8.0401325	9.88496	11.088717	10.09517	10.716972	9.885757	9.821108	10.323795	9.5645895	10.260959	9.40852	10.185651
"ASHGV40002052"	2.328119	2.323843	2.3232622	2.3379145	2.3386521	2.3219411	2.327759	2.3241014	2.3217614	2.3227983	2.3630888	2.3223374
"ASHGV40002053"	2.6062214	2.323843	2.905946	3.0734105	2.3386521	2.9158509	2.327759	3.4526074	2.3843632	2.3227983	2.7295957	2.3223374
"ASHGV40002054"	4.1298013	3.9281294	4.060679	3.997175	4.3901334	3.4093153	4.3049803	3.9862862	4.0045834	3.4558501	4.452756	3.5670545
"ASHGV40002055"	10.115987	9.804136	9.194006	10.04293	9.347031	9.587899	9.672945	9.757613	10.277073	9.702516	10.296619	9.8345785
"ASHGV40002056"	6.0358696	4.9872723	5.2773294	4.8805046	5.1417027	5.0970426	5.59607	5.2615495	5.928104	4.8256874	5.5481205	5.252942
"ASHGV40002057"	4.7445006	5.258024	5.0357213	5.5031176	4.9047785	5.456294	4.9335375	5.451887	5.1930513	5.478611	5.022197	5.8060417
"ASHGV40002058"	6.3621655	4.9146094	5.461725	4.5659814	5.3702025	5.1095695	6.5458074	5.705865	6.220655	5.6601715	6.1489644	5.646976
"ASHGV40002059"	2.328119	2.7570593	2.3232622	2.6750448	2.9309328	3.220795	2.327759	2.3241014	2.3217614	2.3227983	2.3228066	2.3223374
"ASHGV40002060"	6.066882	5.2511716	5.4803643	5.742972	5.792308	5.378542	6.4749937	5.7811913	3.5936203	5.656691	5.4966335	6.0338244
"ASHGV40002061"	2.328119	2.323843	2.3232622	2.3379145	2.3386521	2.5529926	2.498563	4.7376814	2.3217614	4.1861506	2.3228066	3.663076
"ASHGV40002062"	2.9642982	2.323843	3.064394	2.3379145	2.3386521	2.6045146	3.5431917	3.1519184	3.1730287	2.792314	2.5345445	2.8568091
"ASHGV40002063"	2.328119	2.323843	2.3232622	2.3379145	2.3386521	2.3219411	2.327759	2.3241014	2.3217614	2.3227983	2.3228066	2.3223374
"ASHGV40002064"	2.8456285	2.323843	2.3232622	2.6564364	2.3386521	2.3219411	2.7891772	2.7473624	2.508854	2.3227983	2.3228066	2.3223374
"ASHGV40002065"	8.489639	7.9367437	8.987169	7.8580084	9.040819	8.154365	8.837815	7.99729	7.656941	7.766849	7.9323854	7.5456448
"ASHGV40002066"	2.328119	2.323843	2.3232622	2.3379145	2.3386521	2.3219411	2.327759	2.3241014	2.3217614	2.3227983	2.3228066	2.3223374
"ASHGV40002067"	2.328119	2.323843	2.3232622	2.3379145	2.3386521	2.3219411	2.327759	2.3241014	2.3217614	2.3227983	2.3228066	2.3223374
"ASHGV40002068"	4.0100656	2.451146	3.438969	3.4169931	2.7320929	3.2803373	2.327759	3.5378435	4.5631914	3.5267215	3.557651	3.7583625
"ASHGV40002069"	6.076357	6.1081414	6.061243	6.4059596	5.8709025	6.1539135	6.156952	5.8105893	6.1691895	5.9913635	6.369355	5.6280394
"ASHGV40002070"	3.3380213	4.3167963	3.8732362	4.5061646	3.7452617	4.367217	4.828192	3.6640968	3.3691416	3.6542103	3.7095265	3.5706732
"ASHGV40002071"	2.328119	2.323843	2.3232622	2.3379145	2.3386521	2.3219411	2.327759	2.3241014	2.3217614	2.3227983	2.3228066	2.3223374
"ASHGV40002072"	7.501539	7.9465237	7.4038405	8.393484	7.3937044	7.841948	7.606406	7.674703	8.014177	7.7498236	8.081974	7.6822367
"ASHGV40002073"	2.328119	2.323843	2.3232622	2.3379145	2.3386521	2.3219411	2.327759	2.8858953	2.3217614	2.3227983	2.3228066	2.3223374
"ASHGV40002074"	3.6186662	5.0380216	5.943571	5.9944854	5.72782	4.1239076	5.508135	5.007638	4.3036346	4.6363997	4.5223365	4.676402
"ASHGV40002075"	7.7421083	3.7528791	7.9607353	3.1115322	7.9685884	3.5877643	8.481098	3.8414571	3.606223	4.0425515	4.1368246	4.3511734
"ASHGV40002076"	2.8971071	5.2243576	4.512377	6.1704044	4.1576858	5.1189895	4.631493	3.8940663	4.5178185	3.655136	4.27599	4.0387216
"ASHGV40002077"	2.328119	2.323843	2.3232622	2.3379145	2.3386521	2.3219411	2.327759	2.3241014	2.3217614	2.3227983	2.3228066	2.4557798
"ASHGV40002078"	2.328119	2.323843	2.3232622	2.3379145	2.3386521	2.3219411	2.327759	2.3241014	2.3217614	2.3227983	2.3228066	2.3223374
"ASHGV40002079"	4.309837	4.152751	4.1536517	4.753682	4.255265	4.0473866	4.9854527	4.3588095	4.6102467	4.3644705	3.9050324	4.2327514
"ASHGV40002080"	5.128258	4.1162844	4.3600636	4.534609	3.849401	4.2067833	4.2883677	3.9474385	5.5382247	4.367825	5.1460924	4.2373247
"ASHGV40002081"	2.328119	2.323843	2.3232622	2.3379145	2.3386521	2.3219411	2.327759	2.3241014	2.3217614	2.3227983	2.3228066	2.3223374
"ASHGV40002082"	2.328119	2.323843	2.3232622	2.3379145	2.3386521	2.6104014	2.327759	2.3241014	2.3217614	2.3227983	2.3228066	2.3223374
"ASHGV40002083"	2.328119	3.6316671	2.3232622	2.3379145	2.3386521	4.773047	2.327759	4.7844973	2.3217614	4.9110374	2.3228066	5.2034426
"ASHGV40002084"	3.64152	5.1700025	5.0300097	5.789665	4.4574723	4.9405165	4.93695	2.8673954	4.376273	3.195041	4.4412546	3.5730355
"ASHGV40002085"	2.328119	2.323843	2.3232622	2.3379145	2.3386521	2.3219411	2.327759	2.3241014	2.3217614	2.3227983	2.3228066	2.3223374
"ASHGV40002086"	3.8757436	5.5708146	4.4440618	5.583019	4.7275796	5.681149	5.172756	5.760745	3.8032417	6.859522	4.0670285	7.644515
"ASHGV40002087"	2.328119	2.5109746	2.3232622	2.3379145	2.3386521	3.8046594	3.0493355	3.9540544	2.3217614	3.6302583	2.3228066	3.1260293
"ASHGV40002088"	5.523323	3.9464405	5.290899	3.9464405	5.4556656	4.2009287	4.6942544	5.0890975	6.4492774	4.9244757	6.114236	4.5816293
"ASHGV40002089"	4.341418	3.255563	4.2396903	2.3379145	3.8299363	3.9696538	3.6485698	4.8534856	4.2719607	4.0890503	4.3117256	4.5107403
"ASHGV40002090"	2.328119	2.323843	2.3232622	2.3379145	2.3386521	2.3219411	2.327759	2.3241014	2.3217614	2.3227983	2.3228066	2.3223374
"ASHGV40002091"	4.347122	4.076558	3.5289848	4.2281494	3.9620118	3.8990862	4.5809855	4.143638	3.5850596	3.3267422	4.4089913	3.4717774
"ASHGV40002092"	2.328119	2.323843	3.8413556	2.3379145	3.276639	2.3219411	3.6221266	3.1241782	2.3217614	3.282372	2.3228066	2.3223374
"ASHGV40002093"	4.288023	5.668635	6.3686075	6.2324967	5.883023	4.1658564	4.7793865	3.909524	5.1006145	3.3331482	4.859291	3.7806625
"ASHGV40002094"	7.114823	8.6158085	7.0192747	9.4292	6.6686845	7.650815	6.6354237	6.656366	7.0135245	6.6534185	6.7423882	6.8252296
"ASHGV40002095"	2.328119	2.323843	2.3232622	3.2291367	2.3386521	2.3219411	4.181097	2.3241014	2.3217614	2.3227983	2.3228066	2.3223374
"ASHGV40002096"	2.328119	2.323843	2.3232622	2.3379145	2.3386521	2.530818	2.6325018	2.3241014	2.3217614	2.3227983	2.3228066	2.3223374
"ASHGV40002097"	4.3118463	5.9261117	6.1740937	6.5200243	5.99302	5.7304764	6.408605	6.9065466	3.541008	6.236641	5.003047	5.7903028
"ASHGV40002098"	2.328119	2.323843	2.3232622	2.3379145	2.3386521	2.497111	2.327759	2.3241014	4.5887494	2.3227983	2.3228066	2.690117
"ASHGV40002099"	6.277411	5.562364	6.0498853	4.727896	6.1937237	6.303571	5.972897	6.2421	6.49812	6.2444425	6.3151994	6.186126
"ASHGV40002100"	5.955158	6.2678943	7.17367	6.8457894	6.8994484	6.1031904	5.865796	6.0894217	6.4718003	6.2357864	6.291592	6.1962585
"ASHGV40002101"	9.244344	7.1341324	8.695867	6.022247	8.220673	7.7238984	7.2450414	7.5362988	9.7629	7.759604	9.260241	7.9027433
"ASHGV40002102"	2.6436133	6.3955045	2.3232622	7.8590374	5.317248	2.3219411	6.1188583	2.3241014	2.3574421	2.3227983	5.042119	2.3223374
"ASHGV40002103"	6.6220045	6.956907	7.6513596	7.04456	7.143951	7.191961	5.995251	6.861918	6.7579045	7.1178904	6.4556384	7.196826
"ASHGV40002104"	2.328119	2.323843	2.3232622	2.3379145	2.3386521	2.3219411	2.327759	2.3241014	2.3217614	2.3227983	2.3228066	2.3223374
"ASHGV40002105"	3.5684805	3.230751	3.6136847	3.3661554	3.6151745	3.074344	4.4532886	3.271192	3.9246404	4.174558	3.6520352	4.7203374
"ASHGV40002106"	2.328119	2.323843	2.3232622	2.3379145	2.3386521	2.3219411	2.327759	2.3241014	2.3217614	2.3227983	2.3228066	2.3223374
"ASHGV40002107"	4.165998	5.427201	4.7074647	4.4083695	4.56583	6.05896	4.6587653	6.929288	3.521864	6.913496	3.4220107	6.797486
"ASHGV40002108"	2.328119	2.323843	2.3232622	2.3379145	2.3386521	2.3219411	2.327759	2.3241014	2.3217614	2.3227983	2.3228066	2.3223374
"ASHGV40002109"	2.328119	2.323843	2.3232622	2.3379145	2.3386521	2.3219411	2.327759	2.3241014	2.3217614	2.3227983	2.3228066	2.3223374
"ASHGV40002110"	4.1332717	6.454848	4.329773	6.1555195	3.6238003	7.1126533	4.867695	5.936503	4.349724	5.407905	4.722858	4.7106247
"ASHGV40002111"	8.639788	10.534574	8.941631	9.989737	9.041162	10.794348	9.371212	8.406365	8.335684	8.553127	8.497382	8.649798
"ASHGV40002112"	2.328119	2.323843	2.3232622	2.3379145	2.3386521	2.4181	2.327759	2.3241014	2.3217614	2.3227983	2.3228066	2.3223374
"ASHGV40002113"	2.328119	2.323843	2.3232622	3.044915	2.3386521	2.386393	2.5687242	2.3241014	2.6013577	2.3227983	2.434374	2.3223374
"ASHGV40002114"	2.7222672	2.323843	2.7399366	2.7843695	2.720193	2.3219411	2.327759	2.3241014	2.3220942	2.3227983	2.6164956	2.3223374
"ASHGV40002115"	2.328119	2.323843	2.3232622	2.3379145	2.3386521	2.3219411	2.327759	2.3241014	2.3217614	2.3227983	2.3228066	2.3223374
"ASHGV40002116"	3.286916	2.9711833	3.426395	3.2763276	3.5399785	3.3003747	3.6617777	2.4765904	3.3029506	2.7586005	2.3228066	3.383039
"ASHGV40002117"	2.328119	2.323843	2.3232622	2.3379145	2.3386521	2.3219411	2.327759	2.3241014	2.3217614	2.3227983	2.3228066	2.3223374
"ASHGV40002118"	7.917153	7.086127	7.2808685	7.212142	7.232431	7.261464	7.3017044	7.510857	7.878842	7.5952387	7.726189	7.507569
"ASHGV40002119"	2.328119	2.9901001	2.3232622	3.3839524	2.8749442	2.847929	2.327759	2.3241014	2.3419836	2.3227983	3.6628046	2.928885
"ASHGV40002120"	5.865422	5.9147735	5.0280175	4.427805	4.9737864	6.4038424	5.0035176	7.3241067	5.0324955	6.967223	5.028596	6.742688
"ASHGV40002121"	4.0993237	3.6304517	2.5963748	3.6852553	3.9763331	3.9136817	3.9202514	4.543189	3.9534416	3.9180794	3.7506194	4.1611705
"ASHGV40002122"	4.0030704	3.3649912	3.8990862	3.4517934	3.0497744	3.373392	3.2550237	4.9505005	3.227821	4.948183	2.7630985	5.129846
"ASHGV40002123"	2.328119	2.323843	4.8161216	2.625244	4.711602	2.3219411	3.9041612	2.3241014	2.3217614	2.3227983	2.7350926	2.3223374
"ASHGV40002124"	2.328119	2.323843	2.3232622	2.3379145	2.3386521	2.3219411	2.327759	2.3241014	2.3217614	2.3227983	2.3228066	2.3223374
"ASHGV40002125"	2.328119	2.323843	2.3232622	2.3379145	2.3386521	2.3219411	2.327759	2.3241014	2.3217614	2.3227983	2.3228066	2.3223374
"ASHGV40002126"	3.5236878	5.3377104	3.7059197	6.489727	3.684989	5.2910604	4.1047764	4.051623	3.2786932	3.6702266	4.318167	3.356672
"ASHGV40002127"	2.328119	2.323843	2.3232622	2.3379145	2.3386521	2.3219411	2.327759	3.6776729	2.3217614	2.3227983	2.3228066	2.3223374
"ASHGV40002128"	3.411949	3.0371394	3.2448394	3.9322808	2.7205136	3.9564118	3.1137834	3.9078557	3.342403	3.2881787	2.8206692	3.7489529
"ASHGV40002129"	5.160152	4.066463	4.7895546	3.842164	4.1242366	4.5075355	2.768237	5.001619	5.1637893	4.7988024	5.3222647	3.8913238
"ASHGV40002130"	2.328119	2.323843	2.3232622	2.3379145	2.3386521	2.3219411	2.5037072	2.3241014	2.3217614	2.3227983	2.3228066	2.3223374
"ASHGV40002131"	2.328119	2.8290288	3.7445164	3.8027892	2.7823846	3.6913059	2.7112012	4.7914124	2.3217614	4.586907	2.3228066	3.5198922
"ASHGV40002132"	2.328119	2.323843	2.3232622	2.3379145	2.3386521	2.3219411	2.327759	2.3241014	2.3217614	2.3227983	2.3228066	2.3223374
"ASHGV40002133"	6.321448	7.07309	7.9947376	6.7185926	7.550346	7.4231405	5.5611906	8.0101	7.7113676	8.0101	7.2088304	8.038139
"ASHGV40002134"	2.328119	2.323843	3.5843933	2.3379145	2.3386521	2.3219411	2.327759	2.6005597	2.3217614	2.3227983	2.3228066	2.3223374
"ASHGV40002135"	2.328119	2.323843	2.3232622	2.3379145	2.3386521	2.3219411	2.327759	2.3241014	2.3493252	2.3227983	2.3228066	2.3223374
"ASHGV40002136"	2.328119	4.6652527	2.3232622	3.5137649	2.3386521	4.91753	2.327759	3.320563	2.3217614	2.4043837	2.3938065	2.3223374
"ASHGV40002137"	7.590278	4.5102525	8.002129	5.3867555	7.9601183	4.109924	8.3233185	4.6129465	3.977396	4.110817	4.4404507	4.405293
"ASHGV40002138"	3.2637863	2.7798102	3.2400076	2.9475749	3.0302217	2.7703528	2.327759	3.2570198	2.42119	3.2917814	2.7740498	3.2826416
"ASHGV40002139"	2.328119	2.323843	2.3232622	2.3379145	2.3386521	2.3219411	2.8810756	2.3241014	2.3217614	2.6723952	2.3228066	2.3223374
"ASHGV40002140"	2.328119	2.323843	2.4136453	2.3379145	2.3386521	2.3219411	2.5936182	2.3241014	2.3217614	2.3227983	2.7152205	2.3223374
"ASHGV40002141"	12.545979	11.98718	12.567874	11.865067	12.243251	12.212165	11.410353	12.325217	13.402761	12.412337	12.823613	12.529818
"ASHGV40002142"	7.0043283	5.654346	6.3723326	5.5311203	6.454848	5.875874	6.222471	6.049738	6.717681	6.235887	6.381418	6.477833
"ASHGV40002143"	2.328119	2.323843	2.3232622	2.3379145	2.3386521	2.3219411	2.327759	2.3241014	2.3217614	2.3227983	2.3228066	2.3223374
"ASHGV40002144"	10.514498	11.570393	11.690109	11.795766	11.384284	11.367044	10.592627	10.904234	10.578658	10.986591	10.355368	10.787051
"ASHGV40002145"	2.328119	3.626405	2.7666118	3.96109	3.0841887	2.4246542	3.1767213	3.5073302	2.3217614	3.2164812	2.3228066	3.212085
"ASHGV40002146"	2.849975	3.018593	2.9632058	3.9289446	3.4837353	3.2202153	3.7268252	3.79147	5.8142858	3.0600011	5.188573	2.7493465
"ASHGV40002147"	5.451887	5.5767055	5.964107	5.0640264	5.14893	5.756347	6.025767	6.6607423	5.457804	6.632757	5.2711563	6.602514
"ASHGV40002148"	2.328119	2.323843	2.3232622	2.3379145	2.3386521	2.3219411	2.327759	2.3241014	2.3217614	2.3227983	2.3228066	2.3223374
"ASHGV40002149"	2.6163034	3.0552437	4.216995	3.6478868	4.3287954	4.188383	2.327759	4.4811764	2.9697843	3.8065436	3.477021	3.4039712
"ASHGV40002150"	7.956619	8.30095	8.645835	8.425187	8.464345	8.477788	8.516802	8.963472	8.627576	8.723796	8.820635	8.31416
"ASHGV40002151"	2.328119	2.323843	2.3232622	2.3379145	2.3386521	2.3219411	2.327759	2.3241014	2.3217614	2.3227983	2.3228066	2.3223374
"ASHGV40002152"	4.9486365	8.532731	7.7430215	9.295347	7.5458407	7.7547445	6.9167833	6.9277773	6.513939	6.9033904	6.52926	6.995524
"ASHGV40002153"	4.935216	5.59607	4.8573785	6.644472	4.512243	4.9955935	4.7860785	4.8218594	4.5333743	4.8446236	4.332761	5.0461197
"ASHGV40002154"	3.9185834	7.1852083	6.361026	8.765556	5.9817576	6.125605	5.7960744	4.99528	4.9182568	6.1150165	5.268312	6.9831014
"ASHGV40002155"	4.911371	4.1740904	5.037897	5.1385417	4.802307	4.7771616	5.168233	4.2719607	3.9953744	4.630965	4.3292007	4.8548403
"ASHGV40002156"	2.328119	2.323843	2.3232622	2.3379145	2.3386521	2.3219411	2.327759	2.3241014	2.3217614	2.3227983	2.3228066	2.3223374
"ASHGV40002157"	2.9037044	2.6738431	4.616763	3.2520227	3.549636	2.8702698	2.5754426	4.1252065	4.3177304	3.6877706	4.04835	3.31949
"ASHGV40002158"	5.9227285	9.014042	8.955602	10.047256	8.553439	7.8030014	7.831522	6.2733507	6.9689226	6.728576	6.814598	7.094206
"ASHGV40002159"	4.186671	3.6859236	5.5186086	3.4643683	4.8028193	3.909524	4.2327514	4.0395174	4.753829	4.120362	4.372317	3.9578629
"ASHGV40002160"	7.5639453	6.8723273	7.67256	7.6157575	7.075661	5.666044	5.964107	6.144701	5.98052	5.95254	6.2500677	6.5774355
"ASHGV40002161"	9.900284	9.132666	8.851496	9.003234	8.871229	9.30222	9.180881	9.677071	10.028463	9.53095	9.344535	9.53746
"ASHGV40002162"	5.084901	4.5622625	4.688387	4.9079432	4.21335	4.7350655	3.2621636	5.04705	5.2226844	10.1713295	4.71074	5.3666363
"ASHGV40002163"	2.328119	2.323843	2.389963	2.3379145	2.3386521	2.3219411	2.327759	2.3241014	2.3217614	2.3227983	2.3228066	2.3223374
"ASHGV40002164"	3.3301816	2.323843	2.3232622	2.3379145	2.3386521	2.3346274	2.327759	2.5286884	2.6787763	2.4306486	2.4501505	3.315158
"ASHGV40002165"	2.328119	2.323843	2.3232622	2.3379145	2.3386521	2.3219411	2.327759	3.1572351	2.3217614	2.704852	3.3533578	2.3223374
"ASHGV40002166"	3.9816422	3.716515	5.0176506	4.566926	5.2490473	2.3219411	5.9863605	2.3241014	4.483855	2.4884546	5.0053854	2.3223374
"ASHGV40002167"	5.96366	6.7327223	6.5023384	7.258663	6.222773	6.336085	6.8197045	5.502214	5.8908014	5.773522	6.224487	6.152458
"ASHGV40002168"	5.77153	4.635504	5.2359943	4.327276	5.029188	5.1424823	5.014203	5.027287	5.3018847	5.10971	4.9955935	5.328656
"ASHGV40002169"	4.103348	3.1986563	3.7921238	2.3379145	3.8056974	3.2082565	4.16252	3.7641017	4.105454	3.1336277	3.7362535	3.9280553
"ASHGV40002170"	2.328119	2.323843	2.3232622	2.3379145	2.3386521	2.3219411	2.327759	2.3241014	2.3217614	2.3227983	2.3228066	2.3223374
"ASHGV40002171"	5.081146	5.5293093	5.511765	6.1642942	5.221158	5.393467	5.86626	5.419155	5.161823	5.333862	4.951949	5.563898
"ASHGV40002172"	2.328119	2.323843	2.3232622	2.3379145	2.3386521	2.3219411	2.327759	2.3241014	2.3217614	2.3227983	2.3228066	2.3223374
"ASHGV40002173"	4.0659623	3.7379394	4.768034	4.628883	3.7806625	4.367825	3.849401	4.352022	4.259541	4.5119076	4.74532	4.2659373
"ASHGV40002174"	3.5547907	5.3666363	5.4556656	6.1523247	5.2247243	4.8734584	5.1432514	3.938891	4.4055414	4.1932006	4.5521684	4.2545905
"ASHGV40002175"	3.336369	4.0951133	3.997175	4.6709895	3.631546	3.4498017	3.8484569	2.7799265	3.7067778	2.3881352	3.8110926	2.8310232
"ASHGV40002176"	4.564065	4.1476607	4.388874	4.072277	3.9789188	4.6484127	4.2276597	4.1221395	4.7422256	4.0408535	4.2314653	3.873388
"ASHGV40002177"	2.328119	2.323843	2.3232622	2.3379145	2.3386521	2.6005597	2.327759	2.3241014	3.4453661	2.3227983	2.3228066	2.3223374
"ASHGV40002178"	5.443864	5.484909	5.3921647	6.088527	5.353234	5.075308	4.9074945	4.0694637	5.4611397	4.215963	5.369116	4.6714635
"ASHGV40002179"	9.64984	8.244214	9.657448	8.409448	9.499222	8.402566	9.147397	9.167407	11.000315	9.071111	10.414395	8.926716
"ASHGV40002180"	4.36687	6.492256	4.363744	6.792868	3.601318	6.0413594	2.327759	4.8034325	5.2558355	4.6260443	5.4461856	4.2311606
"ASHGV40002181"	5.0384526	4.9115357	4.1239076	5.1185317	4.646034	5.220804	5.287612	4.9939365	5.1010704	4.8013887	5.309247	5.114647
"ASHGV40002182"	2.328119	2.6405876	2.3232622	2.622783	2.3386521	2.6936615	2.327759	2.3241014	2.3217614	2.9304461	2.3228066	2.3223374
"ASHGV40002183"	9.872168	8.579564	8.152573	7.0337477	7.513301	9.169198	7.9778323	8.824486	10.852888	9.052453	10.162435	8.960106
"ASHGV40002184"	2.328119	3.392386	3.34472	3.7458858	3.146699	2.8544152	2.7449543	2.5726914	3.2655554	2.3227983	3.3930533	2.3223374
"ASHGV40002185"	2.328119	2.323843	2.3232622	2.3379145	2.3386521	2.3219411	2.327759	2.3241014	2.3217614	2.3227983	2.3228066	2.3223374
"ASHGV40002186"	2.328119	2.323843	3.3297007	2.9147868	2.3386521	2.3219411	2.327759	2.4736638	3.6748836	2.909264	2.4254336	2.7023895
"ASHGV40002187"	11.422754	9.895109	10.120096	9.960274	10.157387	9.9631405	10.428018	10.1879835	10.884554	10.137845	10.630133	10.359929
"ASHGV40002188"	2.328119	2.323843	2.3232622	2.3379145	2.3386521	2.3219411	2.327759	2.3241014	2.3217614	2.3227983	2.3228066	2.3223374
"ASHGV40002189"	2.8666244	2.323843	3.7234707	2.6717837	3.4765291	2.3219411	3.194853	2.3241014	3.3839524	2.3227983	3.1945407	2.778405
"ASHGV40002190"	5.801842	4.592962	5.439285	3.6780903	5.3364	5.222201	4.7539845	5.7388797	6.0246854	5.478778	5.3558393	5.5748663
"ASHGV40002191"	6.5165997	7.0766177	6.691105	5.931314	6.5974426	7.5730934	6.191248	7.8771	7.4471045	7.672993	6.9763203	7.6283073
"ASHGV40002192"	10.774869	8.069565	9.171121	8.770999	9.677531	7.937647	10.438354	8.409685	10.143091	8.51305	10.113793	8.587255
"ASHGV40002193"	2.328119	2.323843	2.3232622	2.3379145	2.3386521	2.3219411	3.8801918	2.3241014	2.3217614	2.3227983	2.3228066	2.3223374
"ASHGV40002194"	2.918203	2.9871438	3.9645963	3.969955	3.2355468	2.9030688	3.3391733	3.0484564	3.020051	5.4875135	3.1018472	6.3845954
"ASHGV40002195"	5.3739996	5.76923	5.0477138	4.8127947	5.048747	5.705865	7.784602	6.041093	5.9424467	6.1489644	5.7076344	6.0803957
"ASHGV40002196"	2.328119	2.323843	3.2401104	2.3379145	2.63791	2.3219411	3.4254155	2.8691204	2.3217614	2.4182212	2.3228066	2.3223374
"ASHGV40002197"	5.400339	5.5526576	6.0456176	6.0117655	5.989989	5.36033	6.0606713	5.6498737	5.4058437	5.9167795	5.3870573	6.0800133
"ASHGV40002198"	4.7720795	4.7056565	5.6259823	5.8409233	5.2319784	5.207839	5.4351163	4.7407765	5.038543	5.0145607	4.6611595	5.3315725
"ASHGV40002199"	5.1704164	7.302546	4.739163	7.8247385	4.864503	6.9240246	4.987719	5.5141077	5.794042	5.04785	4.897316	4.748817
"ASHGV40002200"	3.1941698	2.323843	3.3513007	2.3379145	2.3386521	2.3219411	3.2855263	2.4819372	3.1723638	2.3227983	2.3566546	2.7304137
"ASHGV40002201"	3.2290215	2.323843	3.4331377	2.3379145	2.9750557	2.3219411	2.327759	2.3241014	2.9015868	2.3227983	2.3228066	2.3223374
"ASHGV40002202"	2.328119	2.323843	2.3232622	2.3379145	2.3386521	2.3219411	3.9158864	3.2244177	3.142105	2.3227983	2.3228066	2.3223374
"ASHGV40002203"	4.641254	4.8878536	5.769938	5.054323	5.623369	4.3100348	5.8455663	3.5379782	5.178119	3.5062313	5.588588	3.6661713
"ASHGV40002204"	2.6974814	3.0462072	3.1567223	3.3019013	2.8370304	2.3987737	2.7239597	2.3241014	2.3849275	3.1477692	2.3228066	2.3552973
"ASHGV40002205"	2.328119	2.323843	2.3232622	2.3379145	2.3386521	2.3219411	2.327759	2.3241014	2.3217614	2.3227983	2.3228066	2.3223374
"ASHGV40002206"	5.5698667	6.182582	5.831008	6.3541403	7.174607	6.7721906	6.071221	9.051003	5.5502434	8.650411	6.1449637	7.0651126
"ASHGV40002207"	2.328119	3.5108716	2.3232622	4.647972	2.3386521	3.844689	2.327759	2.3241014	2.3217614	2.3227983	2.3228066	2.3223374
"ASHGV40002208"	2.8104537	2.323843	2.3232622	2.3379145	2.3386521	2.3219411	2.327759	2.3241014	2.3217614	2.3227983	2.3228066	2.3223374
"ASHGV40002209"	5.5706306	5.8164816	5.694353	5.9218316	5.937167	5.670898	5.801842	5.31899	5.6764936	5.182767	5.439838	5.15812
"ASHGV40002210"	2.328119	4.0375843	2.3232622	2.9718618	2.3386521	4.5571055	2.5581563	4.421706	2.3217614	3.7360985	2.3228066	2.7692242
"ASHGV40002211"	3.858732	8.168475	8.392929	9.459188	7.8380203	6.7636085	6.7651753	5.440464	3.8178797	5.823895	5.883575	6.275637
"ASHGV40002212"	2.328119	2.323843	2.3232622	2.3379145	2.3386521	2.3219411	2.327759	2.3241014	2.3217614	2.3227983	2.3228066	2.3223374
"ASHGV40002213"	2.5670505	2.9730654	3.550656	3.482841	3.5945866	3.4953027	3.6145546	2.5776525	2.4883704	2.3227983	2.3228066	2.5654664
"ASHGV40002214"	2.328119	4.3324013	2.7306495	3.3898273	2.3386521	4.6721888	2.327759	4.667665	3.3604424	4.6379666	2.926698	4.2043324
"ASHGV40002215"	2.328119	6.050185	2.3232622	6.7260685	2.3386521	5.3534365	2.327759	2.7525747	2.3217614	2.3227983	2.3228066	2.3223374
"ASHGV40002216"	4.5069566	3.514504	5.321501	4.40187	5.3666363	2.7685478	5.226535	2.6462789	4.865389	2.6717837	5.226535	3.135345
"ASHGV40002217"	4.753829	2.323843	3.0473502	2.3379145	2.3386521	2.3219411	2.327759	3.8570468	5.2574	4.735574	4.4619064	5.4463825
"ASHGV40002218"	6.2054286	5.3334813	4.9767504	5.246594	5.0010643	5.8511777	5.1543493	6.2720885	6.037503	6.1318846	5.512535	6.092374
"ASHGV40002219"	3.3176017	2.8557518	2.7347822	3.0245857	2.3386521	3.5600023	4.6281247	3.4645152	3.275331	3.8440201	3.6722472	3.4262745
"ASHGV40002220"	4.075097	4.9660406	5.312778	5.5649986	5.323564	3.365902	4.714395	2.8283525	4.4345984	3.2973897	4.472904	3.6270978
"ASHGV40002221"	2.328119	2.7295957	2.3232622	2.3379145	2.6194386	2.3219411	2.327759	2.5535467	2.3217614	2.3227983	2.3228066	3.3227139
"ASHGV40002222"	2.8115637	2.323843	3.2005095	2.9459558	2.3386521	2.3322673	3.008002	2.3241014	2.6722832	2.3227983	2.386904	2.559275
"ASHGV40002223"	3.832665	4.618223	3.8270745	4.6518583	4.0666466	4.596652	4.6254315	4.642046	3.91568	4.1047764	4.322973	3.9740303
"ASHGV40002224"	6.4583554	5.4150944	6.785201	5.2589316	6.4049134	5.7482204	5.794871	6.6937504	5.9480767	6.7207303	5.703025	6.8020425
"ASHGV40002225"	11.836824	10.139709	10.395017	10.557608	10.630133	10.184788	11.111348	10.653775	10.811611	11.393106	10.597872	12.009166
"ASHGV40002226"	10.187605	15.0074625	12.197833	12.696201	12.7461	15.458417	13.207286	15.255636	10.518402	15.186506	11.803244	15.169564
"ASHGV40002227"	2.328119	2.7266285	2.5483656	2.3379145	2.3386521	2.6852734	3.9278166	2.3241014	2.3217614	2.3227983	2.3813362	2.795977
"ASHGV40002228"	2.328119	4.3001413	2.4422286	3.9407365	2.3386521	5.0721283	2.327759	5.7561865	2.9630387	5.4221487	2.8501358	5.270373
"ASHGV40002229"	5.0398474	4.6082954	5.15812	3.9134347	4.5079966	4.0195227	4.8960032	4.8850584	5.420781	4.5457664	5.704363	4.8040767
"ASHGV40002230"	3.8273027	5.2992687	4.6992474	5.6346436	4.476589	3.9383502	3.135345	4.2401695	3.948687	3.8625846	4.3112483	4.3499165
"ASHGV40002231"	5.67273	6.3581176	6.886254	6.028809	6.276211	6.9377584	6.353838	6.4684443	6.2694693	7.0269723	6.151282	7.630724
"ASHGV40002232"	2.328119	2.323843	2.549819	2.3379145	2.722123	2.666762	2.6316912	2.3241014	2.3217614	2.3227983	2.3703532	3.5587175
"ASHGV40002233"	2.328119	2.323843	2.3232622	2.3379145	2.3386521	2.3219411	2.327759	2.3241014	2.3217614	2.3227983	2.3228066	2.3223374
"ASHGV40002234"	4.982287	4.4409347	4.7704225	4.0617647	6.428297	4.0787425	7.4155326	3.975255	4.92784	3.9637902	6.23348	4.313715
"ASHGV40002235"	2.328119	2.323843	2.3232622	2.3379145	2.3386521	2.3219411	2.327759	2.3241014	2.844674	2.3227983	2.3228066	2.3223374
"ASHGV40002236"	9.29872	7.8310347	9.671465	7.6094956	9.471899	8.33082	9.467167	8.052467	8.794054	7.9642262	8.743546	7.724223
"ASHGV40002237"	2.328119	2.4184325	2.3232622	2.3379145	2.3386521	2.3219411	2.327759	2.3241014	2.3217614	2.3227983	2.3228066	2.3223374
"ASHGV40002238"	6.680076	8.800048	7.7771873	9.194006	7.844615	8.5241375	7.7206926	7.8517723	7.8641376	7.9402165	7.7899404	7.9670405
"ASHGV40002239"	2.755198	3.448464	2.3232622	2.3379145	2.7515087	3.6921825	3.2845542	2.3241014	2.3217614	2.76893	2.4303916	2.5612605
"ASHGV40002240"	4.576763	6.29622	5.113655	6.5646133	4.7623525	6.1667995	4.7021704	5.3963146	2.5891745	5.818663	2.8666244	6.349571
"ASHGV40002241"	2.6161447	2.323843	2.3232622	2.3379145	2.3386521	2.3219411	2.327759	2.3241014	2.3217614	2.3227983	2.3228066	2.3223374
"ASHGV40002242"	3.583952	2.323843	5.5906777	2.7826347	4.757019	3.0384564	3.2070417	2.7828445	3.6859236	3.3932624	3.9123857	2.938983
"ASHGV40002243"	4.286045	2.323843	4.0728364	2.3379145	3.7894382	2.3219411	3.3649912	2.3241014	3.4501598	2.3574421	3.4619493	2.3223374
"ASHGV40002244"	4.4547205	4.41543	4.384679	4.3900537	4.1708674	4.2206116	4.5239573	4.3115387	4.539517	4.685601	4.4623804	4.631594
"ASHGV40002245"	8.416301	8.455429	8.244627	8.413365	7.8832607	8.71928	7.7035537	8.490363	9.219551	8.199361	8.6775875	7.7417707
"ASHGV40002246"	2.5532496	2.323843	3.4512322	2.3379145	3.1365285	2.7114074	2.327759	2.3241014	2.8648298	2.3227983	2.3228066	2.4550831
"ASHGV40002247"	2.328119	2.323843	2.3232622	2.3379145	2.3386521	2.3219411	2.327759	2.3241014	2.3217614	2.3227983	2.3228066	2.3223374
"ASHGV40002248"	7.689974	7.476735	7.5605736	7.7184186	7.4538226	7.5989165	7.5506477	7.201646	7.8306417	7.133193	7.5827365	7.1984434
"ASHGV40002249"	2.328119	2.323843	2.3232622	2.3379145	2.3386521	2.3219411	2.4847953	2.3241014	2.3217614	2.3227983	2.398663	2.3223374
"ASHGV40002250"	8.246017	7.1238894	6.8988857	7.5231185	7.3142414	7.466406	8.25137	8.000681	8.302146	7.4580765	8.385348	7.482976
"ASHGV40002251"	2.328119	3.34072	3.3208988	2.3379145	2.3386521	3.9893477	3.6000252	3.3349037	2.4372072	2.3731291	2.3228066	2.8819458
"ASHGV40002252"	8.745583	6.6581697	7.845276	6.7134247	8.195874	6.924621	8.788869	7.635725	7.08261	7.4241076	7.6192026	7.3275
"ASHGV40002253"	4.6123834	6.2230215	6.329066	6.1745253	5.8235655	5.868175	5.2069798	5.4663124	5.3634033	5.583019	5.343955	5.5767055
"ASHGV40002254"	5.553617	9.915187	6.460683	12.785331	6.8966913	7.4752073	7.8277965	6.4003024	3.8914695	6.4104967	5.6510863	6.731501
"ASHGV40002255"	4.448095	3.94425	4.900297	3.8741488	4.4686737	4.355187	4.7922397	4.4426003	4.482041	4.7771616	4.016015	4.569915
"ASHGV40002256"	4.456702	4.8175774	4.206207	4.572661	4.6921062	4.7476	5.126696	4.634072	4.611813	5.364377	4.407971	5.766077
"ASHGV40002257"	3.7039688	3.397357	2.6096249	3.0516407	3.874859	2.622502	3.3485453	2.7111142	3.882287	3.2700367	3.376719	3.2586026
"ASHGV40002258"	9.394744	6.3348403	7.3465834	6.120574	7.4844775	6.433412	7.8343215	7.589235	9.008428	7.6415515	8.570517	7.9720945
"ASHGV40002259"	7.825254	7.151505	7.467158	7.321035	7.3564587	7.1596117	7.053878	7.8439555	7.248068	7.703973	6.998331	7.5599556
"ASHGV40002260"	2.328119	2.323843	2.3232622	2.3379145	2.3386521	2.3219411	2.327759	2.3241014	2.3217614	2.3227983	2.3228066	2.3223374
"ASHGV40002261"	2.328119	2.323843	2.3232622	2.3379145	2.3386521	2.3219411	2.327759	2.3241014	2.3217614	2.3227983	2.3228066	2.3223374
"ASHGV40002262"	4.490363	4.585899	4.6422114	3.4936373	4.7709813	4.7320685	4.240508	4.808555	4.3078003	4.7777567	4.5812736	4.49765
"ASHGV40002263"	8.458115	7.9782	8.2246065	8.079616	7.6944675	8.087453	8.298905	8.300316	8.772448	8.260242	8.761617	8.274464
"ASHGV40002264"	6.9773817	4.8830233	4.983955	4.655639	5.393242	5.2631183	6.00694	6.035274	7.044279	6.19419	6.5375	6.22134
"ASHGV40002265"	8.016554	7.0597935	7.1707087	6.116169	7.4088964	7.5287333	7.8750386	7.903084	7.993046	7.6494064	8.061598	7.3123507
"ASHGV40002266"	2.328119	2.323843	2.3232622	2.3379145	2.3386521	2.3219411	2.327759	2.3241014	2.3217614	2.3227983	2.3228066	2.3223374
"ASHGV40002267"	3.2105415	3.7256694	3.6124945	3.5011508	3.3842182	4.1005373	4.6857133	3.4986966	3.9682217	3.8772411	4.6839175	3.9033854
"ASHGV40002268"	6.113218	8.656538	7.510857	9.808085	7.160579	7.862696	6.973818	6.018418	5.6868052	6.2107487	5.909627	6.2047615
"ASHGV40002269"	2.328119	2.323843	2.3232622	2.3379145	2.3386521	2.3219411	2.327759	2.3241014	2.3217614	2.3227983	2.3228066	2.3223374
"ASHGV40002270"	2.328119	4.587217	2.3232622	5.022358	2.7614496	4.016015	3.2796173	2.3241014	2.3217614	2.3227983	2.5636826	2.3223374
"ASHGV40002271"	5.040659	7.8822203	6.2409797	9.099485	5.939362	7.339813	5.960876	5.745358	5.400339	5.709918	5.5048594	5.822901
"ASHGV40002272"	2.328119	2.323843	2.3232622	2.3379145	2.3386521	2.5584598	2.327759	2.3241014	2.3217614	2.3227983	2.3228066	2.3223374
"ASHGV40002273"	2.504487	2.323843	2.3232622	2.3379145	2.3386521	2.3219411	2.327759	2.3241014	2.3286426	2.3227983	2.893672	2.3223374
"ASHGV40002274"	5.813985	5.7388797	5.6188912	6.279521	5.974667	4.747747	6.644134	5.16197	5.317603	4.864974	5.2166696	5.2060947
"ASHGV40002275"	2.328119	2.323843	2.3232622	2.3379145	2.3386521	2.3219411	2.327759	2.3241014	2.3217614	2.3227983	2.3228066	2.3223374
"ASHGV40002276"	2.328119	2.323843	2.3232622	2.3379145	2.3386521	2.3219411	2.327759	2.3241014	2.3217614	2.3227983	2.3228066	2.3223374
"ASHGV40002277"	2.328119	2.323843	3.590767	2.3379145	3.3978965	3.7297487	2.327759	2.5837436	2.9613566	2.7015707	2.706681	2.6452172
"ASHGV40002278"	8.763595	7.8594437	8.448694	7.749606	8.52186	7.9269075	8.700511	8.218045	8.559982	8.264525	8.901569	8.023508
"ASHGV40002279"	5.279871	6.6625915	5.8323684	7.2038784	6.096086	6.3774047	6.1212807	5.3640666	5.9296007	5.3816757	5.758768	5.7864265
"ASHGV40002280"	5.1398907	4.581138	5.140812	4.056272	4.4455886	4.9518123	4.939523	5.9117055	5.209091	5.7987804	4.7948017	4.604095
"ASHGV40002281"	8.770164	7.818124	7.904908	7.1984434	8.048468	8.046033	8.4042015	8.700928	9.700412	8.557146	8.865716	8.431635
"ASHGV40002282"	9.262644	8.300704	8.64758	8.027551	8.874872	8.584379	8.9965925	8.681414	8.984474	8.834437	8.796861	8.924005
"ASHGV40002283"	9.537846	7.831522	8.236433	7.821861	8.4167385	8.058327	8.8461	8.90079	8.922179	8.868468	8.737125	8.850712
"ASHGV40002284"	4.7316594	3.9342709	3.662471	3.732	4.369735	4.148556	4.643909	3.5174098	4.76312	4.3883843	4.431155	4.2700777
"ASHGV40002285"	3.568338	2.7654068	3.3109996	3.1260293	5.5594707	2.3219411	6.5018573	2.3241014	3.2330174	2.3227983	4.8258224	2.6407313
"ASHGV40002286"	2.328119	2.323843	2.3232622	2.3379145	2.3386521	2.3219411	2.327759	2.3241014	2.3217614	2.3227983	2.3228066	2.3223374
"ASHGV40002287"	4.1591516	2.323843	2.9443347	2.3379145	3.0576506	2.3525453	3.7918699	2.6935081	3.440845	2.6461308	2.765249	2.8148634
"ASHGV40002288"	4.1998615	5.0094175	5.879795	5.218001	5.6051598	5.142192	5.2897663	5.1952047	5.581196	4.963703	5.2963314	5.599514
"ASHGV40002289"	2.328119	2.323843	2.7360902	2.3379145	2.8971071	2.4021955	2.327759	2.4171832	2.6750448	2.7335796	2.8437157	3.5698228
"ASHGV40002290"	4.3575997	5.5502434	4.968384	6.516279	5.263523	5.2236624	5.0989704	4.5787644	4.5720954	5.0229774	4.3968906	4.7932787
"ASHGV40002291"	7.0916576	6.2322392	6.818062	6.3173285	7.1200266	6.294013	7.4010177	6.196071	6.8478312	6.0973296	6.649143	6.1835628
"ASHGV40002292"	2.328119	2.323843	2.3232622	2.6201744	2.3386521	2.3219411	2.327759	2.3241014	2.3217614	2.3227983	2.3228066	2.3223374
"ASHGV40002293"	5.370052	7.775793	6.3595376	8.610437	6.240478	7.2610416	6.864647	6.1145434	5.869502	5.9013515	5.9430594	6.017622
"ASHGV40002294"	4.1667147	2.5460083	3.8525496	4.104038	4.0127163	2.922888	3.10688	3.4291317	2.9601126	3.4428356	3.579314	2.3223374
"ASHGV40002295"	5.0040636	5.200751	5.5706306	5.7913876	5.2733235	4.92784	5.54756	4.513896	5.15629	4.4274354	5.381305	5.0542026
"ASHGV40002296"	14.376084	14.891849	14.75378	15.101345	14.847571	14.648563	14.763781	14.654301	14.6117	14.880709	14.729675	14.959152
"ASHGV40002297"	2.328119	2.323843	2.4670382	2.3379145	2.3386521	2.3219411	2.327759	2.3241014	2.3217614	2.5674605	2.3228066	2.3223374
"ASHGV40002298"	2.328119	2.323843	2.3232622	2.3379145	2.3386521	2.3219411	2.327759	2.3241014	2.3217614	2.3227983	2.3228066	2.3223374
"ASHGV40002299"	2.328119	2.323843	2.3232622	2.3379145	2.3386521	2.3219411	2.327759	2.3241014	2.3217614	2.3227983	2.3228066	2.3223374
"ASHGV40002300"	2.858705	2.323843	2.3232622	2.8716419	3.3671048	2.3219411	3.2657099	2.423669	2.385612	2.3227983	2.4591775	2.3920367
"ASHGV40002301"	2.9008505	2.461401	2.3232622	2.3379145	2.6270132	3.2122164	2.327759	2.3241014	2.3369899	2.5490093	2.9910717	2.3223374
"ASHGV40002302"	3.0133443	2.323843	3.955293	2.3379145	3.8918848	2.5180004	3.8404431	2.3241014	2.4640708	2.4290593	3.5806246	2.695237
"ASHGV40002303"	11.462487	9.7259245	11.205906	8.723443	10.538569	10.016187	10.046047	10.352856	11.120652	10.397291	10.684577	10.631714
"ASHGV40002304"	6.3117	6.8171062	5.6885066	5.694353	5.599064	6.938646	6.2648764	7.09562	6.9924736	7.4600925	6.8052855	7.7724595
"ASHGV40002305"	6.1436462	6.538707	6.6429677	7.0851808	6.489359	6.5523376	6.7504663	6.956907	6.909673	6.7533045	6.949458	6.6834373
"ASHGV40002306"	2.328119	2.323843	2.3232622	2.3379145	2.3386521	3.181224	2.327759	2.3241014	2.3217614	2.3227983	2.3228066	2.3223374
"ASHGV40002307"	3.493212	4.5639033	3.7925606	5.0169096	3.9784625	4.375562	4.992456	4.6335807	4.1512375	4.3499165	3.7696233	4.3260384
"ASHGV40002308"	5.240657	4.85551	5.1079063	5.2888546	5.1513586	4.6740146	5.0003023	5.1621823	4.859855	5.0317564	4.457627	4.955847
"ASHGV40002309"	6.483912	4.29361	5.7420616	3.919767	5.687162	4.2370267	5.9350557	4.324924	5.5107946	4.5665607	5.650731	4.5155487
"ASHGV40002310"	2.328119	2.323843	2.3232622	2.3379145	2.3386521	2.3219411	2.327759	2.3241014	2.3217614	2.3227983	2.3228066	2.3223374
"ASHGV40002311"	2.328119	2.323843	2.3232622	2.3379145	2.3386521	2.3219411	2.327759	2.3241014	2.3217614	2.3227983	2.3228066	2.3223374
"ASHGV40002312"	4.7422256	5.8307266	5.690104	6.932141	5.191578	5.437215	5.2116747	5.2907386	4.8947783	5.269238	5.2491717	5.29332
"ASHGV40002313"	11.354801	10.569869	10.683168	11.246236	10.597203	10.3709	10.790388	10.444963	11.0320635	10.534914	10.8256235	10.749469
"ASHGV40002314"	2.328119	2.323843	2.3232622	2.3379145	2.3386521	2.5278454	2.327759	2.3241014	2.3217614	2.3227983	2.3228066	2.3223374
"ASHGV40002315"	6.7317176	6.85118	7.995299	6.2834477	7.6329584	7.129692	6.305153	6.7401824	8.158269	6.7924886	7.680816	7.0234594
"ASHGV40002316"	4.468534	4.5226135	4.5159655	4.220744	4.0833807	4.5050135	4.739163	4.799242	4.476843	4.5367594	4.47371	4.3853273
"ASHGV40002317"	7.2207837	6.950962	6.182745	6.846217	6.4490767	7.1495075	6.7128725	7.0206203	5.595352	6.9389253	6.631761	7.032495
"ASHGV40002318"	8.522986	7.681579	8.460577	7.1488543	8.350432	8.157858	8.365039	8.711147	9.497221	8.7783165	8.953033	8.481991
"ASHGV40002319"	2.328119	2.323843	2.3232622	2.3379145	4.43309	2.3219411	2.327759	2.3241014	2.3626285	2.3227983	2.3228066	2.3223374
"ASHGV40002320"	2.328119	2.4451606	2.3232622	2.3379145	2.3386521	2.3219411	2.327759	2.3241014	2.3217614	2.3227983	2.3228066	2.3223374
"ASHGV40002321"	3.8477085	3.262358	2.6827538	2.3379145	2.3386521	3.355482	3.0730762	2.58925	3.0958934	3.0197642	2.9134068	2.6753397
"ASHGV40002322"	12.0307	11.487419	11.3773365	12.14751	11.532059	11.041895	11.906044	11.168748	11.100975	10.967779	11.351261	10.907986
"ASHGV40002323"	4.693843	4.624546	4.324924	4.791615	4.9766054	4.941878	5.067222	4.9612617	4.821644	4.954232	5.087802	5.0210304
"ASHGV40002324"	2.328119	2.323843	2.3232622	2.74257	2.7188187	2.7684298	2.79865	2.3241014	2.7069714	2.3227983	2.5697024	2.3223374
"ASHGV40002325"	2.328119	2.323843	2.3232622	2.3379145	2.3386521	2.5700693	2.327759	2.3241014	2.3217614	2.3227983	2.3228066	2.3223374
"ASHGV40002326"	5.5977545	4.757762	5.6086144	5.366405	5.403205	4.873945	5.7153645	4.6126127	4.93695	4.5742264	4.919487	5.233488
"ASHGV40002327"	3.708111	4.956065	2.3232622	4.1450124	2.3386521	5.3404555	3.7503355	5.37577	2.5782256	5.2373543	3.5891802	4.9159703
"ASHGV40002328"	2.328119	2.323843	2.3232622	2.3379145	2.3386521	2.3219411	2.327759	2.3241014	2.3217614	2.3227983	2.3228066	2.3223374
"ASHGV40002329"	2.6369574	4.918464	3.104711	6.845051	3.7072523	3.584877	3.57547	3.417382	3.4678352	3.1034079	2.9797275	2.5408058
"ASHGV40002330"	2.8616054	2.8429263	2.3232622	2.3379145	2.3386521	2.8469791	4.1162844	3.1126623	2.6053114	2.3227983	3.0358608	2.3223374
"ASHGV40002331"	4.498156	4.2126904	4.13505	4.5757494	4.3228374	4.146639	4.622287	3.9252462	4.3873315	4.1548405	4.4116335	4.3622193
"ASHGV40002332"	3.745781	2.5610073	3.858301	2.8907738	3.3701527	2.8007889	2.7634044	2.3241014	2.756232	2.5620358	2.3228066	2.477517
"ASHGV40002333"	2.8516607	3.3464444	3.0277574	2.6886783	3.1866615	3.318495	3.2323694	3.4761562	2.3875868	3.0527844	3.8335593	3.1673484
"ASHGV40002334"	2.328119	2.323843	2.3232622	2.3379145	2.3386521	2.3219411	2.327759	2.3241014	2.3217614	2.3227983	2.3228066	2.3223374
"ASHGV40002335"	4.236157	10.790388	4.5574126	11.71015	5.1932445	10.46671	6.4819922	7.840074	3.396189	6.827742	4.6463504	5.6493335
"ASHGV40002336"	5.624161	5.805806	6.0981836	6.32726	6.5165997	6.083868	7.148562	6.2052855	4.7951384	5.960876	5.7527876	5.8633766
"ASHGV40002337"	2.8164952	2.5001285	2.379416	3.3286147	2.660767	3.3393505	2.327759	4.0449204	3.6359096	2.7634044	3.4420443	2.76227
"ASHGV40002338"	2.328119	2.323843	2.3232622	2.3379145	2.6366322	2.3219411	2.327759	2.6138213	2.3217614	2.3227983	3.8613403	2.3585584
"ASHGV40002339"	2.860464	3.6970756	2.4314795	2.3379145	2.3386521	2.3219411	2.327759	2.3241014	2.3217614	2.3227983	2.3228066	2.3223374
"ASHGV40002340"	2.328119	2.4659905	2.3232622	2.3379145	2.63267	3.2905211	3.948687	2.4448612	3.5901418	2.3227983	2.5901284	2.3223374
"ASHGV40002341"	6.582494	9.356591	8.686414	9.669626	8.590647	9.402699	8.787711	9.040479	6.5431952	9.020286	7.51519	9.095563
"ASHGV40002342"	7.995299	8.393484	9.516621	9.056358	9.140383	7.990611	8.158996	7.9443827	8.181999	7.8030014	7.9774504	7.733639
"ASHGV40002343"	4.9965715	6.474562	6.359292	5.4219995	6.5123034	7.250312	6.813829	6.454848	6.196599	6.344788	6.322249	6.3628035
"ASHGV40002344"	5.384471	4.407352	5.143779	4.1487794	5.6772614	4.317318	2.327759	5.4414535	4.4550557	4.616589	4.333838	4.2621756
"ASHGV40002345"	5.2871776	3.945788	4.487953	4.079425	4.5260553	4.5718846	4.941878	4.6180453	5.005297	4.492018	4.4166794	4.8827767
"ASHGV40002346"	4.279798	4.687511	5.022197	5.3897552	4.3968906	4.7223606	4.5619383	4.3959103	4.2496476	4.282026	6.3628035	4.238122
"ASHGV40002347"	9.929986	10.80739	8.949096	11.807891	9.498198	9.901535	10.313703	9.5673	8.947381	9.239801	9.523867	9.146476
"ASHGV40002348"	2.328119	2.323843	2.3232622	2.3379145	2.3386521	2.3219411	2.327759	2.3241014	2.3217614	2.3227983	2.3228066	2.3223374
"ASHGV40002349"	11.510207	9.891453	10.109834	10.1345625	10.286038	9.790253	10.671036	10.174102	10.138308	10.921689	10.239976	11.542759
"ASHGV40002350"	4.7296476	4.7711864	4.5291376	5.124551	6.462289	3.5226736	6.037503	3.9702318	3.9557266	3.8751845	4.886772	3.7639608
"ASHGV40002351"	6.045045	3.4908872	4.337376	2.8183784	4.3848705	3.8206573	5.1462483	4.8827767	4.5665607	4.277503	4.687245	4.307393
"ASHGV40002352"	3.0688868	4.518399	4.3001413	4.146866	4.291795	4.711054	4.2927146	4.766272	2.3217614	4.5793777	2.3570204	5.0339813
"ASHGV40002353"	2.328119	2.323843	2.3232622	2.3379145	2.3386521	2.3219411	2.327759	2.3241014	2.3217614	2.657379	2.3228066	2.6266918
"ASHGV40002354"	3.9327435	4.781128	3.9981773	5.0357213	4.183394	4.385216	4.947939	3.5803487	2.564008	4.3178988	4.0588884	5.0332003
"ASHGV40002355"	4.286413	4.8142676	4.5079966	5.5528455	4.2700777	4.8440475	4.7641163	4.418533	4.564349	4.5267005	4.697806	4.3967032
"ASHGV40002356"	3.8755856	3.4588056	3.6870148	2.9086235	3.4986966	3.2135463	3.9433162	3.2091627	3.0243618	3.2271016	3.181577	3.3511286
"ASHGV40002357"	4.884815	6.181507	5.7406707	6.4486346	5.471719	5.919113	5.503737	5.884907	5.635331	5.9700003	5.506497	6.294013
"ASHGV40002358"	12.186784	10.75275	11.740517	10.515778	11.536197	10.920965	11.60977	10.770369	11.528313	11.087176	11.49157	11.41543
"ASHGV40002359"	3.5757952	3.773103	4.3263016	3.6784573	4.205056	4.1428204	4.0533986	3.557891	3.0610986	3.6221266	3.2473102	3.858732
"ASHGV40002360"	5.0237427	5.9480767	4.7445006	5.7190924	5.149363	5.9352674	5.5912495	6.4792676	4.1470666	7.398691	4.9835634	7.988795
"ASHGV40002361"	2.328119	4.903354	2.3232622	5.2220902	2.3386521	4.9935765	2.905946	2.3241014	2.3217614	3.9757617	2.3228066	4.266349
"ASHGV40002362"	2.7439907	2.323843	2.7377737	2.3379145	2.3386521	2.3219411	2.4922533	2.8456285	2.3217614	2.3227983	2.3228066	2.3223374
"ASHGV40002363"	10.396389	11.896355	10.463615	11.088717	10.874485	12.257994	11.36557	12.872221	10.129649	12.640016	10.227695	12.526242
"ASHGV40002364"	7.119175	7.2801332	7.1984434	6.872513	6.7776766	7.810598	7.3200207	6.8186913	7.139039	6.9150605	7.0481153	6.935802
"ASHGV40002365"	3.4634295	3.942809	3.118746	2.3379145	2.8331883	5.079679	4.398483	5.5656123	4.3119783	5.4644084	3.7795193	5.7656484
"ASHGV40002366"	4.828192	2.323843	2.3799632	2.3379145	2.3386521	2.3219411	2.327759	2.9134068	2.3217614	2.3227983	2.3228066	2.3223374
"ASHGV40002367"	11.027226	9.851135	9.436468	9.955129	9.691804	9.893691	10.191577	10.055219	10.19632	10.718351	10.1008215	11.323779
"ASHGV40002368"	3.2639139	2.524567	2.3901598	3.7854111	3.395823	2.3219411	3.4698603	2.5458715	2.7399366	2.9571671	3.803813	3.3295252
"ASHGV40002369"	5.163676	6.0846252	6.9242625	7.7675333	6.3356714	6.110861	5.324807	4.993781	5.542376	4.615364	5.2591214	4.4114575
"ASHGV40002370"	5.0777435	4.258889	4.5253983	4.1715746	4.475977	4.729838	6.18422	5.018059	4.980962	4.750407	4.5631914	5.04785
"ASHGV40002371"	2.328119	2.5969167	2.3232622	2.3379145	2.3386521	2.9041991	2.8704164	3.1629686	2.3217614	2.3227983	2.3228066	2.3223374
"ASHGV40002372"	7.236988	8.322086	8.281881	7.81647	8.219615	8.016161	8.363255	7.8957458	7.7061567	8.372142	7.888803	8.855134
"ASHGV40002373"	6.6638284	6.56115	7.5088644	7.5818353	8.167349	4.9954476	8.88071	5.263264	5.663076	5.5113907	7.5140996	5.45389
"ASHGV40002374"	5.523739	5.2973795	5.4726114	5.3302746	5.2483582	5.2926445	5.8636584	4.841446	5.3486104	4.9688663	4.8647895	5.0212984
"ASHGV40002375"	2.328119	2.323843	2.3232622	2.3379145	2.3386521	2.3219411	2.327759	2.3241014	2.3217614	2.3227983	2.3228066	2.3223374
"ASHGV40002376"	6.356519	5.995251	5.8493767	5.2862086	5.778869	6.6420913	5.5278015	6.6745896	6.5206995	6.805735	6.0119805	6.8529406
"ASHGV40002377"	5.6718364	5.825465	5.958398	6.4761887	5.795589	5.045757	5.8767457	4.992456	5.530754	4.842418	5.3275094	5.3205414
"ASHGV40002378"	3.3233752	2.451834	3.4210992	2.3379145	3.372124	2.3219411	2.569323	2.928212	3.186454	2.3227983	2.9123917	2.9029255
"ASHGV40002379"	6.425768	6.001485	6.0555396	6.9635744	6.189941	5.9373	6.8295326	5.991579	6.0644646	6.09778	6.310492	6.4350047
"ASHGV40002380"	3.2874892	4.424728	2.6304383	2.3379145	3.1440723	4.7301984	3.2044122	6.804009	2.3217614	5.9951067	2.6194386	5.2473445
"ASHGV40002381"	4.3059063	6.065454	4.5960608	6.705945	5.4813013	5.5701437	6.3782525	5.4702926	4.1149325	5.644616	5.4066916	6.2390184
"ASHGV40002382"	2.328119	2.4248343	2.3232622	2.3379145	2.3386521	2.3219411	2.327759	2.3241014	2.3217614	2.3227983	2.3228066	2.3223374
"ASHGV40002383"	2.328119	2.323843	2.3232622	2.3379145	3.2444794	2.3219411	2.327759	2.3241014	2.3217614	2.3227983	2.3228066	2.3223374
"ASHGV40002384"	4.0055337	4.044245	3.6616225	4.8272715	3.912744	4.362859	4.07197	3.34945	4.1182137	3.01782	4.209774	3.8185148
"ASHGV40002385"	5.82205	5.432141	5.1614475	5.673697	5.1448455	5.63878	5.8419857	5.6243	5.9062147	5.45389	5.8580804	5.9892273
"ASHGV40002386"	7.434467	9.192197	9.4566	9.44774	9.216373	9.14835	8.983584	8.840001	8.93034	9.037642	8.801588	9.460352
"ASHGV40002387"	5.4410973	6.2924848	7.1220775	6.9110074	6.9963937	5.798195	6.439286	5.0384526	5.3614717	5.321883	5.6372905	5.6601715
"ASHGV40002388"	4.542333	3.5708454	4.3062067	4.2106023	3.9322808	4.4732423	4.3180256	4.5411625	4.5528955	4.633948	4.4537544	4.4822116
"ASHGV40002389"	7.976351	7.8277965	7.685601	7.7042313	8.323064	8.052153	8.9106455	7.5575113	7.8999977	7.932821	8.051019	8.392929
"ASHGV40002390"	4.897498	6.4512506	5.094087	6.702241	4.9469166	6.141484	4.900297	4.962715	5.196861	5.5181746	4.5059195	5.838708
"ASHGV40002391"	3.4080842	4.9889565	2.7850769	5.337163	3.194728	4.78678	4.495382	3.485652	3.7013044	4.0112867	4.5913024	2.5367832
"ASHGV40002392"	7.8456235	8.406365	8.298031	9.334597	8.402975	7.1681805	8.255092	7.084356	7.912236	7.1769466	7.8850985	7.212623
"ASHGV40002393"	6.060796	3.198401	2.3232622	2.3379145	2.3386521	3.54564	2.327759	2.3241014	2.3217614	2.3227983	2.3228066	2.3223374
"ASHGV40002394"	2.5115097	3.7788334	4.314513	4.376198	5.2010136	3.192051	6.10286	3.351888	3.8854969	3.634481	5.3140116	3.3297007
"ASHGV40002395"	2.328119	2.323843	2.3232622	2.3379145	2.3386521	2.3219411	2.327759	2.3241014	2.3217614	2.3227983	2.3228066	2.3223374
"ASHGV40002396"	2.328119	3.1927617	3.7142634	3.0277574	2.3386521	2.8375285	3.9044633	3.4723577	2.8845682	3.361278	3.0732892	3.5731509
"ASHGV40002397"	3.1156182	2.323843	2.561913	2.8107884	2.3386521	3.5857565	4.0858316	2.3241014	3.2202153	2.3227983	2.3228066	2.3223374
"ASHGV40002398"	2.328119	3.6025276	2.3232622	2.3379145	2.3386521	4.170098	2.327759	3.5759702	2.4849381	3.3403723	2.3228066	2.4095466
"ASHGV40002399"	4.4266996	3.3089654	3.87398	2.3379145	3.4492092	3.7707565	4.338178	3.9652057	4.874116	4.1376443	4.584073	4.1319294
"ASHGV40002400"	2.328119	2.323843	2.3232622	2.3379145	2.3386521	2.3423712	2.327759	2.3241014	2.3217614	2.3227983	2.3228066	2.3223374
"ASHGV40002401"	2.6050897	2.323843	2.3232622	2.3379145	2.8409295	2.3219411	3.1049807	2.3241014	2.9766617	2.443767	2.9124565	2.3777273
"ASHGV40002402"	4.419117	4.477622	4.2800765	4.9499726	3.857726	5.225276	4.7254343	4.8256874	4.8022003	4.153396	4.8054504	4.644582
"ASHGV40002403"	2.328119	2.323843	2.3232622	2.3379145	2.3386521	2.3597667	2.327759	3.2215002	2.3217614	2.8419955	2.3228066	3.4036975
"ASHGV40002404"	5.3665285	3.3896844	4.186671	3.866824	4.361046	3.7843034	5.020855	4.1149325	4.92507	4.266856	4.017328	3.8985732
"ASHGV40002405"	2.328119	2.323843	2.3232622	2.3379145	2.3386521	2.3219411	2.327759	2.3241014	2.3217614	2.3227983	2.3228066	2.3223374
"ASHGV40002406"	5.849884	6.06599	6.1264105	6.530982	5.954608	6.3057976	6.572385	6.1157093	6.243272	6.0415483	6.205001	6.183805
"ASHGV40002407"	14.995446	15.599857	15.23372	15.863591	15.1210575	15.352264	15.264657	15.52468	15.384633	15.384633	15.528006	15.5955305
"ASHGV40002408"	2.8598557	4.6978574	4.318167	5.2587028	4.337048	4.0353994	4.559375	3.8338811	4.0296593	3.8652089	4.1247287	4.1537833
"ASHGV40002409"	5.764143	8.931146	8.502351	8.656938	8.30352	9.198478	7.1067443	8.035069	5.597268	8.539974	6.1214013	9.051831
"ASHGV40002410"	7.9749	7.0621862	7.3715796	7.082351	7.180875	7.047261	7.264484	7.2552266	7.813491	7.470967	7.535163	7.3415823
"ASHGV40002411"	2.328119	3.1586957	2.3232622	4.3901334	2.3386521	3.4632812	2.327759	2.3241014	2.3217614	2.3227983	2.3228066	2.3223374
"ASHGV40002412"	2.328119	2.323843	2.3232622	2.3379145	2.3386521	2.3219411	2.327759	2.3241014	2.3217614	2.3227983	2.3228066	2.3223374
"ASHGV40002413"	2.8430307	4.151804	3.5628712	3.8236215	3.9493408	4.1907806	4.095477	4.502051	3.581224	4.1095667	3.5405242	3.9589095
"ASHGV40002414"	6.189295	6.6208224	6.6645613	7.16953	7.000402	6.3251038	6.956716	6.1969714	6.7443395	6.0048385	6.8133936	6.172244
"ASHGV40002415"	2.328119	2.9170825	2.4191911	2.3379145	2.3386521	2.3219411	2.7102036	2.3241014	2.3497696	2.3227983	2.3228066	2.3223374
"ASHGV40002416"	2.328119	2.323843	2.3232622	2.3379145	2.3386521	2.3219411	2.5001285	2.3241014	2.3265853	2.3227983	2.3228066	2.3751183
"ASHGV40002417"	2.7972016	4.968025	3.537571	6.0036764	3.5378435	4.8082004	4.2773423	3.9781005	3.9551473	3.851225	3.9846885	3.897299
"ASHGV40002418"	3.7475321	4.0836635	4.009473	3.9980326	4.1157346	4.711512	4.6799383	4.091858	4.4554253	4.4763393	3.973061	4.265297
"ASHGV40002419"	7.9092135	6.6452575	7.529155	6.802576	7.6235523	6.40051	8.072607	6.5554156	8.013884	6.755315	8.0907135	6.929288
"ASHGV40002420"	5.6198096	3.768351	5.1270423	3.8743558	5.3668685	3.5547907	6.0741005	3.7630084	3.6983895	4.135658	4.22962	4.562038
"ASHGV40002421"	8.51847	9.045399	8.741548	8.999377	9.606074	9.150835	10.435351	8.726335	9.370474	8.790395	9.679835	8.757233
"ASHGV40002422"	2.328119	2.323843	2.3232622	2.3379145	2.3386521	2.3219411	2.327759	2.3241014	2.3217614	2.3227983	2.3228066	2.3223374
"ASHGV40002423"	2.328119	2.323843	2.3232622	2.3379145	2.3386521	2.3219411	2.327759	2.3241014	2.3217614	2.3227983	2.3228066	2.3223374
"ASHGV40002424"	6.373713	2.323843	2.3232622	2.3379145	2.3386521	2.3219411	2.327759	2.3241014	2.3217614	2.3227983	2.3228066	2.3223374
"ASHGV40002425"	4.0112867	5.51038	4.409489	5.159343	5.7877474	5.7929616	3.4049976	6.176526	3.9865084	6.200067	6.053584	5.25489
"ASHGV40002426"	2.328119	2.323843	2.3232622	2.3379145	2.3386521	2.3219411	2.327759	2.3241014	2.3217614	2.3227983	2.3228066	2.3223374
"ASHGV40002427"	2.328119	2.323843	2.3232622	2.3379145	2.3386521	2.3219411	3.010428	2.3241014	2.3217614	2.3620336	2.3228066	2.353598
"ASHGV40002428"	2.328119	2.8739429	2.5827432	3.4062228	3.4134283	2.3801744	2.327759	2.3241014	2.3217614	2.7275038	2.3228066	2.3223374
"ASHGV40002429"	2.328119	2.7516768	2.9336953	3.2718916	3.1547747	2.8419955	3.955293	2.643753	3.2517858	2.3227983	2.9118268	2.3223374
"ASHGV40002430"	3.553802	2.323843	4.247112	2.3379145	3.7763534	2.5214593	2.327759	2.578479	3.5858898	3.2609215	3.1832879	3.790525
"ASHGV40002431"	6.951651	6.452461	6.710189	6.375955	6.338756	6.469291	6.6510158	6.029243	6.9060097	6.312829	6.721377	6.3639617
"ASHGV40002432"	3.2109218	2.8958237	2.5631099	3.601554	2.3386521	3.0754611	3.5516415	2.5188522	2.9508069	2.9920504	2.3995273	2.6058974
"ASHGV40002433"	2.328119	2.323843	2.3232622	2.3379145	2.3386521	2.3219411	2.327759	2.3241014	2.3217614	2.3227983	2.3228066	2.3223374
"ASHGV40002434"	3.340858	3.4177392	2.8785262	3.23737	3.358293	3.0158293	2.5752778	3.4956117	3.1735654	3.4676821	3.3791249	3.7692595
"ASHGV40002435"	2.6178076	2.323843	3.4382045	2.9735081	6.0275655	2.514548	3.1619413	2.7728374	2.428438	2.3227983	2.6765013	2.3223374
"ASHGV40002436"	6.355205	6.8497744	7.121243	7.0294175	6.5527973	6.9389253	6.6934943	6.7720604	6.468637	6.822218	6.4882336	6.83103
"ASHGV40002437"	8.324417	9.70312	8.206439	9.859504	9.624833	9.777088	10.565003	9.886049	11.308857	9.7390785	10.9292345	9.703576
"ASHGV40002438"	5.7352805	5.548357	5.9169097	5.8346167	5.831008	5.6516323	6.002218	5.607547	6.381418	5.8950176	5.7497272	6.0084743
"ASHGV40002439"	4.921731	4.354977	4.769641	4.3318667	4.117002	5.194768	4.9133883	4.8878536	4.8436527	4.944078	4.8499084	5.3306856
"ASHGV40002440"	2.328119	2.323843	2.3232622	2.3379145	3.1389208	2.3219411	3.681369	2.3241014	2.3217614	2.3227983	2.3228066	2.3223374
"ASHGV40002441"	2.328119	2.323843	2.3232622	2.3379145	2.3386521	2.3219411	2.594492	2.3241014	2.3217614	2.3227983	2.3228066	2.3223374
"ASHGV40002442"	2.328119	2.323843	2.3232622	4.497094	3.4146972	2.5062926	5.0240192	2.536021	2.3217614	2.460467	3.7600741	2.3223374
"ASHGV40002443"	2.9593306	9.822166	3.6503599	10.071708	3.2280467	8.925497	4.6871257	6.2392197	2.9360368	5.7960744	3.9352188	4.6469417
"ASHGV40002444"	3.87398	11.28377	5.7993884	12.1588	6.1312237	10.8832245	7.277951	8.136081	2.6936615	7.064113	4.830236	5.972897
"ASHGV40002445"	2.5138996	3.008243	2.826332	3.7505028	3.736578	2.3219411	4.274188	3.1119359	2.8162353	3.2603333	3.477112	3.265831
"ASHGV40002446"	9.68245	10.260625	10.177501	10.122973	10.140835	10.392152	10.262597	10.238354	10.963184	10.071708	10.560355	10.062448
"ASHGV40002447"	2.328119	3.1763327	2.3232622	2.3379145	2.3386521	2.6148643	2.327759	2.3241014	2.3217614	2.3227983	2.3228066	2.3223374
"ASHGV40002448"	3.9522111	2.8512766	3.4148786	3.0536149	3.5518174	2.3219411	4.2761626	3.3020463	4.9848156	3.1189637	4.261095	3.5426035
"ASHGV40002449"	4.3255806	4.6762204	4.5942707	5.06043	5.1639566	4.8183937	5.8086925	4.2991056	4.0378447	4.4720516	4.4513454	4.664472
"ASHGV40002450"	2.328119	2.323843	2.3232622	2.3379145	2.3386521	2.3219411	2.327759	2.3241014	2.3217614	2.3227983	2.3228066	2.3223374
"ASHGV40002451"	6.4219465	7.096321	6.807762	7.826417	6.721307	6.166994	6.622278	6.0197144	6.032826	5.9771495	6.0973296	6.0698285
"ASHGV40002452"	8.005796	7.5699463	7.9480853	7.51358	8.0762415	7.8439555	8.111696	7.537717	8.212079	7.9072113	8.122313	8.268751
"ASHGV40002453"	7.7089353	6.644472	6.891553	6.6032324	7.1458106	6.796793	7.255948	7.2973623	6.3615284	7.2301025	7.094206	7.1260357
"ASHGV40002454"	5.4914336	6.440781	7.3066974	7.1236844	7.4655523	5.5962524	7.5639453	4.4992137	6.085	4.935216	6.563684	5.4232616
"ASHGV40002455"	4.9400277	5.3077974	5.4594593	4.676402	5.0683146	5.760745	4.7958755	6.11477	3.5248985	5.9175844	4.5700083	5.9042344
"ASHGV40002456"	5.1820154	6.4445167	5.3730497	7.1634107	6.346259	5.789665	7.152039	5.8619003	3.838905	5.744736	5.6198096	6.246362
"ASHGV40002457"	2.328119	3.3961105	2.5349574	5.091614	2.3386521	2.3219411	2.5786235	2.3241014	2.3217614	2.3227983	2.3228066	2.3223374
"ASHGV40002458"	3.9110842	11.85394	4.998458	12.339584	5.8285956	11.290661	6.940442	8.782517	3.4840853	7.7249794	5.076198	5.9665413
"ASHGV40002459"	8.1925335	7.4052854	7.385487	6.2505674	6.9377584	7.9213977	6.3696413	8.361992	8.813091	8.56645	8.282398	8.793411
"ASHGV40002460"	2.9599297	3.2401104	2.8206692	2.3379145	3.145847	4.286608	2.327759	3.8129501	2.4103534	4.0829616	2.3228066	4.030833
"ASHGV40002461"	5.4296646	6.6956425	6.7518897	7.702073	6.790962	6.037503	7.0397515	5.3106394	5.8224907	5.3818474	6.1276374	5.3006086
"ASHGV40002462"	2.5573976	3.2219818	2.3232622	2.7802184	2.3386521	4.619957	2.327759	2.941988	4.088877	4.292923	3.2420175	3.1712265
"ASHGV40002463"	5.240871	5.4154625	5.4722915	5.698929	5.482747	4.9941998	5.4783087	6.2280173	4.7677684	6.090948	4.9299726	6.1004095
"ASHGV40002464"	5.3075027	5.1832533	5.5522537	4.289517	5.2005954	6.1710615	5.245827	5.424735	5.367408	7.1040688	4.8665495	8.174198
"ASHGV40002465"	2.328119	2.323843	2.3232622	2.3379145	2.3386521	2.3219411	2.327759	2.3241014	2.3217614	2.3227983	2.3228066	2.3223374
"ASHGV40002466"	3.37002	3.2774477	4.2124405	3.0917532	3.797254	2.8490915	2.327759	2.3241014	4.034119	2.3227983	2.9977763	2.6572666
"ASHGV40002467"	6.1930065	4.7350655	5.169783	5.3444076	4.3630824	3.4951606	4.4003844	3.231429	6.218434	2.666564	5.5387287	3.42321
"ASHGV40002468"	2.328119	3.2813518	2.3232622	2.3379145	2.9135768	3.2537496	3.2941513	2.3241014	2.344029	3.2794845	2.9607677	3.0286505
"ASHGV40002469"	2.328119	2.323843	2.3232622	2.3379145	2.3386521	2.3219411	2.962342	2.3241014	2.3217614	2.3227983	2.3228066	2.3223374
"ASHGV40002470"	5.2890625	5.1499796	5.331058	4.95893	5.2422137	5.0336647	5.723952	5.3270216	5.2765694	5.1770372	4.8384447	5.4461856
"ASHGV40002471"	2.328119	2.323843	2.3232622	2.3379145	2.3386521	3.573668	2.327759	2.7127922	2.3217614	3.0350542	2.3228066	2.3223374
"ASHGV40002472"	2.328119	3.1119359	2.3232622	3.3291173	2.6869159	3.544523	2.327759	2.741071	3.1498036	2.3227983	3.0085921	2.3223374
"ASHGV40002473"	7.9060845	9.041162	9.59191	9.45283	9.088153	8.582684	7.9847517	8.599916	8.538241	9.314503	8.180847	9.965491
"ASHGV40002474"	2.7850769	4.35576	3.706178	5.025899	3.2155685	4.333642	4.0492797	3.2641048	3.864798	2.9588993	3.5247817	2.43827
"ASHGV40002475"	7.3066974	8.262755	7.69049	8.68742	7.6718416	7.8603477	7.504507	7.330656	7.519059	7.2973623	7.36889	7.358562
"ASHGV40002476"	2.328119	2.323843	5.3957086	2.3379145	4.5571055	2.3219411	3.8781462	4.5462646	2.8644671	4.429204	3.269362	3.7129254
"ASHGV40002477"	15.255636	15.769849	16.064754	15.988709	15.929222	15.425353	15.781434	15.475532	15.560282	15.630031	15.542576	15.863591
"ASHGV40002478"	4.168694	5.31452	4.9163384	5.149227	5.0304856	5.3849716	5.9098244	4.773741	4.7595167	4.468879	5.4143596	4.4998736
"ASHGV40002479"	2.328119	2.323843	2.3232622	2.9901001	2.3386521	2.6362486	2.6041064	2.3241014	2.3217614	2.6006403	2.3228066	2.3708699
"ASHGV40002480"	3.3025317	3.2722418	2.410048	3.4724665	3.1599367	2.3219411	3.0085921	2.5463197	3.3896844	2.3227983	3.056874	2.8681316
"ASHGV40002481"	4.080327	3.8154483	6.187864	3.1689012	6.6579723	3.7815068	7.3839374	4.0304813	4.105939	3.9766529	6.050185	4.16739
"ASHGV40002482"	2.328119	3.038247	2.3232622	2.3379145	2.7152205	3.1286979	3.0560334	2.3241014	2.3266833	2.3227983	2.3228066	2.3223374
"ASHGV40002483"	3.3682818	3.7736533	3.5145984	4.658457	3.5524116	2.3219411	3.1396248	3.3750262	2.3217614	2.3227983	2.3228066	2.5190818
"ASHGV40002484"	3.3527317	4.435542	2.5661514	4.8273945	5.599381	2.5048213	4.5428686	3.4104753	3.1847014	2.628479	4.3318667	2.3223374
"ASHGV40002485"	5.3479223	4.9612617	5.7501745	5.3313804	5.52397	5.5192385	5.667026	5.5502434	5.5447364	5.3552194	5.5393577	5.609713
"ASHGV40002486"	2.328119	2.323843	2.3232622	2.3379145	2.3386521	2.3219411	2.327759	2.3241014	2.3217614	2.3227983	2.3228066	2.3223374
"ASHGV40002487"	11.904164	11.526899	11.590403	11.597787	11.218474	11.419393	10.543457	12.04113	12.70699	12.046057	12.156834	12.0603485
"ASHGV40002488"	3.0791893	2.8925118	2.3232622	2.9078836	2.3386521	2.3219411	3.134381	2.3241014	2.3965614	2.3227983	2.3228066	2.3223374
"ASHGV40002489"	9.039466	9.210561	8.43825	9.481444	8.571475	9.171121	9.088153	8.998886	8.826517	9.161247	8.736777	9.342541
"ASHGV40002490"	2.58194	2.323843	2.3232622	2.3379145	2.3386521	2.3219411	2.327759	2.3241014	3.5628712	2.3227983	2.3228066	2.3223374
"ASHGV40002491"	5.3703923	6.5608797	4.5734215	6.53524	4.9884324	6.8398347	5.3471136	6.785442	5.922873	6.7919564	5.720218	6.762611
"ASHGV40002492"	4.051623	4.550424	4.5284834	5.0090723	4.6784806	4.569915	5.1092033	5.720445	3.4296434	5.8389435	4.6066275	6.166994
"ASHGV40002493"	4.3442516	5.6128464	5.0035176	5.5093293	5.1243644	4.985796	5.2318716	4.6649847	4.8999066	4.839673	4.9400277	5.307373
"ASHGV40002494"	2.5405116	2.323843	2.3232622	2.3379145	2.6271183	2.3219411	3.9280553	2.3241014	2.9829066	2.379523	3.500076	2.3223374
"ASHGV40002495"	2.709354	2.323843	3.0919983	2.3379145	3.680918	2.3219411	3.845895	2.3241014	2.3217614	2.425857	3.0930674	2.3223374
"ASHGV40002496"	5.2462444	6.0169115	5.940847	6.5086803	5.7929616	5.677796	6.028809	5.149227	5.454841	4.8346334	5.119532	5.381169
"ASHGV40002497"	4.1446776	3.7622738	3.8172765	3.6764827	3.6138208	3.5314367	4.261095	3.2751436	3.4986966	3.0899966	3.5930681	2.9904985
"ASHGV40002498"	3.7446678	4.29032	2.7504532	4.6590796	3.3573954	4.1770062	2.327759	4.376198	4.0905952	4.313567	4.1028376	4.0533986
"ASHGV40002499"	4.006078	3.2396176	3.6961737	3.2118804	3.1300135	3.1934042	4.16739	3.7512271	2.944897	3.7266254	3.6901624	3.5256355
"ASHGV40002500"	6.1165676	7.2528386	7.296571	8.031089	7.1728015	6.585908	7.238451	6.354933	7.3202767	6.6731453	7.202173	7.3089867
"ASHGV40002501"	4.6685724	3.9626281	4.1917176	4.714208	4.327276	4.0328374	4.775009	4.2947836	4.541317	4.4445596	4.645536	3.2827487
"ASHGV40002502"	8.432707	6.7444263	8.010463	6.69608	7.828843	6.7801027	8.011694	7.868812	8.138024	7.8550844	7.9013014	8.083738
"ASHGV40002503"	8.211024	8.2893	8.333561	8.643328	8.446699	8.035597	8.642385	8.091491	8.36231	8.020703	8.479572	8.216246
"ASHGV40002504"	3.3529792	2.323843	3.05472	2.3379145	3.6715226	2.7758026	2.9485133	2.3241014	2.5912857	2.4094353	2.8433638	2.3223374
"ASHGV40002505"	4.1970134	3.5721166	4.030833	3.925102	3.9682217	3.8472965	4.4742494	2.6773944	3.831868	2.728809	3.7866786	3.2052388
"ASHGV40002506"	3.582456	2.323843	3.2231221	2.6739502	4.1085906	3.3313618	3.0874734	2.3241014	3.6644008	3.9669209	3.7418046	3.0582745
"ASHGV40002507"	4.980384	4.3325086	4.6705456	4.3155494	4.6436095	4.499084	3.941451	4.6942544	5.0798726	4.6049533	4.5197754	4.889738
"ASHGV40002508"	2.328119	4.5530977	2.3232622	2.3379145	2.3386521	2.3219411	2.327759	2.3241014	2.3217614	2.3227983	2.3228066	2.3223374
"ASHGV40002509"	6.2116814	5.3661284	5.726183	5.48181	5.581348	5.7978344	5.774607	6.1368136	5.9948783	6.3424697	5.882509	6.5905433
"ASHGV40002510"	4.835487	4.7579923	4.7268496	4.572309	4.925928	4.7104816	4.639397	5.1802526	5.595891	4.953117	5.525225	4.775672
"ASHGV40002511"	5.442667	5.783532	6.368	5.744584	6.6087093	5.4327116	6.3107357	5.9601045	6.27172	5.7920427	6.1863365	5.705865
"ASHGV40002512"	6.659235	7.7585163	8.553127	8.111878	8.268751	6.889653	7.11631	7.2249393	7.088413	6.627922	6.864647	6.0062356
"ASHGV40002513"	4.640015	5.641305	4.869064	6.205001	4.956598	5.2151995	5.1482153	4.906042	4.9955935	5.035034	4.5778704	4.901828
"ASHGV40002514"	4.2135134	4.4699936	5.1150036	4.736354	5.0187807	4.2494855	3.7800126	4.4725885	5.114456	4.5003185	4.82255	4.0861664
"ASHGV40002515"	3.7239811	4.761131	4.6634064	4.9831305	4.4732423	5.4632325	6.2556515	5.299114	4.73705	5.167781	5.002348	4.247395
"ASHGV40002516"	9.09705	9.284656	9.293708	9.441138	10.594984	9.455107	11.605176	9.597583	10.849043	9.313071	11.053932	9.123554
"ASHGV40002517"	7.112956	9.577393	7.310383	6.9230237	7.2910013	10.214296	7.3252993	11.054966	6.2787743	10.954448	6.5343494	10.99844
"ASHGV40002518"	3.7881703	2.323843	4.0229015	2.3379145	3.1796174	2.4506707	2.327759	3.3220382	2.3217614	2.3227983	2.3228066	2.3223374
"ASHGV40002519"	7.3252993	8.616495	7.879939	8.946924	7.6999836	8.053943	8.261617	7.877358	7.9508286	7.777526	8.172141	7.5569463
"ASHGV40002520"	10.61681	10.977367	10.718351	11.196726	11.133776	11.016432	11.532059	10.80739	11.722591	10.652239	11.674757	10.432172
"ASHGV40002521"	5.916626	5.5969257	7.1424055	6.243013	6.876327	5.5718665	6.2608776	5.6252584	7.277818	5.5558643	6.498802	5.4864883
"ASHGV40002522"	6.4162555	6.99612	7.4503965	7.438203	7.5115614	6.815807	7.943192	6.7368445	6.5893064	7.142311	6.9773817	7.830467
"ASHGV40002523"	4.4035683	4.5918493	4.81157	4.363915	4.587731	4.6975765	4.651005	4.5860863	4.2007437	4.723182	4.575329	4.636768
"ASHGV40002524"	2.328119	2.323843	2.3232622	2.3379145	2.3386521	2.3219411	2.327759	2.3241014	2.3217614	2.3227983	2.3228066	2.3223374
"ASHGV40002525"	3.79894	4.860805	4.5318027	4.7910767	3.948687	5.3275094	4.40159	5.1045203	3.9493408	5.1987896	4.195473	5.3754673
"ASHGV40002526"	4.2892694	3.1945407	2.6595979	2.3379145	2.3386521	3.0637653	2.327759	2.6659348	2.3783271	3.4226103	2.3228066	3.619773
"ASHGV40002527"	3.600583	3.049483	3.5721166	2.9379194	2.3386521	2.457818	3.007727	3.3200643	3.7276657	2.7943494	2.532788	4.1973386
"ASHGV40002528"	3.948544	3.7937586	2.3232622	3.5548782	2.3386521	3.2893715	3.096873	2.7626271	2.898343	2.3227983	2.973886	3.3516908
"ASHGV40002529"	2.328119	2.323843	2.3232622	2.3379145	2.3386521	2.3219411	2.327759	2.3241014	2.3217614	2.3227983	2.3228066	2.3223374
"ASHGV40002530"	5.374783	5.6362567	6.0495687	5.700673	5.9213266	5.527487	5.638356	5.8845477	5.713468	5.8545427	5.8974247	5.766654
"ASHGV40002531"	4.583936	3.710436	4.6758976	3.8171465	4.7984333	3.4252799	4.555706	3.8634515	4.6132565	3.0359879	4.9116287	3.3414195
"ASHGV40002532"	8.7100315	9.137448	8.773385	9.312526	8.833432	9.074955	9.123315	9.191461	9.141406	9.059736	8.482718	9.052453
"ASHGV40002533"	7.213153	7.622826	7.9231515	7.9994373	8.228005	7.0551615	9.153692	7.3682866	7.8042264	7.482976	8.264295	7.916954
"ASHGV40002534"	2.328119	2.323843	2.3232622	2.72133	2.6436133	2.4148095	3.2143235	2.3241014	2.3436654	2.3227983	2.3228066	2.3223374
"ASHGV40002535"	2.328119	2.7920601	3.1744578	3.2970176	3.2085657	2.3219411	3.537571	2.8153274	2.334297	2.4046535	2.3228066	2.4945416
"ASHGV40002536"	3.4317348	3.275331	2.7036204	2.3379145	3.0812788	2.585831	3.5360997	3.538976	3.9916682	3.158805	3.825924	3.100726
"ASHGV40002537"	11.595064	10.836572	10.51793	10.937643	10.561176	10.885742	10.984161	11.391272	11.618934	11.441762	11.183424	11.564263
"ASHGV40002538"	6.816272	5.236599	6.6613417	5.9082813	6.769154	5.3209796	7.2505503	5.690104	6.3905416	5.444609	6.186756	5.707781
"ASHGV40002539"	7.995039	7.0715146	8.437838	7.13848	8.05763	7.0546484	7.939403	6.726477	7.9680624	6.72797	7.6278405	6.904155
"ASHGV40002540"	12.763969	13.852364	13.7776575	14.831022	13.932464	13.111103	14.001711	12.467396	12.685155	12.418894	13.343567	12.471519
"ASHGV40002541"	5.6257997	5.393467	5.198363	5.2298007	5.397059	5.742237	5.1971917	6.1654024	4.6730986	5.926237	4.981699	5.671139
"ASHGV40002542"	4.687949	4.871529	4.6443005	5.12507	4.847388	5.108369	4.956065	4.933744	5.2219496	5.186546	5.232836	4.797074
"ASHGV40002543"	5.027556	4.797476	3.9177723	4.2371764	4.1783495	5.4907236	4.242059	5.152885	2.744621	4.6831656	3.0329936	5.0268426
"ASHGV40002544"	4.8175774	4.8527837	5.3442373	4.0673633	4.6494203	4.9132953	3.5215447	5.4549384	5.7050266	5.5180287	5.141063	5.4582844
"ASHGV40002545"	2.328119	3.0932274	3.2413836	3.2531834	2.9238067	2.986711	4.1734967	3.5524116	2.610033	2.433343	2.890653	3.0108747
"ASHGV40002546"	2.328119	3.225809	2.3232622	4.3151207	2.3386521	2.3219411	3.5679853	2.3241014	2.3217614	2.3227983	2.3228066	2.3223374
"ASHGV40002547"	5.05112	4.9318857	5.599381	5.3220706	5.447124	4.8043237	5.8002286	5.0579095	6.1277995	5.0127196	5.6429048	4.9010005
"ASHGV40002548"	4.8153768	5.8679943	4.576408	4.1912193	5.0528326	6.428112	5.1930513	7.287626	5.562528	6.8568316	5.451521	6.6406527
"ASHGV40002549"	2.8267078	4.6387267	4.042427	5.249575	3.8303587	3.236996	3.5143778	3.9628935	2.3217614	3.393612	2.488124	2.3223374
"ASHGV40002550"	2.328119	2.854246	3.2583127	2.3379145	2.9573164	2.3219411	2.327759	2.3241014	2.3217614	2.3227983	2.8850162	2.3223374
"ASHGV40002551"	2.328119	2.4829855	2.3232622	2.3379145	2.3386521	2.3219411	2.327759	2.3241014	2.3217614	2.3227983	2.3228066	2.3223374
"ASHGV40002552"	2.328119	3.0822623	2.3232622	2.3379145	2.3386521	3.2227168	2.974265	2.3241014	2.3217614	2.3227983	2.4741714	2.3223374
"ASHGV40002553"	8.393108	7.9144387	7.9198465	7.9293375	7.7238984	7.917153	8.012623	7.736776	8.250289	7.7693405	8.123694	7.991427
"ASHGV40002554"	2.328119	2.5950155	2.3232622	2.7828445	2.3386521	2.3219411	2.327759	2.3241014	2.7493465	2.3227983	2.3228066	2.3223374
"ASHGV40002555"	5.175332	4.2635155	4.074821	4.7372365	4.2309184	4.1699743	4.527361	3.6611962	3.8297741	2.9777563	3.4382045	3.2796173
"ASHGV40002556"	4.1572213	6.9465046	6.037503	6.0730906	7.7245	7.381369	8.812519	8.024346	6.802576	8.048468	7.466406	7.856076
"ASHGV40002557"	2.328119	2.323843	2.3232622	2.3379145	2.3386521	2.7360902	2.327759	2.9325552	2.9747193	3.101765	2.5720704	2.8810756
"ASHGV40002558"	12.911789	12.747963	12.832024	12.702365	12.825656	12.960424	13.044779	13.047728	12.975542	12.94392	12.932589	12.893749
"ASHGV40002559"	4.439608	5.317603	4.5735607	5.698538	4.6049533	5.0710344	5.076198	4.9688663	5.1501417	5.8249173	5.3647103	6.493339
"ASHGV40002560"	11.864502	12.94483	11.598513	13.925821	11.941799	11.983515	12.442826	11.778706	10.9473095	11.536843	11.430906	11.425389
"ASHGV40002561"	6.017622	6.5146728	6.5936513	7.2744756	6.527957	5.8256583	6.597801	5.515292	6.74702	5.720445	6.322488	5.7112484
"ASHGV40002562"	2.328119	2.8541248	2.3232622	4.184293	2.6297138	3.3630028	3.3768249	3.4276311	2.3217614	3.3025317	2.3228066	2.3223374
"ASHGV40002563"	5.0970426	5.352635	5.285728	5.568096	4.834081	5.6263313	4.84978	5.4727964	5.3220706	5.7740407	5.04705	6.1598177
"ASHGV40002564"	2.328119	2.323843	2.3232622	2.3379145	2.3386521	2.3219411	2.327759	2.3241014	2.3217614	2.3227983	2.3228066	2.3223374
"ASHGV40002565"	7.058445	7.7389174	7.328286	8.526379	7.856921	7.3266983	8.635015	6.8265295	6.878206	6.746357	7.7024927	6.9465046
"ASHGV40002566"	6.5918617	4.7476	4.5148554	4.6273985	4.354977	5.064869	4.484701	5.593863	4.458643	5.618225	4.0237055	5.5382247
"ASHGV40002567"	2.328119	2.323843	2.3232622	2.3379145	2.3386521	2.3219411	3.5901418	2.4635208	2.3217614	2.3227983	2.3228066	2.3223374
"ASHGV40002568"	2.328119	2.323843	2.3232622	2.3379145	2.3386521	2.3219411	2.327759	2.3241014	2.3217614	2.3227983	2.3228066	2.3223374
"ASHGV40002569"	8.284579	8.565906	7.6285477	9.180881	7.5165353	8.167596	7.9023886	8.515336	9.501527	8.461083	8.7540045	8.28487
"ASHGV40002570"	3.6002724	3.4179826	2.4298928	2.3379145	3.2347176	2.7268133	4.0149274	3.5734086	3.4917154	2.3728557	3.5611572	2.3223374
"ASHGV40002571"	5.332977	5.6972475	4.7220535	4.5244746	4.6287293	6.3112793	3.9378076	5.8600955	4.30876	6.4772468	4.142139	6.787301
"ASHGV40002572"	3.578152	3.6780903	3.7446678	2.3379145	3.533441	2.9751668	3.7506194	3.5857565	4.2652245	3.491027	4.0265183	3.4759612
"ASHGV40002573"	4.466419	4.6138	3.9109287	4.855846	4.2451787	3.9582546	4.439708	3.781867	3.914234	3.7809558	2.946509	3.6934812
"ASHGV40002574"	2.328119	2.323843	2.3232622	2.3379145	2.3386521	2.3219411	2.327759	2.3241014	2.3217614	2.3227983	2.3228066	2.3223374
"ASHGV40002575"	9.279701	7.3579884	8.479572	6.268306	8.290698	7.911989	8.246431	8.780479	9.343473	8.4463	9.055947	8.157858
"ASHGV40002576"	2.328119	2.323843	2.3232622	2.3379145	2.3386521	2.3219411	2.327759	2.3241014	2.3217614	2.3227983	2.3228066	2.3223374
"ASHGV40002577"	6.4132543	8.074319	7.4486995	9.114121	7.6471615	7.787416	8.343578	6.799568	7.57805	6.979312	7.5785065	7.17367
"ASHGV40002578"	7.481997	7.63201	7.574556	8.321072	7.6882563	7.381867	7.7626343	6.7610035	7.1288705	6.9760675	7.060877	7.0478573
"ASHGV40002579"	11.063508	12.265655	11.144817	13.383416	12.769781	10.393028	13.283518	10.483313	10.950122	10.316294	12.418894	10.214296
"ASHGV40002580"	2.328119	2.323843	2.3232622	2.3379145	2.3386521	2.8827984	2.327759	2.3241014	2.3217614	2.3227983	2.3228066	2.3223374
"ASHGV40002581"	4.529411	3.7020717	4.798666	4.2758837	4.3826237	3.845895	4.4669247	3.8785357	3.708776	3.951902	4.039101	3.2255793
"ASHGV40002582"	2.328119	2.323843	2.3232622	2.3379145	2.3386521	2.3219411	2.327759	2.3241014	2.3217614	2.3227983	2.3228066	2.3455932
"ASHGV40002583"	5.568454	4.2352347	4.6257353	3.6328034	4.5857196	4.716546	4.092476	5.21223	4.0745463	5.5235457	4.1023045	5.6764936
"ASHGV40002584"	5.807084	5.546528	5.647123	6.422339	6.1715355	5.054092	6.6623616	5.048998	5.2114325	5.1684837	5.474899	5.4227505
"ASHGV40002585"	3.6376455	3.2937865	3.4519353	2.7942426	3.3839524	3.1530936	3.5379782	3.3198354	3.400607	3.296083	3.1593328	3.8171465
"ASHGV40002586"	2.792314	2.323843	4.1068416	2.3379145	3.124729	2.3424563	2.8221903	2.923674	3.4583454	2.3227983	3.2419136	2.3223374
"ASHGV40002587"	6.178982	5.202179	5.044021	5.4368963	5.1987896	5.099159	5.4745183	5.650731	5.724308	5.2543654	5.683828	5.2850266
"ASHGV40002588"	6.3924365	5.42693	6.993067	5.961533	6.9786973	5.701668	6.458624	5.862109	5.583726	5.7741675	5.9350557	5.5497155
"ASHGV40002589"	6.741503	5.0635195	6.057188	5.0687203	6.015521	5.451521	6.300234	6.2653966	6.5343494	5.8985004	6.04222	5.69138
"ASHGV40002590"	4.0239587	4.7497535	4.384284	4.9840727	3.9918122	4.9596243	4.1425247	3.4830809	3.9260602	3.6870148	4.102933	3.948687
"ASHGV40002591"	5.302359	5.6608734	5.494962	5.801505	5.251533	5.7622414	5.0854363	5.7578564	5.658703	5.4789443	5.4704657	5.820611
"ASHGV40002592"	2.328119	2.323843	2.3232622	2.3379145	2.3386521	2.3219411	2.327759	2.3241014	2.3217614	2.3227983	2.3228066	2.3223374
"ASHGV40002593"	14.074688	15.031227	14.986495	15.356939	14.763781	14.777063	14.789607	14.722519	14.357136	14.772784	14.639148	14.990118
"ASHGV40002594"	6.010237	7.271049	6.3466525	7.6928186	6.3844705	7.064113	6.888434	6.47598	6.2186074	6.6971655	6.364277	7.1288705
"ASHGV40002595"	11.774245	11.713176	12.627687	12.371403	12.21612	11.353278	11.727686	11.027226	11.711788	11.339501	11.629643	11.685952
"ASHGV40002596"	2.328119	5.666044	2.3232622	6.6803927	2.3386521	5.48181	4.8151355	3.289898	2.3217614	2.3563166	2.3228066	2.3223374
"ASHGV40002597"	6.843644	7.299952	7.3983445	7.666045	7.2046156	7.135599	7.299374	6.7170625	6.742688	6.950524	6.761191	6.9610963
"ASHGV40002598"	4.198296	3.039837	3.3324256	3.0719326	3.4251065	2.3346868	4.152751	3.2176995	4.143288	3.248737	3.8932252	3.2263072
"ASHGV40002599"	3.970416	4.043971	3.6308522	3.664699	3.9041612	3.9686863	4.164514	3.733315	3.8482623	3.5627742	3.85298	3.1975358
"ASHGV40002600"	2.328119	2.323843	2.3232622	2.3379145	2.3386521	2.3219411	2.327759	2.3241014	2.3217614	2.3227983	2.3228066	2.3223374
"ASHGV40002601"	6.0887628	5.93996	6.1542253	5.9383535	5.7552724	6.0091677	5.7412457	5.880914	5.8968725	6.151473	5.886719	5.910702
"ASHGV40002602"	3.4572206	4.678054	3.2576566	2.3379145	3.4852731	3.8545516	4.2664638	3.2419136	4.3196025	3.277099	4.089408	3.9172728
"ASHGV40002603"	8.4167385	7.8919005	9.094191	7.9685884	8.949096	7.976088	8.791326	8.381326	7.7850604	8.150428	7.961889	8.025737
"ASHGV40002604"	2.328119	4.062958	3.0037386	3.0038285	2.3386521	4.2221885	4.5855885	4.9180007	3.1709309	4.8366394	2.708133	3.115453
"ASHGV40002605"	8.440532	7.753694	8.061976	6.787442	7.992788	8.342319	8.082931	10.020452	8.122023	9.778353	7.949192	9.431537
"ASHGV40002606"	7.18628	6.0134363	6.869841	6.379514	6.4363184	6.2130485	6.4574695	6.771055	7.4520073	6.7052693	6.989678	6.784957
"ASHGV40002607"	4.852477	6.240478	6.669133	6.9828463	6.9864316	6.309515	7.7391386	6.273131	6.5451813	6.0125666	7.003362	6.2842402
"ASHGV40002608"	4.5631914	3.0374675	4.6218796	3.8982615	4.1930323	4.4900966	4.1005373	4.4486747	4.583936	4.5975666	4.021052	4.421706
"ASHGV40002609"	2.328119	2.323843	2.3232622	2.3379145	2.3386521	2.3219411	2.327759	2.3241014	2.3217614	2.3227983	2.3228066	2.3223374
"ASHGV40002610"	4.5071735	3.8044279	4.0274158	4.8452826	4.060215	4.090758	4.632645	3.6268535	4.0047565	3.807415	3.6644008	3.935393
"ASHGV40002611"	2.83027	2.323843	2.3232622	2.3379145	2.3386521	2.3350844	2.327759	2.3241014	2.3217614	2.5538845	2.3228066	2.3223374
"ASHGV40002612"	2.328119	2.323843	2.3232622	2.3379145	2.3386521	2.3219411	2.327759	2.3241014	2.32859	2.3227983	2.3228066	2.3223374
"ASHGV40002613"	5.880706	5.5922585	6.296693	5.73443	6.2905235	5.7572546	5.8135858	5.4909244	6.100709	5.6696467	5.76235	5.951401
"ASHGV40002614"	8.870561	8.635745	9.7259245	8.919764	9.597961	8.7118225	9.377403	8.587665	8.730321	8.393108	8.786923	8.194483
"ASHGV40002615"	3.4956117	6.578749	3.3017206	7.3676305	2.3386521	5.9410563	4.292923	4.3998785	3.4080842	3.6645381	3.4134283	3.3788805
"ASHGV40002616"	2.328119	2.323843	2.3232622	2.3379145	2.3386521	2.3219411	2.327759	2.3241014	2.3217614	2.3227983	2.3228066	2.3223374
"ASHGV40002617"	5.301513	6.2648764	5.7104774	6.8478312	5.112745	5.9314804	5.4126406	5.3451447	4.775391	4.5190105	5.261755	4.9939365
"ASHGV40002618"	4.5348806	5.4814043	3.8434143	3.6218076	3.9909234	6.04222	3.150845	7.068253	3.964708	6.4749937	3.9623036	6.0667043
"ASHGV40002619"	2.328119	2.323843	2.3232622	2.680869	2.3386521	2.817885	2.9139981	2.3241014	2.613597	2.3227983	2.3228066	2.3223374
"ASHGV40002620"	7.5262136	7.2729487	7.259852	8.019567	7.3983445	6.772664	7.420752	6.5903077	7.3311343	6.589896	7.377325	6.7011313
"ASHGV40002621"	4.5571055	4.2889156	3.9781005	4.5855885	4.5916424	4.493353	4.699065	4.568706	4.679641	4.38226	4.6772485	4.5027637
"ASHGV40002622"	4.8799877	6.1531715	5.558271	6.312829	5.6822615	6.2440605	6.0433517	5.5630584	5.1712904	5.669111	5.800753	5.398189
"ASHGV40002623"	2.328119	2.323843	2.3232622	2.3379145	2.3386521	2.3219411	2.327759	2.3241014	2.6445575	2.3227983	2.3228066	2.3223374
"ASHGV40002624"	2.328119	2.323843	2.3232622	2.3379145	2.3386521	2.3219411	2.327759	2.3241014	2.3217614	2.3227983	2.3228066	2.3223374
"ASHGV40002625"	9.766912	8.905481	10.258635	9.484683	10.419573	8.708361	10.701804	7.5887113	7.6117654	7.290842	7.4553666	7.1265836
"ASHGV40002626"	5.1380124	2.323843	3.9338968	2.3379145	3.7911386	2.3219411	3.8082254	3.6103392	4.4861107	3.3903313	4.470735	2.557898
"ASHGV40002627"	4.4491177	3.2991269	4.5200424	3.1206424	4.4612856	3.4287415	4.2754107	3.8363042	3.8427267	3.7966785	3.9944952	3.6078167
"ASHGV40002628"	4.711602	4.0598493	4.436886	4.2831416	4.5223365	3.9731882	5.1768265	4.402136	4.407352	4.4146233	4.436301	4.317318
"ASHGV40002629"	2.328119	2.323843	2.7012217	2.3379145	3.0463367	2.3219411	2.327759	2.3241014	2.3442438	2.3227983	2.7188187	2.3223374
"ASHGV40002630"	2.7840776	2.323843	2.3232622	2.6844802	2.6231809	2.3219411	2.327759	3.0162532	2.6916876	2.3227983	3.2320874	2.3223374
"ASHGV40002631"	9.77096	9.456989	10.231824	10.333912	10.305208	8.652432	10.470712	7.8300986	8.1925335	8.100509	9.388224	8.088485
"ASHGV40002632"	5.61059	3.9213758	4.7943907	3.9835067	4.6885386	4.4233236	4.4091625	4.5233636	5.6410513	4.337839	4.792578	5.1118937
"ASHGV40002633"	2.328119	2.6852734	2.3232622	2.3379145	2.3386521	2.3219411	2.327759	2.3241014	2.3217614	2.3227983	2.3696585	2.3223374
"ASHGV40002634"	8.252478	5.775551	6.585452	5.9923086	6.77286	6.3634596	6.9465046	7.118827	7.905695	7.21066	7.341349	7.5510178
"ASHGV40002635"	2.328119	2.323843	2.3232622	2.3379145	2.3386521	2.3219411	2.327759	2.3241014	2.3217614	2.3227983	2.3228066	2.3223374
"ASHGV40002636"	8.025737	7.861411	7.997632	8.008737	8.157424	7.8672957	8.197836	8.34394	9.061213	10.169233	8.756536	10.614632
"ASHGV40002637"	2.9798825	2.876753	2.6859565	3.1108112	2.3386521	2.66797	3.043677	2.6987872	2.3808856	2.4539769	2.3228066	2.3223374
"ASHGV40002638"	7.5274205	7.426746	6.9823976	8.0469885	6.7583585	7.6387076	7.3573627	7.45615	7.8126173	7.704797	7.500435	7.8822203
"ASHGV40002639"	6.626582	6.607813	6.6902647	6.755315	6.752788	6.848678	7.0256004	7.456496	6.9170365	7.2098584	6.849277	7.491904
"ASHGV40002640"	2.6497903	4.045577	4.0514565	4.3362474	3.8591988	3.679432	3.4304442	3.058636	2.660767	2.9709587	2.7191615	3.0874734
"ASHGV40002641"	3.1204522	2.502101	2.3232622	2.7144508	2.3386521	2.3219411	2.327759	2.3241014	3.3199236	2.3227983	3.027331	2.3223374
"ASHGV40002642"	2.328119	7.808407	11.354044	9.340623	11.057868	4.332761	9.911959	3.7910166	2.3217614	3.1735654	8.276681	2.3223374
"ASHGV40002643"	3.845895	4.0760756	3.2953284	2.6997056	3.2571516	3.855112	4.5099573	3.6445642	3.7392018	3.5882947	3.687951	3.6982334
"ASHGV40002644"	5.51113	6.8752303	6.410242	7.3720245	6.2556515	6.748032	6.3069406	6.718333	5.6379485	6.8940644	5.69787	7.23596
"ASHGV40002645"	5.8002286	5.809187	5.754507	5.715509	5.6023073	5.950374	5.23464	5.8885736	6.3790197	5.9270663	6.0238376	6.1991506
"ASHGV40002646"	3.980363	5.9944854	3.5872967	3.9948027	4.1664925	6.8066735	4.41269	7.2240915	3.6709843	6.8478312	3.4708877	6.6702356
"ASHGV40002647"	6.5739865	5.1082306	5.9293265	5.1831384	5.626496	5.1937456	4.6805162	5.966084	5.2074594	5.7114553	5.0946913	5.59607
"ASHGV40002648"	3.572826	8.143978	4.035117	9.139165	4.595063	7.722664	4.539285	4.9796925	4.137458	4.1026244	3.6095538	3.6993308
"ASHGV40002649"	3.798699	3.2181377	4.025564	4.2117286	3.8992925	3.234875	4.3957696	3.0290887	2.3217614	2.3227983	3.05313	2.8635871
"ASHGV40002650"	5.0911527	3.5224826	3.807415	3.644923	4.274252	3.662471	4.337376	4.560507	4.646745	4.396339	4.2118607	4.905303
"ASHGV40002651"	5.1644387	5.642304	6.300874	5.25489	6.0371065	6.1235065	5.646198	5.680641	4.801107	5.802424	5.0691566	6.0610175
"ASHGV40002652"	2.328119	2.323843	2.3232622	2.3379145	2.3386521	2.3219411	2.327759	2.3241014	2.3217614	2.7298503	2.3228066	3.929337
"ASHGV40002653"	6.878938	3.4553113	5.7190924	4.1627865	5.6207	4.296114	7.1145787	5.256936	6.174787	5.8570805	6.092012	6.32305
"ASHGV40002654"	7.7853847	7.203621	7.886933	7.225563	7.6090217	7.519923	7.0777483	7.662096	7.881906	7.3470488	7.5543857	7.27046
"ASHGV40002655"	4.3811874	4.654196	5.0989704	4.7767386	4.7446885	4.354977	4.5958757	4.115274	4.582215	4.2060447	4.2505245	4.398982
"ASHGV40002656"	4.2728004	4.351329	4.634072	5.2728724	4.993781	4.0403476	5.1923723	2.6170237	3.0105436	3.6222532	3.7468405	2.7031865
"ASHGV40002657"	2.328119	2.4132538	2.6430316	3.4884372	2.3386521	2.4934464	3.8342772	2.3241014	2.3395624	2.3637192	2.3228066	3.2572753
"ASHGV40002658"	8.146324	7.653188	7.222617	7.97237	7.1251464	7.582049	7.723139	7.7370114	7.887319	7.819441	7.768703	8.034681
"ASHGV40002659"	6.8484216	6.941225	7.519059	7.0595775	7.456496	7.1167707	7.2617016	7.0388327	6.6032324	6.853196	6.8685575	6.9092984
"ASHGV40002660"	7.410464	7.2111816	7.461919	6.856577	7.287626	7.0977306	7.3268213	6.9979734	7.518468	6.9420066	7.381369	7.0551615
"ASHGV40002661"	7.678325	8.096293	6.9736357	8.290448	7.2651777	8.180257	7.9027433	8.766276	8.5516405	8.46984	8.397849	8.395426
"ASHGV40002662"	11.332255	9.529076	9.954124	9.42873	10.1179495	9.437374	10.2808485	10.060844	11.298988	10.003929	11.051485	10.19632
"ASHGV40002663"	2.328119	2.323843	2.3232622	2.3379145	2.3386521	2.3219411	2.327759	2.3241014	2.3217614	2.3227983	2.3228066	2.3223374
"ASHGV40002664"	4.601248	4.168916	3.839639	4.9232755	3.8279073	3.907136	4.0261173	3.399083	4.178565	3.8231452	4.0049944	3.9731882
"ASHGV40002665"	5.245827	6.2238274	6.0729036	6.7601357	6.057026	5.9062147	6.2991676	5.256765	5.4970627	5.6020246	5.9412746	5.808584
"ASHGV40002666"	2.328119	6.174787	5.3936625	7.5590124	4.6937313	2.3219411	2.6624668	4.44853	2.3217614	3.4684916	2.7627242	2.3223374
"ASHGV40002667"	6.6818404	6.830441	6.229637	7.8369355	6.553966	6.6906805	6.5915284	6.4115057	6.396703	6.5480137	6.177726	6.281504
"ASHGV40002668"	5.6683493	5.567558	6.6000376	5.6633773	6.4825287	5.1029673	6.450156	4.688387	6.055232	5.027287	5.9440184	5.1014457
"ASHGV40002669"	3.9935327	2.323843	3.0189476	2.3379145	3.6862652	3.0602016	2.9788344	2.9478302	3.9642026	2.534313	3.3372104	2.393913
"ASHGV40002670"	6.752462	6.305581	6.156218	6.2903337	6.0965686	6.4593034	6.258712	6.710291	7.266377	6.7444263	6.77163	6.921192
"ASHGV40002671"	3.3792448	2.323843	2.9840295	2.3379145	3.6215286	2.3219411	2.8147616	2.6435304	2.8354588	2.3696585	3.0125358	2.3223374
"ASHGV40002672"	6.7992063	7.1843357	7.7847958	8.069565	7.415292	6.4821973	7.505458	6.3696413	6.7533045	6.1010895	6.925631	6.217253
"ASHGV40002673"	5.527653	5.6667895	4.7715387	5.822901	5.693756	5.3103223	5.303365	4.7377954	3.890668	4.713494	5.39768	4.504088
"ASHGV40002674"	5.319962	3.6101246	4.011022	3.967541	4.4804544	3.9438713	4.499084	4.437234	3.7866786	4.292561	3.974473	4.232884
"ASHGV40002675"	10.322859	8.839639	8.940387	7.8750386	8.846451	9.4331455	8.755649	9.311852	9.826457	9.53404	9.684256	9.896698
"ASHGV40002676"	2.6271183	2.470027	2.3232622	2.3379145	2.3386521	2.3219411	3.402531	2.3241014	2.429224	2.3227983	2.823884	2.3223374
"ASHGV40002677"	3.2621636	2.7742221	2.993277	3.007471	2.3386521	2.3535652	3.2761686	2.3241014	2.5975914	2.3227983	2.3228066	2.3223374
"ASHGV40002678"	8.694387	7.0427656	8.421758	7.9649053	8.72513	6.882411	9.281468	6.928779	8.725513	6.7472377	8.80307	6.9277773
"ASHGV40002679"	2.328119	2.323843	2.3232622	2.3379145	2.3386521	2.3219411	2.327759	2.3241014	2.3217614	2.3227983	2.3228066	2.3223374
"ASHGV40002680"	10.305208	12.247215	12.01144	13.234318	12.048983	11.25172	12.167004	9.92093	10.643888	9.852839	10.991363	9.857194
"ASHGV40002681"	4.989567	4.529645	4.8291044	4.8109946	5.184146	4.3430333	5.0979424	3.9093962	4.7793865	3.8963487	4.8893795	3.755853
"ASHGV40002682"	6.374211	6.7720604	6.4808455	6.953041	6.8197045	6.928779	7.1984434	6.9438534	7.1238894	7.590278	6.5527973	8.307005
"ASHGV40002683"	3.2759187	2.7764568	3.013046	3.7815068	3.105561	3.588117	4.2247696	3.3237958	3.1805384	3.14307	3.3645577	3.3661554
"ASHGV40002684"	5.690521	4.800849	5.5544376	5.028596	5.2754197	5.073695	5.218912	5.054635	5.53227	5.179186	5.148816	5.48869
"ASHGV40002685"	2.328119	2.323843	2.3232622	2.3379145	2.3386521	2.3219411	2.327759	2.3241014	2.3217614	2.3227983	2.3228066	2.3223374
"ASHGV40002686"	5.1117244	4.2667184	4.3005023	4.672783	4.4353194	4.428414	4.3833227	4.9664426	5.580169	4.681064	5.2373543	5.0794353
"ASHGV40002687"	5.541167	6.404028	6.2107487	7.1126533	5.7759466	5.734874	6.22043	6.114236	5.3374457	5.773201	6.107897	5.861162
"ASHGV40002688"	8.113607	8.397849	7.9861007	8.4167385	7.9672656	8.561524	8.119554	8.874872	8.610848	8.844288	8.526754	8.808808
"ASHGV40002689"	2.328119	2.323843	2.3232622	2.3379145	2.3386521	2.3219411	2.327759	2.3241014	2.3217614	2.3227983	2.3228066	2.3223374
"ASHGV40002690"	8.998475	7.0677114	7.0450387	7.35713	7.142217	7.506244	7.3639402	7.781938	9.103393	8.211024	8.322086	8.574043
"ASHGV40002691"	7.7287836	6.2626615	7.9876566	6.705127	7.5168285	6.004647	6.804371	5.7132087	7.976644	6.0800133	7.4453363	6.441263
"ASHGV40002692"	4.5376396	4.075384	4.8647895	3.7988195	5.3202024	4.636548	5.5345125	4.398312	4.6260443	4.353213	5.0544577	4.736052
"ASHGV40002693"	8.639167	10.304157	8.899396	10.881174	9.063763	9.778353	8.975782	9.484683	9.331362	9.600106	9.780703	9.503153
"ASHGV40002694"	2.328119	2.323843	2.3232622	2.3379145	2.3386521	2.3219411	2.327759	2.3241014	2.3217614	2.3227983	2.3228066	2.3223374
"ASHGV40002695"	2.328119	2.323843	2.3232622	2.3379145	2.3386521	2.3219411	2.327759	2.3241014	2.3217614	2.3227983	2.3228066	2.3223374
"ASHGV40002696"	5.9789124	5.617396	5.9302893	5.6027303	5.5962524	6.0246854	5.6460795	6.2681246	6.419262	6.233763	6.0055294	6.188727
"ASHGV40002697"	8.630178	9.393582	9.307821	9.635653	9.4656105	9.288806	9.899562	9.246999	9.207857	9.189696	9.486845	9.272896
"ASHGV40002698"	2.328119	2.323843	2.3232622	2.3379145	2.3386521	2.3219411	2.327759	2.3241014	2.3217614	2.4860628	2.3228066	2.3223374
"ASHGV40002699"	4.9767504	4.513118	5.9094276	5.033467	5.480081	5.2257667	5.3009157	5.356102	5.5458436	5.3834615	4.9154353	4.9972663
"ASHGV40002700"	5.57397	7.9449577	6.4069176	7.922185	6.268836	8.29299	6.984489	7.0275345	5.593863	6.890317	5.6672134	6.501524
"ASHGV40002701"	2.328119	2.6301427	2.3232622	2.3379145	2.3386521	2.3219411	2.6369574	2.3241014	2.3217614	2.3227983	2.8354588	2.3223374
"ASHGV40002702"	6.5972676	9.239258	7.889881	10.677467	7.674356	7.626739	7.88269	6.8786983	7.0073133	6.761191	7.3589115	6.2099543
"ASHGV40002703"	3.3479896	2.323843	2.3232622	2.3379145	2.3386521	3.2630873	2.327759	3.1024904	2.6731455	2.7100449	2.3228066	2.9891472
"ASHGV40002704"	5.672416	5.0879436	5.4431963	5.1497154	5.3497066	5.089672	5.87626	5.0909514	4.9450164	4.857812	4.9159703	5.5134854
"ASHGV40002705"	13.928716	13.651335	12.439052	14.530479	12.763969	12.710263	12.826934	12.225257	12.02654	12.200054	12.408026	12.152857
"ASHGV40002706"	3.7961428	6.16447	5.7390695	7.407563	6.0846252	4.30468	6.8571663	3.8033824	4.7834277	3.7344656	5.9771495	3.9253962
"ASHGV40002707"	5.0732775	2.76227	3.1305072	2.6677248	3.1654017	2.4817781	2.327759	3.4085405	4.7401943	3.0857022	3.8104193	2.3223374
"ASHGV40002708"	5.8592086	4.906479	4.3858647	3.5157497	4.270478	4.76312	4.0280156	5.564032	5.0207095	5.319435	4.52137	5.338476
"ASHGV40002709"	8.235404	10.404057	8.623219	10.923709	8.725776	10.393587	8.915373	10.659441	6.7030706	10.420967	7.6280932	10.319651
"ASHGV40002710"	7.518468	8.49429	7.810346	9.185474	7.92612	7.9092135	8.413958	7.640149	7.315728	7.8947897	7.5410004	8.348332
"ASHGV40002711"	3.4036975	3.8123796	3.6133566	4.271531	3.952341	3.3937354	3.441187	2.924387	3.6914573	2.7793498	3.6848304	2.3807468
"ASHGV40002712"	3.8670409	2.952574	3.7699757	3.2084062	3.5560741	2.9262753	3.7235994	2.7518373	3.9826894	2.8490915	3.550656	3.2210147
"ASHGV40002713"	11.92348	11.257795	11.638939	11.208564	11.140988	11.379014	10.309914	11.533298	12.253586	11.513285	11.631796	11.621393
"ASHGV40002714"	2.328119	2.589732	2.5464993	2.3379145	2.3386521	2.3219411	2.327759	2.3241014	2.4127638	2.3227983	2.3228066	2.3223374
"ASHGV40002715"	2.328119	2.323843	2.3232622	2.3379145	2.3386521	2.3219411	2.327759	2.3241014	2.3217614	2.3227983	2.3228066	2.3223374
"ASHGV40002716"	2.328119	2.323843	2.5174882	2.3379145	2.3386521	2.3219411	2.327759	2.3241014	2.3217614	2.3227983	2.3228066	2.3223374
"ASHGV40002717"	9.798332	9.740405	13.1483	10.88987	13.048558	7.913772	13.162955	7.3917537	9.705337	7.806423	11.945566	8.423412
"ASHGV40002718"	4.8049912	5.172756	5.347721	5.5100174	5.120969	5.398922	5.3475595	5.073695	5.420011	5.220804	5.3249674	5.371858
"ASHGV40002719"	6.819505	6.3885927	8.24156	7.3830414	7.981239	5.3879313	7.363396	5.56574	5.6648617	5.209734	6.2034802	5.133518
"ASHGV40002720"	2.328119	2.323843	2.3232622	2.3379145	2.3386521	2.3219411	2.327759	2.3241014	2.3217614	2.3227983	2.3228066	2.3223374
"ASHGV40002721"	7.8565507	7.141086	8.057958	6.6822066	7.630555	7.3476114	6.850689	7.5882096	8.160501	7.822368	7.589364	7.9685884
"ASHGV40002722"	4.622797	3.119129	3.3170993	2.8533492	4.227369	3.2186317	4.3774447	4.644847	3.4948056	3.9052856	3.101107	2.3494594
"ASHGV40002723"	6.015521	5.40303	6.5250006	5.6782675	6.209722	5.7100935	6.345912	5.033467	6.2720885	5.093738	6.088065	5.471719
"ASHGV40002724"	4.904598	2.520152	3.318425	3.1997747	2.871916	2.4602334	3.066314	3.024791	5.376443	3.0783503	4.6586394	3.0307596
"ASHGV40002725"	5.7039595	4.360889	5.0303564	4.892892	4.8738103	3.9937587	4.5009155	5.069825	4.3063803	5.088138	4.120362	4.599967
"ASHGV40002726"	6.558712	5.017796	5.8452473	5.253499	5.105598	5.6956277	5.2594857	5.5445285	6.0105786	5.789299	5.729867	5.8975177
"ASHGV40002727"	2.328119	2.518798	2.3232622	2.3379145	2.3386521	2.3219411	3.3701527	2.3241014	2.3217614	2.3227983	2.3228066	2.3223374
"ASHGV40002728"	9.1687565	8.205827	7.723139	8.306706	8.679028	8.099395	9.128588	8.256952	9.354185	8.247603	9.135418	7.8785105
"ASHGV40002729"	3.5470736	6.3469925	3.8650212	6.4065294	3.7529738	6.5369606	4.469292	5.3600526	3.0966516	4.7677684	3.8489432	4.8222623
"ASHGV40002730"	5.3856363	5.8964376	6.8095746	6.513939	6.7238507	5.4308624	6.646617	5.2576637	5.813175	5.80326	5.8291826	6.1033583
"ASHGV40002731"	4.371916	4.123275	2.8119438	4.3564053	3.8902001	4.4826756	3.8461893	4.458789	4.6230326	4.362077	4.1917176	4.3877325
"ASHGV40002732"	3.8469505	5.670453	5.6027303	5.6720443	5.3315725	5.7615213	4.8978205	4.8839216	4.4438787	5.1670866	4.528592	5.3259387
"ASHGV40002733"	5.6857285	6.0382032	6.543965	6.8336105	6.340796	6.1752996	5.5510244	5.5526576	5.999558	5.623623	6.209017	5.049703
"ASHGV40002734"	2.6748972	3.044915	4.356281	4.069096	4.007951	2.3219411	2.327759	2.806549	2.3217614	2.3227983	2.3228066	2.803096
"ASHGV40002735"	3.5327992	2.627803	3.8061604	3.546712	3.6933544	3.3325539	3.5004811	3.7204983	3.0819812	3.8075342	2.4234648	3.1820185
"ASHGV40002736"	2.328119	2.323843	2.3232622	2.3379145	2.3386521	2.3219411	2.327759	2.3241014	2.3217614	2.3227983	2.3228066	2.3223374
"ASHGV40002737"	2.9001884	2.323843	3.4789913	2.8931062	3.8777537	2.5850682	4.5677886	2.3241014	2.3217614	2.3227983	3.3980126	2.3223374
"ASHGV40002738"	3.266315	4.3451304	2.436123	3.5299342	2.3386521	4.8512516	2.5361276	5.3075027	3.5681999	5.061004	4.058395	3.6570506
"ASHGV40002739"	2.328119	2.323843	2.3232622	3.34159	2.3386521	2.4801517	2.327759	2.9087133	2.3217614	2.3227983	2.3228066	2.3223374
"ASHGV40002740"	7.2066154	7.878084	6.462289	7.9363914	6.756589	7.9799623	6.4725704	8.18884	7.517841	7.9994373	7.3293576	7.783202
"ASHGV40002741"	6.476997	7.0387135	6.482355	4.4158335	6.156708	8.0731735	6.2328777	6.626399	5.995642	7.8582835	5.771054	8.288252
"ASHGV40002742"	2.328119	3.3657746	2.3232622	2.3379145	2.3386521	2.3219411	2.327759	2.3241014	2.3217614	2.3227983	2.3228066	2.3223374
"ASHGV40002743"	8.357653	7.6716647	7.383621	7.915065	6.435983	7.8441772	7.213587	7.9877973	7.456951	7.9769297	7.205403	7.935821
"ASHGV40002744"	5.3591647	5.132927	4.334481	4.8290176	4.9385676	4.836835	5.7888904	4.860805	5.569683	5.095914	5.0084424	4.8816633
"ASHGV40002745"	10.388231	9.794355	8.409448	10.021196	8.258309	10.093683	8.232628	9.808085	9.994971	9.583438	9.384293	9.58244
"ASHGV40002746"	6.23021	5.5100174	5.6495204	5.33533	5.616998	5.7330756	5.8133526	5.4921417	4.906995	5.529917	5.2842054	5.8449917
"ASHGV40002747"	10.454988	10.046047	10.203279	10.48523	10.09517	9.867555	9.798991	10.01084	10.500172	9.903627	10.169233	9.813659
"ASHGV40002748"	5.3198323	5.033556	4.8446236	5.6029005	4.9341884	5.86689	4.9157634	5.6019015	5.606398	6.1642942	5.4520116	6.528567
"ASHGV40002749"	2.328119	2.323843	2.3232622	2.3379145	2.3386521	2.3219411	2.327759	2.3241014	2.3217614	2.3227983	2.3228066	2.3223374
"ASHGV40002750"	5.153902	4.246003	4.6511765	4.9630117	4.6459117	4.540158	4.74238	4.648654	4.7512856	4.264658	4.616763	4.6826663
"ASHGV40002751"	5.4292765	4.022101	6.499011	3.8567924	6.243487	4.9859633	5.9121075	5.1363864	3.933728	4.7647314	4.7791476	4.3787146
"ASHGV40002752"	2.328119	2.323843	2.3232622	2.3379145	2.3386521	2.3219411	2.327759	2.3241014	2.3217614	2.3227983	2.3228066	2.3223374
"ASHGV40002753"	7.4522166	6.854979	6.224285	7.3949404	6.136668	6.766166	6.691985	6.4459805	7.9371505	6.7530317	7.431126	7.302145
"ASHGV40002754"	8.36231	10.32002	9.064128	11.471498	9.298128	8.831182	9.651493	8.575079	8.110159	8.370639	8.612695	8.455429
"ASHGV40002755"	3.2181377	4.483698	3.9431653	4.450855	4.1025085	5.0124063	4.285568	4.011482	3.8282213	4.6665154	3.7516851	4.263667
"ASHGV40002756"	2.8458948	2.323843	2.654314	3.4279606	2.3386521	2.5059645	2.327759	2.3241014	2.3924165	2.3227983	2.3228066	2.3223374
"ASHGV40002757"	3.3540826	3.1059008	3.4385157	2.3379145	3.3804967	2.918203	2.327759	3.3621545	2.4763613	3.3135417	2.5074933	2.5109746
"ASHGV40002758"	2.328119	2.323843	2.3232622	2.3379145	2.3386521	2.3219411	2.327759	2.3241014	2.3217614	2.3227983	2.3228066	2.3223374
"ASHGV40002759"	2.328119	2.323843	2.3232622	2.3379145	2.3386521	2.3219411	2.327759	2.3241014	2.3217614	2.3227983	2.3228066	2.3223374
"ASHGV40002760"	2.9632058	9.153315	3.6324809	9.792512	6.480934	7.9323854	3.6086674	5.636084	3.4749556	4.584975	3.2225955	3.914234
"ASHGV40002761"	2.881539	2.323843	2.3232622	3.0105436	2.3386521	2.382974	3.2105415	2.3241014	2.3217614	2.3227983	2.3228066	2.4155338
"ASHGV40002762"	2.328119	2.323843	2.3232622	2.3379145	2.3386521	2.3219411	2.327759	2.3241014	2.3217614	2.3227983	2.3228066	2.3223374
"ASHGV40002763"	2.328119	3.0412946	2.3232622	2.3379145	2.3386521	3.143917	3.0128691	3.383039	2.3217614	3.0607727	2.3228066	2.6544185
"ASHGV40002764"	3.2738652	2.323843	2.9916966	2.9593306	2.869739	2.3219411	3.1772573	2.3241014	4.790739	2.3227983	3.7034492	2.3223374
"ASHGV40002765"	9.981717	6.894402	9.52812	6.7105637	8.954537	7.277951	8.36795	9.377204	11.429916	9.377876	10.702284	9.336824
"ASHGV40002766"	2.328119	2.323843	3.0608919	2.3379145	2.8430307	2.3219411	2.7399366	2.3241014	2.3217614	2.3227983	2.8145423	2.3223374
"ASHGV40002767"	2.328119	2.323843	2.3232622	2.3379145	2.3386521	2.3219411	3.7838092	2.3241014	3.3929358	2.3227983	2.3228066	2.3223374
"ASHGV40002768"	3.9099643	3.9086003	4.050611	5.0196714	3.9099643	2.5236933	3.2897587	3.1509957	3.906056	3.1436098	4.456236	3.3657746
"ASHGV40002769"	2.9807844	2.5080185	2.3938065	2.3379145	3.0165608	2.3219411	2.327759	3.308054	3.292048	3.2063677	2.4858809	2.947987
"ASHGV40002770"	2.328119	2.323843	2.3232622	2.3379145	2.3386521	2.3219411	2.327759	2.3241014	2.3217614	2.3227983	2.3228066	2.3223374
"ASHGV40002771"	6.0156293	5.596662	5.331913	6.2162285	5.690521	5.8702216	6.379514	6.2608776	6.4753437	6.134516	6.3050065	6.097591
"ASHGV40002772"	2.328119	3.6729457	2.697324	2.9611802	2.6209757	2.9816837	3.5914605	3.4939384	2.8188105	2.3227983	2.8129249	2.3223374
"ASHGV40002773"	2.328119	2.323843	2.3232622	2.3379145	2.3386521	2.349834	2.327759	2.3241014	2.7371407	2.3227983	2.3228066	2.3223374
"ASHGV40002774"	4.3456326	2.323843	3.1519184	3.0903823	2.6248412	2.3219411	3.376719	2.7219777	3.835886	2.9051273	3.607966	3.4642594
"ASHGV40002775"	2.8715262	2.323843	2.9110436	2.3379145	2.3386521	3.0165608	2.327759	2.7914011	2.3217614	2.5606153	2.7637804	2.3468556
"ASHGV40002776"	3.36328	2.6523938	3.4166782	3.5188174	3.0123925	3.297715	3.4759612	3.7904267	4.0403476	3.6202018	3.3275328	3.741262
"ASHGV40002777"	2.328119	2.323843	2.3232622	2.3379145	2.3386521	2.7274325	2.327759	2.3241014	2.3217614	2.3227983	2.3228066	2.3223374
"ASHGV40002778"	2.328119	2.323843	2.3232622	2.3379145	2.3386521	2.3219411	2.327759	2.3241014	2.3217614	2.3227983	2.3228066	2.3223374
"ASHGV40002779"	2.328119	2.323843	2.3232622	2.3379145	2.3386521	2.3219411	2.327759	2.459731	2.3217614	2.4137592	2.3228066	2.3223374
"ASHGV40002780"	7.853313	8.9377165	7.5578613	9.4381	7.6702666	8.497382	8.480466	8.629773	7.596847	8.472932	7.9231515	8.624332
"ASHGV40002781"	2.328119	2.323843	2.3232622	2.3379145	2.3386521	2.3219411	2.327759	2.3241014	2.3217614	2.3227983	2.3228066	2.3223374
"ASHGV40002782"	4.502862	4.3780785	4.3348866	3.9200811	4.5509734	4.437662	4.761433	4.4785104	4.346025	4.456236	4.242059	4.847544
"ASHGV40002783"	2.328119	2.323843	2.3232622	2.3379145	2.3386521	2.3219411	2.327759	2.3241014	2.3217614	2.3227983	2.3228066	2.3223374
"ASHGV40002784"	2.328119	3.062126	3.197838	3.681769	2.3386521	2.3567455	2.327759	2.673449	2.3678565	2.4864137	2.3228066	2.3223374
"ASHGV40002785"	6.1243362	6.317072	5.7373114	6.2965755	5.366304	5.8248296	5.4000177	6.0343976	6.1816607	5.8954463	6.05986	5.2602334
"ASHGV40002786"	2.328119	2.4050353	3.3419726	2.3379145	2.3386521	2.341883	3.3432617	3.1415782	2.394223	2.6366322	2.4745624	2.3223374
"ASHGV40002787"	2.496595	4.566926	3.7177968	5.885576	3.5867133	2.5903354	3.3301816	2.3241014	2.3217614	2.9866004	2.5983949	3.3315542
"ASHGV40002788"	8.872996	6.2937756	6.4827394	7.268542	5.949057	4.7720795	4.586209	4.3711014	8.683245	4.6688194	7.8493056	4.646034
"ASHGV40002789"	6.71475	2.990781	5.8619003	4.317318	6.192401	2.3219411	6.615614	2.3241014	5.180026	3.8477085	5.8325105	4.775257
"ASHGV40002790"	3.7482176	2.323843	2.449367	2.3379145	2.7297568	2.7624059	2.886484	2.3241014	3.5585196	2.3227983	2.3228066	2.6752286
"ASHGV40002791"	2.328119	2.323843	2.3232622	2.3379145	2.3386521	2.3219411	2.327759	2.3241014	2.3217614	2.3227983	2.3228066	2.3223374
"ASHGV40002792"	4.617842	4.922788	4.8089986	4.183002	4.5078654	4.785882	4.565115	4.3565364	4.361622	4.4066067	4.1770062	4.203
"ASHGV40002793"	2.328119	2.323843	4.9118204	2.3379145	4.27579	2.3219411	2.327759	2.3241014	2.3217614	2.3227983	2.3228066	2.3223374
"ASHGV40002794"	4.491543	4.6220818	5.332977	4.280311	3.8158312	5.3520536	4.213272	5.3315725	5.0920267	5.5176306	4.956598	5.4706645
"ASHGV40002795"	2.7078516	5.261948	4.6060905	6.0688004	4.3111134	4.97894	4.5162034	3.3836293	4.4061575	3.8603845	4.402136	4.215597
"ASHGV40002796"	2.328119	2.323843	2.3232622	2.3379145	2.3386521	2.3219411	2.327759	2.3241014	2.3217614	2.3227983	2.3228066	2.3223374
"ASHGV40002797"	2.328119	2.323843	2.3232622	2.3379145	2.3386521	2.3219411	2.327759	2.3241014	2.3217614	2.3227983	2.3228066	2.3223374
"ASHGV40002798"	5.036085	5.1425843	5.6128464	6.3296704	4.7483983	4.850019	4.531089	4.957247	5.1047134	5.2564764	5.0252824	4.4742494
"ASHGV40002799"	6.5656695	6.4556384	6.5183773	6.4792676	6.7128725	6.172244	6.718897	6.4997272	6.9808054	6.4991827	6.7345276	5.6933646
"ASHGV40002800"	2.5950696	2.4346628	2.3232622	3.617138	2.3386521	2.3219411	2.5931938	2.3241014	2.4248343	2.765249	2.3228066	3.0846148
"ASHGV40002801"	4.1239076	3.180004	3.6944852	3.4799752	4.2914457	2.4092047	4.2140718	3.2776282	4.0543847	3.6769516	3.7407525	3.0754611
"ASHGV40002802"	2.328119	2.323843	2.7405322	2.3379145	2.3386521	2.3219411	2.327759	2.482323	2.3217614	2.3227983	2.3228066	2.3223374
"ASHGV40002803"	2.328119	2.323843	2.449282	2.9048417	2.3386521	2.8160613	3.4177392	2.3241014	2.3217614	2.7152205	2.3228066	2.3223374
[truncated: 7,644,098 more chars]
