# Supplementary material for: Development of a prognostic model based on the ceRNA network in Triple-Negative Breast cancer
Source: PeerJ. 2025 Feb 27;13:e19063. doi: 10.7717/peerj.19063 (PMC11874946; doi:10.7717/peerj.19063)
Supplement: Supplemental Information 3 [file peerj-13-19063-s003.txt]

!Series_title	"circRNA expression in breast cancer and non-tumor breast tissues"
!Series_geo_accession	"GSE101123"
!Series_status	"Public on Jul 07 2018"
!Series_submission_date	"Jul 11 2017"
!Series_last_update_date	"Jul 08 2018"
!Series_summary	"Use of circRNA array to examine the circRNA expression profile in breast cancers,non-tumor breast tissues"
!Series_overall_design	"Eight breast cancers tissues and three non-tumor breast tissues from surgery were used as comparation group.Then circRNAs chips by Arraystar Human circRNAs chip (Arraystar) were used to determine the circRNA expression in all the samples."
!Series_type	"Non-coding RNA profiling by array"
!Series_contributor	"Jianzhen,,Xu"
!Series_contributor	"Min,,Chen"
!Series_sample_id	"GSM2699587 GSM2699588 GSM2699589 GSM2699590 GSM2699591 GSM2699592 GSM2699593 GSM2699594 GSM2699595 GSM2699596 GSM2699597 "
!Series_contact_name	"Jianzhen,,Xu"
!Series_contact_email	"jzxu01@stu.edu.cn"
!Series_contact_phone	"+86-0754-88900491"
!Series_contact_institute	"Shantou University Medical College"
!Series_contact_address	"No.22 Rd Xinling"
!Series_contact_city	"Shantou"
!Series_contact_zip/postal_code	"515041"
!Series_contact_country	"China"
!Series_supplementary_file	"ftp://ftp.ncbi.nlm.nih.gov/geo/series/GSE101nnn/GSE101123/suppl/GSE101123_RAW.tar"
!Series_platform_id	"GPL19978"
!Series_platform_taxid	"9606"
!Series_sample_taxid	"9606"
!Series_relation	"SubSeries of: GSE101124"
!Series_relation	"BioProject: https://www.ncbi.nlm.nih.gov/bioproject/PRJNA393778"

!Sample_title	"breast cancer tissue A1"	"breast cancer tissue A2"	"breast cancer tissue A3"	"breast cancer tissue A4"	"breast cancer tissue B6"	"breast cancer tissue B7"	"breast cancer tissue B8"	"breast cancer tissue B10"	"mammary gland tissue C11"	"mammary gland tissue C12"	"mammary gland tissue C13"
!Sample_geo_accession	"GSM2699587"	"GSM2699588"	"GSM2699589"	"GSM2699590"	"GSM2699591"	"GSM2699592"	"GSM2699593"	"GSM2699594"	"GSM2699595"	"GSM2699596"	"GSM2699597"
!Sample_status	"Public on Jul 07 2018"	"Public on Jul 07 2018"	"Public on Jul 07 2018"	"Public on Jul 07 2018"	"Public on Jul 07 2018"	"Public on Jul 07 2018"	"Public on Jul 07 2018"	"Public on Jul 07 2018"	"Public on Jul 07 2018"	"Public on Jul 07 2018"	"Public on Jul 07 2018"
!Sample_submission_date	"Jul 11 2017"	"Jul 11 2017"	"Jul 11 2017"	"Jul 11 2017"	"Jul 11 2017"	"Jul 11 2017"	"Jul 11 2017"	"Jul 11 2017"	"Jul 11 2017"	"Jul 11 2017"	"Jul 11 2017"
!Sample_last_update_date	"Jul 07 2018"	"Jul 07 2018"	"Jul 07 2018"	"Jul 07 2018"	"Jul 07 2018"	"Jul 07 2018"	"Jul 07 2018"	"Jul 07 2018"	"Jul 07 2018"	"Jul 07 2018"	"Jul 07 2018"
!Sample_type	"RNA"	"RNA"	"RNA"	"RNA"	"RNA"	"RNA"	"RNA"	"RNA"	"RNA"	"RNA"	"RNA"
!Sample_channel_count	"1"	"1"	"1"	"1"	"1"	"1"	"1"	"1"	"1"	"1"	"1"
!Sample_source_name_ch1	"breast tumor tissue"	"breast tumor tissue"	"breast tumor tissue"	"breast tumor tissue"	"breast tumor tissue"	"breast tumor tissue"	"breast tumor tissue"	"breast tumor tissue"	"mammary gland tissue"	"mammary gland tissue"	"mammary gland tissue"
!Sample_organism_ch1	"Homo sapiens"	"Homo sapiens"	"Homo sapiens"	"Homo sapiens"	"Homo sapiens"	"Homo sapiens"	"Homo sapiens"	"Homo sapiens"	"Homo sapiens"	"Homo sapiens"	"Homo sapiens"
!Sample_characteristics_ch1	"tissue: breast tumor"	"tissue: breast tumor"	"tissue: breast tumor"	"tissue: breast tumor"	"tissue: breast tumor"	"tissue: breast tumor"	"tissue: breast tumor"	"tissue: breast tumor"	"tissue: mammary gland"	"tissue: mammary gland"	"tissue: mammary gland"
!Sample_characteristics_ch1	"subtype: luminal A"	"subtype: luminal A"	"subtype: luminal A"	"subtype: luminal A"	"subtype: Triple-negative breast cancer"	"subtype: Triple-negative breast cancer"	"subtype: Triple-negative breast cancer"	"subtype: Triple-negative breast cancer"	"subtype: non-tumor breast tissues"	"subtype: non-tumor breast tissues"	"subtype: non-tumor breast tissues"
!Sample_characteristics_ch1	"gender: female"	"gender: female"	"gender: female"	"gender: female"	"gender: female"	"gender: female"	"gender: female"	"gender: female"	"gender: female"	"gender: female"	"gender: female"
!Sample_treatment_protocol_ch1	"Tissues from surgury and promptly frozen in liquid nitrogen."	"Tissues from surgury and promptly frozen in liquid nitrogen."	"Tissues from surgury and promptly frozen in liquid nitrogen."	"Tissues from surgury and promptly frozen in liquid nitrogen."	"Tissues from surgury and promptly frozen in liquid nitrogen."	"Tissues from surgury and promptly frozen in liquid nitrogen."	"Tissues from surgury and promptly frozen in liquid nitrogen."	"Tissues from surgury and promptly frozen in liquid nitrogen."	"Tissues from surgury and promptly frozen in liquid nitrogen."	"Tissues from surgury and promptly frozen in liquid nitrogen."	"Tissues from surgury and promptly frozen in liquid nitrogen."
!Sample_growth_protocol_ch1	"breast cancer and non-tumor breast tissues"	"breast cancer and non-tumor breast tissues"	"breast cancer and non-tumor breast tissues"	"breast cancer and non-tumor breast tissues"	"breast cancer and non-tumor breast tissues"	"breast cancer and non-tumor breast tissues"	"breast cancer and non-tumor breast tissues"	"breast cancer and non-tumor breast tissues"	"breast cancer and non-tumor breast tissues"	"breast cancer and non-tumor breast tissues"	"breast cancer and non-tumor breast tissues"
!Sample_molecule_ch1	"total RNA"	"total RNA"	"total RNA"	"total RNA"	"total RNA"	"total RNA"	"total RNA"	"total RNA"	"total RNA"	"total RNA"	"total RNA"
!Sample_extract_protocol_ch1	"Trizol extraction of total RNA was performed according to the manufacturer's instructions."	"Trizol extraction of total RNA was performed according to the manufacturer's instructions."	"Trizol extraction of total RNA was performed according to the manufacturer's instructions."	"Trizol extraction of total RNA was performed according to the manufacturer's instructions."	"Trizol extraction of total RNA was performed according to the manufacturer's instructions."	"Trizol extraction of total RNA was performed according to the manufacturer's instructions."	"Trizol extraction of total RNA was performed according to the manufacturer's instructions."	"Trizol extraction of total RNA was performed according to the manufacturer's instructions."	"Trizol extraction of total RNA was performed according to the manufacturer's instructions."	"Trizol extraction of total RNA was performed according to the manufacturer's instructions."	"Trizol extraction of total RNA was performed according to the manufacturer's instructions."
!Sample_label_ch1	"Cy3"	"Cy3"	"Cy3"	"Cy3"	"Cy3"	"Cy3"	"Cy3"	"Cy3"	"Cy3"	"Cy3"	"Cy3"
!Sample_label_protocol_ch1	"Total RNA from each sample was amplified and transcribed into fluorescent cRNA utilizing ramdom primer according to Arraystar Super RNA Labeling protocol (Arraystar, Inc.)"	"Total RNA from each sample was amplified and transcribed into fluorescent cRNA utilizing ramdom primer according to Arraystar Super RNA Labeling protocol (Arraystar, Inc.)"	"Total RNA from each sample was amplified and transcribed into fluorescent cRNA utilizing ramdom primer according to Arraystar Super RNA Labeling protocol (Arraystar, Inc.)"	"Total RNA from each sample was amplified and transcribed into fluorescent cRNA utilizing ramdom primer according to Arraystar Super RNA Labeling protocol (Arraystar, Inc.)"	"Total RNA from each sample was amplified and transcribed into fluorescent cRNA utilizing ramdom primer according to Arraystar Super RNA Labeling protocol (Arraystar, Inc.)"	"Total RNA from each sample was amplified and transcribed into fluorescent cRNA utilizing ramdom primer according to Arraystar Super RNA Labeling protocol (Arraystar, Inc.)"	"Total RNA from each sample was amplified and transcribed into fluorescent cRNA utilizing ramdom primer according to Arraystar Super RNA Labeling protocol (Arraystar, Inc.)"	"Total RNA from each sample was amplified and transcribed into fluorescent cRNA utilizing ramdom primer according to Arraystar Super RNA Labeling protocol (Arraystar, Inc.)"	"Total RNA from each sample was amplified and transcribed into fluorescent cRNA utilizing ramdom primer according to Arraystar Super RNA Labeling protocol (Arraystar, Inc.)"	"Total RNA from each sample was amplified and transcribed into fluorescent cRNA utilizing ramdom primer according to Arraystar Super RNA Labeling protocol (Arraystar, Inc.)"	"Total RNA from each sample was amplified and transcribed into fluorescent cRNA utilizing ramdom primer according to Arraystar Super RNA Labeling protocol (Arraystar, Inc.)"
!Sample_taxid_ch1	"9606"	"9606"	"9606"	"9606"	"9606"	"9606"	"9606"	"9606"	"9606"	"9606"	"9606"
!Sample_hyb_protocol	"The labeled cRNAs were hybridized onto the Arraystar Human circRNA Arrays (8x15K, Arraystar), and incubated for 17 hours at 65℃ in an Agilent Hybridization Oven."	"The labeled cRNAs were hybridized onto the Arraystar Human circRNA Arrays (8x15K, Arraystar), and incubated for 17 hours at 65℃ in an Agilent Hybridization Oven."	"The labeled cRNAs were hybridized onto the Arraystar Human circRNA Arrays (8x15K, Arraystar), and incubated for 17 hours at 65℃ in an Agilent Hybridization Oven."	"The labeled cRNAs were hybridized onto the Arraystar Human circRNA Arrays (8x15K, Arraystar), and incubated for 17 hours at 65℃ in an Agilent Hybridization Oven."	"The labeled cRNAs were hybridized onto the Arraystar Human circRNA Arrays (8x15K, Arraystar), and incubated for 17 hours at 65℃ in an Agilent Hybridization Oven."	"The labeled cRNAs were hybridized onto the Arraystar Human circRNA Arrays (8x15K, Arraystar), and incubated for 17 hours at 65℃ in an Agilent Hybridization Oven."	"The labeled cRNAs were hybridized onto the Arraystar Human circRNA Arrays (8x15K, Arraystar), and incubated for 17 hours at 65℃ in an Agilent Hybridization Oven."	"The labeled cRNAs were hybridized onto the Arraystar Human circRNA Arrays (8x15K, Arraystar), and incubated for 17 hours at 65℃ in an Agilent Hybridization Oven."	"The labeled cRNAs were hybridized onto the Arraystar Human circRNA Arrays (8x15K, Arraystar), and incubated for 17 hours at 65℃ in an Agilent Hybridization Oven."	"The labeled cRNAs were hybridized onto the Arraystar Human circRNA Arrays (8x15K, Arraystar), and incubated for 17 hours at 65℃ in an Agilent Hybridization Oven."	"The labeled cRNAs were hybridized onto the Arraystar Human circRNA Arrays (8x15K, Arraystar), and incubated for 17 hours at 65℃ in an Agilent Hybridization Oven."
!Sample_scan_protocol	"After washing, slides were scanned with the Agilent Scanner G2505C."	"After washing, slides were scanned with the Agilent Scanner G2505C."	"After washing, slides were scanned with the Agilent Scanner G2505C."	"After washing, slides were scanned with the Agilent Scanner G2505C."	"After washing, slides were scanned with the Agilent Scanner G2505C."	"After washing, slides were scanned with the Agilent Scanner G2505C."	"After washing, slides were scanned with the Agilent Scanner G2505C."	"After washing, slides were scanned with the Agilent Scanner G2505C."	"After washing, slides were scanned with the Agilent Scanner G2505C."	"After washing, slides were scanned with the Agilent Scanner G2505C."	"After washing, slides were scanned with the Agilent Scanner G2505C."
!Sample_data_processing	"A series of data processing including quantile normalization were performed using the R software package. The circRNAs that at least 4 out of 11 tissue samples have flags in P or M (defined by GeneSpring software) were retained for further differential analyses.Differentially expressed circRNAs with statistical significance between two samples or two groups were identified using fold change cutoff or through Volcano Plot filtering respectively."	"A series of data processing including quantile normalization were performed using the R software package. The circRNAs that at least 4 out of 11 tissue samples have flags in P or M (defined by GeneSpring software) were retained for further differential analyses.Differentially expressed circRNAs with statistical significance between two samples or two groups were identified using fold change cutoff or through Volcano Plot filtering respectively."	"A series of data processing including quantile normalization were performed using the R software package. The circRNAs that at least 4 out of 11 tissue samples have flags in P or M (defined by GeneSpring software) were retained for further differential analyses.Differentially expressed circRNAs with statistical significance between two samples or two groups were identified using fold change cutoff or through Volcano Plot filtering respectively."	"A series of data processing including quantile normalization were performed using the R software package. The circRNAs that at least 4 out of 11 tissue samples have flags in P or M (defined by GeneSpring software) were retained for further differential analyses.Differentially expressed circRNAs with statistical significance between two samples or two groups were identified using fold change cutoff or through Volcano Plot filtering respectively."	"A series of data processing including quantile normalization were performed using the R software package. The circRNAs that at least 4 out of 11 tissue samples have flags in P or M (defined by GeneSpring software) were retained for further differential analyses.Differentially expressed circRNAs with statistical significance between two samples or two groups were identified using fold change cutoff or through Volcano Plot filtering respectively."	"A series of data processing including quantile normalization were performed using the R software package. The circRNAs that at least 4 out of 11 tissue samples have flags in P or M (defined by GeneSpring software) were retained for further differential analyses.Differentially expressed circRNAs with statistical significance between two samples or two groups were identified using fold change cutoff or through Volcano Plot filtering respectively."	"A series of data processing including quantile normalization were performed using the R software package. The circRNAs that at least 4 out of 11 tissue samples have flags in P or M (defined by GeneSpring software) were retained for further differential analyses.Differentially expressed circRNAs with statistical significance between two samples or two groups were identified using fold change cutoff or through Volcano Plot filtering respectively."	"A series of data processing including quantile normalization were performed using the R software package. The circRNAs that at least 4 out of 11 tissue samples have flags in P or M (defined by GeneSpring software) were retained for further differential analyses.Differentially expressed circRNAs with statistical significance between two samples or two groups were identified using fold change cutoff or through Volcano Plot filtering respectively."	"A series of data processing including quantile normalization were performed using the R software package. The circRNAs that at least 4 out of 11 tissue samples have flags in P or M (defined by GeneSpring software) were retained for further differential analyses.Differentially expressed circRNAs with statistical significance between two samples or two groups were identified using fold change cutoff or through Volcano Plot filtering respectively."	"A series of data processing including quantile normalization were performed using the R software package. The circRNAs that at least 4 out of 11 tissue samples have flags in P or M (defined by GeneSpring software) were retained for further differential analyses.Differentially expressed circRNAs with statistical significance between two samples or two groups were identified using fold change cutoff or through Volcano Plot filtering respectively."	"A series of data processing including quantile normalization were performed using the R software package. The circRNAs that at least 4 out of 11 tissue samples have flags in P or M (defined by GeneSpring software) were retained for further differential analyses.Differentially expressed circRNAs with statistical significance between two samples or two groups were identified using fold change cutoff or through Volcano Plot filtering respectively."
!Sample_platform_id	"GPL19978"	"GPL19978"	"GPL19978"	"GPL19978"	"GPL19978"	"GPL19978"	"GPL19978"	"GPL19978"	"GPL19978"	"GPL19978"	"GPL19978"
!Sample_contact_name	"Jianzhen,,Xu"	"Jianzhen,,Xu"	"Jianzhen,,Xu"	"Jianzhen,,Xu"	"Jianzhen,,Xu"	"Jianzhen,,Xu"	"Jianzhen,,Xu"	"Jianzhen,,Xu"	"Jianzhen,,Xu"	"Jianzhen,,Xu"	"Jianzhen,,Xu"
!Sample_contact_email	"jzxu01@stu.edu.cn"	"jzxu01@stu.edu.cn"	"jzxu01@stu.edu.cn"	"jzxu01@stu.edu.cn"	"jzxu01@stu.edu.cn"	"jzxu01@stu.edu.cn"	"jzxu01@stu.edu.cn"	"jzxu01@stu.edu.cn"	"jzxu01@stu.edu.cn"	"jzxu01@stu.edu.cn"	"jzxu01@stu.edu.cn"
!Sample_contact_phone	"+86-0754-88900491"	"+86-0754-88900491"	"+86-0754-88900491"	"+86-0754-88900491"	"+86-0754-88900491"	"+86-0754-88900491"	"+86-0754-88900491"	"+86-0754-88900491"	"+86-0754-88900491"	"+86-0754-88900491"	"+86-0754-88900491"
!Sample_contact_institute	"Shantou University Medical College"	"Shantou University Medical College"	"Shantou University Medical College"	"Shantou University Medical College"	"Shantou University Medical College"	"Shantou University Medical College"	"Shantou University Medical College"	"Shantou University Medical College"	"Shantou University Medical College"	"Shantou University Medical College"	"Shantou University Medical College"
!Sample_contact_address	"No.22 Rd Xinling"	"No.22 Rd Xinling"	"No.22 Rd Xinling"	"No.22 Rd Xinling"	"No.22 Rd Xinling"	"No.22 Rd Xinling"	"No.22 Rd Xinling"	"No.22 Rd Xinling"	"No.22 Rd Xinling"	"No.22 Rd Xinling"	"No.22 Rd Xinling"
!Sample_contact_city	"Shantou"	"Shantou"	"Shantou"	"Shantou"	"Shantou"	"Shantou"	"Shantou"	"Shantou"	"Shantou"	"Shantou"	"Shantou"
!Sample_contact_zip/postal_code	"515041"	"515041"	"515041"	"515041"	"515041"	"515041"	"515041"	"515041"	"515041"	"515041"	"515041"
!Sample_contact_country	"China"	"China"	"China"	"China"	"China"	"China"	"China"	"China"	"China"	"China"	"China"
!Sample_supplementary_file	"ftp://ftp.ncbi.nlm.nih.gov/geo/samples/GSM2699nnn/GSM2699587/suppl/GSM2699587_A1.txt.gz"	"ftp://ftp.ncbi.nlm.nih.gov/geo/samples/GSM2699nnn/GSM2699588/suppl/GSM2699588_A2.txt.gz"	"ftp://ftp.ncbi.nlm.nih.gov/geo/samples/GSM2699nnn/GSM2699589/suppl/GSM2699589_A3.txt.gz"	"ftp://ftp.ncbi.nlm.nih.gov/geo/samples/GSM2699nnn/GSM2699590/suppl/GSM2699590_A4.txt.gz"	"ftp://ftp.ncbi.nlm.nih.gov/geo/samples/GSM2699nnn/GSM2699591/suppl/GSM2699591_B6.txt.gz"	"ftp://ftp.ncbi.nlm.nih.gov/geo/samples/GSM2699nnn/GSM2699592/suppl/GSM2699592_B7.txt.gz"	"ftp://ftp.ncbi.nlm.nih.gov/geo/samples/GSM2699nnn/GSM2699593/suppl/GSM2699593_B8.txt.gz"	"ftp://ftp.ncbi.nlm.nih.gov/geo/samples/GSM2699nnn/GSM2699594/suppl/GSM2699594_B10.txt.gz"	"ftp://ftp.ncbi.nlm.nih.gov/geo/samples/GSM2699nnn/GSM2699595/suppl/GSM2699595_C11.txt.gz"	"ftp://ftp.ncbi.nlm.nih.gov/geo/samples/GSM2699nnn/GSM2699596/suppl/GSM2699596_C12.txt.gz"	"ftp://ftp.ncbi.nlm.nih.gov/geo/samples/GSM2699nnn/GSM2699597/suppl/GSM2699597_C13.txt.gz"
!Sample_data_row_count	"2545"	"2545"	"2545"	"2545"	"2545"	"2545"	"2545"	"2545"	"2545"	"2545"	"2545"
!series_matrix_table_begin
"ID_REF"	"GSM2699587"	"GSM2699588"	"GSM2699589"	"GSM2699590"	"GSM2699591"	"GSM2699592"	"GSM2699593"	"GSM2699594"	"GSM2699595"	"GSM2699596"	"GSM2699597"
"ASCRP000002"	8.045299242	7.92369149	7.786543913	7.567647066	7.586443568	7.876799293	7.973632678	7.900919583	7.130455334	6.984175967	7.696809587
"ASCRP000004"	8.749287377	9.132814516	8.393940333	8.037884733	9.490659243	8.801645156	8.138206046	8.410550493	8.313945022	7.276392675	7.302343238
"ASCRP000005"	5.363779515	5.514005342	5.537369032	5.776166326	5.251939934	5.639406153	5.964514141	5.955002287	5.679687149	5.430610328	4.88390739
"ASCRP000006"	6.376133037	6.871838095	6.20200902	6.077023881	7.413281572	6.489459116	5.708631237	5.963215853	6.375178624	5.717447036	6.711370235
"ASCRP000007"	9.477826145	9.780051489	9.237095432	9.091602899	9.998640389	9.915281633	8.453909976	8.858469386	9.871619333	6.958291894	8.11019933
"ASCRP000008"	5.846404188	5.918698519	6.113849847	5.520742136	6.22668803	6.629827178	5.618192933	5.620738002	6.987183591	5.200793231	4.944292125
"ASCRP000010"	6.036230906	6.084105298	5.989723014	6.074821409	5.505258175	5.700692159	5.784838387	5.712431373	8.530951623	6.462554227	5.713182554
"ASCRP000011"	5.940965274	5.984023448	6.131641789	6.041059833	5.706421224	6.067550363	5.922976151	6.052886539	6.221817032	5.499199933	5.363071611
"ASCRP000012"	7.950379298	8.732063672	7.336469497	7.759808576	9.685018273	8.262436761	7.055511743	7.796363721	8.720251796	6.196657472	6.81552295
"ASCRP000016"	5.959507439	6.283541298	5.970965322	5.89931567	6.475313849	6.318643811	5.935796029	6.010427372	6.048405865	5.672918101	5.179805549
"ASCRP000017"	12.45666776	12.30412168	13.12551223	11.61178602	12.15815474	11.64038215	11.93344388	12.06155942	11.48354113	6.214341816	10.13746399
"ASCRP000018"	12.25152858	12.05200425	12.82854556	11.50303263	12.40617762	11.5016521	10.87261049	11.46616073	10.42101357	4.703506117	9.229866734
"ASCRP000019"	8.1926404	8.478431745	7.984368062	8.50898462	8.441741499	9.072776266	8.651366305	8.608944201	9.012188328	9.846858629	6.484925872
"ASCRP000022"	6.411631469	6.64192285	6.148108692	5.783356593	6.923927224	8.087304573	6.396471405	6.33768478	7.094773783	5.014257356	4.852102311
"ASCRP000026"	8.571830131	8.832603126	7.893759814	8.039995479	8.962295388	8.417763612	7.411343795	7.868634755	8.383141436	5.896588727	7.175626672
"ASCRP000027"	11.34516619	11.63721379	11.01706542	10.62769045	11.78861724	11.88859796	10.69329908	10.97647495	11.55383957	9.060376636	10.97225729
"ASCRP000028"	8.363300381	8.464740703	8.200911453	8.502165679	8.195191723	7.836695349	8.183571032	8.138971475	7.98405166	9.525037953	8.974696244
"ASCRP000029"	5.346891891	5.355701758	5.718049786	5.795119814	5.638433939	5.528959151	5.394963946	5.590842463	5.553390978	5.479014158	5.752595512
"ASCRP000031"	8.120410048	8.127612981	8.022698658	8.256731382	7.927430698	7.896147104	7.935055602	7.947954545	7.790348826	7.471825088	8.184651534
"ASCRP000043"	10.07440261	10.13711995	10.43117821	10.54921749	9.833128271	10.05117347	10.32119211	10.30983874	10.36569285	11.47776523	10.4790514
"ASCRP000044"	6.845919736	7.02826831	6.650893592	6.683781685	7.622919214	6.694510133	6.193284498	6.350429119	6.942777786	6.178737286	6.966679767
"ASCRP000048"	8.001791852	8.355912986	7.374574627	7.15452861	7.222318232	8.063535703	8.510097898	8.301076194	6.684878408	6.781753541	7.006198901
"ASCRP000049"	6.637733171	5.919175864	6.235919814	6.06887284	7.082547453	5.904635316	6.117211378	6.021506999	6.757385963	5.905093025	7.102916085
"ASCRP000051"	7.042210861	7.244117387	7.381140617	7.310430941	7.146791477	7.258728972	7.307536645	7.264424244	7.094828124	6.814309338	7.44272157
"ASCRP000053"	6.181097208	6.493984818	6.386039651	6.603616372	6.178483451	6.294472199	6.414202839	6.353917088	6.485551165	6.551401693	7.015621174
"ASCRP000054"	11.78082865	11.90530225	11.99995054	12.20629992	11.62002723	11.71032548	11.99085609	12.0477079	11.92252713	11.131697	13.16147814
"ASCRP000055"	5.225912687	5.34183802	5.23844277	5.498784134	5.505900494	5.293647396	5.145563082	5.198847258	5.438217028	5.276309024	6.085739946
"ASCRP000056"	6.974992868	7.247914535	6.613884912	6.984390874	6.892639093	6.693763968	6.67045543	6.618800125	7.219350885	7.397849559	6.511216699
"ASCRP000057"	5.305783672	5.411837076	5.216633793	5.476657786	5.54935819	5.331568403	5.745705316	5.591257191	5.343984586	6.051844462	5.535190721
"ASCRP000058"	6.852729602	6.790071823	7.018308524	7.352231581	6.776806799	6.898852121	7.139122342	7.007531765	7.225358359	8.132649724	6.941034204
"ASCRP000061"	5.908705899	6.085548275	5.855079742	5.851198874	5.957973248	5.778995963	5.626234749	5.746797309	5.62390812	5.445314282	4.859036531
"ASCRP000063"	6.357123981	6.591168565	6.396548581	6.204964632	6.405097115	6.415004648	6.594538811	6.564774144	6.087588766	5.679908754	7.101376325
"ASCRP000064"	6.126577947	5.687832281	7.044495383	6.847370501	5.683161204	6.22485334	5.958954492	5.804763711	7.718957797	7.776787556	7.866260095
"ASCRP000067"	5.707022034	5.45622583	5.749399358	5.50013788	5.62575044	5.498027205	5.248652811	5.280905201	5.457850607	4.860076206	5.118425714
"ASCRP000069"	6.208444671	6.505352773	5.887710942	5.778238238	6.441304871	5.724239011	5.629052292	5.77327762	6.056616219	5.912028139	6.229651717
"ASCRP000071"	12.55314748	12.32068682	13.1768907	11.90119634	12.94031935	12.01672767	11.42755775	12.00196412	11.01657199	7.164401884	10.32954417
"ASCRP000073"	5.968542931	6.396937629	5.751445457	5.629355088	7.216302854	5.969655375	5.427725445	5.546017867	6.440665273	5.332606237	5.567359471
"ASCRP000074"	5.32111472	5.404842882	5.328958198	5.24874894	5.735919795	5.401493071	4.833059166	5.295642755	5.994103666	5.158446209	5.363071611
"ASCRP000075"	10.02608989	9.975329241	10.18083787	10.43451419	9.922712765	9.791444738	10.19486297	10.10807691	10.13804153	10.82822361	10.96132953
"ASCRP000077"	5.315970058	5.316811235	5.53308403	5.544425619	5.268233217	5.349782148	5.347873151	5.28140987	5.401462637	4.980771304	5.427718353
"ASCRP000078"	5.890925697	6.033040228	5.787703471	5.44215083	6.177362276	6.136687247	5.602340758	5.889518613	6.028934393	5.00073889	5.619554356
"ASCRP000081"	5.624695426	5.791417081	5.811369166	6.196604076	5.677745606	5.848145078	5.989854682	5.956476532	5.93373207	5.632947004	5.369667015
"ASCRP000082"	5.605418138	5.780456628	5.657359794	5.849929117	5.855104308	5.614602334	5.867855159	5.791898682	5.792219077	5.528548528	5.928710049
"ASCRP000083"	7.960763164	7.896170466	7.797296099	7.794062551	7.650799598	7.647265052	8.171017524	7.990907449	7.320212562	6.381913522	7.678786881
"ASCRP000085"	15.05313066	14.51956297	15.69300316	16.16058691	14.06407255	15.01990933	15.07970406	15.09461543	16.10682476	16.16058691	15.42113074
"ASCRP000086"	8.038036685	8.100484317	7.52256817	7.450902978	7.203077206	8.091403904	8.677808292	8.38114399	7.093153454	6.271402624	7.14161561
"ASCRP000087"	5.466530582	5.751970849	5.611490636	5.576957403	5.731270414	5.690137358	5.502682668	5.579519373	5.413734915	5.850385184	5.541783794
"ASCRP000088"	7.490221912	7.945546657	7.228424149	7.019225421	8.57064973	7.747003729	7.176657239	7.410005809	7.773038591	5.998298575	7.360163858
"ASCRP000089"	9.346004408	9.41759895	9.148343805	9.308102401	9.062523712	9.226043579	9.672089963	9.540518483	9.228522106	9.98477132	9.647909679
"ASCRP000090"	5.284772891	5.360430623	5.500116784	5.503871053	5.156713598	5.180001921	5.321264537	5.394565259	5.224667179	5.64760545	5.938322077
"ASCRP000091"	7.328320577	7.322514055	7.282938631	7.372719548	7.394149847	7.235948405	7.41779417	7.474983317	7.27465064	7.59775098	7.894131451
"ASCRP000093"	6.00587567	6.193362671	6.04562068	5.618032736	5.648858231	6.327074828	6.317166724	6.145102986	5.446085292	6.411213629	6.241562885
"ASCRP000094"	7.487673187	7.434453589	7.767301749	7.897720057	7.222206401	7.599023274	7.440968889	7.521548219	7.901108401	8.828851922	7.549107496
"ASCRP000096"	9.281569519	9.469611752	9.173792143	8.846124747	8.973359217	9.283247251	9.955010573	9.643241843	9.894709236	7.487327109	8.99563646
"ASCRP000097"	8.442506104	8.368908925	8.756951702	8.566364055	9.115868251	8.125678486	7.806206431	8.024163138	7.956670075	8.774506464	10.52669801
"ASCRP000098"	11.5935071	11.51743252	11.93704459	12.20642739	11.12761852	11.77434883	11.40022472	11.40264912	11.89317534	10.607749	12.88758776
"ASCRP000104"	8.527060585	8.621552455	8.759321327	8.873838268	8.368665947	8.9060743	8.636413802	8.66326216	8.75647915	8.376587907	8.254975448
"ASCRP000105"	6.52206696	6.311519767	6.543455791	6.688547641	6.219579443	6.319242785	6.554925174	6.419542497	6.594174971	6.63495272	6.518226956
"ASCRP000110"	7.86617899	7.948440766	7.557427586	7.285767119	7.341889584	7.808238216	8.206075968	8.062901379	7.226420762	6.162276529	7.424898142
"ASCRP000111"	6.972300016	6.688167003	6.771152403	6.668407748	7.227140558	6.452480988	6.813713691	6.863290628	6.433171817	7.006527068	6.187447267
"ASCRP000113"	11.59044905	11.55136337	11.72750663	11.66429293	11.5179673	11.41054937	11.61542889	11.61620456	11.86916636	9.949610163	12.84382978
"ASCRP000115"	6.41979583	6.437039172	6.483560405	6.408765284	6.435332656	6.339974972	6.341962288	6.341984573	6.65812644	6.42152572	6.954526129
"ASCRP000116"	8.90024878	9.287532697	8.471190958	8.733313373	9.241439362	9.700700071	8.674857178	8.852941639	9.589766144	8.441430128	7.542360709
"ASCRP000121"	13.16848632	12.87916217	13.0714404	13.62069505	12.59498821	13.1343551	13.46333101	13.24852024	13.04376855	14.81999287	12.9379038
"ASCRP000122"	9.084891659	9.237977772	8.651682755	8.257274736	8.750405919	9.366426105	9.786155838	9.52420302	8.577984194	8.246383783	9.415463375
"ASCRP000125"	5.249176925	4.942122654	5.136799625	5.244652097	4.748955883	5.128411993	5.218131809	5.279398022	5.064921368	7.060055231	5.21033611
"ASCRP000129"	5.324146509	5.450234173	5.566740423	5.494600336	5.477692201	5.563284837	5.543922787	5.495757722	5.360001928	5.311383421	4.968688234
"ASCRP000137"	7.070357397	7.273133515	6.777605157	6.356267686	6.481616546	7.290649597	7.63612126	7.516469371	6.164496777	5.93507341	6.261940284
"ASCRP000140"	9.874340965	10.25942696	9.310193591	9.184914202	10.80358975	11.2589439	9.216231264	9.590795072	11.17837816	7.421739273	8.416909611
"ASCRP000142"	6.51219677	6.542530796	6.783584941	6.456430147	6.804527412	6.441847783	6.579116194	6.687048467	6.346864184	5.803761692	7.438717198
"ASCRP000143"	10.3650647	10.24327718	10.30890299	10.35323985	10.07871213	10.14034294	10.486612	10.4384586	9.690642741	10.7522625	10.93680687
"ASCRP000144"	11.48621646	12.05170666	11.16470421	11.35701477	12.3748257	12.56101984	11.44204744	11.730389	12.65692276	10.23317089	10.21228146
"ASCRP000147"	6.694938244	6.683514155	6.459684939	6.59126835	7.195701676	6.853398492	6.261072445	6.342398362	6.617344872	5.65412307	7.27278224
"ASCRP000150"	12.76113105	13.05168453	12.49721301	12.4293942	13.36671665	13.83289984	12.37692817	12.63592426	13.78546199	10.03173771	11.7403951
"ASCRP000151"	6.240645389	6.213602757	6.217673927	6.253713839	6.24164079	5.911127977	5.780838051	6.054211621	6.102595569	5.997540761	6.937253536
"ASCRP000153"	7.919830634	8.074550971	7.842204251	7.301538925	9.5875597	8.293368139	7.303476188	8.070609228	8.709720823	5.570251421	6.454809149
"ASCRP000155"	6.080409488	5.906642889	6.136487875	6.328637634	6.622216124	5.83001331	5.693909267	6.034217192	6.181826853	6.657849078	7.441770919
"ASCRP000156"	5.901402776	5.955069885	5.636357088	5.221830284	6.03278779	5.812614647	5.814215427	5.867541953	5.204767306	4.825884841	5.601761309
"ASCRP000157"	5.54423061	5.301418751	5.677329602	5.916910006	5.449613822	5.422480161	5.32484366	5.31552897	7.241518457	5.156731307	5.117869724
"ASCRP000158"	7.714441679	8.059413657	7.54892638	7.577991569	8.374073195	8.167001749	7.105424709	7.377203898	8.188585798	6.039574172	6.635654773
"ASCRP000159"	5.882666898	6.079845693	6.085628913	6.143317165	5.67899988	5.723738788	5.911821638	5.941407402	6.022305179	6.300324128	6.155375546
"ASCRP000160"	6.667628212	6.678754325	6.782516181	6.490774448	6.521652144	6.529041609	6.659381481	6.58745791	6.380157289	6.942756854	7.044861969
"ASCRP000161"	5.037668629	5.090968925	5.384972008	5.593454098	5.364008021	5.566599793	5.208700884	5.271115874	5.749396704	6.700982114	6.262945449
"ASCRP000162"	15.23587439	15.3849372	15.16222974	15.22644758	15.44589519	14.92086833	15.34407967	15.3849372	14.33391034	13.22604211	15.16066399
"ASCRP000166"	5.652252096	5.769878952	5.667454076	5.540688088	5.72431923	5.717691142	5.815799213	5.85520709	5.728696215	5.434707587	6.017139175
"ASCRP000167"	8.933904433	9.177877122	8.622710905	8.921661505	10.46289833	9.501817579	8.203519446	8.857325548	9.456383104	6.652277998	6.985073002
"ASCRP000170"	11.77795648	12.02374481	12.09827535	12.23032981	11.9073191	11.87697205	12.24279246	12.10756148	12.12745917	11.27063674	13.22169338
"ASCRP000172"	9.500412593	9.981713218	9.022333104	8.913960884	10.65231941	10.81566574	8.764447426	9.26581144	11.06636054	5.943872812	8.21350915
"ASCRP000173"	9.287655373	9.390305335	9.227167936	9.01431847	9.015342266	9.206495879	9.477063079	9.406528724	9.026943975	9.894684783	9.143589655
"ASCRP000174"	6.666778171	7.615002471	6.139765381	6.910138001	8.069462631	6.281829137	5.543465282	6.095684955	6.830439171	5.315447482	5.215737505
"ASCRP000175"	9.650359636	9.68494516	9.573439368	9.187952109	9.25691663	9.652286725	9.708570782	9.681889934	8.950064977	8.55775063	10.18648572
"ASCRP000176"	5.542045393	5.286261852	5.440421948	5.26880728	5.257653775	5.254058462	5.213459065	5.087981781	5.432660997	5.332606237	5.506712195
"ASCRP000177"	5.380572422	5.923756118	5.3085429	5.197395286	6.231630009	5.48988901	5.354494452	5.376084673	5.654458272	5.079546596	5.21561776
"ASCRP000178"	6.237817935	6.525414172	6.150535637	6.281345702	6.749906221	6.342832481	6.064653831	6.272126135	6.617105136	5.889876224	6.131360217
"ASCRP000180"	11.63018592	11.55247814	11.67516107	11.75798801	11.63223804	11.42735471	11.92930227	11.78605248	11.48171963	11.44712057	12.48317308
"ASCRP000181"	5.547941908	5.9552776	5.563675272	5.609139008	5.546332654	6.015564609	5.91361479	5.880259824	5.910663999	6.274540637	5.315816797
"ASCRP000182"	6.61445955	6.814253442	6.562512197	6.065248236	6.881682245	7.418904084	6.263548038	6.373614492	7.220811405	5.308905622	5.545403599
"ASCRP000184"	9.678066626	9.741383667	9.60556158	8.894233192	9.273254658	9.713139875	9.784082494	9.812867914	8.927304675	7.861943138	9.339244388
"ASCRP000185"	7.311633889	7.413667695	7.694846568	7.791342594	7.137833599	7.542532628	7.627914096	7.564574134	7.862715405	8.266123338	7.853601191
"ASCRP000189"	12.26148149	12.55314748	12.17598103	10.88431935	12.13593515	12.22120323	12.19494135	12.16629671	10.98949249	7.115329559	13.41523038
"ASCRP000190"	5.216633771	5.333604272	5.651420496	6.110797793	5.466717219	5.897059362	5.268477484	5.227234008	6.127203379	5.404722506	5.640119569
"ASCRP000192"	13.80393556	13.65061497	13.71700206	13.54339369	13.50949806	13.72722033	13.91201321	13.84857314	12.93644475	11.87119191	13.77913336
"ASCRP000194"	6.483300256	6.447840585	6.500982811	6.572032201	6.241862361	6.37641214	6.658925054	6.524538528	6.317763369	6.27985943	6.957591595
"ASCRP000195"	6.22246755	6.546458277	6.225622227	6.124502839	6.806002954	6.449615997	6.038310486	6.136650971	6.307930814	5.995239048	6.29820184
"ASCRP000197"	5.601564038	5.432857124	5.310082379	5.780272733	6.044251392	5.466306392	5.574706164	5.654510551	5.319157325	8.370490605	5.400993723
"ASCRP000199"	9.185728983	8.910768032	9.829674297	10.01737305	8.844962712	8.900028403	9.208729994	9.041362542	9.309082386	10.92625494	10.61667698
"ASCRP000201"	11.44862218	11.40312131	11.45309847	11.36554118	10.95498884	11.28277866	11.79841343	11.541229	10.76911099	11.62034996	11.6102305
"ASCRP000204"	10.43040156	10.03078727	9.879139373	9.935449712	9.72577102	9.96225627	10.25181834	10.23695457	9.45143252	10.31386333	10.53151576
"ASCRP000205"	9.554086536	8.845088654	9.00382528	9.504076517	9.062634028	8.894928058	9.279832035	9.226632394	8.696713765	9.844263015	9.0905616
"ASCRP000206"	5.182236206	5.551320214	5.622625463	5.31271955	5.715390835	5.551172258	5.202731427	5.375169701	5.772310245	4.955775747	5.150463804
"ASCRP000208"	6.22379156	6.451101288	6.170334823	6.240474066	6.687219759	6.295861122	6.05077491	6.171624508	6.046466614	6.13632657	6.096053102
"ASCRP000210"	6.237923131	6.417983722	6.493745366	5.48198289	7.050577749	6.933512298	5.685279364	5.727383027	6.768082228	5.341848904	5.291058323
"ASCRP000212"	8.343312722	7.882905936	9.338088837	10.10092069	8.081581251	7.913433632	8.483596925	8.46550869	10.16263894	11.80492317	9.938098048
"ASCRP000214"	5.147168313	5.339170104	5.419209162	5.431216662	5.1233672	5.754355063	5.143127041	5.199531595	5.941908773	4.873484764	4.94318817
"ASCRP000217"	7.86267004	7.920382101	7.95650818	8.092668487	7.63332509	7.854549515	8.29174381	8.254085909	7.587559281	9.302771436	7.948748147
"ASCRP000222"	5.38460404	5.745350355	5.752025926	5.976243355	5.577756156	5.50927104	5.195354371	5.065045855	5.494000319	5.058664738	5.815739668
"ASCRP000223"	5.579718447	5.67673038	5.603096582	5.627153448	5.814742021	5.734505603	5.709700229	5.602291244	5.830878074	5.485818373	6.414814378
"ASCRP000225"	5.110535906	5.231459907	5.464610192	5.399107386	5.318334536	4.968602056	5.143022849	5.08368918	5.299357842	5.226410425	5.625740081
"ASCRP000226"	9.376010778	9.461865161	9.450695051	9.18704418	9.143699648	9.185518283	9.598677436	9.499244396	8.853794355	9.637744125	9.721494005
"ASCRP000230"	8.334623116	8.242160859	8.791896975	9.24078087	8.146226445	8.282539448	8.851533396	8.749311294	8.747154429	9.623228855	8.982524814
"ASCRP000231"	8.981539492	9.135983209	8.510758804	8.971387958	8.94929868	9.460791939	8.506709392	8.688192687	9.173784356	8.560858895	7.42478616
"ASCRP000232"	9.453151961	9.445860058	9.403123451	9.029641048	9.243181974	9.342722408	9.424166986	9.455254712	8.529393635	8.367647811	9.122654673
"ASCRP000235"	6.78398405	7.068448249	6.385240451	7.236217334	6.860564134	7.178854724	7.069909985	7.11628475	7.202580401	6.944731655	6.605587473
"ASCRP000236"	8.593992451	9.023533661	8.082345697	8.852890286	9.001777485	9.277619551	8.335543121	8.523787251	9.225186787	8.418672122	7.580242575
"ASCRP000238"	5.646174674	5.868304206	5.686375666	5.664992483	5.789845854	5.501025367	5.418141597	5.467243476	5.3158999	5.361076644	5.86585791
"ASCRP000239"	7.679765018	7.793048367	7.819785637	7.679853016	7.393884001	7.869130865	7.899771248	7.850951202	7.206322294	6.911983355	8.297210532
"ASCRP000240"	7.342531051	7.493729968	7.375565638	9.520673389	10.23919529	8.391174133	8.893612139	9.212399254	10.36380669	8.37020384	6.516887607
"ASCRP000241"	5.322793054	5.146025103	5.276927474	5.438815354	5.47811653	5.261296971	5.42675062	5.367302973	5.159467225	7.696475169	4.834127809
"ASCRP000244"	8.079421545	8.712633936	7.055968938	7.023944531	9.414248251	7.467685976	6.384241991	7.164880181	8.31291776	5.74158946	6.586173719
"ASCRP000245"	6.475891682	6.622645105	6.712263948	6.800013035	6.325334968	6.452768567	6.802101558	6.607473539	6.380910498	6.164362032	6.4958791
"ASCRP000248"	10.94508882	11.42616299	11.01785036	10.50217381	11.29340074	11.20721779	11.04871448	11.11369053	10.61643984	8.850443492	10.57754617
"ASCRP000250"	5.165871661	5.587046808	5.183901454	5.250524746	5.756770352	5.384325116	5.226885058	5.465963603	5.431575612	5.088654392	5.29185555
"ASCRP000253"	10.14890738	10.30764707	9.462826873	9.246242785	10.67604662	11.54394345	9.224767456	9.545301157	10.84674872	6.825546299	7.946932235
"ASCRP000256"	7.455560217	7.864883837	7.226870574	6.887233772	8.136381008	7.48384558	6.823175905	6.941559101	7.099638061	6.152248342	6.203658495
"ASCRP000257"	4.966064914	5.281862357	5.037955255	5.196979582	5.534717568	5.58921892	5.49080088	5.265966176	5.44680481	5.366268828	5.040854968
"ASCRP000259"	10.92789414	10.95978659	11.29338435	10.45477233	11.1407119	10.55280782	10.21855785	10.55170735	9.28006713	7.873558738	9.763952507
"ASCRP000260"	6.12023786	6.224172668	6.18284785	6.297954884	6.852279316	6.139488584	6.018480096	6.064986962	6.50363528	5.763351616	6.079662633
"ASCRP000262"	5.493158392	5.618207209	5.272104417	5.092986655	5.381979335	5.802071338	6.102140717	5.965433074	4.949137855	5.170984495	4.760378893
"ASCRP000263"	7.468265625	7.787326779	7.209265707	7.044335995	8.002256958	8.718589839	7.128498989	7.369803461	8.755581295	5.687579612	5.972274505
"ASCRP000265"	8.367358383	7.858149567	8.734331158	9.527515809	7.468371739	8.411560457	8.112736139	7.877191044	8.841029412	10.02040682	8.412707914
"ASCRP000266"	6.906015192	6.693647952	7.143929901	7.661014831	5.84389975	6.662079202	5.917899314	5.940990299	8.277168908	7.265653046	6.611464007
"ASCRP000267"	9.250410238	9.887860532	8.874186583	8.808801696	10.09571787	10.15036832	8.668718733	8.950207271	10.4249175	6.573694041	7.724902981
"ASCRP000268"	6.632584319	6.645185379	6.66368544	6.693734372	6.501346628	6.886902117	6.768199684	6.774187149	6.672532043	6.480993465	6.344565585
"ASCRP000269"	8.139247115	8.088871754	7.693568385	7.461276384	8.206036208	8.192898856	7.632914809	7.704617428	7.623941403	6.672039381	6.808724711
"ASCRP000272"	9.217391672	9.271849764	8.846419948	8.655100364	8.887158268	8.987902899	9.368797694	9.227970742	8.358055332	8.916588131	9.225023159
"ASCRP000274"	5.521117311	5.46172634	5.752924798	5.479400565	5.277876979	5.437896138	5.44025723	5.45762445	5.165634508	5.44944413	7.256329172
"ASCRP000275"	6.159569381	6.093076912	6.221704063	6.39166853	6.054195182	6.256757471	6.17235321	6.132858558	6.244580921	5.744890655	5.566748008
"ASCRP000277"	5.232585913	5.246940424	5.441304541	5.202931698	4.935129823	5.241830872	5.897820949	5.606593646	4.723873011	5.724022969	4.981348049
"ASCRP000278"	5.743274011	6.037877577	5.548983909	5.754719263	6.200707893	6.585508898	5.687965247	5.876976589	6.333976871	5.130133792	4.709774608
"ASCRP000279"	8.798569401	8.938351463	8.832666385	8.644703484	8.623667405	8.790207051	8.983951916	8.979320047	8.41292443	7.936134861	8.836337548
"ASCRP000282"	5.680391134	5.514683446	5.789702806	5.881084258	5.488985895	5.763316672	5.637396329	5.657015795	6.041115507	5.698270181	5.366791663
"ASCRP000284"	9.682536436	9.717849972	9.873833737	9.969266808	9.571998632	9.490306409	9.970724247	9.849344906	9.221515614	9.930233965	10.22183811
"ASCRP000285"	7.135179251	7.496983372	6.973135803	6.789530906	7.559239995	7.786331368	7.109107714	7.236086585	7.445093872	5.89278462	6.633361303
"ASCRP000286"	13.43608354	13.54339369	13.32994889	12.05498227	12.87065672	13.52162081	13.4541562	13.3211581	11.92519636	8.063855027	13.11499916
"ASCRP000294"	8.261722181	8.386326666	7.813915052	7.719837346	9.393156304	8.097483561	7.28841736	7.744912222	8.163985128	6.880473939	7.065325004
"ASCRP000299"	5.465054638	5.513146178	5.668134139	5.779142501	5.790875664	5.439105995	5.510869361	5.484944161	5.703314773	5.992511816	5.887593806
"ASCRP000300"	8.134815396	8.055345954	8.007192579	8.061429614	8.109335335	7.763087281	8.141865446	8.034056775	7.766282393	8.985508679	8.611804738
"ASCRP000301"	6.740630333	7.265969175	6.828478907	6.509880572	7.461923954	6.978971736	6.790045474	6.878382142	6.847032083	5.900068339	6.8864018
"ASCRP000302"	11.39847566	11.69316547	10.67877044	10.16011231	12.61285402	11.73756064	9.804990685	10.5554025	11.65529111	7.204682528	9.400558412
"ASCRP000303"	10.47373805	10.43204313	10.4595129	9.824508446	9.86537122	10.16442744	10.56718432	10.35563111	9.760778745	10.68779454	11.02243999
"ASCRP000310"	13.58366386	13.82073779	13.33318907	13.12247178	13.96483336	14.60823448	13.12791579	13.41953111	14.25070446	10.7555202	11.53190022
"ASCRP000311"	9.935614322	10.49228152	9.52500235	9.858492902	10.61616728	10.99959719	9.963142921	10.07914419	11.07533218	9.017791505	8.448539417
"ASCRP000313"	8.238701123	8.345877822	8.074893282	7.7042114	8.036518448	8.190805227	8.27063646	8.215692509	7.72656244	6.005057002	8.315318886
"ASCRP000314"	11.85249061	11.80557238	11.67805066	10.79965369	11.58308567	11.16927909	11.23464623	11.50469472	10.92015704	9.739205859	12.16856656
"ASCRP000315"	9.465022612	9.193475651	9.934430471	9.014103243	9.564590576	9.159554267	8.70319656	9.028238567	8.15393289	5.055748252	6.531297314
"ASCRP000317"	5.520947242	5.650870723	5.212893351	5.18819082	5.886611794	5.276720416	5.352068851	5.399006832	4.918856511	4.766443365	5.402971479
"ASCRP000319"	5.076241438	5.135661878	5.065124237	5.819029114	5.057846991	5.404047867	5.114382023	5.239008657	5.214341475	5.331333312	5.394113736
"ASCRP000322"	7.526484538	7.504696294	7.420946758	7.532198892	7.820822275	7.775266288	7.082532136	7.289078325	7.980585292	7.087679461	6.525812883
"ASCRP000328"	7.909030537	7.851445085	7.976752911	7.297302193	8.111779682	7.622633773	7.808907803	7.838958285	7.412664364	6.167078145	7.962358207
"ASCRP000330"	5.500846456	5.823587752	5.343979574	5.237077683	5.740008122	5.619569597	5.507342339	5.515847676	5.135594388	5.454021563	5.429226285
"ASCRP000333"	8.206094377	8.793211677	7.723160381	7.749908591	8.540634652	8.255273311	7.525690882	7.713507366	8.36264195	5.575640559	6.858832732
"ASCRP000334"	6.749739143	6.894495003	6.751188211	6.205521081	6.805044557	7.078629374	7.111852098	7.04412033	6.187199778	5.36161098	6.675943405
"ASCRP000335"	6.092152191	5.977273103	6.574134258	6.688346951	6.174136501	6.0824656	6.269828158	6.39697811	6.280044085	7.760846686	6.798391982
"ASCRP000338"	6.549186578	6.568464567	6.669136793	6.600703848	6.463861453	6.779718494	6.897120842	7.106390135	6.602833479	6.66396605	6.459012014
"ASCRP000340"	6.877990632	6.743701097	6.709503663	6.581674953	6.683513829	6.957778429	6.959286622	6.850933627	6.302377734	9.051231436	6.973666092
"ASCRP000341"	6.122520418	6.011607485	6.257854265	6.649003117	6.098521142	6.359922376	5.895937186	6.002111836	6.795657002	5.696509621	5.179171247
"ASCRP000343"	12.20581599	12.11545684	12.7664805	11.73564666	12.37287279	11.47045168	11.00119676	11.48755048	10.30170951	5.320978302	8.660514529
"ASCRP000347"	7.286816388	7.397681042	7.427286578	7.391286141	7.250437572	7.243387457	7.591545181	7.542979545	7.156208758	6.875949567	7.830034659
"ASCRP000348"	6.03461313	6.071694732	6.301808474	6.024961535	6.248349316	6.206605484	6.208377798	6.218174365	6.429361717	5.846697169	5.723315814
"ASCRP000350"	6.133611002	6.416974077	6.062840017	6.273305081	6.457943681	6.06185947	6.268621307	6.321461356	6.147864057	5.615576647	6.033200186
"ASCRP000351"	6.950069712	6.862366447	7.072703083	7.644794187	6.631591418	7.310634366	6.876083775	6.829939168	7.446599053	7.680361669	6.467330273
"ASCRP000352"	5.751216641	5.519696365	5.53779538	5.972172542	5.512335315	5.629902974	5.835976686	6.209762899	5.716689303	8.692045422	5.576191807
"ASCRP000354"	9.259652272	9.475072585	8.937991563	8.336992766	9.69232098	9.087921814	8.527914793	8.826987278	8.558257815	7.367962419	7.933109937
"ASCRP000355"	5.680553311	5.722974668	5.871759354	6.072057998	5.479353086	5.69088597	5.677502475	5.802525785	6.071353166	5.968879661	5.727392228
"ASCRP000356"	6.354248014	6.404620873	6.499644794	6.556421795	6.580150475	6.410935	6.778690394	6.62106278	6.097685501	7.585240119	6.814348589
"ASCRP000357"	5.300154616	5.139406869	5.028868833	5.265066229	5.072353907	5.376484515	5.275740221	5.227643397	5.247188902	4.892639015	4.894939318
"ASCRP000360"	6.080744103	6.286456122	6.074104186	6.037701791	6.483266506	6.536859882	6.424764765	6.428382941	5.877446584	5.600708948	5.935247918
"ASCRP000365"	5.798728441	5.786771433	6.035066276	6.176929449	5.879821822	5.805592325	5.800090295	5.857059634	6.193348976	5.677210747	6.415689852
"ASCRP000367"	5.478483065	5.597024297	5.634412398	5.122999091	5.502814296	5.672862361	5.784980146	5.695663734	5.237225373	5.194184467	5.499392177
"ASCRP000370"	8.966321396	8.859997923	9.421626542	9.541852572	8.583584689	9.019090162	8.873436739	8.849525838	8.963892433	7.833297407	9.40154517
"ASCRP000371"	8.824184377	8.67787014	8.965767401	9.237890709	8.917541514	8.867186319	9.119860691	9.039861022	8.719303081	9.294160874	8.944631944
"ASCRP000372"	9.233816983	9.263599604	9.030144255	7.884288227	8.631495559	9.560158704	9.36922862	9.107291516	7.856458021	5.930842942	9.431066904
"ASCRP000374"	7.682112897	7.953117051	7.62807703	7.514616782	7.358672979	7.805141875	8.147199212	7.992216402	7.47434587	7.806036776	7.894403737
"ASCRP000375"	5.91525767	5.84748603	6.098437433	5.94759718	5.808568189	5.665633164	5.750584584	5.757812092	5.579228813	5.370314044	6.235798963
"ASCRP000379"	6.502572154	6.786994484	6.864851905	7.367948924	6.710090018	6.900869131	6.716274775	6.844151284	7.615640797	7.160792432	6.871776464
"ASCRP000380"	6.375538741	6.188668785	6.213579012	5.786106494	6.067650816	6.162759018	6.270705313	6.26515103	5.915624873	5.846378372	6.345123128
"ASCRP000381"	5.490407056	5.328935968	5.8724648	5.280553327	5.529681382	5.504064896	4.929666904	5.140056641	5.273576342	5.193143095	4.821809352
"ASCRP000383"	9.204180584	8.954803278	9.656076739	9.397061085	10.22258691	8.425921147	7.24481272	8.171326793	7.778763171	5.357661488	11.28163456
"ASCRP000384"	11.1017896	10.85289836	11.42965738	11.31212815	9.811744135	10.56874527	10.03675915	10.11060782	10.96507872	10.31806017	12.17384502
"ASCRP000385"	12.52423324	12.39091957	13.178747	11.95404061	12.85894579	12.34391819	11.73731314	12.19773347	11.09492347	6.090384577	11.02256304
"ASCRP000386"	7.581332938	7.608574767	7.623565332	7.113193815	7.510046681	7.565014131	7.659186358	7.646371275	6.72166401	5.809623989	7.679532493
"ASCRP000389"	13.57358744	13.1711774	14.14415021	13.08795994	13.78386354	12.74543215	12.51813387	13.08325636	12.43417739	6.306754781	10.9542009
"ASCRP000390"	12.64432178	12.4033553	13.01420931	11.82173528	12.6445004	12.01764471	11.63549545	11.94067303	11.00953568	9.62830524	10.4371546
"ASCRP000391"	10.46290066	10.41033695	10.59899948	10.50370765	10.46108906	9.859200787	10.28384557	10.29663851	9.836715244	11.06075608	11.11396094
"ASCRP000393"	5.303192476	5.742276771	5.291222289	5.156886161	5.743561257	5.386913387	5.023641665	5.114921985	5.493003671	4.75970846	5.110639664
"ASCRP000394"	7.920599197	8.078463172	7.985343492	7.856394326	7.909268801	7.911052764	8.051578676	8.06554652	7.638637819	7.256045897	8.284887265
"ASCRP000397"	5.837787179	5.660855231	6.089335805	6.161269003	5.988916662	6.148365151	5.595595114	5.69967512	6.061265862	6.355716012	6.816669853
"ASCRP000398"	6.307419099	6.278766704	6.285544508	6.80128222	7.058302269	6.353392342	6.73603677	6.835105269	6.984735641	6.239293735	6.01595554
"ASCRP000399"	7.963237301	7.955032012	8.167364152	8.36341883	7.71547849	8.11381396	8.206261793	8.20101638	8.320559244	8.603376752	8.236499435
"ASCRP000401"	6.10244789	6.162607333	6.174852377	6.181489699	6.058675088	6.28388392	6.109973647	6.156051943	5.898206163	6.041907234	6.567224815
"ASCRP000407"	6.746900821	6.7085867	7.102254138	7.230757068	7.096332027	6.796610965	6.600769153	6.760088639	6.632007452	6.404374629	7.692923064
"ASCRP000408"	8.769887578	8.196966204	8.906058829	10.47072047	8.647280621	7.651211108	10.21364265	9.642610765	9.205583157	13.88836248	9.38916106
"ASCRP000410"	5.559142509	5.567217014	5.759312677	5.800994691	5.248544943	5.804608978	5.687304579	5.680246745	5.358707281	5.465780949	4.917219489
"ASCRP000411"	7.715274121	7.629033914	7.925202118	7.869985904	7.764022683	7.695278782	8.175688327	7.846223431	7.637674452	8.284915252	8.202873441
"ASCRP000412"	5.216489283	5.295976821	5.468213205	5.428110837	5.025663889	5.054346822	5.23217533	5.152675793	5.15114002	5.684735058	5.541128054
"ASCRP000414"	6.946495126	6.965470664	7.121553	7.220751908	7.166599696	7.073893144	7.166676031	7.146859849	6.873946193	6.660111177	7.625960636
"ASCRP000417"	8.680822123	8.678018264	8.587958023	8.233909715	8.381884687	8.641172755	8.989614439	8.900155057	8.055153307	8.228891013	8.330427609
"ASCRP000418"	6.83831295	6.678997884	6.661081309	6.723886799	6.318360041	6.764996966	6.967481794	6.887989615	6.505513533	7.215676454	7.057913866
"ASCRP000419"	5.782418153	5.941489045	5.822497754	5.562144046	5.843327	5.861081734	6.149523887	6.213320268	5.331409663	5.494636601	5.965888181
"ASCRP000421"	6.142685957	6.257954839	6.196409721	5.60865172	6.036724149	6.11545835	6.509678164	6.321589649	5.271385346	5.107808323	6.024655653
"ASCRP000422"	5.90323249	5.671471703	6.033715061	5.824226929	6.230362754	5.925255476	5.526892864	5.690963129	6.069241494	5.47452519	7.29733805
"ASCRP000423"	10.39010378	10.23371226	10.3817752	9.530887018	9.954627254	10.07699703	10.05956555	10.10635845	8.977713503	6.542299424	10.39884999
"ASCRP000424"	7.759022194	7.683422282	7.962448994	7.188237053	7.792424268	7.458679	7.558523516	7.604727092	7.060128058	6.499294491	7.944120519
"ASCRP000425"	7.008243052	7.204337468	6.952240896	6.713653382	6.850181612	6.973339818	7.265820869	7.298109759	6.538866568	6.938808464	7.0649092
"ASCRP000427"	6.529816455	6.409024176	6.539505169	6.160749877	6.496869291	5.9289699	6.125814545	6.300780896	5.676852392	6.073434193	6.383904024
"ASCRP000428"	5.403618996	5.685356501	5.761270319	5.335151854	5.819962271	5.556236743	5.731714451	5.784599728	5.22468877	6.314840971	5.787602534
"ASCRP000429"	7.767173409	7.713758622	7.974866305	8.03947289	7.492555918	7.72482047	7.727555341	7.754150746	7.690761683	7.413648654	7.774159143
"ASCRP000430"	5.974552641	6.144607957	5.917233836	6.063167219	6.164856832	6.436280395	5.963532488	5.9649224	6.620015491	5.638775549	5.34700591
"ASCRP000431"	6.076830864	6.353813855	6.064624261	5.857313341	6.273639736	6.397155856	5.847019663	6.0382995	6.745329591	5.749527733	4.908519445
"ASCRP000432"	6.697182448	6.368155627	6.61251137	6.903570426	6.405828738	6.290228456	6.469801932	6.418469562	6.618317431	6.978972915	7.162966907
"ASCRP000434"	5.923769981	6.076035947	5.870456803	5.89545737	6.546022453	5.921734541	5.347068849	5.694767967	5.885361285	5.012506575	5.205790935
"ASCRP000435"	9.293270485	9.234672251	9.487898401	9.442676748	9.080955021	9.266492907	9.533760768	9.443042582	9.2896662	10.20976043	9.80452413
"ASCRP000438"	6.499058328	6.591438075	6.538601787	6.428578328	7.158954386	7.054652363	6.28700197	6.531905432	7.168050667	5.987882016	6.167498476
"ASCRP000440"	5.351644011	5.519975681	5.335209785	4.9738139	5.278325872	5.545709302	5.25622247	5.216394904	5.360389	4.872725727	4.777529562
"ASCRP000441"	7.237341298	7.455175655	7.367812316	6.906050369	7.274084359	7.386590952	7.334169737	7.452647192	6.776860693	6.054672881	7.825983904
"ASCRP000442"	5.702937428	5.857936002	5.591812141	5.345302144	5.493303395	5.74581322	5.958848838	5.935287587	5.309415708	5.070417849	5.301408788
"ASCRP000443"	12.33408828	12.60716591	12.25987795	12.11657246	12.43746106	12.16086264	13.25098853	13.18577737	12.1925464	12.35019918	12.10205007
"ASCRP000446"	6.530431989	6.373800106	6.800902753	7.527346	6.558980441	6.750363617	5.897154674	5.971821882	7.196445217	6.524239073	6.013586977
"ASCRP000448"	7.266032527	7.224241736	7.450921565	7.54393253	7.180989288	7.452200936	7.482579742	7.480630197	7.12330221	7.270038495	7.093231175
"ASCRP000450"	5.28487589	5.25382672	5.225405389	5.352152739	5.033365817	5.121729082	5.147764891	5.254287009	5.266967083	5.647804081	5.118585001
"ASCRP000458"	6.97139145	7.101935686	7.051913103	7.118118465	7.229666892	6.974535161	7.08093486	7.065390805	7.102328507	6.943664989	7.026051852
"ASCRP000459"	8.722398497	8.674978658	8.972395778	9.090855281	8.708882443	8.530743821	8.779371549	8.717398924	8.613545069	9.163403684	9.932709926
"ASCRP000460"	7.055043778	7.025009595	6.776691558	7.046008508	7.145263499	6.993012109	7.174325577	7.248972857	6.95827771	8.741213808	6.768406449
"ASCRP000461"	5.464843622	5.593072651	5.742120676	5.585005094	5.491029697	5.583092188	5.66951849	5.730870809	5.381655547	5.359818245	5.76339954
"ASCRP000462"	7.941863189	8.373912973	7.60553441	7.857182617	8.942136532	8.764638179	7.423887939	7.811178676	9.171682739	6.073896122	6.583268227
"ASCRP000463"	8.044847882	7.893448452	8.185711608	8.36419598	7.985895828	7.775983958	8.18544367	8.148462906	8.078121165	9.08159475	8.557154628
"ASCRP000465"	6.864340135	6.815242329	6.64294332	6.663815955	6.514343343	7.004233392	6.873152463	6.826957409	6.481458747	6.446697876	6.705251002
"ASCRP000466"	5.309208979	5.294437066	5.498729931	5.851091377	5.880995627	5.250091018	5.407860958	5.410563432	5.479344486	5.854290869	5.945301636
"ASCRP000473"	8.9829745	9.202762451	8.921594272	9.103914778	9.133719646	8.996708743	9.441576798	9.339710577	8.563594171	9.403271009	8.839742706
"ASCRP000474"	9.35788878	9.243723961	9.301638048	8.779558308	9.028366196	9.307329979	9.26240099	9.244354429	8.488996328	8.798125451	9.060773759
"ASCRP000475"	9.033631749	8.968157566	8.510521706	7.518902914	8.645712494	8.871971439	9.211647551	9.090915642	7.505450449	8.988405353	8.493234152
"ASCRP000476"	5.009991269	5.063356614	5.086193791	5.24398061	5.112695699	5.098116826	5.445832193	5.306426231	5.160397854	6.610000856	5.704902775
"ASCRP000478"	5.471747686	5.371181279	5.809873812	5.463542731	5.686594937	5.40439413	5.318507189	5.385924857	5.54403722	5.95320494	6.748568824
"ASCRP000479"	6.760840253	6.924348657	7.05273463	7.323486077	7.563654701	6.705313874	6.882985009	6.879796702	7.146869558	7.008498224	7.903782876
"ASCRP000480"	11.91881328	11.83335444	11.92074533	12.33934855	12.12264634	11.83064931	12.09721625	12.02543493	11.65828586	12.50262862	13.32119929
"ASCRP000481"	6.579897037	6.507673234	6.642898399	6.934498907	6.541711639	6.236135342	6.653618993	6.590335694	6.391155932	7.218032907	7.333635088
"ASCRP000484"	5.520228659	5.63825038	5.406602212	5.456719561	5.279533345	5.248517814	5.40712341	5.473262772	5.445160069	7.795315951	4.901450985
"ASCRP000489"	5.560195391	5.810392648	5.720186546	5.957878709	5.722079694	5.649561793	5.644786153	5.710750009	5.616620164	5.65765758	6.639009837
"ASCRP000493"	5.93626752	6.054944418	6.287444211	6.413268617	5.800902762	5.90583297	5.983699452	5.933557911	6.135916586	7.360290964	6.58898539
"ASCRP000494"	6.837594395	6.908715099	6.792951927	6.633699265	7.853603219	7.299911124	6.061112283	6.336013438	7.976037526	5.328618154	6.419867996
"ASCRP000496"	5.46333343	5.488087017	5.420781621	5.657679354	5.301429529	5.670116767	5.610050131	5.553323415	5.413241816	5.862705744	4.864300273
"ASCRP000497"	5.596115309	5.597917213	5.542693548	5.544425619	5.36458277	5.654093741	5.805806356	5.837837624	5.860139345	6.361421356	5.120119652
"ASCRP000498"	9.546480259	9.373332467	9.872339138	9.975700024	9.201364657	9.274790251	9.602676224	9.536138508	9.560561412	10.87504556	10.36208534
"ASCRP000499"	5.444159824	5.447159867	5.307278991	5.459285274	4.920372773	5.282057736	5.396129824	5.305272259	5.172620072	5.98709763	5.381237798
"ASCRP000500"	7.773587729	7.516730456	7.93861853	7.93682706	8.069098414	7.354420102	7.046868962	7.35390057	7.297603579	6.395313265	8.728409784
"ASCRP000501"	5.379961338	5.483894636	5.493423957	5.69411115	5.119541197	5.68922861	5.721031576	5.650295483	5.317952649	5.88863564	5.070082442
"ASCRP000502"	7.96405458	7.817031664	7.91774597	8.100347174	7.584340466	7.87953367	8.105697963	7.993747703	7.549840644	7.100284055	7.754905954
"ASCRP000503"	6.30085158	5.880732264	5.604766171	6.083684846	6.434494655	5.847168021	6.02640024	6.137627292	5.636864776	8.510156893	5.386264641
"ASCRP000504"	6.330717959	6.22487754	5.99385422	6.3918191	6.319869125	5.974765252	6.402171299	6.283960198	6.170859101	7.483866112	6.312632186
"ASCRP000505"	5.377278462	5.312245856	5.700858239	5.450026567	5.104615751	5.365455625	5.668829944	5.501883778	5.350407743	5.482536988	5.262305939
"ASCRP000507"	6.792783	6.400007806	6.628184366	7.089968586	6.132913037	6.657785167	6.815711254	6.705613544	6.567734533	6.861859834	6.606308626
"ASCRP000509"	5.145934511	5.358015449	5.484303954	5.353518082	5.102005517	5.184128771	5.308014456	5.369007852	5.096830252	5.354493768	5.394113736
"ASCRP000512"	7.793037957	7.425343108	7.553855829	7.574273129	7.34886225	7.385113602	7.599064829	7.554762361	7.221289487	7.028310746	7.824476495
"ASCRP000513"	5.850142301	6.072870404	5.755472346	5.81610581	5.75251231	5.734466536	5.91659833	5.964022608	5.486001455	5.551346054	5.82157751
"ASCRP000524"	5.651252594	5.422905354	5.700334782	5.83120936	5.901140323	5.63923358	5.548945777	5.652344515	5.603511437	5.578341313	5.581397106
"ASCRP000526"	7.497046022	7.734837042	7.24248723	7.243496559	8.332156959	8.015121555	6.757734503	7.073861641	8.3526608	5.714012911	5.811810578
"ASCRP000528"	5.324420207	5.296884874	5.14432779	5.093490581	5.350009344	5.245361696	5.323423419	5.327076666	5.350407743	5.203357144	5.005224792
"ASCRP000529"	11.54776252	11.46644752	11.43566403	11.45542472	11.26026036	11.31082522	11.77983988	11.71569579	11.29154856	11.24186327	11.80765102
"ASCRP000530"	5.407457034	5.493934708	5.478402581	5.803738446	5.354915013	5.262675841	5.343427907	5.256222117	5.624535654	5.680875959	6.329199679
"ASCRP000535"	9.833614699	9.607891812	10.19612306	9.015446781	9.324468028	9.213797045	8.988406167	9.12170748	8.993344342	6.469709789	8.878034234
"ASCRP000536"	7.716907923	7.762678391	7.776046377	7.921247231	8.176740771	8.209267471	7.042434674	7.278490651	8.455510961	6.020309975	6.35432587
"ASCRP000538"	5.470074045	5.369083727	5.453091437	5.346632015	5.066937576	5.492717791	5.69860497	5.543086347	5.232953655	6.250561368	5.783377868
"ASCRP000539"	5.414604984	5.58054119	5.557134665	5.688205076	5.310578256	5.466382055	5.561529469	5.531640673	5.320671655	5.883800933	5.801963442
"ASCRP000546"	6.589339002	6.674740723	6.836749515	6.679458132	6.602918373	6.525053919	6.603188561	6.671124254	6.661040401	6.414488797	7.112505414
"ASCRP000547"	6.222239513	6.004578158	6.188327899	5.893510295	6.342149461	6.025257269	6.030237263	6.134553782	5.67079572	5.425119368	6.363507551
"ASCRP000548"	5.706436715	5.759949798	5.721439869	5.683772204	5.546244695	5.858905092	6.107691446	5.972062722	5.849143229	5.6573749	5.797207411
"ASCRP000549"	5.787309738	6.732455804	5.220724082	9.673303912	10.28900707	6.280087308	8.827948455	9.23058753	9.969949287	8.379387525	5.136515622
"ASCRP000557"	7.139355782	7.071917217	7.035378316	7.210092867	6.812885111	6.643704866	6.973048096	6.857253485	6.802220863	8.091208958	7.986829493
"ASCRP000561"	8.158517844	7.974301718	8.172724265	7.848138972	8.127160097	7.878884557	8.042329507	8.072220535	7.53942327	7.140359865	8.32723939
"ASCRP000562"	7.066533451	7.856311902	6.115102924	5.775883504	8.625702338	6.98723783	5.674073459	6.353795831	7.051276151	5.112983471	5.334432488
"ASCRP000564"	7.422562606	7.425395898	7.782894139	7.553705012	7.275353241	7.507812868	7.532341818	7.443743679	7.464498878	7.256619021	7.618590138
"ASCRP000565"	5.219451596	5.260831551	5.525874318	5.587913941	5.185489467	5.369526352	5.558937097	5.515111891	5.423267203	7.034611976	5.395505894
"ASCRP000566"	9.442542107	9.055393808	9.079329103	8.992689027	8.892774057	8.813432339	9.181129234	9.030165794	8.778126541	9.558789282	9.303531358
"ASCRP000568"	5.467449119	5.51842534	5.700147659	5.831053592	5.309269235	5.694301358	5.752240973	5.750015946	5.591333587	5.835835803	5.004279802
"ASCRP000569"	5.76184972	5.719730711	6.083096219	6.071825235	5.931955886	5.848451974	5.924921339	5.927771883	5.755138113	5.543632652	6.133382013
"ASCRP000570"	5.367828631	5.26168399	5.270879565	6.099740525	6.513746387	5.365783908	5.861474219	5.94774211	6.325302298	6.251586534	5.357891055
"ASCRP000573"	6.344527168	6.298008474	6.407230235	6.514438509	6.376025126	6.068286326	6.316952209	6.295933593	5.973410559	6.638583397	6.666203792
"ASCRP000574"	5.574955525	5.742012217	5.855815988	5.4583357	6.111158952	5.896830469	5.915272132	5.879518342	5.341909636	5.18132617	5.524344126
"ASCRP000575"	6.386230298	6.342959669	6.389865311	6.560617639	5.989973826	6.300363865	6.624121529	6.596872996	6.142023487	8.002302239	6.99359545
"ASCRP000577"	6.923462881	7.089363744	6.953849427	6.053974373	6.811826638	7.008191056	7.066915977	7.035390205	6.078968554	5.381694235	7.007072438
"ASCRP000578"	6.043969198	6.221820905	6.023864877	6.111632775	5.895357186	6.101263301	6.426766451	6.297612166	6.635101775	7.463903671	6.286261947
"ASCRP000580"	11.58582165	11.51833013	11.50209927	11.22704036	11.34537907	11.42010595	11.46144491	11.40696631	11.04121364	9.443359733	11.98508788
"ASCRP000581"	10.98719374	10.97794624	11.22061792	10.94371289	10.97082986	10.75032027	10.91960758	10.93343185	10.66607395	9.877723209	11.59866381
"ASCRP000584"	6.840061089	6.808385004	6.841916612	7.238088158	6.761297546	6.562600983	6.87580317	6.878535541	6.768409678	7.274590177	7.278441788
"ASCRP000591"	9.687627865	9.638325156	10.03461636	10.56624031	8.942291687	9.787208037	10.38914847	10.11511721	10.65389846	13.67290115	8.817413365
"ASCRP000594"	7.230403021	6.969675083	7.519695711	7.701411944	6.939992863	7.08111217	7.32789237	7.152389754	7.459404673	8.485150694	7.949497013
"ASCRP000595"	5.26555734	5.12495172	5.00676543	5.15229251	4.888826794	5.391937751	5.304328998	5.367981944	4.949344657	5.341394429	4.681512462
"ASCRP000596"	8.892546233	9.100518115	8.855763203	8.809932201	9.163082016	8.925839122	8.976681273	9.005298698	8.715738678	8.320685592	8.346419896
"ASCRP000597"	7.674175342	7.536088975	7.469102138	7.278806038	7.146462084	7.425187131	7.718588713	7.611405592	6.757760395	6.504527541	8.096257526
"ASCRP000598"	8.878947052	8.798341175	8.812084185	8.506297477	8.788195972	9.188896204	9.108108643	9.141911191	8.405891902	9.258047454	8.81144369
"ASCRP000599"	6.100037815	5.74906034	6.153612006	6.327646123	5.918728161	5.899693057	5.888571847	5.862256055	6.105612332	6.519774585	6.252674885
"ASCRP000601"	9.406588222	9.300883612	9.119171761	8.461255327	9.263399667	8.94560146	9.151720186	9.18470266	8.019731823	7.265687305	8.919166529
"ASCRP000604"	5.459496271	4.856649293	5.905670142	5.74312759	5.008567038	5.810141057	5.203908235	5.270219263	5.33431477	5.311153139	5.221910387
"ASCRP000610"	8.881569628	8.950786258	8.786603503	8.717032249	8.61364403	8.787798388	9.203779857	9.066227676	8.277556129	8.054077364	8.684999293
"ASCRP000611"	11.7111985	11.50172804	11.76331429	12.32041662	11.38891695	11.60947487	12.06902812	11.84830247	11.74019551	13.29061983	12.16108916
"ASCRP000614"	6.389298736	6.073002381	7.049769785	7.573250881	5.769383621	6.176149287	6.845898841	6.570313303	7.084222396	8.583069011	6.131360217
"ASCRP000615"	7.437219177	7.281821403	7.832550195	8.312151149	6.74733802	7.588957766	7.839641793	7.602173047	7.903458543	9.495039259	7.177666224
"ASCRP000617"	6.521454652	6.436659892	6.725474874	6.760013309	6.245757733	6.48991843	6.566583022	6.557367476	6.705728793	6.558217344	6.687064425
"ASCRP000618"	5.91822034	6.359692462	5.569589306	5.742269815	7.025610767	6.342272135	5.542026051	5.769334494	6.341088674	5.02117787	4.977668722
"ASCRP000624"	12.20402176	11.9054716	12.51842279	13.54100545	11.58666753	11.96437349	13.27064968	12.77915206	12.75174929	15.47532394	12.25158115
"ASCRP000625"	6.448843893	6.35708375	6.035664926	6.112279092	5.869718975	6.210065815	6.412905783	6.371499793	5.73464104	6.268612187	6.484526068
"ASCRP000626"	6.083788856	6.553958454	6.301041334	6.263822465	6.081247705	6.129315044	6.20298477	6.268768041	6.105669713	6.217213898	7.054997433
"ASCRP000627"	7.116325222	7.008114779	6.881041546	7.386202832	7.013473667	7.041253167	6.692593354	6.744477754	7.128482627	6.389312654	6.534724855
"ASCRP000633"	5.400377833	5.105184511	5.441118394	5.521539496	5.108210512	5.248951073	5.204193912	5.387592538	5.486047208	5.324488528	5.147371265
"ASCRP000636"	5.508541963	5.589443193	5.479887113	5.40311918	5.353539788	5.504395035	5.669512819	5.439847799	5.3704374	5.479962259	5.215737505
"ASCRP000638"	5.432221139	5.242020325	6.048123088	6.092395941	5.21068247	5.497173154	4.98690013	5.144836059	5.941008246	5.086396126	7.006730953
"ASCRP000639"	6.172066019	5.957874225	6.029090614	6.367606632	5.768187836	5.838692613	6.125984891	6.071995611	6.094546388	8.48527006	6.094758035
"ASCRP000640"	6.194543851	6.221063331	6.032881273	5.547001726	5.849475141	6.344719568	6.135068121	6.126980419	5.666730493	4.938285933	6.032448946
"ASCRP000641"	6.43828672	6.649913312	6.384547704	6.455925629	6.447272104	6.366965395	6.750644036	6.653511164	6.30139944	7.023508662	6.458025263
"ASCRP000644"	5.211579187	5.179262977	5.558454227	5.480734119	5.226232622	5.230732345	5.325815424	5.194420497	5.302442886	5.238489237	5.413114133
"ASCRP000645"	9.643320901	9.822413564	9.557571718	8.821783004	9.258846078	9.319707745	9.504616525	9.443038463	8.633484436	7.479115101	9.941336704
"ASCRP000650"	7.896194635	7.9279963	6.69370476	7.026860702	6.651320304	6.636223296	6.733682622	6.760186384	6.352702988	8.644932922	6.944141931
"ASCRP000657"	7.521768798	7.7830481	6.947625566	6.376871657	6.850579203	7.623533073	8.171810814	7.829945511	6.333560743	5.934468309	6.830145584
"ASCRP000658"	7.25725944	7.375604722	7.418150819	6.875139901	7.380542534	7.388189817	7.532465215	7.677234158	6.823575497	5.632799168	7.376419516
"ASCRP000659"	5.075839204	4.853821304	5.313984215	5.418664927	5.226387197	5.379381707	5.095505868	5.115102293	5.234740912	7.460221594	5.413114133
"ASCRP000660"	6.514456693	6.213068902	7.289051169	7.350603839	6.259382376	6.632515927	6.572646179	6.478522923	7.960133986	7.201589588	6.610188153
"ASCRP000661"	6.31248174	6.203704633	6.7917031	7.188776737	5.853175437	6.44500917	6.212289269	6.192178382	7.914097174	7.016434868	6.852046429
"ASCRP000666"	5.418440338	5.499404261	5.673019951	5.720860251	5.796522219	5.491946084	5.542843095	5.55851463	5.47226748	5.246168976	6.115577389
"ASCRP000667"	6.000814553	5.799031232	5.75367528	5.970642449	5.75032103	6.091414495	5.788025206	5.840893655	5.527909584	5.070417849	5.59902026
"ASCRP000678"	5.164509163	5.259117866	5.486041356	5.587346666	5.101559328	5.441310957	5.358588537	5.485274029	5.57173418	5.118582748	5.120502768
"ASCRP000680"	6.174985596	5.995190565	6.104508959	6.035650981	5.847561787	5.895155278	6.232526001	6.173886411	5.956583586	6.227398482	6.257160865
"ASCRP000687"	5.679360964	5.67152046	5.836888052	6.125015047	5.454166852	5.739756211	5.742651446	5.855094357	5.775365132	5.785861881	5.57026232
"ASCRP000689"	9.260040683	9.709930891	9.141714623	9.29595383	11.1637615	9.724651921	7.925443766	8.878663351	8.90160666	5.673618066	10.75378463
"ASCRP000693"	4.989992677	5.212710345	5.1922838	5.347673651	5.202816717	5.091487727	5.374978214	5.22192613	5.410303553	6.977291462	5.519158091
"ASCRP000695"	6.491171449	6.756794799	6.503341624	6.786241093	6.45557516	6.708659936	6.402107192	6.473790887	6.773100227	7.277345221	6.265899968
"ASCRP000706"	6.299986757	6.366735222	6.329809242	6.533563304	5.887818152	5.998158465	5.564586369	5.659699726	9.788460287	5.853846952	5.904576333
"ASCRP000708"	5.332642276	5.455133024	5.249327156	5.508194907	5.325825046	5.449306188	5.487155519	5.5139363	5.338059655	5.20181905	5.482989662
"ASCRP000709"	6.136398609	6.172568015	6.87463444	6.352286899	6.004906939	5.969563452	6.490348084	6.378286182	6.080201656	7.000159764	6.970054246
"ASCRP000712"	5.715520044	5.71058553	5.975203617	6.159744595	5.57835115	5.744735485	5.812624347	5.884945043	5.694815278	6.172313144	5.804162957
"ASCRP000713"	5.712629789	5.943195534	5.632859341	5.598167847	5.76293211	6.151780869	6.15565915	6.163468931	5.909404676	5.591776525	5.653972643
"ASCRP000714"	7.921476146	7.936627949	8.164055017	8.421626167	7.629137193	8.202322598	7.999915588	7.91743919	8.519053766	8.400673911	8.102449564
"ASCRP000716"	5.403875205	5.152458245	5.127745797	5.227164679	5.11914221	5.192377631	5.455684561	5.328502258	5.718350624	6.5697034	4.820366569
"ASCRP000717"	6.839080088	6.767048334	6.716396269	7.61999878	7.032649521	6.981728389	7.475723476	7.393343428	6.786575423	10.0833062	6.637919278
"ASCRP000719"	10.72997253	10.56376693	11.00680681	11.19781824	10.28886097	10.44877849	10.62628911	10.59162415	11.01838371	12.52307799	11.07318557
"ASCRP000720"	5.853253987	5.566948422	5.778860412	5.510187776	6.448947817	5.324550098	5.386787629	5.729049986	5.242336872	4.850021105	4.856127858
"ASCRP000724"	5.250850487	5.366879132	5.509761928	5.484496071	5.163265207	5.617121782	5.905875857	5.717595153	5.193352527	5.274312489	4.957656306
"ASCRP000727"	5.987944189	6.145013601	5.929308325	5.972093515	6.447302926	5.830416311	5.548603516	5.619632485	5.885899718	5.543486834	5.931965373
"ASCRP000729"	6.374599792	6.245621867	6.177228728	5.620022686	5.789159001	6.410508533	6.429934873	6.391265105	6.150721351	5.613327961	5.859806407
"ASCRP000734"	5.674831334	5.981479374	5.785101851	5.795766259	5.917417517	5.968049452	5.770500145	5.790260789	5.879356568	5.826894786	6.479720778
"ASCRP000735"	6.489693359	6.537946018	6.676444615	6.810634877	6.312679957	6.73958408	6.814807259	6.683932551	7.000522645	7.056215898	6.600197415
"ASCRP000736"	8.421785686	8.383674165	8.419752449	8.206601324	8.415258506	8.180254431	8.32369464	8.395981589	7.654315603	7.762934492	8.512173733
"ASCRP000737"	6.129357434	6.096532056	6.050085609	6.141552524	6.226969411	6.0098309	6.386711716	6.335285682	5.862539656	6.174176904	6.08314554
"ASCRP000738"	6.576716699	6.570811519	6.646838629	6.694374502	6.51040842	6.515396255	6.622033889	6.643593194	6.498570695	7.587262034	7.220198702
"ASCRP000741"	8.872900857	8.660053784	9.197151693	9.243674542	8.297466295	8.424262486	8.486229542	8.486878191	9.27855241	10.19932142	10.05529108
"ASCRP000742"	5.977958966	5.974369491	5.9756835	5.712640174	6.052428613	6.229298813	5.491450726	5.685423921	5.995441753	4.921234318	5.70150845
"ASCRP000745"	6.805309253	6.635160079	6.997050476	6.94699669	6.574994015	6.679073001	6.655867353	6.662014498	7.155844625	8.053298283	7.289643419
"ASCRP000746"	5.347242302	5.382825682	5.28192427	5.184813956	5.353439463	5.466281442	5.413041056	5.223977627	5.52224515	5.102635498	5.486600364
"ASCRP000751"	5.662692625	5.477282041	5.476215941	5.374717609	5.106392146	5.61574322	5.816569537	5.758554417	5.251713196	6.613217474	5.364378541
"ASCRP000752"	13.81386978	13.88517623	13.63490934	12.65429917	13.10127292	13.73087325	13.84624178	13.79968635	12.5952822	9.678891451	13.87500214
"ASCRP000755"	6.466828601	6.501886513	6.58994628	6.491313385	6.160525893	6.43974159	6.709218362	6.721761499	6.310234736	6.129463193	6.718946438
"ASCRP000756"	6.354090401	6.280558988	6.509742294	6.383344616	6.089709792	6.436920246	6.62294475	6.558619882	6.202390553	5.967998773	6.509181352
"ASCRP000758"	7.85217295	7.768865065	7.879678795	7.731257293	7.429082884	7.922168183	8.03447834	7.957313698	7.66544033	8.824482825	7.324926418
"ASCRP000759"	6.229750443	6.171319347	6.360766138	6.678071167	5.883871145	6.143668875	6.526849218	6.415253401	6.239950779	8.79171454	5.683782688
"ASCRP000760"	15.07293219	15.31683433	14.64436452	14.13003821	14.68329727	15.18437493	15.35769186	15.08887352	13.9207727	12.96071551	14.00481617
"ASCRP000767"	6.978962253	6.754717002	6.868469594	6.527092846	6.769172438	6.727138517	6.775151975	6.716125501	6.55620568	6.13892114	6.236560121
"ASCRP000768"	6.836032553	6.320688907	6.176663319	5.724923671	6.155570034	6.715781187	6.596452461	6.603005839	6.040101531	7.695774081	5.992875781
"ASCRP000770"	7.122274613	7.319609159	7.18811782	6.022812017	6.977312829	7.114287229	7.062405457	7.067759435	6.228249635	5.041616851	7.197022425
"ASCRP000772"	5.853942161	6.030743423	5.981420507	6.02554699	5.750918457	5.751548237	6.231214961	6.025307271	5.79627795	5.918157571	6.319554359
"ASCRP000773"	6.750577181	6.408760707	6.884618282	6.917521807	6.49794609	6.415542964	6.593598926	6.447538725	6.489598663	6.863370281	7.08427116
"ASCRP000774"	6.624623755	6.115079031	6.866383576	7.692910794	5.599564609	6.326839309	6.535624732	6.410337127	7.324795146	8.661593463	6.30532028
"ASCRP000775"	5.567476076	5.48587018	5.606967297	5.692550193	5.4797579	5.579602761	5.787710411	5.677582944	6.291156554	6.615788032	5.82678866
"ASCRP000776"	10.85123053	10.46621405	10.70276104	11.08655539	10.49537215	10.58139822	10.96077583	10.83799261	10.73042689	12.03374154	10.83936231
"ASCRP000779"	12.91481606	13.07362953	12.30243086	13.5599122	14.09572212	13.1063723	12.21098171	12.82113781	13.64467957	11.22447263	11.24636325
"ASCRP000781"	6.360860562	6.541215672	6.252068277	6.112234828	6.591021259	7.037172423	6.441131346	6.531374279	6.889199243	5.447759183	5.746357449
"ASCRP000787"	7.329434703	7.181890235	7.076452776	7.264975902	7.088001353	7.027788688	7.444756548	7.307519722	6.731803957	7.320420725	7.495700572
"ASCRP000788"	7.806588193	7.705727871	7.929773276	7.953612938	7.529295544	7.734081	8.018797686	7.947063893	7.496506638	7.207802277	7.966219352
"ASCRP000789"	8.439296374	8.377662127	8.677327364	9.120557785	8.413467398	8.160730279	8.790226365	8.663027045	8.535408384	10.40541246	9.522972659
"ASCRP000791"	6.520200479	6.551831072	6.249836867	5.839526856	6.438060635	6.365696131	6.416707982	6.551315369	6.023862348	5.318509801	5.996166531
"ASCRP000792"	5.607081697	5.4558816	6.078336177	6.131420653	5.785740981	5.427175242	5.353758629	5.429460971	5.692016272	6.009240941	6.838514859
"ASCRP000793"	5.003561832	5.346387677	5.028039751	5.242441033	4.909853724	5.082565597	5.443989888	5.498419899	4.91904258	5.297486683	4.974322086
"ASCRP000794"	9.183945807	9.268263207	9.259789701	9.426919943	9.254110566	9.433229362	9.003034745	9.117265758	9.501201748	9.013135993	8.70038442
"ASCRP000795"	8.150186436	8.137528775	8.220206476	7.989998343	8.170820311	8.608976365	8.001082801	8.002476101	8.942296642	7.86257937	7.585124631
"ASCRP000796"	6.600011594	6.543856377	6.728060615	6.805869458	6.188705479	7.148982024	6.802683989	6.56856124	6.920827629	6.474793077	6.011439513
"ASCRP000799"	6.035966833	6.095267568	6.082989332	6.100759887	5.829467329	6.150789203	6.168418696	6.195792895	5.546314633	6.04891318	6.227821018
"ASCRP000803"	7.942126616	7.805175498	8.108670726	8.322805629	7.547224895	8.002733164	7.846712586	7.94325817	7.962504178	7.681438219	7.831827822
"ASCRP000804"	6.861502624	6.867622853	7.276908895	7.585135314	6.87269933	6.969797156	7.209442737	7.126516392	7.388494129	8.63380138	7.178329864
"ASCRP000805"	7.832255555	7.616469919	7.692963367	8.108185942	7.343777167	7.713781063	7.820576811	7.724227277	7.821545476	8.614736769	7.276678463
"ASCRP000807"	5.444537332	5.462387617	5.398637314	5.222429568	5.746951787	5.192826139	5.517348294	5.373735314	5.176129928	5.538323181	5.814353039
"ASCRP000808"	7.92505415	8.245693447	8.065119505	7.555227742	7.839658796	8.180132693	8.463610351	8.408812432	7.461751653	6.765232104	7.718560363
"ASCRP000809"	6.939367009	6.769599285	6.960712633	7.245107273	7.12249293	6.682135632	6.826038193	6.909487405	6.556091475	8.724944916	7.552338749
"ASCRP000812"	5.012173646	5.04309273	5.331386136	5.504885504	5.004228955	5.097575316	5.212590671	5.160525493	5.158813567	6.783188372	5.037505655
"ASCRP000813"	5.59011731	5.552771845	5.64232945	5.778242076	5.287264003	5.709080128	5.62228454	5.653127074	5.551122746	5.366435232	5.587400226
"ASCRP000816"	8.159419215	7.664455742	8.084479475	8.552087417	7.370313722	7.760708386	7.69521883	7.60821477	10.95699975	8.389140163	8.228893006
"ASCRP000818"	8.925968295	8.720709477	9.471271432	9.706424182	8.668391047	8.656183685	8.997257386	8.979842416	9.524780587	11.1048099	9.699721025
"ASCRP000821"	12.57841004	12.17736181	12.57573612	12.59061026	11.82356805	12.49458343	12.70262813	12.52135414	12.22189815	12.31791808	12.66309456
"ASCRP000822"	6.280578744	6.21113398	6.38475779	6.225874731	6.070410715	6.224391097	6.474481936	6.459594088	5.582288387	6.223007616	6.300361229
"ASCRP000823"	7.354280816	7.526835444	7.063378629	6.321145356	7.242130558	7.566789629	7.587409392	7.481244181	6.611303984	5.388322849	6.959524104
"ASCRP000826"	5.427614089	5.450398813	5.519913768	5.295107782	5.847967425	5.281689325	5.511303739	5.474518529	5.258034682	4.930176504	5.87171198
"ASCRP000828"	10.83992977	10.85534282	11.17954464	10.53244888	10.8978212	10.64452337	10.61481306	10.7783236	10.00027763	8.785165206	11.70137674
"ASCRP000830"	7.711763707	7.517269909	7.571221474	7.755231688	7.792212505	7.421911953	7.880574404	7.825277177	7.402506748	8.019333433	8.218628548
"ASCRP000832"	7.581691845	7.767911593	7.58284408	7.245643913	7.531727451	7.632395927	7.669812077	7.523207644	6.985622346	6.482704695	7.476737569
"ASCRP000833"	7.023429888	6.924957675	6.654166815	6.720872022	6.564181989	6.925661969	7.396010357	7.128778406	6.668211197	9.052270754	7.1414671
"ASCRP000836"	6.568667762	5.699659721	7.129951835	7.029052063	5.406961512	6.612471985	6.209294224	6.154140748	6.796698975	7.237319103	5.180739622
"ASCRP000837"	6.441505965	6.622004085	6.221299453	5.596709554	6.045109894	6.815483513	6.632908548	6.558937652	5.349921534	4.870894796	6.153351563
"ASCRP000844"	5.590790814	5.845563537	5.670770355	5.086250848	5.662948567	5.631310913	5.828941641	5.799758251	5.429777624	4.834740407	5.543186591
"ASCRP000846"	5.36087884	5.588809171	5.500383716	5.498496832	5.170415709	5.448397377	5.679767737	5.856957895	5.243283578	5.142668981	5.112420258
"ASCRP000847"	6.04227366	5.840030057	6.150422181	6.136922679	5.635907462	5.896477403	5.697481563	5.809655176	5.666318006	7.199794023	5.90921068
"ASCRP000848"	5.499630243	5.172610153	5.391750078	5.170764124	5.071691003	5.38516617	5.118016423	5.235787968	5.132943329	4.923441599	5.324289834
"ASCRP000849"	5.507479143	5.557207634	5.949886509	5.878321143	5.460442285	5.949474571	5.744304824	5.781888035	5.657180583	5.446469408	5.535920307
"ASCRP000852"	5.919540116	5.644947243	5.308380888	5.396768165	5.055788282	5.185118007	5.196992955	5.126266588	5.00823749	6.308034338	5.497224688
"ASCRP000853"	5.938304115	6.107364826	5.902134055	5.81093248	6.202250309	6.189432709	6.090635408	6.082238077	5.757811105	5.713638232	5.292855602
"ASCRP000854"	5.607743456	5.717947615	5.818418855	6.241801208	5.408351356	5.95540473	6.267756332	5.855703958	5.98989662	6.644129709	5.844056543
"ASCRP000856"	5.89630308	5.849593219	6.069941089	6.008791138	5.787221008	5.802428075	5.960214414	5.958379777	5.861654934	6.034012381	6.204257692
"ASCRP000859"	6.540402787	6.610273614	6.659754708	6.587951618	6.887393184	6.648036508	6.787639268	6.828320172	6.394937011	7.536003808	6.677671631
"ASCRP000860"	6.702355921	6.607889868	6.959375835	6.882205241	7.088565303	6.879221723	6.987111758	7.126836615	6.7920786	8.020936044	7.197837863
"ASCRP000861"	6.985656337	7.031968758	7.218962423	6.892020859	7.054510575	6.938445931	6.919721507	6.992725438	6.33561504	5.696631941	7.3645876
"ASCRP000862"	5.430122056	5.311023868	5.303274632	5.330911352	5.212987431	5.391490273	5.332944626	5.405767963	5.232936283	4.87652079	5.145665877
"ASCRP000871"	6.268098088	6.427440376	6.358659269	6.136402753	6.316463003	6.066472907	6.387280321	6.491815404	6.364362487	6.154909366	6.835202387
"ASCRP000875"	10.90925909	10.62260755	11.00045331	11.19451527	10.64043665	10.40768382	10.5547433	10.48074783	10.9890812	9.937032816	11.18989234
"ASCRP000877"	5.314108773	5.525159336	5.367844841	5.448676527	5.399497567	5.47412091	5.428161533	5.525171082	5.117352301	5.165086798	5.077119236
"ASCRP000880"	8.323961982	8.007657051	8.08513081	8.155174535	8.465256542	7.472817295	7.402290807	7.74531546	7.653539141	9.487664458	8.371302847
"ASCRP000881"	8.669150464	8.956663031	8.283460952	7.81050996	9.318329339	8.676019968	8.005623109	8.22321694	8.136241816	6.876481659	7.210920646
"ASCRP000882"	5.323804031	5.496937356	5.413700615	5.352848362	5.755788476	5.713153166	5.529907534	5.524936024	5.964334399	5.207363243	5.016641664
"ASCRP000889"	8.983363146	8.989519499	8.938391142	8.70204607	8.672346092	8.956858419	9.240388909	9.081256045	8.503982063	8.25497298	8.704307257
"ASCRP000890"	12.60979944	12.38499118	12.25621413	12.68196903	11.91965433	12.61630815	12.67985147	12.38570451	12.52640695	13.06613649	12.30012042
"ASCRP000892"	6.226619552	6.453211986	6.190941599	6.319420361	6.376006349	6.214868739	6.368138201	6.298695954	5.893289085	7.288171018	6.250844498
"ASCRP000893"	5.566741294	5.463728357	5.341542096	5.597624701	5.466010696	5.478644943	5.667732462	5.63010127	5.227954132	5.271572266	5.113865896
"ASCRP000894"	5.370049222	5.55517894	5.289705077	5.415151958	5.670616465	5.760197391	5.61422482	5.506367273	5.383640639	5.390074994	5.679440296
"ASCRP000899"	6.33408251	6.611260787	6.184158016	5.700114773	6.861045175	6.500423966	5.85494502	6.147398536	6.852518748	5.185579678	5.489603
"ASCRP000906"	7.180185021	7.200446576	7.465195596	8.016571431	6.863305121	7.132867429	7.319088933	7.287715234	7.909456074	8.833635775	7.780596568
"ASCRP000909"	7.494769075	7.632234807	7.329023878	6.596869028	7.357628549	7.875109423	7.821381738	7.67520122	6.793247213	5.679188818	7.453034638
"ASCRP000910"	6.58079031	6.46873294	6.460213857	6.16499198	6.225198646	6.680945707	6.566503589	6.429315772	5.727404643	5.303444667	5.844992256
"ASCRP000911"	6.286380399	6.256290962	6.302707216	6.188221449	6.609652072	6.141965997	6.51127991	6.48952754	5.916959437	5.690183906	6.806762099
"ASCRP000914"	12.31718709	12.41083424	12.18932088	11.35913029	12.15775949	12.27540487	12.3988315	12.33553406	11.2213873	7.802712601	12.2394742
"ASCRP000915"	5.273500141	5.366053571	5.295876704	5.581334187	5.194850224	5.308967098	5.387107006	5.441145528	5.336563657	5.251357978	5.262095399
"ASCRP000917"	5.082952379	4.889265622	5.563354458	5.4465184	5.016551137	5.710981288	5.337201685	5.500680621	5.675911803	5.235559801	5.423821608
"ASCRP000921"	11.16033834	11.10221928	11.01193861	11.01174048	10.82384956	10.94925894	11.53068853	11.30346161	10.37431403	10.59989054	11.22211369
"ASCRP000922"	8.800394828	8.384336711	8.570204251	8.563162906	8.50852905	8.312347539	8.476573716	8.50319984	7.992722221	9.111961831	8.164145538
"ASCRP000924"	5.628721427	5.666029086	5.931027604	5.942980779	5.765374742	5.612112469	5.933091123	5.659216963	5.457511093	6.095678669	6.650498531
"ASCRP000929"	6.664044462	6.316902268	6.325593735	6.859466289	6.66539953	6.322776549	6.751308874	6.677726569	6.33774037	8.277694862	6.635547476
"ASCRP000933"	5.990306799	5.894890862	5.774708277	5.916989456	5.936236828	5.932642125	5.906398689	5.880283379	5.481213318	7.734583601	5.843043408
"ASCRP000935"	5.233129076	5.372742456	5.234294458	5.303602573	5.153630141	5.303905211	5.43190853	5.485731612	5.178384041	5.747461989	5.117821654
"ASCRP000942"	8.481020259	8.127730669	8.305565721	8.454196749	8.466752223	8.138248375	8.271293376	8.285647203	7.91175776	8.044283608	8.641978973
"ASCRP000945"	6.450957893	6.5890669	6.608436833	6.340083205	6.521286012	6.486396377	6.907717269	6.718337846	6.489986634	6.82755994	7.194535582
"ASCRP000946"	5.14342895	5.376685568	5.41874216	5.708594107	5.196428995	5.42787403	5.402162182	5.521894055	5.045427105	6.953231414	5.67910928
"ASCRP000949"	6.461025613	6.559678185	6.51747225	6.445781228	6.229853544	6.555968394	6.834017614	6.656176554	6.160090944	7.868248888	6.819092443
"ASCRP000950"	7.607351747	7.407034948	7.619682912	7.192220269	7.259678037	7.265058855	7.425138256	7.441941471	7.418010708	8.739083628	6.570247107
"ASCRP000958"	9.19770667	9.372996054	8.758588363	7.567152897	8.383756925	9.484382549	9.27129984	9.175572277	7.281235598	6.004674221	8.388726503
"ASCRP000959"	5.308242524	5.439415629	5.676558884	5.657456439	5.217263044	5.639631318	5.556382928	5.625007449	5.347611911	5.315092659	5.784799555
"ASCRP000961"	6.825088875	6.978550415	6.7382135	6.142849855	6.540785593	6.903800494	6.871854221	6.84088682	6.58393997	5.429234664	5.974487971
"ASCRP000963"	5.161121999	5.05482018	5.378558226	5.339003912	5.211617211	5.143175074	5.151324584	5.158078354	5.244206292	5.586703205	5.458772078
"ASCRP000964"	9.669355597	9.664906229	9.686595319	9.501982757	9.194795136	9.613627242	9.834539285	9.707537103	9.19200668	9.882158828	9.706897928
"ASCRP000969"	9.232260558	9.652978563	9.301528151	9.050840923	9.041710833	9.488792177	10.04397147	9.902784247	8.885869912	8.512497478	9.469640424
"ASCRP000975"	6.092633079	5.847692839	6.009924982	6.007211953	6.063852553	6.203223963	6.077227612	6.016753226	6.285274398	6.239949221	5.806143199
"ASCRP000976"	6.556931845	6.528565906	6.551204679	6.685291153	6.432968902	6.475137409	6.719987393	6.629608878	6.560215169	6.554497454	6.364696179
"ASCRP000979"	8.264458767	8.175293253	8.337116791	9.225075491	7.584891545	7.80482257	8.471452148	7.93152847	8.497174145	11.88381438	8.113618555
"ASCRP000980"	4.966722311	5.034726483	5.285993359	5.498636484	4.71399804	5.006769122	5.130022472	5.098005121	6.079690694	6.335183235	5.096651754
"ASCRP000981"	7.596977766	7.82004919	7.265838672	7.664071124	8.027488455	8.522198617	7.682082562	7.778621723	8.364177088	7.051797165	6.411460698
"ASCRP000984"	5.576154986	5.556123583	5.47098133	5.407630658	5.400869744	5.755859174	5.912862198	5.819755574	5.715974006	5.604127111	5.318892165
"ASCRP000985"	5.567121978	5.714569698	5.666759813	5.953732876	5.253437766	5.37990298	5.679654532	5.738020995	5.75361712	6.472288935	5.974630927
"ASCRP000987"	6.315266151	6.346079733	6.79772821	7.048336716	6.262154984	6.401742984	6.602240267	6.512360409	7.18907039	8.101752528	7.490953747
"ASCRP000988"	6.012221289	6.052305657	6.41796933	6.301059481	6.238803641	5.834550352	5.698755651	5.990603542	6.285971338	5.757133999	7.08374554
"ASCRP000989"	5.872624798	5.922752033	5.957543849	6.24176016	5.707346177	5.930827764	6.072016174	6.048230816	5.91614416	5.813397976	5.960359922
"ASCRP000990"	7.297347329	7.35997815	7.412937989	7.444996166	7.393702664	7.583419027	7.101815216	7.235054906	7.522585757	6.417516665	7.01749118
"ASCRP000991"	5.955946346	5.861320115	5.84900654	5.570402325	5.834400278	5.518143827	5.723275605	5.724495921	5.698542322	6.437134453	6.01543254
"ASCRP000994"	9.815240871	9.966913315	9.53074967	8.968397271	9.445069221	9.733213176	10.02949063	9.970226761	8.528705154	8.170025491	9.732058
"ASCRP000995"	5.69705128	5.582337012	5.711799112	5.716787727	5.764163355	5.309950071	5.407919213	5.608279724	5.620523978	5.510797305	6.131762319
"ASCRP000997"	8.651563268	8.186381271	8.575112766	8.930307981	8.113885499	8.230549466	8.612822275	8.465026938	8.413887469	9.604496595	8.890597726
"ASCRP000998"	5.949968063	5.921715243	6.118401815	6.022333666	5.946398542	5.808529536	6.083921089	6.018004005	5.848283432	5.61930979	5.923559799
"ASCRP000999"	6.699032907	6.725011566	6.889206064	6.600512236	6.386215035	6.885515618	6.830120244	6.769242828	6.277126222	6.387796179	6.336097677
"ASCRP001000"	6.391349778	6.397895251	6.515346966	6.181978427	5.883203253	6.509986877	6.393163108	6.349947193	6.008440748	6.285868538	6.126306638
"ASCRP001003"	6.193757297	6.411157118	6.217769826	5.781635963	6.013535704	6.426694801	6.577691523	6.504375305	5.398133468	4.951186399	5.950151085
"ASCRP001004"	6.03416367	6.220824029	5.93708142	5.417826298	6.308654009	6.202881729	6.217052171	6.073727476	5.456403268	5.143055824	5.648229372
"ASCRP001005"	7.290607508	7.317520324	7.787250738	8.151628851	8.706465261	7.188730862	6.397951515	6.856362509	12.00281786	5.937079302	10.24493147
"ASCRP001006"	7.069204645	7.097144446	7.704538647	6.886942927	8.736776808	6.999720022	5.96524969	6.794732421	11.81444781	5.290125672	10.29118838
"ASCRP001007"	7.850823295	7.978409944	8.426436766	8.53984141	8.092590418	7.894762309	8.091736703	8.177057416	13.2773582	8.264295514	8.640945913
"ASCRP001008"	6.300147444	6.154903552	6.492276477	6.494075704	6.185482697	6.050986572	6.219428204	6.283776014	6.437937652	6.785781386	7.250006701
"ASCRP001009"	7.837707604	7.655509352	7.574043443	7.436131028	7.756894439	8.2537886	7.564845725	7.555213247	8.614215557	6.744751561	6.798125893
"ASCRP001014"	7.340413131	7.133725472	7.307342852	7.21247992	6.971926762	7.385644942	7.617780793	7.376375391	6.845520903	9.276420764	8.174594342
"ASCRP001015"	8.371583478	8.278362095	8.368249811	8.148135865	7.929895231	8.446443764	8.348543944	8.327771886	8.080970652	8.021875274	8.272145537
"ASCRP001017"	5.997968034	5.545271463	5.974733378	5.67083963	6.334234184	5.742688816	6.051391962	5.826412986	5.858744192	5.456788128	6.595197818
"ASCRP001018"	5.911123476	5.911807739	6.04073694	6.093448886	5.898101043	5.940580888	6.42117889	6.205845259	5.958644986	6.556039807	6.527358113
"ASCRP001020"	10.49955079	10.14623089	11.02207306	11.72972965	9.788992562	10.24221033	11.19871718	10.87930458	11.27923535	14.30592246	10.94088222
"ASCRP001021"	5.310637639	5.34589103	4.800685301	5.085164183	5.320136213	6.107815299	5.328936863	5.398166729	5.891937534	5.361355447	4.565473752
"ASCRP001023"	5.310722919	5.329420588	5.103505947	4.935782918	5.244843538	5.435136462	5.532300166	5.535306104	4.930427841	4.943143135	5.432135308
"ASCRP001025"	5.327949978	5.292037959	5.440416023	5.616902301	5.253299653	5.191604715	5.459541757	5.372503841	5.347611911	6.397318698	5.435038157
"ASCRP001029"	8.484123736	8.621791997	8.255646882	7.777249688	8.40905034	8.466868083	8.865934801	8.790638382	8.440620608	7.219486199	9.095266788
"ASCRP001030"	5.343638067	5.416551291	5.527065231	5.339630942	5.219359363	5.408405296	5.256837788	5.379647843	5.851009809	5.06017106	5.6110436
"ASCRP001031"	5.772438871	6.04675234	5.393857961	5.691755862	5.265257328	5.813924459	6.351473193	6.26787246	5.596918221	6.54744222	5.599198824
"ASCRP001033"	5.660935956	5.794564568	5.930048756	6.064281046	5.578901926	5.890425482	5.974460268	5.983821308	5.747792171	5.808226572	5.244216031
"ASCRP001034"	7.208023962	7.973195865	6.750062759	8.000573374	9.314400643	7.924796898	7.216973482	7.716201263	8.578771911	6.375664698	5.715292179
"ASCRP001038"	5.169003082	5.371571434	5.341358146	5.435515461	5.655955427	5.354805723	5.219516363	5.328398313	5.639624557	5.509149905	5.194802738
"ASCRP001039"	5.751052634	5.756395317	5.903582145	6.137281844	5.678885564	5.831982519	5.53610238	5.651400353	6.248078682	6.221385851	5.468543527
"ASCRP001040"	5.776703364	5.795632833	5.785402337	6.037412011	5.675311233	5.826970066	5.478490063	5.544550172	5.824187032	7.20923939	5.583839428
"ASCRP001041"	5.626100193	5.520936345	5.618775708	5.702572579	5.497403493	5.383040405	5.379743659	5.506725867	5.879948199	5.883908777	5.450911596
"ASCRP001042"	5.23014035	5.791717936	5.35459124	5.60455008	5.140414441	5.334440761	5.653553167	5.428863444	5.550635711	6.949688514	5.693976301
"ASCRP001043"	5.522762265	5.609951522	5.790318665	5.717735302	5.674147066	5.914155054	5.323717155	5.431033517	6.04258216	5.06594661	4.790551357
"ASCRP001044"	6.251140193	6.41246508	6.251276945	6.042430742	6.273001951	6.466827295	6.583022141	6.498112066	6.054353453	5.558753491	6.167114297
"ASCRP001048"	10.79944757	10.48743895	10.63586569	10.85984554	10.96877496	10.23896633	10.7637096	10.75698628	10.43044762	10.73728887	11.42647967
"ASCRP001049"	11.43217785	11.70702629	10.63221712	10.11527958	10.46357079	11.21537852	12.13442925	11.96549236	9.890130337	9.417525345	10.83992581
"ASCRP001051"	5.619592787	5.686876835	5.486041356	5.186896772	5.358673992	5.796633128	5.844642674	5.837383011	5.200773456	7.21404795	5.541374184
"ASCRP001052"	6.072938154	6.335570126	5.939923425	5.404544161	5.788708361	6.370229617	6.61971493	6.451233031	5.58069563	5.166945332	5.64867275
"ASCRP001053"	7.074304558	7.090423485	6.632364881	6.835997632	6.703601757	6.626737037	7.057217834	6.83979051	7.594450976	8.699024907	6.961612775
"ASCRP001058"	6.9226559	6.872633345	7.113432174	7.170719352	6.555437553	6.952666438	6.95496827	6.864993111	7.460998363	7.584950561	7.144068288
"ASCRP001059"	10.8731909	10.42238908	11.60505223	12.33441046	10.44815948	10.63400577	10.94645673	10.8996734	12.35525961	13.95911334	11.88939553
"ASCRP001061"	5.927803	5.894619295	6.326350399	6.903254949	5.612098639	6.166210215	5.656328742	5.617454608	7.026533623	6.038060762	5.95512457
"ASCRP001062"	5.538865511	5.185919878	5.626781612	6.058316329	5.619645322	5.451781669	5.355196562	5.434089831	6.146446348	7.296386862	5.370888399
"ASCRP001065"	7.894350701	7.872528525	7.996161097	8.046100552	7.931526441	7.70677966	7.901612895	7.968422518	7.929909018	7.196035045	8.936838612
"ASCRP001067"	6.374449786	6.526280982	6.64572025	6.66470666	6.28610306	6.568788712	6.366152327	6.46970375	6.682286492	6.091559	6.111130791
"ASCRP001069"	7.273399335	7.323066546	5.506982058	6.891358509	5.470500148	5.725797803	5.898739024	6.246726433	5.242325923	9.307482485	5.559858772
"ASCRP001070"	10.48871139	10.09152476	10.8925095	11.40783963	9.850966564	10.68979765	10.848899	10.62208943	10.87257431	12.84509029	10.75624425
"ASCRP001071"	5.702326421	6.170285295	5.600383645	5.497232134	5.787495549	5.788912348	5.841330282	5.762232628	5.431499399	5.800117936	5.433932587
"ASCRP001076"	5.734809371	5.960916925	5.789056037	6.154577918	5.673526487	6.040711745	6.162775489	6.068319921	6.056525909	6.984684882	5.290327962
"ASCRP001078"	5.214122722	5.247594774	4.984222556	5.361814064	4.896594276	5.13340219	5.142041732	5.087385068	5.450892913	5.474251976	4.647978329
"ASCRP001080"	6.369253198	6.32887535	6.303576484	6.322784242	6.13091937	6.005163245	6.231498253	6.344435334	6.065676119	6.272009127	6.645240552
"ASCRP001081"	5.294807152	5.243504314	5.415662135	5.620215618	5.436689298	5.256393683	5.387824344	5.434693003	5.294630739	5.497111556	5.764976533
"ASCRP001083"	5.247252519	5.289623427	5.183241096	5.46600699	4.729342877	4.97148576	5.176435202	5.146082244	5.174524694	7.150278824	5.868854568
"ASCRP001087"	7.098865829	6.670730869	7.164336902	7.456229626	6.762659019	6.839689639	7.031954608	6.966113004	7.354603928	7.616840205	7.867224066
"ASCRP001088"	7.305140273	7.203954081	7.700117581	8.013612484	7.139313636	7.427663573	7.536275452	7.54280856	7.962149625	8.183450283	7.676201051
"ASCRP001089"	6.081659468	5.999175272	6.528451568	6.052771337	5.615311033	6.369993859	5.982444316	6.084770699	6.268971878	5.918906947	6.259939891
"ASCRP001093"	8.896600067	9.458256932	7.048796654	10.73279778	10.41036289	8.341915893	7.093760014	8.091340615	8.938584965	6.054374199	6.649090643
"ASCRP001094"	6.067296864	6.154087365	6.083876603	7.142795859	6.013472917	6.299877753	5.961680112	6.005541195	6.500129912	6.220777415	5.791727335
"ASCRP001100"	6.542759197	6.338443285	6.685517179	6.518808833	6.672289507	6.470317489	6.510245732	6.770178676	6.772014521	6.337684433	7.471946325
"ASCRP001102"	5.777369373	5.807638377	5.64128624	5.480765235	5.516634043	5.923339498	5.891997355	5.937554369	5.383669233	5.240517636	5.559849735
"ASCRP001105"	6.999791156	6.617204442	7.820262086	8.349985861	6.143348153	6.884125099	6.399505357	6.40655189	8.373902757	6.441610062	7.980952375
"ASCRP001106"	7.55011929	7.474934094	7.8214348	8.033519237	7.238406535	7.633286464	7.753904152	7.694776372	7.803859768	7.327820143	8.152148856
"ASCRP001108"	7.16850236	7.026287913	7.106381506	7.136807971	6.796178926	7.275505957	7.238076847	7.220716611	7.038958772	6.566869261	6.728464797
"ASCRP001109"	6.645315736	6.728149522	6.774417742	6.155411816	6.544300386	6.582218999	6.787289178	7.251139497	6.226152808	5.189698207	6.92787873
"ASCRP001110"	5.345503089	5.327283394	5.291163711	5.136600497	5.564231397	5.285009856	5.666694157	5.457485632	5.174524694	5.277893589	5.262305939
"ASCRP001111"	8.152306707	7.775053871	8.39117865	7.711657494	8.082349823	7.463852328	7.339993557	7.620833271	7.574258534	6.345696042	7.57887294
"ASCRP001114"	6.92112957	6.943536532	7.072354355	6.950620881	6.589684581	7.067966195	7.174488669	7.137548452	6.988005763	6.892058522	6.620132749
"ASCRP001122"	9.244825272	9.307440227	9.502880314	8.625215079	9.793942527	9.584078089	8.547084038	8.981416175	10.67758522	5.757545401	8.221938025
"ASCRP001124"	9.805326639	9.686704742	9.862234444	10.11330756	9.318355498	9.534631688	9.982629094	9.845662165	9.43034382	10.99758878	9.965553251
"ASCRP001125"	10.46164646	10.12196177	10.51360617	11.24862978	10.01192535	10.10715732	10.70457856	10.51812757	10.28800423	11.798292	10.44095353
"ASCRP001128"	9.615199468	9.573843632	9.468345438	8.723465798	9.179418788	9.328366061	9.465342248	9.455796422	8.530075017	7.488879592	9.174759074
"ASCRP001130"	7.005466673	6.816618026	6.937190529	7.16513866	7.069656057	6.724018551	7.019109537	6.996678225	6.725381723	8.460877113	7.345054513
"ASCRP001131"	5.288168691	5.222720459	5.73601647	5.851141685	5.256484197	5.289584671	5.340532826	5.536739863	5.513880923	5.633912419	5.46970036
"ASCRP001133"	7.081309453	7.307012429	7.421452602	6.814132233	6.824579275	7.792491401	7.354633518	7.165021988	8.352104701	6.787727629	7.576389998
"ASCRP001139"	5.421326699	5.429353557	5.557135716	5.465292532	5.349992178	5.584116884	5.70329786	5.721721962	5.707044216	5.685276465	5.770834608
"ASCRP001141"	5.753264865	5.544377612	5.670156113	5.956604688	5.748144584	5.594771226	5.816666273	5.79486498	5.68109731	7.77309275	5.699887473
"ASCRP001144"	5.740788381	5.512878419	6.102805518	5.993572699	5.599641073	5.802262284	5.601219946	5.671197547	6.059536486	6.698530772	6.15266134
"ASCRP001149"	5.989429469	6.018390359	5.98718923	6.132308579	5.829620975	5.960122555	6.544115547	6.162148756	5.977949643	6.592799929	6.45748324
"ASCRP001154"	5.293693796	5.019850676	5.37197043	5.448454666	5.173184998	5.165361101	5.203288209	5.148928299	5.423703231	6.658747782	5.377517746
"ASCRP001161"	5.494250634	5.266121652	5.62134791	5.648725543	5.80363897	5.320498035	5.435962161	5.558037036	5.454071129	5.866163558	6.092304427
"ASCRP001162"	6.361827761	6.099925426	6.437158265	6.599480386	6.434664334	6.341873182	6.512525055	6.381982449	6.494884597	6.222967397	6.82792165
"ASCRP001164"	7.349782416	6.975561366	5.593609592	6.146857204	5.311497726	5.776433993	5.576506796	5.602929742	7.873898506	7.393741984	5.234894864
"ASCRP001165"	5.034211187	5.229972906	5.272264828	5.294327585	5.089134302	5.233607392	5.501650918	5.263662823	5.286221508	5.194985858	5.330390775
"ASCRP001173"	6.149617282	6.47637371	5.989698999	5.948348457	7.775836336	6.296300394	5.756143374	6.141787604	6.496590994	5.635118096	5.568275205
"ASCRP001174"	7.492317918	7.522428079	7.195868686	6.332100876	7.23897954	7.466769886	7.767222857	7.483567234	6.39705508	6.955101746	6.997343638
"ASCRP001176"	7.738804716	8.092379108	7.431679589	7.66300018	8.232852826	8.614431347	7.833448911	7.86700481	8.752635782	7.83258215	6.50445652
"ASCRP001179"	7.921300623	7.69837203	7.880057107	7.321693592	7.642417968	7.851755953	7.946343809	7.743647528	7.074300695	6.422498239	7.385458363
"ASCRP001180"	8.522023423	8.553082223	8.407152443	7.890086097	8.531219406	8.521366067	8.591922323	8.602353778	7.994381955	7.378652936	8.868977843
"ASCRP001182"	8.642714498	8.793256198	8.730475072	8.112113618	8.602372488	8.576692559	8.603423731	8.589246523	7.971887459	6.799096441	9.02815002
"ASCRP001183"	5.706599639	5.714493421	5.626918822	5.780108278	5.680822536	5.38059775	5.568882132	5.5529563	5.461206674	5.63456633	5.590864516
"ASCRP001184"	6.079521708	6.307743361	6.013480302	5.760054557	6.051288584	6.456866123	6.695405828	6.576008149	5.847085942	6.5442724	5.286778954
"ASCRP001186"	5.269073854	5.298764628	5.061578741	5.274469269	4.883071394	5.161173416	5.295891617	5.275225348	5.290703068	5.287839515	4.997127383
"ASCRP001189"	7.267969723	7.131848675	7.611721429	7.775583345	6.421889251	7.538631906	6.791187793	6.617042615	7.964980343	7.822561348	6.027197973
"ASCRP001192"	5.842160221	5.680119416	6.098828804	5.662474265	5.623646318	5.838571866	5.795167069	5.759158036	5.740344428	5.717079577	5.838207616
"ASCRP001194"	5.38913172	5.176952296	5.33238676	5.565262836	5.346904277	5.483105743	5.422332923	5.439647686	5.316812308	5.733961392	5.147371265
"ASCRP001195"	9.936619749	9.994109419	9.881431147	9.713131565	9.661830532	9.78722771	10.11568812	10.01626673	9.227604147	9.594208554	9.857733991
"ASCRP001196"	6.647316947	7.233551993	5.399993384	5.614595849	5.703198839	5.806687156	5.266950107	5.304769633	6.069880589	5.111813369	5.101446705
"ASCRP001197"	5.30729689	5.231873865	5.312037285	5.545777034	5.307481628	5.260247454	5.477317243	5.359650582	5.334897876	8.582859663	5.997671778
"ASCRP001201"	6.986993907	7.149630314	7.088645197	7.487614651	7.089785827	7.44044906	6.909538894	6.998346866	7.39355637	6.874520047	6.112020111
"ASCRP001203"	5.876781795	5.875529978	5.955604453	6.195746971	6.019620148	6.058735585	5.859719051	5.806765078	6.179105565	6.023999623	5.849491167
"ASCRP001206"	9.887683047	10.10771484	9.585449354	9.233115044	10.35069752	9.817978076	9.247848871	9.457430463	9.332574074	8.86018457	8.733724303
"ASCRP001208"	5.682686849	5.869107396	5.406070439	5.637815786	5.024851977	5.164019277	5.418061151	5.33759028	5.295772651	5.475764131	5.556517355
"ASCRP001209"	6.039165606	6.117543968	6.089276971	5.903014188	6.009130773	6.194905847	6.370988677	6.310067584	5.752605449	5.707775324	6.104269205
"ASCRP001210"	7.518478885	7.206113892	7.223249732	7.179239723	6.797064706	6.977307598	7.155615703	7.158615374	7.011668425	7.662321169	7.097483522
"ASCRP001214"	8.386768855	8.473455194	8.432292331	7.843418481	8.239502307	8.249657022	8.49651879	8.401701724	7.428406612	6.113732457	8.255422925
"ASCRP001216"	5.759203165	5.81828146	5.703088644	5.846271165	5.917417517	5.606498847	5.939229624	5.95069391	5.631552875	6.025188034	6.024477803
"ASCRP001219"	10.73915648	10.57575989	11.01505209	11.41548834	10.4187567	10.50892969	10.87178402	10.73751782	10.79613014	11.59658598	11.31077629
"ASCRP001222"	5.797971847	5.908736887	5.955604453	6.294643256	5.837690981	5.926000855	5.868806796	6.019486889	6.124674589	6.211270184	5.614699512
"ASCRP001223"	8.80408511	8.98537043	8.989825264	8.597461814	8.725692529	8.883277437	9.13893265	9.07392699	8.550697856	8.017973813	9.589031562
"ASCRP001224"	12.54681685	13.0168709	11.76820172	11.29996874	13.50759402	13.22866277	11.27288812	12.04753601	12.909638	7.897827435	10.47467269
"ASCRP001225"	8.064212017	7.952285707	8.151647105	8.151788051	7.684353971	8.05338389	8.243925556	8.107197886	7.848389535	7.914174232	7.776083697
"ASCRP001226"	6.715437561	6.708308242	6.238186669	5.730366577	6.944887166	6.576285983	5.996748163	6.427593609	5.964619967	5.496247396	5.414596664
"ASCRP001227"	7.527306972	7.533725708	7.53340622	7.645343057	7.271041473	7.482019543	7.935834962	7.816688666	7.300330701	8.40481752	7.841438704
"ASCRP001229"	6.930889583	7.045502346	6.859879794	6.504004582	6.946501559	7.167018431	7.09478417	7.055731994	6.398490909	6.030610225	6.726649548
"ASCRP001231"	5.994472186	5.954562666	5.95450674	5.895123839	5.701246931	5.746290665	6.022138146	5.957941969	5.853452143	5.65899135	6.158122049
"ASCRP001234"	9.652142859	9.404855193	9.278831632	8.813734081	9.093271721	9.358625135	9.466963668	9.426158039	8.758798608	8.287081181	9.09699971
"ASCRP001235"	11.21804396	10.95684158	11.06133668	11.02126517	10.92800806	11.12174614	11.18843134	11.09369308	11.20493889	9.7570159	11.17749523
"ASCRP001236"	8.276034832	8.274845652	8.110138856	7.914606332	7.972200019	8.149407763	8.406811879	8.290836	7.886233696	7.921175918	8.592343377
"ASCRP001237"	5.654223167	5.271148076	5.75367528	5.459371115	5.147357314	5.385396067	5.430104278	5.397629094	5.335828117	7.254751879	5.517835563
"ASCRP001241"	5.495016176	4.639625683	5.740237322	6.55541742	4.863891096	4.8743118	4.803577821	4.726613246	6.650413596	6.782220131	5.259350233
"ASCRP001242"	5.814898238	5.643178796	5.511443346	5.679625009	6.112721786	5.493697205	5.670788448	5.832761545	5.307429092	8.149445694	5.262305939
"ASCRP001245"	5.930162228	5.841138293	6.165896266	6.313777897	5.680901943	5.804438729	5.726876956	5.734876095	6.051268416	5.898619127	6.698524271
"ASCRP001246"	6.578061842	6.390065587	6.811282706	6.842612987	6.33976717	6.466198358	6.58599587	6.50223162	6.70513983	6.778669759	7.157621658
"ASCRP001247"	6.536617363	6.248887759	6.64887978	6.273484232	6.278854952	6.204838486	6.379042739	6.464907896	6.225885539	6.074934335	6.772422094
"ASCRP001248"	8.510673326	8.53166146	8.358892979	7.335449727	8.02985025	8.414457989	8.622575249	8.396726298	7.314482214	6.916340949	8.050621303
"ASCRP001249"	8.375724777	8.33221473	8.497282375	8.672804798	7.997987734	8.247665678	8.807133796	8.547174178	8.199156419	10.47575459	8.472942718
"ASCRP001250"	5.414640297	5.176064553	5.93981197	6.694993456	5.443465346	5.335289037	5.502779007	5.442842962	6.197626065	7.458662452	5.436184352
"ASCRP001251"	6.370019558	6.249853859	6.482072961	6.728763581	6.433037119	6.34111782	6.343275648	6.554305784	6.240130487	6.3067174	6.32900723
"ASCRP001252"	6.553273923	6.21395967	6.50301005	6.804015863	6.371091292	6.025658137	6.499956811	6.405152523	6.477463989	7.122287664	6.619119043
"ASCRP001254"	7.512138475	7.173858119	7.663581947	7.698718822	7.760516549	7.329485994	7.332161432	7.39669227	7.545075053	7.884519718	7.875864179
"ASCRP001255"	8.507008302	8.730430702	8.479912356	8.452786938	9.019512339	9.491640865	7.928360837	8.182832244	9.865883832	7.245073152	7.702038461
"ASCRP001256"	7.216983692	7.52066108	7.008752639	6.909420887	8.275552653	8.475130387	6.54370264	6.829233804	8.361063897	5.393011064	6.281070818
"ASCRP001260"	5.505581961	5.47143435	5.582474764	5.826288446	5.273475195	5.471816895	5.644128962	5.763726503	5.470912552	6.249548263	5.431204041
"ASCRP001262"	5.258178795	4.966702169	5.80301066	5.910578469	4.899865067	5.516373013	5.152782695	5.183241096	5.725385241	5.02130283	5.211611021
"ASCRP001263"	5.665995795	6.16708272	5.672065786	5.496749379	5.510819456	5.823979513	6.100794076	5.785156822	5.383640639	5.457621533	5.559464092
"ASCRP001264"	8.552174412	8.772299279	8.490166503	10.30259851	11.10625597	8.84942823	9.516498918	9.987683729	10.85150778	9.281943784	8.156556766
"ASCRP001265"	6.312459844	6.431268126	6.220770008	5.826448312	6.106960416	6.236228887	6.566882242	6.417034242	5.870493548	6.124853586	6.309068384
"ASCRP001266"	6.528798279	6.544688668	6.667380651	6.120785014	6.263333952	6.397393697	6.702630749	6.631951871	5.785805246	6.207384636	6.466664921
"ASCRP001269"	6.252883478	6.201029469	6.261257163	6.528103816	5.746456867	6.335452137	6.372820836	6.353773667	6.442627005	6.606408519	5.813089238
"ASCRP001271"	4.869499638	5.037719212	5.277928515	5.320112858	4.65007978	5.311900741	5.025297437	4.971925533	5.13857368	5.623561295	5.15119001
"ASCRP001272"	6.94002984	6.240078296	8.060857269	6.585810097	6.603187839	7.120365497	6.212710329	6.336023438	7.823712416	5.046370278	8.203892789
"ASCRP001277"	10.00463286	9.463388082	10.31680267	10.84033487	9.347754948	9.944016955	9.637793956	9.601698581	10.5997297	10.95862371	9.883700585
"ASCRP001278"	5.777151227	5.883816923	6.029374891	6.018822557	5.662832511	5.815821244	6.225400794	6.121619537	5.835000584	6.517325833	6.370464314
"ASCRP001279"	6.464183603	6.592389262	6.507009714	6.372176884	6.975699185	6.500504458	6.145868827	6.231789527	6.728844873	5.882472037	6.051737372
"ASCRP001281"	7.416316195	7.22713513	7.375429216	7.570208637	7.441061923	7.130894746	7.472030928	7.484773207	7.197692114	8.203015465	8.160182999
"ASCRP001282"	8.589372312	8.466254785	8.759721814	9.067380288	8.415502773	8.464276686	8.970649483	8.840185293	8.650433429	9.651572099	8.993594965
"ASCRP001283"	8.351967331	8.671235815	7.823449891	7.52256965	7.918326629	8.489544208	9.141683657	8.994924388	7.338386969	6.704164169	8.296150677
"ASCRP001285"	8.395610867	8.298418519	8.739877545	9.042222389	8.251399998	8.275918323	8.753240751	8.656366117	8.735909848	9.766445556	9.024261577
"ASCRP001286"	5.617901609	5.273108197	5.457450513	5.186876183	5.170554489	5.163581094	5.41938133	5.303945698	5.029458342	5.0990851	5.200111504
"ASCRP001289"	7.752129992	7.94418502	8.304770059	8.699085124	8.013366765	7.962194684	8.380520747	8.248599875	8.230303616	9.145790154	8.707419884
"ASCRP001290"	5.276556551	5.447318999	5.491612909	5.240904102	5.381455225	5.181675577	5.488558395	5.396614469	5.118724114	5.447291335	5.620221144
"ASCRP001292"	7.291398142	7.320967966	7.391733385	6.753826888	7.137705771	7.298988978	7.293495187	7.221563709	6.71959176	5.739419829	7.073067056
"ASCRP001293"	7.470109859	7.985682408	6.997513967	6.441731274	6.994106866	7.701320931	8.467642023	8.256506803	6.568251697	5.590568953	7.204981384
"ASCRP001305"	5.395676589	5.418516087	5.261906098	5.318546053	5.241782954	5.245302783	5.449108184	5.489324004	5.327151605	5.010419233	5.086642516
"ASCRP001311"	7.518530602	7.569256761	7.440758202	7.361014499	7.430214417	7.532583437	7.870633919	7.824407455	7.397182702	7.809688611	7.696221896
"ASCRP001312"	8.364188145	8.341352085	8.030184929	7.875673283	8.188872299	8.014407147	8.140354773	8.212939914	7.500366607	8.082717163	7.966728752
"ASCRP001316"	8.614778842	8.663224623	8.831315549	9.02054494	8.610048484	8.562805888	9.019108996	8.941277003	8.615702389	9.062796074	9.104553774
"ASCRP001318"	5.46222152	5.400508039	5.634178654	5.835817575	5.30244486	5.522339545	5.592312477	5.580307147	5.403850739	6.036678069	5.369285633
"ASCRP001322"	5.167862879	5.27815957	5.316770689	5.307520869	5.12865127	5.322789756	5.214251115	5.255149383	5.375275567	5.25083083	5.391304173
"ASCRP001328"	8.600695359	8.638789905	8.840258856	7.929739348	8.510987363	8.4131514	8.486937993	8.492834074	7.804323501	6.311916057	8.472526968
"ASCRP001332"	9.138958095	9.233063011	9.265527524	9.122722766	9.014060256	9.10220191	9.287348075	9.298838077	8.807081395	8.160542913	9.204881576
"ASCRP001333"	5.62944737	5.384072914	5.311659202	5.363091131	5.17057191	5.058401529	5.23257727	5.252641558	5.111488672	6.639358713	5.554066257
"ASCRP001334"	5.709193035	5.66108768	5.928853512	6.060518725	5.529239923	5.697238539	5.739064379	5.744831877	6.010525016	6.988678788	7.060783252
"ASCRP001336"	5.437398713	5.428055777	5.700455811	5.482885871	5.21271601	5.461804534	5.702670669	5.722793508	5.451390227	5.971030752	5.351005376
"ASCRP001340"	8.177075244	8.165506139	8.072063942	7.648788206	7.625386657	8.32449579	8.432001141	8.224731652	7.684396734	6.910100645	8.480457553
"ASCRP001342"	10.38783191	10.52647533	9.872984197	9.601370479	9.807433745	10.14204877	10.70434116	10.61077096	9.160622577	9.532389715	10.0172439
"ASCRP001343"	7.658424078	7.755765358	7.627852694	7.577171395	7.835552862	7.475994879	7.759924062	7.833774859	7.420650379	7.67128104	7.896401169
"ASCRP001350"	6.163757773	6.068191362	6.399694987	6.515289699	6.178179912	6.003656727	6.451656474	6.280498455	6.212420463	6.798119927	6.939461058
"ASCRP001351"	7.114465121	7.169751179	6.936548455	6.893869049	7.252203033	7.207555991	7.075389781	7.21784614	6.980593717	5.938618229	6.660175711
"ASCRP001353"	5.428719338	5.76924843	5.18316457	4.979306749	5.174658568	5.738260769	6.150921884	6.111291243	5.051607826	4.673092303	4.555891435
"ASCRP001355"	7.716628974	7.790895361	7.759547748	7.86230531	7.429580579	7.780376973	8.077707629	7.99392033	7.367276632	7.119839902	8.205273206
"ASCRP001357"	5.794107037	5.692604474	5.758435431	5.655316878	5.92853238	5.634498979	5.592569909	5.796247607	5.751226578	5.471984142	5.710377611
"ASCRP001358"	5.910867731	5.768093509	5.88400075	5.629411457	5.745232421	5.852059907	5.717873854	5.791950643	5.277164372	5.424296451	5.484330193
"ASCRP001359"	6.358561825	6.094675131	6.696691619	8.957448539	9.442981986	6.318177618	8.058300293	8.463137957	9.442198107	7.90022861	7.723652832
"ASCRP001360"	6.038283755	6.324702476	5.939715907	12.0356578	12.6563687	7.223408197	10.67745949	11.32106121	12.62776888	10.96295482	6.876514121
"ASCRP001365"	6.619628776	6.759774603	6.489860486	6.283566516	6.647258184	6.765490874	6.847203534	6.809615098	6.228462636	5.669607653	6.643921195
"ASCRP001368"	7.593227179	7.923277321	7.351264796	7.716098099	7.259621773	8.128570485	7.544448447	7.559136266	8.040941084	7.6985291	7.1384924
"ASCRP001370"	5.889611585	6.166579218	6.091414911	5.768338424	6.511081034	5.9498273	5.610543951	5.7930101	5.844049812	4.88641562	6.691166699
"ASCRP001372"	6.567098624	6.407456163	6.682282319	7.123126851	6.212456814	6.359173665	6.666678458	6.537357861	6.631917733	8.640337654	7.365067704
"ASCRP001373"	7.511197	7.406395827	7.875507313	8.066397572	7.392189802	7.39372179	7.443120906	7.409035595	7.663216982	7.535744863	8.447110949
"ASCRP001374"	8.764438733	8.598365894	9.179897494	9.201450676	8.451265911	8.673971319	8.84925306	8.829154549	8.621367201	8.543358454	9.280300726
"ASCRP001375"	6.210044847	6.066144197	6.54874395	6.878899608	7.061287334	6.170400486	6.20963528	6.21214888	7.319551362	7.973138163	7.956633937
"ASCRP001380"	7.540547478	7.605976138	7.364799721	6.627385055	7.321174323	7.663744929	7.663969868	7.643238076	6.547355354	5.512679679	6.680159386
"ASCRP001382"	6.83374118	6.683958595	6.817478992	6.429677256	6.572634301	6.648745787	6.694546033	6.896575859	6.227703257	5.395426224	6.831223258
"ASCRP001383"	5.24452244	5.394056458	5.470419993	5.528679178	5.457108847	5.281823052	5.310921717	5.445816032	5.247713374	5.587943808	6.259939891
"ASCRP001384"	6.914538465	7.043164238	7.29472396	7.542868401	6.967028371	6.758814455	6.973491478	6.942024688	7.300343211	7.916672322	8.409043424
"ASCRP001385"	6.182176261	6.249946465	6.428902727	6.259177211	6.346674921	6.224751158	6.512488178	6.443699003	6.025734478	5.363254276	6.544425203
"ASCRP001388"	8.093023961	7.770146927	7.805497068	8.540912903	7.670873037	7.474250437	8.004587617	7.926477312	7.542455879	10.77537035	9.000773586
"ASCRP001392"	5.554515848	5.290708593	5.9756835	5.497180454	5.291307464	5.866755938	5.510260982	5.395924194	5.647286389	5.158103346	5.727392228
"ASCRP001393"	5.807977126	5.911533474	5.841455826	5.816289723	5.996490661	5.826804877	5.75162757	5.795368792	5.499063561	5.515407476	6.003144601
"ASCRP001395"	5.541318275	5.784741851	5.598181525	5.751260092	6.032465141	6.027145848	5.517039544	5.804406697	6.288435255	5.20173388	5.071016515
"ASCRP001400"	7.206525914	6.93884718	7.011182073	7.544243751	6.940517214	7.268179718	7.113059494	7.115494722	7.287442366	9.346637894	6.697478654
"ASCRP001401"	12.51431738	12.50889057	12.06481019	12.41294277	11.59136362	12.52088103	12.99935863	12.82846922	12.76488155	13.44809564	11.88550667
"ASCRP001402"	5.826157811	5.752254304	6.103832611	6.127170044	5.404730965	5.595670984	5.566588471	5.539202236	5.935233267	5.603037858	6.29552011
"ASCRP001404"	5.51393799	5.57109327	5.591358789	5.538632123	5.415494141	5.578398706	5.474528663	5.420874476	5.439746912	5.517468886	5.746877231
"ASCRP001405"	5.635060599	5.628106251	5.778267818	5.898320615	5.260958774	5.66116496	5.739567893	5.784695089	5.585133612	5.623928736	5.643115773
"ASCRP001407"	6.688858762	6.953975147	6.299890531	5.943648587	6.790915961	7.039161747	5.95408132	6.038492642	6.383657698	5.351210905	5.306199926
"ASCRP001410"	7.089045624	7.030249706	7.516169092	8.000879742	7.072281235	7.156254006	7.26501035	7.273230384	8.148423502	9.721984049	7.829344911
"ASCRP001413"	9.392233595	9.181444653	9.914244616	10.16926253	8.932745117	9.400517583	9.510474062	9.411311826	9.881359301	11.23248284	9.912217427
"ASCRP001418"	5.368308552	5.662990457	5.62752323	5.404544161	5.451157271	5.298309029	5.444164911	5.414121585	5.383669233	5.008502486	5.210582073
"ASCRP001419"	12.86837719	12.82526229	12.92717155	13.2790117	12.67104434	12.82526229	13.46347722	13.32647992	12.83153223	13.64084297	13.61505399
"ASCRP001423"	6.090636047	6.091002309	5.808884094	5.61689123	5.436340613	6.200707893	6.49351056	6.224197215	5.755503532	5.682187646	5.280165254
"ASCRP001425"	9.537582842	9.599061585	9.544833228	9.429767479	9.421123813	9.370831433	9.892068429	9.798699864	9.082849561	10.07924504	10.25758938
"ASCRP001426"	5.84189984	5.965996266	5.998432971	5.924219198	6.016281909	5.81281465	5.788182267	5.878808486	5.66559056	5.534645008	6.154928419
"ASCRP001429"	7.461638715	7.506846575	7.369428973	6.673383601	7.268349451	7.403359801	7.549047435	7.404712485	6.349659768	5.530217269	7.024779428
"ASCRP001430"	6.456502348	6.363781765	6.279866401	6.440584384	6.007930141	5.646700485	5.797588342	5.550576223	6.499576114	8.101664433	6.876047815
"ASCRP001431"	5.160471719	5.582438055	5.145109274	5.271593807	5.969496566	5.56960178	5.103634149	5.265451304	5.814127682	4.949141377	5.260016198
"ASCRP001432"	5.401289799	5.131388389	5.584422835	5.846067936	4.91581209	5.399849579	5.187917614	5.187516017	5.586574365	5.153349319	5.418798385
"ASCRP001434"	13.05184349	13.30581344	12.60831328	12.85426538	13.74352902	13.37798902	12.11851844	12.60870337	13.40072622	9.810255671	11.49593122
"ASCRP001435"	6.339791196	6.307391076	6.543991158	6.413759217	6.267999057	6.113000037	6.293597568	6.423680763	6.039178785	5.639632317	6.863475866
"ASCRP001440"	6.288535517	6.029005537	6.216686634	6.369318548	6.13508962	6.03119737	6.321539184	6.203122253	6.04258216	6.717243486	6.053068481
"ASCRP001441"	5.655127835	6.005718633	5.729762436	5.738314094	5.564499474	5.803510394	5.969166691	5.977748774	5.392636044	5.72696014	5.422592262
"ASCRP001443"	7.070074105	7.258549399	7.427951204	7.866915161	7.074609085	7.016478521	7.255739265	7.311302536	7.343948826	7.709653872	8.351933318
"ASCRP001444"	9.213717879	8.881992409	9.434222973	9.432403938	9.5799356	9.000989116	8.837869719	9.032281652	8.90735845	7.697841788	10.3058918
"ASCRP001445"	6.629598125	6.137593007	5.959946741	6.065813261	5.643752098	6.05042972	5.842705455	5.892828852	5.738043717	5.653445086	5.516461961
"ASCRP001446"	6.328809762	6.264345469	6.511025205	7.203816768	6.015709486	6.787428491	6.35246459	6.277482413	7.21461563	7.08937794	6.841443754
"ASCRP001456"	5.665290848	5.728897794	5.87878648	5.852619768	5.620778105	5.843433142	5.666736017	5.65327334	5.811790096	5.460645812	5.428529594
"ASCRP001458"	8.160032807	7.828413769	8.179420847	8.278426832	7.78962287	7.847631199	7.897588092	7.913624212	7.783573974	7.70324371	8.242875471
"ASCRP001460"	6.078395451	6.013391658	6.113530233	6.126691218	5.987384921	6.603169382	6.106344929	6.104479713	6.511089988	5.844864805	5.614614285
"ASCRP001462"	10.51847889	10.77525788	10.17562593	9.557238027	10.05009941	10.58867801	10.90459937	10.76967676	9.453729563	8.650690491	10.26122955
"ASCRP001473"	5.035490969	5.290089714	5.343312657	5.402658003	5.24184957	5.156183218	5.303593416	5.297028754	5.136889792	5.63647237	5.194802738
"ASCRP001476"	5.190614026	5.063356614	5.527527391	5.511654847	5.802968615	5.35929108	5.261917179	5.413633193	5.284649482	5.757133999	5.348441777
"ASCRP001481"	5.338741307	5.637871972	5.601170015	5.692550193	5.939159639	5.8051705	5.355133303	5.445214895	6.068050937	5.097079543	4.776083221
"ASCRP001482"	8.567819293	8.575565546	8.931207657	9.030740864	8.922477069	8.251178933	8.874189512	8.870404307	8.647628065	9.385436053	9.868840984
"ASCRP001484"	6.358779754	6.08454343	6.17267962	6.40627747	5.976621645	6.129398376	6.396942639	6.352052043	6.199360734	6.530581033	5.941212282
"ASCRP001492"	6.250713911	6.291990962	6.368274626	6.285818061	6.761112044	6.139392062	5.964242409	6.089277975	6.454983622	5.450759698	7.72549764
"ASCRP001494"	7.678686815	8.042536645	7.530196227	7.762177583	8.168402112	8.562150297	8.04158166	8.004084557	8.512941177	7.718335277	6.380109634
"ASCRP001495"	5.396769316	5.728373699	5.446899042	5.016326343	5.519623619	5.594991046	5.575146748	5.533516119	5.547170432	4.870376247	5.011638454
"ASCRP001502"	7.307087389	7.450545071	7.117939344	7.035327414	7.752209344	8.108209242	7.040039456	7.232510074	8.329401352	6.174442471	6.058740219
"ASCRP001504"	7.584900952	7.422756218	7.676543473	7.215195639	7.812333369	7.395696847	7.549607016	7.577585514	7.685656751	7.727444145	7.959878759
"ASCRP001505"	8.890846133	8.675184951	9.326875785	10.11962726	8.276833766	9.190956996	9.916890929	9.491954816	10.0751035	14.27276745	7.345981863
"ASCRP001506"	5.297686528	5.349497677	5.469514827	5.763953193	5.221153405	5.488618576	5.432678726	5.467243476	5.538793623	5.378029055	5.272694557
"ASCRP001507"	10.89734479	10.82238363	10.97223786	10.79496578	10.74397955	10.72580421	11.01628576	10.94216257	10.15738206	9.650141592	11.24599421
"ASCRP001508"	11.09559832	11.12751856	10.91473638	10.54447243	10.8421636	10.97703289	11.05576937	11.00398441	10.0845121	8.865792344	10.73703099
"ASCRP001510"	11.33947752	11.22540332	11.31419224	10.94903334	11.01553697	11.14712318	11.40411437	11.2747154	10.61579142	9.936813581	11.49529146
"ASCRP001511"	11.11977959	11.11315507	11.16361084	10.84103829	10.86902929	11.03207664	11.29038711	11.20601587	10.33527681	9.751647084	11.31562275
"ASCRP001513"	6.028947355	5.86266224	6.114239309	6.041450558	6.04067359	5.967104848	5.887077946	5.963488397	5.89264033	5.620276891	6.130628218
"ASCRP001516"	5.193244083	5.502350627	5.23844277	4.934299025	4.976205816	5.777520811	5.606438056	5.56356008	5.294951531	4.978990853	5.034913823
"ASCRP001517"	5.57988276	5.434232135	5.970920297	5.487275484	6.32878999	5.674500758	5.688247813	5.61082957	5.665173352	5.588887965	5.974591966
"ASCRP001518"	5.394517512	5.501263776	5.652485461	5.805493071	5.28845827	5.764787246	5.689980093	5.768061557	5.740710562	5.337554587	5.165324161
"ASCRP001522"	7.837061357	7.727969093	7.789567977	7.89090405	7.365715239	7.425295866	7.747696802	7.667271063	7.472092132	8.764436298	8.255950939
"ASCRP001523"	6.305234002	6.30249446	5.75139731	5.469200684	5.878474351	6.331757095	6.439347459	6.280392351	5.260645916	5.06594661	5.668499872
"ASCRP001524"	8.931121128	9.059526356	8.858020543	8.720307934	8.757661829	8.902180628	9.35084531	9.255060895	8.350694537	9.180425771	8.83736852
"ASCRP001527"	12.57099545	12.44364521	12.35514414	12.02727653	11.87026525	12.93105952	12.94461554	12.73108202	11.45157297	10.97910822	12.29331922
"ASCRP001528"	5.130214593	5.197465071	5.292727518	5.401044116	5.033922679	5.298059496	5.32234248	5.348417489	4.95903933	5.153294055	5.446614338
"ASCRP001530"	5.886537838	6.3323027	5.924726053	5.959052208	6.654750632	6.818063782	5.325597848	5.699443593	6.953994829	4.980781634	5.672936092
"ASCRP001533"	5.327978095	5.486702897	5.320186602	5.568407627	5.261277472	5.362848718	5.212673542	5.31023564	5.494000319	5.722368678	5.406640051
"ASCRP001537"	6.535446777	6.533783783	6.80395478	6.593646936	6.829553815	6.470706491	6.489241592	6.669633995	6.436007105	6.177135063	6.783635643
"ASCRP001538"	6.499355076	6.294631632	6.763868967	6.893621723	6.034773549	6.449481882	6.196687117	6.242484786	7.829780489	7.684165079	7.251469521
"ASCRP001539"	5.791507578	5.466266346	5.593352504	5.663360837	5.479914265	5.619041219	5.56838462	5.642801744	5.55672825	5.426732478	5.818215482
"ASCRP001540"	6.497250287	6.218712952	6.266116964	6.194105507	6.580002433	6.267712058	6.296465748	6.351617656	6.055753897	5.592047459	6.150364794
"ASCRP001541"	6.246071094	6.363781765	6.496531083	6.517206288	6.216161611	6.293004781	6.628608832	6.51142647	5.900705718	6.87862205	6.59130232
"ASCRP001542"	8.304991593	8.391774353	8.300806943	8.425385313	8.177544259	8.122371346	8.416343974	8.409796054	7.978113417	8.599466471	8.416660207
"ASCRP001544"	5.616453279	5.590955921	5.8011734	5.690014273	5.202328066	5.555575108	5.58445077	5.547162692	5.270776402	5.349993081	5.534270016
"ASCRP001545"	5.026283369	5.169513761	5.316520491	5.458647534	5.295769948	5.346038039	5.703623554	5.439199373	4.859513721	5.592935818	5.113865896
"ASCRP001546"	6.223511575	5.981065333	6.333071508	6.468365208	5.816562486	6.252817791	6.359039262	6.306526758	6.233376589	6.053532808	5.943359136
"ASCRP001547"	7.331468108	7.267770755	7.35911053	7.052692457	7.100960951	7.115763097	7.816675537	7.517731342	6.662874487	8.255631492	7.080622077
"ASCRP001548"	5.783507171	5.599559379	5.735964085	5.996475758	5.499120215	5.8628632	5.889062499	5.824840855	5.708489876	6.067564755	4.866687384
"ASCRP001552"	5.092693623	5.437831637	5.326596332	5.191809588	5.029198551	5.275423615	5.677478198	5.537918624	5.358672984	5.432418934	4.84042353
"ASCRP001564"	13.42536874	14.21890677	13.50028626	13.2868358	13.12273513	13.91787443	14.50960457	14.38236345	12.89947458	11.52721186	13.65203875
"ASCRP001568"	8.773569325	9.045328718	8.570617896	8.541004398	9.616893787	9.582619289	8.274277561	8.57934478	9.408945693	6.952190475	7.9389151
"ASCRP001569"	5.924220365	5.720541255	6.092961813	6.31677641	5.697689469	5.738993998	5.808718605	5.797144422	6.458642009	6.765899035	6.492745049
"ASCRP001570"	5.98910603	5.545614897	5.622625463	5.796242425	5.281807667	5.687151319	5.650504708	5.635621657	5.753448064	5.492412564	5.134130042
"ASCRP001573"	5.245242308	5.302581034	5.242203072	5.255195544	5.358008672	5.271165406	5.193773093	5.280693078	5.335828117	5.662668239	5.590385315
"ASCRP001575"	5.083227806	5.151856978	5.31282425	5.342967328	5.260168335	5.343328727	5.20994248	5.271115874	5.118247071	5.165407263	4.933779563
"ASCRP001576"	14.35649065	14.53523916	14.12797465	13.89670235	15.52767546	14.190114	12.83042266	13.68021082	14.609322	9.504517423	13.77166024
"ASCRP001578"	7.758325279	7.901704734	7.913667331	7.790254077	7.519859552	7.802856203	8.236054948	8.062074597	7.754209553	8.23157445	7.941065061
"ASCRP001582"	8.051346487	8.141052886	8.052342914	8.09094762	7.9631632	8.10977603	8.052126433	7.97823578	7.857283558	7.701560563	7.80662116
"ASCRP001583"	6.752121793	6.457509752	6.417863882	6.645769459	6.485912424	6.472238341	6.629936519	6.634079702	6.176848553	8.757913622	6.432957712
"ASCRP001585"	5.477880377	5.492106957	5.656232338	5.733812319	5.266755294	5.22881654	5.51585502	5.377596357	5.574013352	7.156020299	6.101012136
"ASCRP001586"	5.898289571	5.81100585	6.103390632	6.531894449	5.653056032	6.01215144	6.060413131	6.104163549	5.947698051	5.74868563	5.468297563
"ASCRP001588"	9.311431743	9.687720841	9.151753986	8.642025036	8.495446982	9.852981403	8.733918339	8.757416518	10.17653111	5.85710787	8.227025258
"ASCRP001589"	7.287554154	7.063834134	7.771363848	7.948077632	6.996432955	7.397926827	7.347284098	7.418247408	10.86493069	8.043031666	7.27654588
"ASCRP001590"	11.48817073	11.33971415	11.80245085	12.15636539	11.68060478	11.38073878	11.47515077	11.62627406	11.46913588	10.86148276	12.74555558
"ASCRP001592"	8.318526919	8.608308525	7.939419672	8.049775695	8.606089281	9.076929177	8.34197156	8.396489055	8.879485993	7.375970544	7.535750354
"ASCRP001594"	5.455325178	5.432919671	5.636369683	5.127463948	5.235939612	5.591461631	5.53527598	5.584977417	5.346931986	5.094019244	5.710949987
"ASCRP001596"	9.8256603	10.12888795	9.397794318	7.96164389	9.107021152	9.739839921	10.27854127	10.05805467	7.858733235	6.257915446	8.694746201
"ASCRP001597"	5.854248027	5.755392705	5.490588043	5.590430969	5.516306035	5.430188127	5.73402169	5.624988847	5.284649482	6.437161124	5.842659404
"ASCRP001603"	5.274169339	5.522072159	5.426273382	5.727685648	5.528525275	5.528076315	5.727187936	5.658485294	5.317475606	7.163762948	5.006616409
"ASCRP001606"	5.964499888	6.07857356	6.328227487	5.753026725	5.934803375	6.05146599	5.961644951	5.983266148	5.596023173	5.285136224	6.091308915
"ASCRP001609"	6.193159572	6.229593223	6.357068434	6.597356762	6.402879977	6.535653208	6.42408703	6.4118197	6.791788625	6.754633284	6.047134316
"ASCRP001610"	6.396226688	6.520852315	6.651126695	7.046112158	6.225924911	6.680951332	6.590428813	6.61283429	7.04093679	7.346210914	6.511225006
"ASCRP001611"	7.487998801	7.563222127	6.812861542	6.989234375	8.830770869	7.52655912	6.936342952	7.357312581	7.540979209	5.99338971	5.579175076
"ASCRP001612"	6.749940571	6.611775208	6.718987261	7.082614611	6.43571885	6.750821385	6.780069925	6.747562957	7.031778143	6.982812024	6.730273086
"ASCRP001614"	7.779573809	7.616522853	7.947077713	8.182244196	7.852705502	7.718231202	8.214785274	7.99703853	7.388085547	8.81916381	8.293248497
"ASCRP001615"	6.568815457	6.616875167	6.554252199	6.493271368	7.070354571	5.975421517	6.502623931	6.822983222	6.187766058	5.380712752	5.792447177
"ASCRP001616"	6.685175875	6.815791377	6.559454322	6.575221602	6.971264072	7.093526111	6.825097708	6.90867839	6.921927196	6.124805314	6.043374534
"ASCRP001617"	5.587967546	5.715981245	5.692895387	5.856154621	5.522346414	5.489460417	5.781086622	5.737002109	5.650888153	8.365599103	5.954597304
"ASCRP001618"	6.534276482	6.67369947	6.772069808	6.852229349	6.458167156	6.568286545	6.672467719	6.679592054	6.471759313	6.616239099	6.359256013
"ASCRP001619"	5.804957371	5.923679948	6.070715817	6.40911735	5.68215361	5.974294913	5.848860392	5.980387243	6.065685881	5.85194217	6.305934622
"ASCRP001620"	9.032849427	8.807048217	9.471879543	9.658926909	8.436089614	8.896344802	9.023215305	8.954635156	10.49139665	10.12218416	9.476914601
"ASCRP001625"	5.901595038	5.893430836	5.801706109	6.072753717	5.720706278	5.677180509	5.709456209	5.688815698	6.304107716	6.140627425	6.082555397
"ASCRP001626"	7.209248034	6.877965522	7.497077329	8.236299853	6.375787251	6.695605928	7.35884569	7.359638241	7.755954897	8.996499757	7.082138945
"ASCRP001628"	5.579849308	5.733164558	5.72862309	5.797926375	5.566819735	5.385212513	5.59142401	5.558721896	5.451344778	5.746148209	5.875932368
"ASCRP001632"	5.62968447	5.44915952	6.06554548	5.940454336	5.260231386	5.852714631	5.834141632	5.840852245	5.868619071	5.931946598	5.567359471
"ASCRP001633"	6.44162648	6.381249193	6.616766897	6.122375801	6.110966124	6.379110413	6.577309871	6.528907491	6.383376137	5.874044983	6.515143703
"ASCRP001636"	12.27554923	12.33205456	11.93944568	11.45356526	11.79394136	12.40334611	12.76374099	12.50691751	11.60418141	12.34770942	12.79514649
"ASCRP001639"	8.774635947	8.990526631	8.654827635	8.26025768	9.499956561	9.484135403	8.065353278	8.512823703	9.989001874	6.290405654	7.366146516
"ASCRP001640"	9.293155615	9.208001961	9.270946941	9.617815637	9.156783366	9.025300329	9.443017335	9.368917921	9.025826619	9.963972024	9.939994518
"ASCRP001643"	10.28823491	10.76025215	10.14626602	9.966185649	11.51475965	11.20651674	9.540820506	10.19254536	11.49166748	7.287853495	9.23578816
"ASCRP001644"	6.000831581	6.120565102	6.109063272	6.159506073	6.180435317	6.026102473	6.32368217	6.232811516	5.605699135	6.362223832	6.222467412
"ASCRP001645"	5.891166778	5.758374677	5.8524529	6.167176518	5.561207193	6.137298889	5.898498767	5.834293866	5.631560443	5.504381649	6.077326912
"ASCRP001646"	6.126727594	6.892526159	5.580326417	5.815745443	7.26012589	6.66424352	5.462596391	5.740116809	6.624505501	4.702698123	5.245287117
"ASCRP001647"	10.52370524	10.53859365	10.54202221	9.708029368	10.18200353	10.25910266	10.37703844	10.40801935	9.237854272	7.099474539	10.62812727
"ASCRP001648"	5.61207358	5.705734774	5.676263893	5.375832369	5.437510837	5.626453383	5.854900396	5.871720855	5.250252644	4.927969223	5.2777214
"ASCRP001650"	7.783908322	7.728289141	7.916307971	8.477372485	7.514494897	7.928262537	7.907054204	7.93381245	7.974491274	8.202182308	7.659829319
"ASCRP001651"	5.609240645	5.300162627	5.623118763	5.951520448	5.5057597	5.515879112	5.618903927	5.583244219	5.27591899	5.427150441	5.254843421
"ASCRP001655"	6.068574077	6.583399731	5.620811587	6.038128781	7.589220821	6.429031743	5.631790774	5.850397183	6.481350378	5.096058836	4.991024663
"ASCRP001656"	7.653741997	7.664987442	7.675507878	7.507119974	7.632596028	7.62449835	7.992547329	7.9521674	7.928620441	7.733435998	7.666817823
"ASCRP001662"	6.059444327	6.082578534	6.311103356	6.261037639	5.667525403	6.073557357	6.042051448	5.986961777	6.190616687	6.028601203	6.332794957
"ASCRP001664"	7.377378284	7.924993326	6.943226619	7.204128362	8.078012015	8.563277916	7.552118173	7.555634164	8.413147408	6.856508703	5.929686906
"ASCRP001665"	8.159090407	8.599102052	7.567850058	7.587588652	8.517713005	8.900033453	8.252655007	8.236837428	8.563379219	6.739256267	6.882689232
"ASCRP001666"	6.989175927	6.886499454	6.788251515	5.913559917	6.834124057	6.97753769	7.119827565	7.022975002	5.987191256	5.056202264	6.839341303
"ASCRP001667"	7.732943861	5.743180799	8.727524145	7.342140247	5.928982122	6.923404527	6.139304861	6.137904242	8.610980415	7.06941882	7.390144933
"ASCRP001668"	6.562884713	6.679890063	6.633444256	6.080301617	6.330113951	6.773340277	6.902028207	6.918266717	5.910096644	5.965092715	6.292368784
"ASCRP001670"	7.696702135	7.623622478	8.108442582	8.69571479	7.694989639	7.511051829	8.268509928	8.056680606	8.376884572	10.15935956	8.168394103
"ASCRP001672"	11.31426769	11.3597598	11.06991157	11.05147641	10.98734797	11.26959541	11.86076521	11.62043919	10.59222951	11.13256058	10.94988002
"ASCRP001673"	5.578139887	5.582349591	5.738730818	5.527414295	5.534264425	5.347857376	5.117900226	5.143439365	5.686051387	5.129373104	5.582061632
"ASCRP001674"	6.626323007	5.986514669	7.382117447	7.394191299	6.189507031	6.57052941	5.704087651	5.793212716	7.411691202	5.413329846	7.575908447
"ASCRP001677"	5.640486505	5.325856472	5.440754121	5.200741223	5.328446878	5.500886823	5.148228022	5.263999119	5.262910658	5.119833	5.004675662
"ASCRP001679"	7.170916088	7.188559439	7.254459967	7.445864043	7.202586298	7.311373718	7.506586495	7.471716942	7.349975053	7.711331494	7.833405895
"ASCRP001681"	7.246122212	6.939204565	7.508753047	8.003875307	7.029381651	7.002365102	7.491178358	7.363592654	7.726871469	8.967110688	7.697464384
"ASCRP001682"	7.022639295	6.935893728	7.023719955	7.035241797	6.787294124	7.145524832	7.25983976	7.12815775	7.054436261	6.957565934	7.069587225
"ASCRP001684"	5.955414738	5.698483727	6.059167002	6.156072886	5.636087432	5.710894438	5.745502206	5.738398448	5.803684708	5.776328225	6.216457166
"ASCRP001687"	7.621906888	7.646810909	7.871509717	8.105426613	7.367919224	7.663128134	7.909263529	7.889738018	7.935394719	8.134692629	7.971459963
"ASCRP001688"	5.388787789	5.669767175	5.556510786	5.699636542	5.485468415	5.701929062	5.744357595	5.778466993	5.329731829	6.411826311	5.002056591
"ASCRP001690"	5.423901216	5.458722259	5.405582869	5.388512975	5.680548137	5.557836291	5.520638742	5.507461881	5.492018937	5.263731547	5.237321021
"ASCRP001691"	8.428743445	8.328972242	8.455460137	8.190176123	8.414154061	8.493689108	8.511955477	8.57988644	8.144919758	9.05949237	9.011859334
"ASCRP001693"	6.008094357	6.028926097	6.102586611	6.175464643	5.726475551	5.989808781	6.200944569	6.142554133	6.075781364	6.060965726	6.028264971
"ASCRP001695"	8.951783463	8.961102355	9.080154187	9.387537963	8.796516411	9.051328752	9.213622763	9.20491898	9.217083307	9.504177636	8.127029248
"ASCRP001697"	6.850125857	6.68827741	6.673126741	6.057695553	6.630748022	6.723443276	6.66248003	6.700291774	5.994306832	5.091229597	6.488351883
"ASCRP001705"	6.898156598	7.086068356	6.886115987	5.914240804	6.826995016	7.20887768	7.106399535	7.127706044	5.945411178	5.398682334	6.101427708
"ASCRP001712"	8.134812591	8.003003223	8.142751015	8.210380102	7.695676843	8.147218215	7.927125217	7.954739013	8.31390802	7.757613932	8.061826889
"ASCRP001713"	9.26810961	9.336961639	9.117434271	9.336666706	8.918283476	9.092477491	9.268484573	9.264470752	9.007844408	9.361890878	9.187111152
"ASCRP001724"	6.178918738	6.197858932	6.470275254	6.432522988	6.256199909	6.141564279	6.178984252	6.361343398	6.536910001	5.812176642	6.13413659
"ASCRP001725"	5.144405861	5.179580464	5.069869694	5.455957066	5.173884506	5.030970331	5.196107893	5.214700812	5.071305852	7.145461865	5.147371265
"ASCRP001726"	7.087629731	7.179177549	7.15269493	7.45523512	6.952096032	7.271700025	7.496128111	7.442882288	7.234227449	8.893239757	6.4154635
"ASCRP001727"	7.262209213	6.695244109	6.420240367	6.154582865	6.785030917	6.400390558	6.262093058	6.439007527	5.953930854	6.41222188	5.894158047
"ASCRP001728"	6.623307398	6.723453005	6.691021907	6.870197096	6.237057717	6.84975881	6.941820782	6.908489646	7.044553993	6.626523472	6.886280371
"ASCRP001729"	6.43752991	6.411870877	6.605930274	6.530835631	6.044174164	6.568123181	6.75490008	6.650736652	6.596372178	6.286988393	6.541709908
"ASCRP001731"	7.831698342	7.695307787	8.043526069	8.124902289	7.56955949	7.553111706	7.936646425	7.837354455	7.437514576	9.215302832	7.960672019
"ASCRP001732"	10.15829545	10.30645991	10.21161525	10.04965921	11.06472564	11.00632667	9.088148589	9.650940367	11.39976175	7.121572989	9.26670562
"ASCRP001737"	8.655574354	8.532051934	8.611707711	9.017090738	8.707956492	8.472738512	8.853915691	8.81329767	8.415262743	9.45660597	9.168126015
"ASCRP001740"	11.48938663	10.96035119	11.95435216	12.79438121	10.74601666	11.03225377	11.49952739	11.31936287	12.71362726	14.50795445	12.5177029
"ASCRP001741"	5.61825572	5.720781298	5.4619048	5.713889814	5.903176999	5.866224469	5.240197559	5.370220894	6.595963142	5.235666948	5.050682327
"ASCRP001743"	5.872322242	5.988218185	5.964036299	6.156937902	5.663003937	6.249271303	6.311889069	6.33728423	6.147600842	6.150680391	5.196113937
"ASCRP001744"	5.759203165	5.73707676	5.425996451	5.806205996	6.053890151	5.611258532	5.987121439	6.196898183	5.320237022	8.479971123	4.960852199
"ASCRP001755"	7.931286579	7.818091321	8.232728374	8.190857783	8.122079722	7.882006127	8.092367397	8.183529327	8.135847191	6.992717932	7.989530132
"ASCRP001757"	5.329599524	5.620692236	5.270175451	5.282998548	6.412259003	5.498639349	5.425162938	5.489840302	5.760069191	4.955775747	5.130674179
"ASCRP001758"	5.499524226	5.434789113	5.530820064	5.583771594	5.496133433	5.403437041	5.41183964	5.363535121	5.433089942	5.535819764	5.672936092
"ASCRP001761"	5.680820266	5.765913617	5.762635999	5.747055475	5.763760659	5.762275367	5.73932627	5.916585533	5.575878666	5.322921864	5.59768812
"ASCRP001763"	5.664274072	5.610254515	5.442941744	5.335493285	5.649394638	5.828312773	5.377051303	5.615267627	5.957612878	4.979415344	5.555192775
"ASCRP001764"	5.031083829	5.487697515	5.265901853	5.301390513	5.804310671	5.254537965	5.273785387	5.354363107	5.205345954	5.282284953	4.878885346
"ASCRP001766"	6.892970798	5.655321233	5.625941976	5.326508505	6.053366398	6.263287206	5.460281573	5.891941708	6.437418837	5.296216706	6.427028483
"ASCRP001767"	10.71337497	10.84966923	10.67588012	9.84744332	10.47856031	10.73382804	10.54777747	10.65562507	9.286966997	6.980308324	10.50148485
"ASCRP001769"	5.312484338	5.163779888	5.357659288	5.349882054	5.316981459	5.172310125	5.170034086	5.113420573	5.205133344	5.376444917	5.704833171
"ASCRP001771"	7.40326019	7.789830385	7.021996818	7.032721386	8.482368876	8.362509875	7.120098877	7.394409061	8.761140699	5.9051012	6.440410726
"ASCRP001772"	5.531718004	5.671099701	5.557782906	5.343410606	5.58584665	5.680576153	5.504715867	5.594835551	5.442083048	5.209943702	5.286457071
"ASCRP001774"	5.857045802	5.855284949	5.924790515	5.830365256	5.891826393	5.888241117	5.829746131	5.889514422	5.578599489	5.462403837	6.213717667
"ASCRP001778"	8.395270231	8.273851097	8.516710156	8.612458473	8.546054419	7.931842083	8.376530294	8.317412844	8.173942736	8.391099291	8.943616896
"ASCRP001779"	5.673965776	5.801616057	5.927590067	5.822109025	5.660555507	5.731778187	5.837214078	5.920658972	5.533028056	5.404739745	5.923995735
"ASCRP001783"	5.257567465	5.24240109	4.959445288	5.443296107	4.937531186	5.27702012	5.272493692	5.200827939	5.337386095	5.904640758	4.764214033
"ASCRP001784"	7.524544517	7.565530647	7.701839078	6.789894066	7.394202188	7.610481118	7.624849037	7.567860402	6.843449852	5.976940641	7.599727294
"ASCRP001786"	5.331737347	5.767456481	5.062748637	5.23537504	6.147868162	5.977802607	5.475167465	5.495419408	6.349717312	5.654228202	4.541581249
"ASCRP001788"	7.583835302	7.760102135	6.319537845	6.768021545	5.941607383	5.952826001	6.046230835	6.160968968	6.199106263	8.472332215	7.195815585
"ASCRP001790"	6.35913605	6.311715232	6.388307923	6.197194934	6.312244231	6.121923759	6.356168977	6.381568184	6.000591385	6.69513254	5.987394737
"ASCRP001792"	5.332387311	5.357220067	5.346805588	5.314160743	5.030958387	5.323765861	5.757093188	5.442036767	5.201878918	5.946040733	5.866577731
"ASCRP001793"	5.226203026	5.368288345	5.565254463	5.524093163	5.099046621	5.531364829	5.394095971	5.396924376	5.336950729	5.277292702	5.042207976
"ASCRP001796"	7.047863069	6.969210915	7.373226447	7.138195335	6.94144954	7.313098758	7.144223093	7.224400427	7.08933659	6.547988717	7.461408646
"ASCRP001799"	7.591484324	8.002939949	7.071474863	6.310821371	8.961845077	7.755396154	6.381127821	6.978384213	7.755166715	4.967373076	5.894441109
"ASCRP001800"	12.0301516	12.2262601	11.88387433	12.09307477	12.17198226	12.17938274	12.47532586	12.3174479	11.79358363	11.98650253	12.91757384
"ASCRP001801"	6.917733222	6.63838858	6.850921791	6.949569618	6.740269179	6.508807843	6.977184981	6.934477841	6.733303651	8.073538374	6.702374707
"ASCRP001802"	5.890525328	5.055718829	5.641388795	5.483388131	5.30365802	5.316943985	5.1080753	5.162992567	5.747286896	5.153427978	5.945436771
"ASCRP001805"	5.706303694	5.644779559	5.524847352	5.856154621	5.771391741	5.375097415	5.637580089	5.807460196	5.381719728	8.280216382	5.993955367
"ASCRP001806"	6.190887556	6.296954603	6.491964662	6.388439397	6.453024422	6.365365393	6.507369372	6.52270427	6.219197469	5.913427196	6.681423782
"ASCRP001808"	8.031576555	7.915832138	8.095731891	8.454473784	7.738725158	7.82061177	8.065228164	8.089660262	8.040289791	8.285095882	8.180682462
"ASCRP001809"	6.441074581	6.566516036	6.269989845	5.552419654	6.266477402	6.730519236	6.870722093	6.743013174	5.624535654	5.206593115	6.333253119
"ASCRP001812"	5.418440338	5.390484168	5.758722751	5.715427434	5.463652353	5.531310666	5.219224013	5.217191463	6.202665354	5.35575526	5.994059363
"ASCRP001815"	5.346562167	5.189738414	5.001218112	5.247603056	5.290770776	5.114936532	5.36143526	5.349916986	5.927241929	8.21730034	5.147540928
"ASCRP001816"	8.74357301	8.765904668	8.585509435	8.177375619	8.480893792	8.625890261	8.475032082	8.424845383	8.09520992	7.238219248	8.761665784
"ASCRP001818"	6.67518133	6.676038471	6.794058335	6.8466883	6.496158509	6.634813189	6.53600676	6.590008919	6.427841342	5.89473172	6.59676129
"ASCRP001820"	8.073188539	8.443502444	8.393029662	7.789832976	8.290475707	8.163519378	8.289693595	8.387394518	7.71712352	5.869237046	8.654703792
"ASCRP001821"	8.863095712	9.302796472	9.158806979	8.190156254	8.990942418	9.019187535	8.992940857	9.077811974	8.233218439	6.72244078	9.259095985
"ASCRP001822"	7.645339619	8.296598129	6.242484744	7.683586563	6.409469992	6.48001293	6.9952981	7.022154845	6.000451662	10.37195933	5.884511743
"ASCRP001823"	5.241685466	5.373296649	5.35377601	5.255152007	5.250250801	5.363332083	5.262950835	5.341573081	5.243948447	5.159689666	5.497098717
"ASCRP001825"	7.144933805	7.155998288	6.968319207	7.338197746	6.73926422	6.947293099	7.403763068	7.231703406	6.909650335	9.433367548	7.210920646
"ASCRP001827"	5.541611496	5.760765856	5.670156113	5.486685039	5.234908637	5.774114944	5.767470795	5.719136028	5.694167079	6.034462011	5.004137298
"ASCRP001829"	8.267320794	8.431215845	8.045226404	7.313869648	8.077787146	8.533513671	8.43647473	8.521512581	7.273012249	8.519798515	8.251123499
"ASCRP001837"	7.937585394	7.822289493	7.840612192	7.555343353	7.910323808	7.72303546	7.931901007	7.993902682	7.353967252	6.401664459	8.437939943
"ASCRP001842"	14.77248869	15.07970406	14.94607103	15.07970406	15.16066399	14.92313991	14.43170278	14.60908282	14.94607103	12.72118119	14.79375771
"ASCRP001843"	9.4537543	9.498005814	9.57767703	9.39578157	9.324670148	9.247369176	9.60921418	9.563678537	8.998178561	9.42506029	10.16534121
"ASCRP001846"	7.358886486	7.179466611	7.818356589	7.206103306	6.707440861	7.164709694	7.139058474	7.083026036	6.99631787	6.599979916	6.795262859
"ASCRP001852"	5.915468148	5.989731409	6.38329583	6.408779983	5.964687281	5.955401734	6.1780347	6.268338121	5.84149447	6.43430547	6.304494233
"ASCRP001854"	6.27354909	6.56783598	6.189430261	6.203391234	6.734324982	6.605060578	6.195639293	6.175150525	6.002928783	6.740304648	5.783824865
"ASCRP001855"	6.222225434	6.323943973	6.074748653	5.910710109	6.325206543	6.784483762	5.944931394	6.027390696	6.560009846	5.674733374	5.509714292
"ASCRP001860"	8.034047527	8.160596106	7.977116609	7.934933161	7.794574076	7.857428936	8.21701643	8.185755293	7.60370958	7.416740676	8.428701765
"ASCRP001861"	5.983087204	6.139107607	6.29691093	6.248446	6.296962663	5.970432549	6.205498664	6.311526303	6.160090944	6.005814406	6.40472583
"ASCRP001863"	6.822004024	6.825869845	7.010314917	6.945986892	6.671730477	6.82196129	7.288684856	7.187840626	6.702030809	6.726471	6.954546949
"ASCRP001868"	6.91020863	6.861030613	6.784151667	6.625730411	6.641334797	6.795330351	6.960693411	6.927976452	6.388454311	6.358312923	6.981998389
"ASCRP001869"	5.769823085	5.920858421	5.742077076	5.974681264	5.856098039	6.171717368	6.110257761	5.980278355	6.119580905	6.11842006	6.617284573
"ASCRP001873"	5.640793827	6.11086377	6.028707508	6.021929497	6.411239471	6.6565201	5.658682572	5.820130706	7.068965952	5.97731291	5.934320771
"ASCRP001874"	7.235632256	7.185270969	7.294624736	7.447339558	7.192429724	7.249292085	7.326160135	7.304914107	7.64975829	7.283625935	7.919648378
"ASCRP001875"	5.494851403	5.841923558	5.277682284	5.20246165	6.273390092	5.451128483	5.353600733	5.410050901	5.302442886	5.357228015	5.39617042
"ASCRP001876"	10.35456813	10.57503542	9.853471933	9.92782834	10.49862278	11.62528417	10.50650184	10.57229508	10.48370257	9.492729304	8.475464706
"ASCRP001878"	6.459592026	6.573699551	6.646566677	6.803448504	6.748205855	6.52077583	6.421559124	6.523648688	6.595169416	7.083754261	7.281463612
"ASCRP001886"	6.157311726	6.336208086	6.292611771	6.278403883	6.104450874	6.309576551	6.700218409	6.671107709	6.31613168	6.590743303	6.039663193
"ASCRP001887"	6.544984016	6.556906548	6.764163337	6.628924635	7.565972652	6.332182612	6.263638789	6.451146057	6.553276836	6.009116523	7.193872091
"ASCRP001888"	5.817203836	5.588172502	6.004509641	5.741569104	6.220612329	5.517718696	5.678506564	5.400774006	6.000964748	5.302798125	6.149193513
"ASCRP001889"	6.302555302	6.494597542	6.174613564	6.267918386	7.112902305	6.749709162	5.992585208	6.132229592	7.035276323	5.76982815	5.34825108
"ASCRP001890"	6.987218208	7.005438692	7.523597473	7.420297279	7.567917232	6.886322136	7.004715643	7.173025605	7.142511324	7.542270032	8.386711848
"ASCRP001892"	6.940045981	6.535958822	6.982875278	7.011981501	6.944479718	6.480768513	6.528993747	6.68132056	6.718062411	7.121010642	7.924963535
"ASCRP001893"	5.639372439	5.302444885	5.935829576	6.590671277	5.356282842	5.338295929	5.506839352	5.389783005	6.832407138	7.595913814	6.140659336
"ASCRP001906"	12.54883118	12.72625964	12.26151741	11.37889294	12.06017498	12.35499023	12.53886092	12.44368037	11.17125573	7.983050487	12.05878108
"ASCRP001907"	5.321228146	5.215875878	5.427679611	5.629624909	5.03276195	5.074132067	5.221742694	5.215319117	5.592418715	7.283950166	5.739894495
"ASCRP001911"	8.104111743	8.325395153	8.307108465	8.294471302	8.099138565	8.082450775	8.204721294	8.324866533	7.792019189	6.891316782	8.637867949
"ASCRP001922"	11.78998744	11.78979586	11.89164745	12.14116008	11.66549928	11.69798672	12.27223276	12.0760793	11.58383346	12.07899843	12.35557969
"ASCRP001926"	5.264778814	4.974663241	5.53434474	5.657945585	5.01901481	5.573080401	5.286067284	5.344465077	5.345326876	5.407852716	4.827706202
"ASCRP001929"	5.927567267	5.851774344	6.161623629	6.262664101	5.826427097	5.771427505	6.117799288	6.12756733	6.101595068	6.272723059	6.277782453
"ASCRP001930"	5.961583667	6.032440644	5.981355584	5.74664578	5.647967565	5.910636701	5.94144238	5.945012186	5.52370472	5.196945946	6.242308345
"ASCRP001931"	5.972094805	6.031643115	5.877358958	5.771938845	5.982337702	5.646262196	5.813955542	5.764439198	5.415101006	5.055748252	6.113254118
"ASCRP001934"	6.767598259	6.960531153	6.456487829	6.788307929	6.790086101	6.258519398	6.259632042	6.523285988	6.288965204	7.67735959	6.533132956
"ASCRP001936"	6.462148902	6.495763329	6.170143686	5.67599886	6.057350014	6.755930398	6.394367671	6.336789041	5.921811458	5.941197277	5.628022218
"ASCRP001939"	8.492274243	8.727880709	8.301184609	8.140650558	8.600359264	9.396954948	7.575170518	7.919130094	9.929806922	5.392192068	6.133727936
"ASCRP001940"	6.89718258	6.64280315	6.976569707	7.126535045	6.676613094	6.4572944	6.759228784	6.724462335	6.801007357	8.133822773	7.547928932
"ASCRP001941"	6.996734852	7.687554627	6.374797145	6.228513558	8.517562317	7.21387296	6.196863417	6.638696413	7.055984476	5.774959683	5.856464971
"ASCRP001942"	7.959820098	7.836386834	8.101079432	7.511616178	7.656619966	6.901991797	7.936137322	7.850844324	7.693199379	6.637451162	7.22238939
"ASCRP001945"	6.482435212	6.483514568	6.528316606	6.354985398	6.573342449	6.849552632	6.978513952	6.903487658	6.440460918	6.03286856	6.4150245
"ASCRP001946"	6.180241036	6.21395967	6.044553321	5.758253203	5.835081082	6.277462697	6.395087491	6.331731598	5.782529034	5.912296571	5.710049392
"ASCRP001947"	5.554594723	5.27149517	5.341443298	5.515719337	5.206000856	5.137093858	5.382242293	5.390867189	5.260409122	6.428818422	5.41838694
"ASCRP001951"	5.655633557	5.706225681	5.676966519	5.769915597	5.368342938	5.655258769	5.840441029	5.715821721	5.35046134	5.962635543	5.828440684
"ASCRP001953"	5.251005723	5.376188636	5.398878471	5.524323074	5.529148054	5.258483757	5.432857411	5.382928827	5.309229665	5.903524474	5.761471457
"ASCRP001967"	7.431387662	7.616295536	7.295341089	7.113628386	8.215646284	8.020711648	6.76453234	7.039565652	8.218157628	5.652520846	6.186712728
"ASCRP001972"	5.738417514	5.666204707	5.311940195	5.743605628	4.824865982	5.684241778	5.61566901	5.563516748	5.749391668	5.973381007	4.750456926
"ASCRP001976"	5.471137683	5.356282528	5.368208846	5.686802818	5.249845294	5.321234784	5.390130612	5.427370065	5.4762108	5.286080894	5.983752499
"ASCRP001979"	6.02478952	5.993888931	6.1291321	6.446057637	6.163228306	5.899471354	6.109186004	6.269725437	5.976632294	7.494335648	6.621290766
"ASCRP001981"	5.159117212	5.312262123	5.742079736	5.400184433	5.494202583	5.244190028	5.136245204	5.372946523	5.192042964	5.104794746	6.177617391
"ASCRP001983"	6.39633829	6.554232857	6.470463121	6.402421693	6.334042535	6.091673045	6.755119177	6.648749411	6.129188155	6.390075716	6.630205783
"ASCRP001985"	6.797840682	5.472286344	5.366398877	5.295107782	5.323480737	5.283727417	5.705433706	5.287535624	5.164114279	4.744159521	6.069073743
"ASCRP001988"	7.0541786	7.284506901	7.051487452	6.777475775	6.908207651	7.453654722	7.242953286	7.196916021	6.526392791	7.365667275	6.879439429
"ASCRP001991"	6.301359392	6.077354359	6.364413689	6.681019826	6.055494909	6.045528122	6.192688863	6.181103938	6.2050918	8.440955829	6.914982833
"ASCRP001992"	6.84640462	7.152317876	6.761487295	7.053758725	7.490843659	7.22452516	6.733121509	6.834047855	7.277181214	6.406375086	6.256863699
"ASCRP001993"	7.54488392	7.498077405	7.635333809	7.86416473	7.172859728	7.706839328	7.621508043	7.604611552	7.627413642	7.940237573	7.635093111
"ASCRP001995"	5.228228566	5.542433358	5.514372039	5.204106445	5.552363161	5.412180898	5.611160499	5.477155141	5.423240425	5.271645944	5.369285633
"ASCRP001996"	5.6156597	5.312636822	5.305919371	5.309824557	5.448639004	5.303951167	5.266647688	5.178936279	5.815037206	5.332307339	5.751020291
"ASCRP002000"	6.16667045	6.104404492	6.127647159	6.289579085	5.937191404	5.995250622	6.064382929	6.101015308	5.964148749	5.967296027	6.321113194
"ASCRP002003"	5.564321374	5.434424703	5.815383546	5.531596194	5.616281689	5.552172498	5.431069776	5.385924857	5.830878074	5.522659125	5.605767929
"ASCRP002004"	6.754043927	6.762088897	7.133386465	7.242516639	6.295342078	6.944119746	7.333951965	7.12454839	6.800350866	7.379829531	6.723178561
"ASCRP002009"	5.276697837	5.332119933	5.254465187	5.100593337	5.179548891	5.603633961	5.723330518	5.601105784	5.166211928	4.968480207	4.853734926
"ASCRP002012"	6.095468957	5.704292219	5.815466968	5.961263824	5.737226676	5.853886325	5.770860213	5.732040902	6.096691125	5.63434021	6.022009387
"ASCRP002017"	8.724505841	8.627487511	8.6411819	8.685987488	8.576517173	8.479672697	9.05017353	8.925695925	8.116203379	7.609543244	8.681992643
"ASCRP002019"	5.925171274	5.822581253	6.148461304	6.308926786	6.0269305	5.603234945	5.783927311	5.741339593	5.840105648	8.173803816	6.747483637
"ASCRP002021"	6.438559216	6.727244016	6.520868642	6.943052675	6.513409255	6.842972795	6.717363209	6.737851311	6.786265496	6.944696533	6.266516999
"ASCRP002022"	5.883436693	5.884756684	6.226679396	5.801369111	6.229251677	5.830416311	5.664005719	5.929391422	5.69827783	5.06594661	6.355885801
"ASCRP002025"	5.894209717	5.849419324	5.831864042	5.973603461	5.888762176	5.860967285	5.96818993	6.094704881	5.841629172	6.665337928	6.308447379
"ASCRP002029"	5.628585463	5.795226153	5.428489743	5.917327091	5.522969126	5.983376124	5.977150963	5.936324675	6.39905484	6.859501003	4.807341216
"ASCRP002030"	6.310020841	6.251068169	6.176527429	6.147774936	6.15612136	6.183020815	6.27467784	6.299267181	5.93469695	5.648663496	6.148472294
"ASCRP002031"	6.703313145	6.991200167	6.435106625	6.733003457	7.077965178	6.891328861	6.322132541	6.431208132	6.524728388	5.580234421	5.954597304
"ASCRP002035"	7.075048896	6.994434416	7.183804038	7.240489382	6.788163355	7.018454871	7.234435581	7.178781756	7.133044927	8.286289135	7.75533607
"ASCRP002036"	6.132920009	6.977153096	5.526234205	5.209721356	7.735213596	6.056090369	5.278145332	5.555921402	6.030539406	4.728677631	5.150293091
"ASCRP002039"	7.289787676	6.96330181	7.099396919	7.084800772	6.791237383	7.205179456	7.311013279	7.259926573	6.941268493	7.017877776	6.912353409
"ASCRP002040"	5.951048047	5.967450003	6.200399521	5.846464275	6.091463232	5.69843195	6.330432746	5.986817478	5.841820714	5.73773004	6.140247943
"ASCRP002042"	7.718276125	7.606954119	7.507354082	8.084015599	7.571869476	7.324562657	8.13142709	7.993431432	7.707392529	9.210713649	7.693951377
"ASCRP002043"	5.314304535	5.349337798	5.295876704	5.136541858	5.025010689	5.588710222	5.473149246	5.498175447	5.421935681	5.703133311	4.692923379
"ASCRP002044"	5.517776998	5.445064521	5.345142181	5.366944991	5.073036214	5.105108848	5.175405608	5.308199017	4.905836895	6.455231234	5.698808957
"ASCRP002045"	7.936991907	7.887085088	8.260501788	8.260238102	7.770737314	7.945398342	8.083093961	8.071632559	7.861695737	7.489241603	8.2069637
"ASCRP002050"	5.24449566	5.427132479	5.383777395	5.334104729	5.168010521	5.690453699	5.492397164	5.591909683	5.217487895	5.124389371	5.493549083
"ASCRP002051"	6.937207706	6.87362387	6.948365079	7.226311542	6.90936369	7.137154328	6.896934829	6.962355547	7.050890145	6.630983009	6.385537154
"ASCRP002052"	5.354270061	5.184364813	5.469867503	5.563633279	5.03633071	5.287320558	5.328324291	5.270650533	5.369678384	5.348095351	6.224862645
"ASCRP002053"	8.691696824	9.086717779	8.541915428	8.092296151	9.702351984	9.564692912	7.77849804	8.151191146	10.0157865	5.461802396	7.695073632
"ASCRP002054"	10.70061756	10.47139607	10.15099667	9.689717204	10.00557364	10.43171858	10.63590603	10.42000314	8.851375832	9.651300281	9.77836146
"ASCRP002055"	5.797525038	5.681058332	5.86468369	6.352877354	5.319110911	5.896706921	5.812624347	5.862238354	6.171139824	6.247642591	5.96976842
"ASCRP002058"	7.962622363	7.830805694	7.930288009	8.164060726	7.710487408	7.832486922	7.906099259	8.0072815	7.635741813	7.617063904	7.813769475
"ASCRP002059"	5.355707593	5.150117027	5.412132523	5.650403435	5.504111101	5.317124169	5.367469234	5.316838112	5.909795535	6.595438188	5.176402473
"ASCRP002064"	7.144750044	6.781081574	6.906306069	7.138675203	5.796564284	6.882944209	6.348548085	6.40531909	7.072552063	7.608833634	7.077756317
"ASCRP002065"	7.984140412	7.653024526	7.795136406	8.063454241	7.255750332	7.643456954	7.587690293	7.587656424	7.803935758	8.63846371	7.869695804
"ASCRP002066"	5.537029058	5.925027717	5.483088218	5.426078179	5.090140873	5.493322142	5.486655874	5.547950641	5.407369427	5.327747763	5.506712195
"ASCRP002067"	7.546795673	7.320648586	7.73139387	7.747675244	7.690196801	6.566844793	8.673948717	8.577871193	7.674040515	6.657756616	7.160697318
"ASCRP002068"	9.117351602	9.041480993	9.192248379	9.216470553	8.901341169	8.854417987	9.756265115	9.597459735	8.898095117	9.202071727	9.139425138
"ASCRP002069"	9.089414554	8.954743779	9.341867816	9.553755599	8.793324542	8.88541091	9.243095357	9.139960048	9.517310382	10.37850753	9.539116073
"ASCRP002072"	11.40872989	11.2513992	11.55238855	11.92122366	10.96043511	11.01785948	11.54970938	11.47794065	11.30379132	11.95742288	12.08710077
"ASCRP002074"	7.225648243	7.718333748	7.063284826	6.600480231	8.30099418	7.358323868	6.837750822	6.981488102	7.037315435	6.176752721	6.923675309
"ASCRP002075"	8.139236216	8.259595593	7.984099616	7.599401778	7.996805689	8.036569706	8.260542105	8.17767957	7.396897755	6.520845002	7.919987231
"ASCRP002081"	6.373590741	6.235957322	6.411570179	6.230601831	6.165138406	6.295326117	6.605991464	6.511662403	6.427304213	5.902211797	6.645015263
"ASCRP002084"	6.167500667	5.859582506	6.607054275	7.02764259	5.833964478	6.435194164	5.753114025	5.849498732	5.9645411	6.766861356	5.362504893
"ASCRP002086"	8.83962862	8.589443429	8.586576419	8.36625161	8.865814991	8.49420561	8.896037244	8.883514482	8.093404889	7.540867875	9.218745148
"ASCRP002087"	7.451616136	7.5612139	7.648650434	7.55605676	7.611979824	7.409914103	7.808647131	7.786179906	7.113069605	6.382570987	7.941608889
"ASCRP002088"	5.425138209	5.366879132	5.503442352	5.521580752	5.374923512	5.277040589	5.30363948	5.302227983	5.17424956	5.159689666	6.040772558
"ASCRP002090"	11.21852537	10.70937252	10.6373797	10.25265561	10.7083586	10.66808114	10.8087365	10.91327495	8.993307762	8.123883392	10.13033366
"ASCRP002092"	6.927414721	6.926953579	6.952270182	6.878613672	6.824482716	6.762596532	7.183154426	7.00957138	6.49819999	5.916795303	7.145214264
"ASCRP002094"	11.25675168	11.11475607	10.87435545	10.84751713	11.14792159	10.73445344	10.97449146	11.03829219	9.742531132	8.958447764	10.46664857
"ASCRP002095"	5.640793827	5.488609924	5.505374095	5.850205464	5.302167291	5.531211929	5.474527682	5.549345025	5.270087366	5.201124543	4.945237115
"ASCRP002097"	5.479698899	5.126162272	5.651532931	6.105430937	4.855765656	5.70901109	5.144246688	5.143372769	5.695007842	5.417893179	5.426052336
"ASCRP002099"	8.171035638	8.130498625	7.597257712	7.542335294	8.929081353	9.209557047	7.202944858	7.673819734	9.236949824	5.533393331	6.879658306
"ASCRP002102"	7.432502213	7.309359232	7.50378924	7.43367628	7.160793966	7.362106947	7.536027279	7.550850823	7.192111151	7.239125496	7.623409007
"ASCRP002103"	7.883806531	7.683762128	7.790660639	7.916052006	8.202717751	7.484405076	7.50403994	7.596053968	7.530790158	8.314083999	8.878267892
"ASCRP002104"	6.741440461	6.774299287	6.378984299	6.306219412	6.388771711	6.940529912	7.178048593	6.994857663	6.212603012	6.96198518	6.24413732
"ASCRP002105"	6.280497144	6.471183801	6.210040912	5.931036329	6.920610582	6.84440138	5.919296263	6.037451939	7.096617957	5.282690316	5.741178227
"ASCRP002106"	6.204383854	6.295168254	5.873895322	5.420406761	5.685075627	6.086894825	6.034317307	6.182027186	5.369071878	5.12405132	6.00227898
"ASCRP002108"	6.975770583	7.130693147	6.978267086	7.807490203	8.104067833	7.272200923	7.55120562	7.607645628	7.75277851	7.511844208	6.324053625
"ASCRP002110"	4.519915026	4.654852356	4.546500672	5.517025854	6.662793134	4.757486301	5.52382639	5.673833945	6.309614255	5.427500161	4.589217126
"ASCRP002111"	5.019537655	4.987847576	5.064200693	6.538438088	7.471825917	5.302728701	6.161940583	6.460565071	7.077436205	6.029460987	4.776083221
"ASCRP002112"	8.407366019	8.357022002	8.188930105	8.388252858	8.164508686	8.089644497	8.438395467	8.404251318	8.162379664	9.158456966	8.395247007
"ASCRP002113"	6.78566627	6.628061432	6.571041328	6.710534295	6.912861066	6.336469326	6.598219055	6.697846959	6.5962331	6.977692324	7.232726484
"ASCRP002114"	6.16613801	6.198631805	6.172757569	6.383184659	6.347310755	5.971003288	6.277898645	6.173420383	6.220012971	6.854374345	6.999810513
"ASCRP002117"	5.405264364	5.401050446	5.448253947	5.712497267	5.46236819	5.598833064	5.463964006	5.504809837	5.527935402	7.697333664	5.652565465
"ASCRP002119"	5.961953644	5.96763385	5.985611672	6.057366363	5.881564499	5.988879544	6.140218126	6.123508887	5.780186388	6.072785526	5.845257651
"ASCRP002121"	6.927308265	6.929007035	7.081541005	7.059400736	6.823494594	6.568543479	6.832731428	6.710218163	6.646690208	6.765740453	7.146290024
"ASCRP002123"	11.89241383	11.99474244	11.64764915	10.91424388	11.4583681	11.88549777	12.0395569	11.89390289	10.77502459	8.684713511	11.92475997
"ASCRP002124"	6.721486259	6.970424833	6.623547112	6.359585371	6.488256081	6.87038157	7.397281774	7.144946982	6.359572584	6.455075189	6.684924257
"ASCRP002125"	8.183305398	7.996034957	8.32014023	8.417639096	8.038308303	7.903826263	8.215952781	8.102802185	7.986318173	9.33761426	8.370249458
"ASCRP002126"	8.180972595	8.330126893	8.35957036	7.856777647	8.112266677	8.304867657	8.809982455	8.657691059	7.49787781	7.354082023	8.058894331
"ASCRP002128"	5.304151825	5.274879074	5.617971595	5.881854	5.034805221	5.253969646	5.192492183	5.165774398	5.435638963	7.230020598	5.554066257
"ASCRP002130"	8.157577274	7.912410244	8.103578954	8.236167199	7.930185826	7.970456609	8.233151782	8.121392782	8.320229953	8.06424885	8.45542767
"ASCRP002131"	6.550112973	6.639151956	6.713107184	6.820120163	6.942688284	6.519771976	6.549657711	6.718509575	6.319015297	6.395385294	6.859934415
"ASCRP002133"	7.985538738	7.958589271	8.103840832	8.111359267	7.706631086	8.256827925	7.909760592	7.912793853	7.868411085	7.403740664	7.477907211
"ASCRP002134"	6.286004398	5.998040155	6.261921169	6.322515009	6.156716082	6.215815782	6.078784521	6.075020788	6.328849161	7.446771893	6.073614343
"ASCRP002135"	5.645284076	4.968457019	5.257001462	5.3614436	5.001304697	5.280783192	5.21257149	5.199997292	5.129910495	6.234560633	5.116782231
"ASCRP002139"	6.210472411	6.516241455	6.313468672	6.309006856	6.125717412	6.063646858	6.398464759	6.490044789	6.109382891	6.405280461	6.53616649
"ASCRP002140"	6.245668387	6.407345163	6.095454842	5.919640836	6.187271085	6.331304387	6.437699039	6.382966407	6.276813942	5.637881323	6.502533878
"ASCRP002141"	7.939753448	7.971138796	7.996587588	8.414973175	7.810089147	7.7876961	8.070468257	8.135630882	8.030478173	8.339861032	8.596843935
"ASCRP002143"	10.95236126	10.59482293	11.64834088	12.03958181	10.6241728	11.74412072	10.59860412	10.60950081	11.77980057	10.65674191	11.08198095
"ASCRP002145"	6.601836432	6.597046556	6.554864771	5.91585922	6.604882336	6.65261423	6.527256742	6.596522707	5.848324591	5.422312007	6.578272237
"ASCRP002147"	5.504564271	5.640227685	5.707757744	5.581826294	5.302134278	5.475982008	5.503745691	5.499195943	5.509743518	5.690071103	5.583142226
"ASCRP002148"	5.765674793	6.044395194	5.832743614	5.415979904	6.324639445	6.521637325	5.243695018	5.471932405	6.903104073	4.341460282	5.406559632
"ASCRP002155"	7.272204428	7.177317683	7.24243606	6.866977706	7.146270366	7.378559577	7.316096871	7.324569175	6.870394205	5.707613319	6.858689809
"ASCRP002157"	5.291469307	5.516373013	5.41357847	5.328301905	5.803465529	5.592277943	4.995986006	5.199531595	6.121900194	4.791206962	5.599467749
"ASCRP002160"	5.572621037	5.089307664	5.340280098	5.306268408	5.654624047	5.078431584	5.164727273	5.151411546	5.603913815	5.706985249	5.716602004
"ASCRP002161"	5.988441113	5.913966648	6.093636495	6.384185701	5.790379787	5.891084111	6.060845609	6.119937946	6.138304971	8.047196601	6.905222286
"ASCRP002165"	10.01432317	9.658080499	10.54480185	10.60611569	10.03889816	9.652160244	9.891334039	9.959419677	9.831472376	10.00341159	10.96714827
"ASCRP002170"	6.630239793	6.71139948	6.635806722	6.919544585	6.740352424	6.633843054	6.831242681	6.873173598	6.375960116	8.67170104	6.871633533
"ASCRP002171"	6.977973334	7.329935554	6.877644231	6.042430742	6.631233559	7.586834249	7.471749452	7.395231025	5.958895058	6.635503361	6.072852314
"ASCRP002174"	5.799410614	5.645167838	5.871175537	5.892347966	5.71010813	5.606877088	5.85662807	5.7770233	5.803024676	6.066943529	6.161686401
"ASCRP002176"	6.153001047	5.860818562	5.994562133	6.056086483	5.586534632	5.958202052	6.208038441	6.043602054	5.837679903	6.000124903	5.784799555
"ASCRP002178"	6.19281511	6.24853517	6.309056673	6.06909477	6.242475131	6.192945551	6.127423117	6.224640658	5.958753124	6.048602844	7.557569013
"ASCRP002179"	6.091600403	6.333937239	5.762271191	5.257239008	5.595751494	6.223828968	6.94232664	6.642083926	4.930376125	5.297785581	5.395024225
"ASCRP002182"	5.391323165	5.131793103	5.363905131	5.442596976	5.157445738	5.366387415	5.377518636	5.405918543	5.37861777	6.10606379	5.891057121
"ASCRP002183"	5.652637531	5.65457862	5.575810859	5.251115444	4.990859454	6.416746475	5.401463882	5.430734449	6.416696083	4.762161348	4.607309408
"ASCRP002184"	7.471961818	7.229104509	7.446579893	7.558641778	7.02329527	7.718586555	7.282031906	7.303373725	7.406821421	6.971208535	6.549885303
"ASCRP002185"	6.8730989	6.65659311	6.579477389	6.742389278	6.648082333	6.72754306	6.796790871	6.761515005	6.705601379	6.688258568	6.033816186
"ASCRP002189"	7.699444157	7.555621157	7.764083797	7.953639509	7.502877774	7.466788476	7.752005951	7.763353214	7.423362891	7.958760615	8.278298226
"ASCRP002191"	6.603475784	6.721541741	6.581402132	5.881697257	6.348979741	6.803580616	6.78191628	6.759989976	5.831220815	5.131307335	6.540209286
"ASCRP002193"	8.732651557	8.767013776	8.860558544	8.040074302	8.645147385	8.152657469	8.524998191	8.39039147	8.206682166	5.83678266	8.609329289
"ASCRP002194"	5.982790871	5.667129079	5.723649427	5.724805608	5.56502936	5.807321299	5.743413235	5.658065452	5.484216351	6.255224992	5.853715805
"ASCRP002195"	5.572877656	5.674834854	5.622625463	5.924432725	5.295405069	5.464264337	5.818613247	5.679152821	5.879769157	9.754237305	5.677974799
"ASCRP002196"	7.203364502	7.108311111	7.136100328	7.383990343	6.778180422	7.142211669	7.537018815	7.313543053	7.165919541	10.99027497	6.826263571
"ASCRP002200"	7.670770069	7.742281107	7.666600739	7.197720938	7.408163321	7.76527081	8.042028548	8.042834716	7.179573076	7.90257205	7.48857519
"ASCRP002204"	8.049878541	8.04632687	7.417455076	7.1628557	8.502021006	8.32995953	7.189669836	7.372169139	7.520142217	7.40785264	5.972605115
"ASCRP002205"	6.746032912	6.685652508	6.694876804	6.7652763	6.769896325	6.761812063	7.127187771	7.020437237	6.802713274	6.597740222	7.419821311
"ASCRP002206"	6.821342279	6.991630836	6.862767336	7.005177656	6.749597095	6.837961262	7.298303545	7.200833398	6.746900865	7.593264107	7.475637096
"ASCRP002207"	5.718690255	5.817532226	5.617729763	5.452506842	5.603419677	5.834804852	5.964574654	5.922119149	5.986529554	5.152992011	5.893878886
"ASCRP002208"	5.942517773	6.338506767	5.974979888	5.868922808	6.973355694	6.438385943	5.921901907	6.113180571	6.697989037	5.546825679	6.059726774
"ASCRP002209"	5.324917468	5.606705811	5.51275409	5.659880825	5.372222813	5.565057156	5.708973747	5.591909683	5.578617369	5.573576932	5.306199926
"ASCRP002210"	8.921147478	8.771298697	8.825505536	9.146680962	8.414838269	8.608299802	8.897005392	8.814708784	8.754821404	9.658262067	8.947898852
"ASCRP002211"	5.159117212	5.075283787	4.916753684	6.824756244	7.829121631	5.18300665	6.56898536	6.892478614	7.376708	6.569201936	4.759361736
"ASCRP002212"	5.104690722	5.591848862	4.963936887	4.790747444	4.874290188	5.673917337	5.933358063	5.762520941	4.766165417	4.722114269	4.983229845
"ASCRP002214"	6.08788301	6.382836599	5.490727613	6.122127393	6.359016023	5.913101903	6.215925403	6.32109404	5.620126367	8.654211265	5.244216031
"ASCRP002215"	10.35832673	10.26720652	10.08961271	9.119176757	9.434487944	9.810550008	9.209633128	9.249123951	8.18667915	6.302500902	9.510624592
"ASCRP002217"	7.061747357	6.9882304	6.71693565	6.853590783	6.994174246	6.991394736	7.013838159	6.81408653	6.925277771	6.707865292	6.257160865
"ASCRP002219"	7.188782808	6.95505976	7.527037437	7.663535857	7.019647373	6.860793246	7.22907045	7.159976158	7.456269458	9.096872975	6.968072621
"ASCRP002221"	8.207875767	8.230678664	8.25118119	8.247190777	7.759637532	8.175313116	8.628226199	8.417603012	7.922633265	11.02784016	8.18591545
"ASCRP002222"	5.826250158	5.767768908	5.760247937	5.674522155	5.957387868	5.9124614	5.906798114	5.881345499	5.722942474	6.110241474	5.367937858
"ASCRP002223"	5.882838452	6.141100326	5.470644389	5.66041735	6.302301025	6.786461254	6.261871154	6.306691667	6.815688114	6.475116922	4.706684618
"ASCRP002224"	7.113344426	7.231753388	7.189689741	7.07924475	7.052040244	7.698040548	7.304411549	7.364472909	7.59326051	6.842476759	7.096204325
"ASCRP002229"	8.214302562	8.179075863	8.156125271	8.22585464	7.955400688	8.214873901	8.679920984	8.519068778	7.788188159	8.30003451	8.017938873
"ASCRP002230"	7.036594202	6.965659521	7.230205602	7.341332698	7.040142849	6.796256421	6.944991036	7.022523055	6.84663345	6.919319307	7.242917182
"ASCRP002231"	5.896631283	5.52458653	5.60538643	6.595107239	5.792190022	5.844495618	5.832571497	5.823320168	5.934900116	9.626758153	5.396010263
"ASCRP002233"	8.584812133	8.613039782	8.675560354	8.252320307	8.578349268	8.280788556	8.753635857	8.719062215	8.025235336	6.854628859	8.76460831
"ASCRP002235"	5.343986674	5.414205186	5.598887572	5.685770498	5.661144277	5.580408346	5.512969923	5.573288966	5.249019341	5.429622428	5.320088113
"ASCRP002237"	11.49897887	11.30107975	11.39969277	12.00600859	11.038469	11.12929294	11.90344501	11.69191678	11.38073774	12.87362941	11.44187496
"ASCRP002239"	5.445149771	5.5579744	5.503442352	5.350756842	5.112167971	5.435522679	5.37369318	5.506832148	5.517939153	4.947601176	5.353042218
"ASCRP002242"	7.567649352	7.769462658	7.829338533	7.416251389	7.68948255	7.323561287	7.649544939	7.674502093	7.212651498	8.76161615	8.260488469
"ASCRP002243"	9.397314332	9.123517241	9.320626229	8.722889054	8.972997667	8.466263516	8.837844083	8.788222058	7.785586808	9.203765662	9.351943798
"ASCRP002244"	9.29347706	9.243512254	8.928857083	7.805656608	8.856841216	9.052212002	9.070026052	8.834666462	7.666347619	6.814462903	9.005571742
"ASCRP002245"	5.857158227	5.717680664	6.008643069	5.664712792	5.650523944	5.741658458	5.676663932	5.770394809	5.504882263	5.113890201	6.051663198
"ASCRP002246"	9.920550658	9.762749241	10.12357764	10.43723571	9.758662471	9.519096049	10.01121281	9.938530481	9.669829188	10.94051584	11.07368359
"ASCRP002247"	7.168122255	7.385992989	7.136543354	7.273499417	7.275113259	7.466377463	7.620979933	7.606681948	7.458215712	7.930591386	7.09781092
"ASCRP002248"	13.36338001	13.27064968	13.98685168	14.42311662	13.8392379	13.28006533	13.64027657	13.7192468	13.5790546	13.79358619	14.97614429
"ASCRP002249"	6.004968253	5.945371719	5.832614684	6.473679001	5.660843896	5.899884276	6.256606713	6.156726421	5.880813492	8.856899165	6.040684301
"ASCRP002250"	5.361206428	5.226586035	5.292949891	5.092985752	5.012207554	5.315291036	5.238246047	5.321507317	5.303355294	5.443578761	5.2777214
"ASCRP002252"	6.705163268	6.636882693	6.880042645	7.08870701	6.672129474	6.556273776	6.832744672	6.749639697	6.913116675	7.313091202	7.125856985
"ASCRP002253"	7.564313585	7.517401119	7.49772358	7.54555269	7.290966226	7.734282259	7.723950467	7.666643375	7.371345785	7.007419972	7.531406793
"ASCRP002254"	5.500900818	5.449084408	5.447635895	5.437125629	5.400068002	5.391744963	5.548573155	5.475712152	5.207913727	5.857909326	5.73858467
"ASCRP002256"	5.214241416	5.290708593	5.478603895	6.125439773	5.250678977	5.218367769	5.825020784	5.790515609	5.611891087	7.405310767	6.070689379
"ASCRP002257"	6.807043106	6.950990446	7.153627382	6.293538124	6.976655166	6.927057842	6.973213176	7.02718997	6.198853457	5.188976306	7.243245184
"ASCRP002259"	5.795469592	5.821134611	5.830082142	5.822889597	5.64407345	5.736933161	6.231609954	6.224343595	5.548365931	6.268861649	5.427619105
"ASCRP002261"	6.42345582	6.318516604	5.987928382	6.077593798	5.74564069	6.356948429	6.683959074	6.653802194	5.796317165	6.514650044	5.9019696
"ASCRP002262"	5.617004055	5.698106275	5.624879913	5.765610261	5.281421892	5.675702842	5.794737053	5.711930596	5.810912438	6.054374199	6.07683885
"ASCRP002263"	5.36434571	5.432651079	5.706612257	5.659584239	5.444677185	5.498002807	5.729990958	5.657839509	5.429100029	5.830687551	5.620221144
"ASCRP002264"	5.463333051	5.373458885	5.194224082	5.122756047	5.267353647	5.151678148	5.839786521	5.664892113	5.592528825	5.955394349	7.143730284
"ASCRP002265"	5.295770466	5.842725003	5.512190218	5.275024265	5.186914353	5.401306648	5.464150469	5.564669808	5.145926405	5.527097768	5.128450968
"ASCRP002266"	9.981127939	9.900114029	10.57366989	10.69013875	10.21881874	9.696267961	10.07525451	10.10721141	10.38587534	9.783806095	11.69211632
"ASCRP002270"	5.915967219	5.860089725	5.844400771	5.783636741	5.725925118	5.857842026	6.079512849	6.046464172	5.548898633	5.884308747	5.751313451
"ASCRP002272"	5.769631425	5.678978204	6.058502941	5.891273741	5.161877597	5.806865876	5.432571433	5.438754765	5.791901793	5.470702571	5.650672989
"ASCRP002273"	5.765306757	5.894205845	6.172385732	5.74880805	5.113745256	5.897368143	5.693257569	5.632688635	5.636864776	5.495875012	5.586082057
"ASCRP002275"	4.918208877	4.994803806	4.986875544	5.632520413	6.389739515	4.828561664	5.535792971	5.664457253	6.206734858	5.480912927	4.99009059
"ASCRP002278"	5.478466381	5.557161038	5.463443844	5.60865172	5.370900072	5.286076812	5.586360208	5.480756533	5.422700618	5.279121781	5.904725482
"ASCRP002279"	7.029114683	7.281877511	6.960188323	7.388793595	7.199247862	7.644081383	7.365059179	7.401654782	7.933502215	7.611058034	6.569046009
"ASCRP002280"	5.269651013	5.157296204	5.134992113	5.173486464	5.081484954	5.212739319	5.356714177	5.209459424	5.282696731	6.246425682	6.131306445
"ASCRP002284"	7.046110791	7.627900358	6.832049103	6.798293051	7.790935605	8.486878984	6.968375073	7.070269478	8.435190899	6.142545601	5.479390122
"ASCRP002285"	5.98240162	6.408161527	5.978546465	5.471998747	5.847022202	6.421690646	6.732018554	6.647043669	5.998116685	5.521870455	6.07283703
"ASCRP002286"	8.731620048	8.843933711	8.193661543	7.766565084	9.329313846	8.705934728	8.014338557	8.219015222	8.134257985	7.318250412	6.951898339
"ASCRP002288"	7.578476023	8.024400718	7.832280886	7.972422268	7.49029147	7.847758022	8.020549529	8.021089799	7.581614218	7.710360438	8.054756659
"ASCRP002289"	12.26105739	12.21899382	12.22800548	12.60660679	11.88489792	12.45921285	12.86631593	12.59467737	12.02878523	13.12848107	11.84001156
"ASCRP002292"	6.91436303	7.085719331	7.127541699	6.613350217	6.957342426	6.983431398	7.245422669	7.189373538	6.7816638	6.270400252	7.04168898
"ASCRP002293"	8.421872913	8.160720333	8.530026225	8.606291877	8.23811774	8.233616303	8.416244304	8.391210987	8.145024066	8.295822603	8.127174551
"ASCRP002294"	5.671327955	5.832591038	5.45513572	5.120371207	5.784761999	5.706120855	5.658742198	5.670855714	5.183457095	4.897048684	5.553280629
"ASCRP002297"	8.311268109	8.892521399	7.189969677	8.360000365	10.07615325	8.699842884	7.964664732	8.513093967	9.385565525	7.06686553	5.807425259
"ASCRP002298"	9.118060982	9.647736702	8.644008721	9.74201546	11.21469682	10.00242379	9.303168629	9.866328261	10.90405538	8.258099252	7.306889607
"ASCRP002300"	5.428190384	5.423354882	5.496568333	5.716760631	5.45058599	5.275141422	5.513062527	5.38158761	5.326298164	7.393027812	5.802906483
"ASCRP002303"	5.666372804	5.573128364	5.605121075	5.840774938	5.340392038	5.308919728	5.382869663	5.377057162	5.478915301	5.778605703	6.186328548
"ASCRP002304"	5.553061798	5.41529331	5.70857146	5.71619584	5.601737876	5.381254841	5.392640671	5.608500634	5.301032449	5.796788931	6.148347289
"ASCRP002305"	6.740177073	6.48289118	7.140890234	6.395800744	6.617185694	5.851490704	5.395793542	5.839521664	5.654833573	4.85532233	5.176019454
"ASCRP002307"	13.87460769	13.84473776	13.41031405	13.14942662	13.28140278	13.34034839	13.83988311	13.64027657	12.36292114	8.763591431	12.50993014
"ASCRP002308"	6.37518105	5.978153213	6.049543617	6.872365475	6.05388096	6.053039208	6.249273597	6.218772744	6.353263132	9.435166009	6.274067471
"ASCRP002309"	11.0239363	11.31123104	10.59905156	10.03862452	11.47962191	11.0166921	10.39081906	10.69287709	10.17872918	9.24891302	9.522981472
"ASCRP002311"	10.75248424	10.8805188	10.3031565	9.885700043	10.40765212	10.33492037	10.91041917	10.80398016	9.418043778	10.25033577	9.768285878
"ASCRP002315"	10.54832493	10.32113553	10.41210055	10.72336062	10.20861674	10.31481259	10.70915602	10.6152934	10.28089844	11.27691722	11.03375254
"ASCRP002316"	10.86974479	10.75144606	10.7945316	11.07036934	10.6309707	10.59652272	11.09136702	11.022346	10.56430291	11.67102638	11.11218203
"ASCRP002318"	5.394043702	5.612982205	5.41322295	5.369486778	5.543239664	5.638243839	5.980872436	5.792324984	5.192772674	5.213685972	5.212892646
"ASCRP002324"	5.556642925	5.615573604	5.399814923	5.505413427	5.291660089	5.720423732	5.473465771	5.472019698	5.428348071	5.265369451	4.853734926
"ASCRP002325"	6.62242338	6.648464595	6.759575566	6.616132214	6.587770955	6.738679559	6.557025385	6.593891175	6.430013493	6.38732308	6.726471241
"ASCRP002326"	6.679384709	6.545698585	6.170951573	5.793085348	6.560143268	6.239975822	6.23916673	6.244439344	5.794457135	5.336326626	6.576013504
"ASCRP002329"	5.537783981	5.525793869	5.740459017	5.782841473	5.406650554	5.611925105	5.859632463	5.784885439	5.445666976	6.36611931	5.395505894
"ASCRP002331"	5.367359787	5.503186089	5.448330511	5.320978302	5.816324691	5.478797419	5.432593484	5.45762445	5.451539365	5.137547621	5.622567872
"ASCRP002332"	7.051280342	7.27528054	7.024220419	6.50675997	6.903927382	7.135423383	7.370614264	7.308750243	6.512137867	6.086487397	7.017942058
"ASCRP002335"	6.626326001	6.588766454	6.693548556	6.852980583	6.807736051	6.569577874	6.984373044	6.903901309	6.67301072	8.116150576	7.106269464
"ASCRP002336"	5.683593959	5.725946711	5.604285731	5.640014172	5.57422308	5.427921906	5.551164422	5.581417517	5.456328472	7.346252315	5.581377841
"ASCRP002339"	9.736397517	9.350675984	9.50415313	9.56274713	9.091794318	10.54084095	9.709493946	9.56307318	9.633052669	8.871481386	9.180524606
"ASCRP002340"	8.725295759	8.630921609	8.526711029	8.46590358	8.327377401	8.514018382	8.839545095	8.712236964	7.925760951	9.455929057	8.619489248
"ASCRP002341"	5.345972433	5.63547699	5.610532201	5.561034012	5.448059413	5.542524844	5.553594256	5.627018055	5.464402132	5.303098479	5.67068381
"ASCRP002342"	6.373646054	6.343031902	6.39291021	6.300208132	6.089737633	6.468542867	6.623125214	6.530673375	6.194985861	6.642060293	5.606867622
"ASCRP002343"	5.235733666	5.128650107	5.265046289	6.689043613	5.09436986	6.17969216	5.321264537	5.161499477	6.296270834	5.579210642	4.858909073
"ASCRP002344"	7.549286775	7.333576971	7.414928605	7.582718457	7.230185041	7.726663928	7.52091452	7.438257275	7.200443941	6.1179958	7.2222496
"ASCRP002345"	7.339623827	7.294910104	7.765349138	8.271961721	7.381235238	7.272421973	7.784432773	7.684563206	7.678633019	8.365794434	7.86990817
"ASCRP002347"	8.352574266	8.346305123	8.323177706	8.259581299	8.047381258	8.411196404	8.67872112	8.583823682	7.886061538	8.155752862	8.351359366
"ASCRP002348"	6.36399642	6.337022428	6.402396223	6.286955025	6.280993785	6.088634648	6.443004756	6.502056124	5.998145622	6.384291705	6.453520735
"ASCRP002350"	6.037845737	5.490368793	5.524512205	5.748252577	5.563100819	5.42069593	5.685407109	5.650468256	5.565720101	8.209063645	6.319554359
"ASCRP002351"	5.574201919	5.471901996	5.606500445	5.621645513	5.45130888	5.332097119	5.428347459	5.527902226	5.30948751	5.26289631	5.987314193
"ASCRP002354"	8.628272639	8.68312119	8.506581017	7.867800032	8.281323739	8.726882097	8.668294393	8.563389985	7.662577194	6.812366089	8.283560912
"ASCRP002356"	8.744964652	8.761440945	8.748073372	8.10553942	8.507989692	8.738247837	8.791842657	8.655510802	7.767758183	6.764357312	8.546649161
"ASCRP002365"	5.376007461	5.335405778	5.740089575	5.77115702	5.324042847	5.287264537	5.390482847	5.234028275	5.666730493	5.628088065	5.67910928
"ASCRP002366"	6.028958541	5.996595875	5.915393461	5.355932403	5.925335877	6.002342746	5.846538241	5.825042998	5.50994029	5.040433399	5.427619105
"ASCRP002368"	8.677946159	8.513301634	8.541624398	8.512400787	8.470064778	8.468005343	8.69781777	8.673538768	8.163522621	7.908669564	8.915172066
"ASCRP002369"	10.96628821	11.09156031	10.70872274	10.23816328	10.59312989	10.14537906	10.3382402	10.38541135	9.749325685	8.840976415	9.744916681
"ASCRP002374"	6.1936824	6.19563642	6.17285767	6.69038439	6.228881165	5.767947742	6.198042664	6.079575818	5.856204186	10.50117232	6.474983176
"ASCRP002376"	7.554680191	8.315771093	7.089894173	6.854654004	9.229773166	8.379897218	6.798417893	7.295788923	8.36620681	4.939069268	6.161434868
"ASCRP002378"	6.76192823	7.061435861	6.828711439	6.470821871	6.902918826	6.824006676	7.260830941	7.157736329	6.522660555	5.861805143	6.942822457
"ASCRP002380"	10.67772431	11.34281713	9.854782876	9.853699004	12.12104704	11.01720575	9.2854999	10.12203776	11.07250758	6.633436335	8.42781329
"ASCRP002381"	10.21826899	10.94215193	9.596641492	9.590919568	11.89718754	10.49236263	8.842411706	9.782427598	10.91467996	6.097533531	8.621953016
"ASCRP002384"	9.567030155	8.354236071	12.88500425	13.58151513	8.970330533	11.48896449	8.156769163	8.055314517	16.11026508	12.93230356	13.12773484
"ASCRP002385"	6.530269275	6.832128692	6.64298776	6.807780061	6.469256932	6.787879735	6.939449648	6.97229962	6.380272058	6.278621075	6.017546714
"ASCRP002386"	8.493373316	8.558902256	10.11933556	10.86120245	7.522993289	8.289908633	7.621258475	7.386630241	15.48884875	10.64082097	9.885882114
"ASCRP002389"	6.245835919	6.441999504	6.253415339	5.931995978	5.651290676	6.058610916	6.08211524	6.001951383	5.748119329	5.214955406	5.435038157
"ASCRP002390"	5.495333602	5.659533292	5.268417621	5.257239008	4.932242887	5.511906653	5.709086826	5.638015125	4.829981787	5.135714805	4.864300273
"ASCRP002394"	5.531553399	5.725083186	5.442819774	5.114275967	5.449822561	5.546060596	5.706358565	5.768138315	4.92864556	4.804798781	5.284267909
"ASCRP002396"	13.27176621	13.35014153	13.32034167	12.83648889	13.16554895	13.21410719	13.2143724	13.42149475	12.21485575	9.158497373	13.17886145
"ASCRP002397"	6.272461202	6.350775754	6.323875116	6.327163558	6.484591197	6.276139009	6.278128944	6.37040284	5.934584132	5.911358541	5.923995735
"ASCRP002398"	6.326519394	6.24133671	6.087449848	6.313043358	6.231760294	6.636477814	6.554136341	6.509240312	6.296799138	6.936467206	5.972872967
"ASCRP002400"	5.492883848	5.5269542	5.5589025	5.521252194	5.2007644	5.431034198	5.719904773	5.536739863	5.093459019	5.502120774	5.304807768
"ASCRP002401"	6.682980577	6.670225432	6.934900464	7.291971734	6.977509485	6.946258601	6.399495073	6.519817364	7.165360169	6.125357095	6.798391982
"ASCRP002402"	5.331508522	5.728522082	5.17722747	5.262145644	5.588497846	5.054841477	5.278658036	5.411513587	4.922634141	6.998819089	5.339705295
"ASCRP002404"	6.275691484	6.21578384	6.39788918	6.174926399	6.546557661	6.212978042	6.253031864	6.318336308	5.77699732	5.220647573	5.960280099
"ASCRP002405"	6.425292982	6.793961422	6.473518317	5.844644991	6.338822581	6.642048684	6.743153552	6.664292991	5.974454224	5.451758684	7.026626994
"ASCRP002407"	5.2944881	5.395422026	5.200611376	5.102532889	5.537142319	5.490707123	5.082545303	5.263662823	5.819026395	4.94886845	4.77723996
"ASCRP002408"	9.121050103	9.165701545	8.873685398	9.224342804	8.529139183	8.990864236	8.913772071	8.886118041	8.878276524	9.334848049	8.76918525
"ASCRP002412"	5.826170843	5.989159805	5.80301066	5.60402735	5.731718775	5.977419373	6.58876741	6.478446442	5.552364592	5.24766194	5.844846644
"ASCRP002414"	6.154557204	6.197952646	6.162769182	6.0614058	6.201397446	6.10902	6.356800258	6.356247994	5.755404432	5.623386583	6.203308021
"ASCRP002415"	5.98825242	6.057027031	6.028352006	6.106067817	6.198464666	6.06385554	5.98533889	6.068541674	5.891590927	5.367245697	6.614865329
"ASCRP002417"	7.435776704	7.823159385	6.937743509	6.963663876	7.958465953	8.798177166	6.981951628	7.180089987	9.048778163	5.73492652	5.371818506
"ASCRP002418"	5.181168643	5.334586197	5.375057058	5.637648082	5.183700514	5.443029998	5.587477975	5.387729038	5.565017651	6.162559264	5.441221834
"ASCRP002420"	5.943594034	6.000393458	5.865286814	6.080889513	6.251921076	6.017584109	6.423611049	6.662783085	5.587045001	8.634036749	5.197547905
"ASCRP002421"	5.962895606	6.074634639	6.237453261	6.202883625	5.978527329	6.170637875	6.203857548	6.236110944	6.119580905	5.763235839	6.37157451
"ASCRP002422"	6.019291712	5.940758507	6.069834425	6.203038158	5.867492249	6.081072985	6.449970575	6.308534196	6.032149525	7.082843191	6.356195645
"ASCRP002423"	5.656016649	5.44679495	5.40856255	5.199937439	5.379709275	5.39860641	5.635171576	5.552626332	5.281137626	5.603195325	5.784436218
"ASCRP002424"	9.839860211	9.664615404	9.976865712	10.04846676	9.823211943	9.594973683	10.00836511	9.592601466	9.462921017	10.55633882	10.5795938
"ASCRP002426"	9.478100645	9.258129513	9.761529199	9.859270737	9.168943188	9.174396523	9.612491216	9.492944123	9.289216432	10.28500854	9.993534621
"ASCRP002428"	5.630561964	5.8685602	5.448756858	5.574097577	5.496775005	5.599945725	5.634062719	5.617428994	5.347977949	6.495765606	4.960852199
"ASCRP002429"	5.474022107	5.480685042	5.387378685	5.569993756	5.520582891	5.438945352	5.666736017	5.671687769	5.71722085	7.310624029	5.288974953
"ASCRP002431"	9.140762176	9.010925247	8.374958551	8.027891501	8.41567522	8.938953316	9.562861428	9.336418834	7.743081172	7.481548963	8.342551627
"ASCRP002432"	5.597000082	5.555160954	5.879394168	5.677226104	5.850108858	5.811031994	5.44594745	5.682577799	5.577091172	5.290350225	5.310782957
"ASCRP002433"	5.930610588	5.52433692	6.113821776	5.740565182	6.346258653	5.826348655	5.555720742	5.669414857	5.799613885	5.126194478	5.508311495
"ASCRP002434"	8.448997534	8.393714978	8.767401778	8.557324701	7.604065559	8.176838596	7.760335986	7.815529668	8.32552401	9.280875005	8.807306351
"ASCRP002435"	8.013328231	7.678692262	8.823056244	8.101634113	6.647361195	7.537374032	6.736052528	6.842928557	7.693929102	7.202166331	8.992730183
"ASCRP002438"	5.486747638	5.763923442	5.285993359	5.302843948	5.500609303	5.792961244	5.869518511	5.806514401	4.963662755	5.17761832	4.993286483
"ASCRP002446"	8.032954684	8.060737375	7.911840004	8.202260491	8.031855323	8.046185059	7.680764233	7.670860759	8.402401026	8.75495954	7.065780201
"ASCRP002447"	7.744115509	7.679152114	7.487482922	7.895955739	7.895754573	7.625369371	7.775842425	7.888727257	7.617669518	8.383721551	7.403568957
"ASCRP002448"	7.169716982	7.060861548	6.327520218	7.716948824	6.774809277	6.121566827	6.950230279	6.837896436	6.149069038	11.27099982	6.997823155
"ASCRP002450"	6.073958223	5.929119593	6.092942802	6.07295846	6.258530569	5.704517666	5.659404815	5.904368348	5.699439221	8.128234744	6.493333167
"ASCRP002451"	6.306393274	6.666142487	6.409842777	6.875890221	5.815633818	6.112545581	5.777679238	5.870735908	9.625949727	6.074507893	5.706029898
"ASCRP002452"	5.58637559	5.772729233	5.462871692	5.419197677	6.219573476	6.378564271	5.355196562	5.499518294	6.739675282	5.086119025	4.942068915
"ASCRP002453"	11.00455227	10.82265365	11.43993846	11.21346216	11.33808145	11.04084365	10.65997781	10.86603272	11.37369321	10.6489752	12.3970698
"ASCRP002454"	8.699943271	8.815225646	8.778086292	9.209374483	8.752350372	8.941866075	8.652223406	8.714495674	9.04827508	8.98350812	8.414496153
"ASCRP002458"	5.266902117	5.021164378	5.557301029	5.359222295	5.009983649	5.458034618	5.325190896	5.315312594	5.887045982	5.672822766	5.196476819
"ASCRP002460"	6.457859795	6.291733864	6.719767013	6.526728159	6.239626339	6.531370419	6.384648352	6.454418139	6.292007927	6.096459228	6.398513921
"ASCRP002462"	5.332269322	5.396629658	5.548198518	5.571242877	5.271154594	5.444009711	5.462006889	5.47055012	5.536499202	5.50865942	5.905858393
"ASCRP002463"	5.819691037	5.640149762	5.709495321	5.866304483	5.580336609	5.673793073	5.855342274	5.732872957	5.481622561	7.953809159	5.972593465
"ASCRP002465"	6.160140437	6.142226173	6.04073694	6.020093854	5.907498481	6.049646681	6.355016379	6.212347649	5.718013218	6.310870978	5.698907692
"ASCRP002466"	5.974313319	5.744679369	5.804969813	5.270018505	5.219568005	5.686834381	5.702163878	5.730503885	5.219672322	4.9030215	5.333286294
"ASCRP002469"	5.441682138	5.27185329	5.766051663	5.683687912	5.121118482	5.470291566	5.464350017	5.489995524	5.618907827	5.573168787	5.757309049
"ASCRP002470"	6.711408691	6.840895225	6.946267989	6.936858498	6.539733204	7.135760241	6.938434596	6.894585952	6.949195553	6.836477609	5.999871293
"ASCRP002471"	7.631268333	7.64962514	7.642771966	6.809108506	7.425191731	7.67629369	7.727608399	7.640788038	7.082620081	6.340731779	7.432064338
"ASCRP002472"	7.974145718	8.026710959	8.071259786	7.256819454	7.912324252	7.928908115	8.052258869	8.08702461	7.079665316	6.54864301	7.836583938
"ASCRP002478"	6.339137455	6.310034955	6.436976323	6.103238613	6.600233899	6.217367072	5.851517604	6.401831511	7.036857825	5.307280446	7.337797611
"ASCRP002479"	6.326597639	6.326109167	6.070266168	6.54108952	7.284110911	6.613157607	5.491134201	5.735671678	6.901112471	5.2120331	5.791727335
"ASCRP002480"	9.698780051	9.871256627	9.547518451	9.526424006	9.42513533	9.777175575	10.04325453	9.961875484	9.366562771	9.572354615	10.01900168
"ASCRP002485"	8.416579762	8.555396835	8.62113385	8.742115125	8.213768353	8.426233723	8.665044142	8.671433526	8.568663228	9.124325723	8.906063261
"ASCRP002486"	5.754925742	5.938371786	5.935117302	5.675107925	5.477714454	5.713963371	5.84337195	5.834444748	5.570819392	5.590972099	6.04399041
"ASCRP002489"	7.195442049	7.067742612	7.42450286	7.573898222	7.288712767	6.924755033	7.208688784	7.159462667	6.892368754	6.72725789	7.608390912
"ASCRP002490"	6.416134115	6.328705292	6.598481682	6.655375091	6.355023538	6.313540617	6.70394164	6.538717179	6.484241368	6.91105721	6.491067674
"ASCRP002492"	6.896061636	6.863889498	6.947517419	6.707032229	6.569056214	7.113957768	7.007388991	6.936841689	6.535833433	6.064512446	7.294730844
"ASCRP002493"	5.476599496	5.89582034	5.399993384	5.464099556	6.048851843	5.71534937	5.400843663	5.946496666	5.786566925	5.106829997	4.761761058
"ASCRP002499"	5.891447321	5.411019449	5.878496134	6.274324398	5.427936506	5.421548619	5.373731497	5.426171116	5.765777187	5.153590338	5.382383993
"ASCRP002503"	9.024025639	9.918038712	8.547546681	9.14125203	11.02229669	9.08710896	7.742059582	8.832609531	9.773326561	5.976525388	7.855191558
"ASCRP002505"	8.262430898	8.265643138	8.071851201	7.736557646	8.228576247	8.094479596	8.249662426	8.268633118	7.435733605	6.826406368	8.230134921
"ASCRP002506"	5.23674618	5.301071612	5.398724602	5.365230332	5.225746184	5.44261932	5.245983226	5.196553018	5.254478029	5.400230317	5.296259602
"ASCRP002507"	5.865352505	5.69790826	5.891003261	6.017290759	5.60103972	5.545155158	5.599604942	5.676533871	5.665173352	6.377999431	6.210981201
"ASCRP002508"	6.13471418	6.014795387	6.249220944	6.294643256	6.089892097	5.899160083	6.010597491	6.056968492	6.108532025	6.135077963	6.448692844
"ASCRP002509"	5.363747206	5.373024711	5.332997271	5.415151958	5.432703822	5.677893799	5.677429984	5.629582605	5.348726024	5.223850024	5.516143932
"ASCRP002517"	5.826716251	5.756620089	5.477247498	5.375675343	5.963116087	5.633999591	5.499346431	5.519636116	5.275186318	5.296769535	5.352759272
"ASCRP002518"	5.633541575	6.144790265	5.356379228	6.897899874	7.003747571	5.650414155	5.436126552	5.656228282	6.098637646	5.19154022	5.179805549
"ASCRP002519"	6.53300593	6.958777438	6.515218628	6.648372336	7.397250581	6.686144033	6.400823526	6.592603672	6.824163116	5.723711623	6.657374722
"ASCRP002520"	5.10787808	5.091051303	5.145635877	5.310995507	5.050112353	5.331776866	5.272054113	5.202200587	5.158833075	6.849726659	4.821809352
"ASCRP002521"	5.143854537	5.664851241	5.062748637	5.397216083	5.614192667	5.473626474	5.083168792	5.189590604	5.524506552	5.082732325	4.927483842
"ASCRP002523"	7.135387298	6.893844083	7.169177792	7.362688888	7.104966952	7.029589401	7.116833084	7.067296676	8.217341549	7.363528231	7.586105043
"ASCRP002524"	6.39281108	6.738773012	6.363285322	5.899348104	6.419210366	6.74606017	6.654356297	6.635010434	6.20357498	5.375777384	6.154623032
"ASCRP002530"	5.32901331	5.488318517	5.676492698	5.960493026	5.292755292	5.33118493	5.809900188	5.796587344	5.692871048	5.325796832	5.902633832
"ASCRP002531"	5.440808705	5.444759522	5.470823839	5.495407668	5.522045251	5.341334236	5.342528053	5.405609327	5.277314378	5.680113943	5.581377841
"ASCRP002533"	9.168288295	8.836046282	9.089794997	9.278058299	8.796831723	8.876878693	9.399853479	9.27855946	8.86159317	10.14577533	9.198053553
"ASCRP002534"	5.490545046	5.230273405	5.608342823	5.517178712	5.179500536	5.291451887	6.02715246	5.373667041	5.197504423	5.257400709	5.489733186
"ASCRP002536"	5.561889068	5.989423535	5.55520485	5.346282355	5.728209885	5.830850593	5.947684149	5.959067945	5.6052699	5.223850024	5.912419024
"ASCRP002537"	7.993729332	7.776538074	8.388446948	8.297688446	7.88599265	7.67023817	7.631537243	7.717075483	7.840601307	7.489746888	9.09005452
"ASCRP002538"	5.974779184	5.994330774	5.961691843	5.807513421	6.083998478	5.941941763	6.100563719	6.074282078	5.785055176	5.813481226	6.079662633
"ASCRP002539"	6.930664989	7.232044622	6.774400859	5.99679017	6.654951351	7.203975189	7.22790752	7.130659655	6.071668413	5.251820316	6.50612969
"ASCRP002540"	7.098928371	7.439101566	6.876050607	7.206405397	6.99153821	7.021974694	6.837057638	6.918016151	7.199630096	5.951303783	6.149759112
"ASCRP002541"	8.522954842	8.234312422	8.809948063	8.283943009	8.61530317	8.099254426	8.244628974	8.390402969	8.192703054	9.096788916	9.32227842
"ASCRP002542"	5.525712329	5.493977954	5.364444072	5.413628328	5.431034769	5.628515117	5.753114025	5.748801366	5.55924199	6.172974267	5.290784465
"ASCRP002545"	10.1108729	10.4767811	9.218953699	9.599185459	11.23350545	10.34169047	9.188322962	9.741146961	10.2666209	8.188527682	8.297131729
"ASCRP002546"	5.861831098	5.865066632	6.217047152	5.980276093	5.631768145	5.760748126	6.268406941	6.109731803	5.899079982	8.587592835	5.740163421
"ASCRP002547"	9.682523163	9.321574799	9.339448317	9.647356659	9.027913747	9.313898436	9.437606253	9.515066699	9.195481981	10.56840192	9.494706675
"ASCRP002548"	8.360792419	8.133338434	7.366321743	7.789876646	7.333859794	7.354835659	7.705444692	7.696982495	7.20306548	8.721483914	7.678921236
"ASCRP002552"	7.190380298	7.334128217	6.586964279	6.236999845	7.886192991	7.158490879	6.564193258	6.642338402	6.593475852	6.053255205	5.502420101
"ASCRP002553"	4.881399755	5.876196396	6.178407435	6.758218956	4.579118398	5.952627483	5.399850839	4.823105041	9.289360024	5.244342904	5.023458947
"ASCRP002554"	7.74697353	8.132309041	7.451692481	7.058101396	8.602859414	7.755991566	7.215989995	7.420129096	7.454097473	6.520447153	6.545537853
"ASCRP002556"	6.376369097	6.732688589	6.441459459	6.797061711	6.429631028	6.16518656	6.347079604	6.315772733	7.137500734	7.6584357	6.79822935
"ASCRP002557"	7.591668451	7.828949538	7.787150103	7.694085983	7.759356186	7.788682458	7.981070714	8.03974648	7.14295369	7.070484077	7.179845768
"ASCRP002558"	6.194393874	6.263475282	5.745968752	6.036306589	6.397979759	6.05372051	6.339405851	6.329585074	5.859260114	8.216205367	5.962182882
"ASCRP002561"	6.005399056	6.206733448	6.143005559	5.977662022	6.194103436	6.077533547	6.355485187	6.262401935	5.624769723	5.362300658	5.72802096
"ASCRP002562"	8.183274347	8.588475386	8.451866752	8.101962579	8.279556501	8.29042603	8.744886366	8.650218999	7.793171269	6.461529281	8.349740552
"ASCRP002563"	5.213961577	5.525804028	5.5614646	5.164132404	5.195727976	5.169056341	5.309152614	5.349398529	5.12135445	5.611805406	5.974085711
"ASCRP002565"	6.83974128	6.762160257	6.942288186	6.981634227	6.782575738	7.12509751	7.033524694	6.98655622	6.939922971	6.823259322	6.746096459
"ASCRP002567"	6.891196937	7.183697555	6.435138907	6.088978429	7.730253621	6.933764006	6.421674036	6.547717122	6.368218557	5.974749521	5.699439984
"ASCRP002568"	5.51317544	5.683526434	5.343833211	5.554468707	5.628072482	5.307390334	5.602223995	5.678491655	5.438086428	5.564418447	5.213173906
"ASCRP002569"	8.926729314	9.07381415	8.802323309	8.846074579	8.510820358	9.021435391	9.588632765	9.369834206	8.209626255	11.33960789	9.097038124
"ASCRP002571"	5.743590226	5.902228604	5.809688261	6.117957849	5.589126001	5.961217192	5.75979898	5.706228649	6.114587611	6.069199645	5.379483902
"ASCRP002574"	5.347429025	5.523849395	5.61731949	5.528797093	5.308664975	5.464667384	5.406961525	5.33914562	5.511810014	5.201755237	5.515816068
"ASCRP002576"	5.884017563	5.335739779	5.396469987	5.600207391	5.282568713	5.96285494	5.765764034	5.700971321	5.575202861	6.154281915	6.326717974
"ASCRP002578"	5.197676281	5.401486378	5.360067022	5.519232747	5.250694921	5.411869699	5.364767402	5.419019191	5.343984586	5.194444878	5.11317252
"ASCRP002587"	5.260715415	5.325212135	5.250024913	5.142864939	5.250984623	5.349939242	5.608152576	5.537304559	4.892805972	5.554442956	4.626941753
"ASCRP002589"	5.574103347	5.16700874	5.149012884	5.76765516	5.100698382	5.382350055	5.319377704	5.301596338	5.720316714	5.240801523	4.543626661
"ASCRP002590"	5.410376434	5.30044268	5.297817845	5.799050739	5.307481628	5.524803643	5.272493692	5.244281869	5.854109651	5.223889521	4.749010585
"ASCRP002591"	5.929268623	5.938395662	5.852041849	5.732045155	5.563756382	5.732087908	5.890239628	5.798543944	5.456066549	6.361252055	6.073614343
"ASCRP002592"	6.899426731	7.038926938	6.912654261	7.013941679	7.045312859	6.693388019	7.116143589	7.088766793	6.618342561	7.024587508	7.112453929
"ASCRP002593"	7.409506832	7.370789664	7.383194549	7.168492304	7.443702007	7.193316696	7.393716262	7.424854357	6.832257735	7.133531873	7.406746114
"ASCRP002599"	5.762275859	5.772785948	5.596529494	5.357483541	5.658330105	5.643246095	5.672513952	5.705185411	5.368636513	5.474616691	5.693976301
"ASCRP002601"	5.959019684	5.494932125	5.251251213	5.56380561	5.291015202	5.398276383	5.503410558	5.442893747	5.237161668	8.205185035	5.296109415
"ASCRP002606"	5.274080322	5.247594774	5.292875133	5.320210941	5.104287047	5.048130176	5.232361228	5.186732603	5.183457095	5.469563507	5.412302891
"ASCRP002608"	6.648247145	6.283696732	7.323003149	7.076951929	5.961654587	7.103985813	6.243520128	6.272354361	6.751061382	6.736612623	6.35702057
"ASCRP002609"	7.014672868	6.424118422	7.384586725	7.165287292	6.009314745	7.253523024	6.253937748	6.369819418	6.788881831	6.727291283	5.982292913
"ASCRP002610"	8.569440971	8.701365161	8.158517041	8.349847365	8.230410304	8.527204623	8.735288893	8.687556827	8.017126688	8.15372288	8.076390139
"ASCRP002611"	8.13857475	8.417445381	8.016644086	7.868568272	8.081682596	8.261372011	8.431706893	8.423870091	7.507461434	7.192656822	7.748632943
"ASCRP002614"	5.622189701	5.58785004	5.735014158	5.731154556	6.287533128	5.441310957	5.352529609	5.416432903	5.855696224	5.328595613	6.548833424
"ASCRP002615"	5.239242794	5.444813322	5.226041292	5.015320213	5.02658039	5.681028093	5.584461589	5.282585504	4.876884172	6.415451526	5.470543766
"ASCRP002616"	6.146224095	6.030987394	6.352245613	6.047926583	6.006154978	6.193698506	6.180994743	6.1240261	6.239785663	5.690308592	5.909143936
"ASCRP002618"	8.952641435	9.080253808	8.747702009	8.487134376	8.773084619	8.942609767	9.084582743	9.031676715	8.417901027	7.967498089	9.035237245
"ASCRP002619"	6.711423677	6.82670359	6.955636526	7.028322258	6.510071572	6.617835564	7.047125571	6.883645323	6.759633287	6.467782527	7.535716538
"ASCRP002620"	6.958228196	6.93883646	7.253297773	7.320188615	6.812993127	6.99421275	7.237818002	7.126639131	7.062298527	7.618730048	7.592150473
"ASCRP002623"	5.837853684	5.981211371	5.69913109	5.288865297	5.335561929	6.201512588	6.36032773	6.184886997	5.397097653	5.588198287	5.304968012
"ASCRP002632"	8.80645347	8.540980916	8.946107756	8.827518035	8.41856156	8.554622291	8.499655744	8.561258447	8.421609368	8.091337235	9.760538304
"ASCRP002639"	5.330323414	5.378207014	5.350947435	5.281829043	5.373126273	5.219164143	5.19252045	5.323856677	5.117546976	5.889673612	5.517835563
"ASCRP002641"	6.82142805	6.657900804	7.142667017	7.292724246	6.350172937	7.026514289	6.639381698	6.635289754	7.143028301	6.374428794	7.388521572
"ASCRP002642"	10.75049121	10.82978221	11.19625278	11.41612194	10.57945951	10.71287835	11.12912142	11.09350091	11.15094025	11.11045509	11.86000424
"ASCRP002643"	7.892868423	7.75157999	7.956300664	8.441832839	7.730530788	8.548880083	8.308146184	8.137318193	9.026924064	12.47739882	6.20631871
"ASCRP002644"	6.124124953	6.268855384	6.099374466	5.58258165	5.937708626	6.474662526	6.609977973	6.54549504	5.2882751	5.305652976	5.334437047
"ASCRP002650"	5.926264206	6.115124075	6.182336647	5.577318921	6.571628264	6.131571048	5.51459573	5.702624983	6.535794902	5.095076525	6.163719031
"ASCRP002651"	5.496905522	5.807748365	5.672752513	6.106009316	5.334978121	6.121635776	5.916762464	6.008129882	6.535099863	6.429922971	4.935143488
"ASCRP002652"	6.650388894	7.453320498	5.372334702	5.088073839	7.529528065	6.64059914	6.243227522	6.46278033	5.723205558	4.741210117	4.964958701
"ASCRP002653"	9.073974102	8.941485134	9.297708276	8.959071424	9.400443704	8.347510374	8.887117728	8.963005259	8.332720737	10.24377963	9.959816866
"ASCRP002658"	5.53802559	5.774480829	5.354033649	5.206268933	5.152317304	5.841077782	6.156090488	6.032425978	5.10093071	5.322641192	5.166324212
"ASCRP002662"	6.235703926	6.225670521	5.896590156	6.417066249	6.140973489	6.569194835	6.477760861	6.513271959	6.380298944	7.36774903	5.476675677
"ASCRP002664"	6.286777501	6.212186789	6.296940024	6.447870901	5.981661366	6.198289779	6.351187735	6.402511729	6.416710603	6.158295017	6.340395865
"ASCRP002665"	5.640091656	5.648017842	5.504724094	5.982732096	5.656746579	5.880146221	5.690346698	5.681102974	5.843501803	5.564690068	5.474852065
"ASCRP002667"	6.967672871	6.992466674	7.078939766	7.463159711	6.578894143	7.070358287	7.363362404	7.134713373	7.240316326	10.98085288	6.605223295
"ASCRP002668"	5.470368726	5.314050588	5.532190443	5.533392545	5.236406604	5.328180329	5.385111636	5.305273261	5.456558097	5.217061349	5.456558291
"ASCRP002669"	5.399707982	5.504119772	5.503139602	5.354668152	5.227413301	5.486175591	5.505631756	5.61047289	5.311186957	5.088654392	5.447030948
"ASCRP002671"	6.755316427	6.697271524	7.1717806	7.22508156	6.881856199	6.702931208	6.546818192	6.716088585	6.855169007	6.276881794	8.098332912
"ASCRP002676"	6.092254056	6.092124267	6.149086586	6.446132556	5.725848282	5.845446147	5.939855667	5.967747917	5.779115441	6.015557094	6.219462724
"ASCRP002678"	8.736914276	8.458089808	9.347020312	9.917202306	8.438960067	8.968353752	9.102805701	8.992231948	9.330562055	10.90219253	8.865697133
"ASCRP002679"	5.47878635	5.368766658	5.493423957	5.680706427	5.043996812	5.436086888	5.404075015	5.319939886	5.618175238	5.446652923	5.199659443
"ASCRP002681"	5.329189063	5.257239008	5.613264798	5.517264628	5.537564348	5.250502013	5.453616956	5.414266387	5.22231865	7.172182058	5.280165254
"ASCRP002683"	10.42070643	10.24164757	10.54053668	10.85191946	10.05792227	10.30251426	10.50409766	10.44328953	10.49684846	11.39364237	10.66356127
"ASCRP002687"	5.418099907	5.510672168	5.832438314	5.775388502	5.305648059	5.427921906	5.499044668	5.413365122	5.654004085	5.386040905	6.077117809
"ASCRP002689"	5.10298761	5.086822432	5.273088911	5.34139092	4.985315325	5.250252057	5.254489976	5.175165556	4.83422054	5.630906855	5.161956338
"ASCRP002692"	7.343649279	7.11043317	7.123649716	6.791110268	6.939524006	7.296914546	7.148925266	7.076174658	6.418677417	6.193539841	7.104314861
"ASCRP002693"	7.257114939	7.535586255	6.824819344	6.744065742	7.891203552	8.338939476	7.064225156	7.202573605	8.477628358	5.322921864	5.802232368
"ASCRP002695"	5.378124271	5.513916334	5.592480873	5.58326305	5.883883936	5.493203223	5.321081169	5.401610304	5.639974493	5.191770694	6.652034109
"ASCRP002696"	5.371950947	5.360404975	5.243681577	5.121000602	5.340845451	5.167234368	5.32183833	5.36148406	5.271889211	5.237363857	5.669279409
"ASCRP002699"	6.433748944	6.28932592	6.757228206	7.156233071	6.163833097	6.509821372	6.663141235	6.670760966	6.881889049	8.044169885	5.741415116
"ASCRP002700"	8.315733706	8.278548566	8.502751425	8.536884004	8.0480463	8.150747579	8.313881455	8.17371676	8.205291038	8.804473965	8.505410498
"ASCRP002701"	6.128899861	6.27657703	6.374806239	6.395107695	6.299324757	6.15645659	6.254927478	6.292084272	6.158702698	5.745698174	6.655369162
"ASCRP002704"	8.037717661	8.049967391	7.72864348	7.930018313	8.340964117	8.85548381	7.746876431	7.920719452	8.76342711	7.457255868	6.659745221
"ASCRP002705"	5.856223717	6.136827342	5.96939738	5.780410293	5.845180522	6.156906669	6.429536108	6.300543941	5.906522031	6.45700768	5.993618148
"ASCRP002709"	5.446341588	5.368622346	5.56397627	5.579321332	5.68036719	5.562617761	5.645661772	5.694213457	5.302442886	6.514808803	5.938476981
"ASCRP002711"	5.505088645	5.405295717	5.278015769	5.290333004	5.508347736	5.65414592	5.219412253	5.306698853	5.316446271	5.10817418	4.880354246
"ASCRP002712"	10.7538166	10.55719343	10.8065369	10.82207177	10.77997386	10.39157235	10.55195554	10.40062451	11.20401283	10.04779475	11.26231168
"ASCRP002715"	8.597413178	8.417160713	8.256811596	8.51073938	8.234184824	8.451007404	8.731655806	8.59828089	8.169669819	8.546292535	8.144723722
"ASCRP002716"	6.002669929	6.102760023	5.968126821	6.065837147	6.061621034	6.160778133	6.042084958	6.096185654	6.370107682	6.718363225	5.591321794
"ASCRP002717"	5.947117462	6.121709796	6.15874604	6.200388178	6.090799138	6.127297429	6.08129848	6.259108842	6.328720408	6.508537443	6.895154831
"ASCRP002718"	5.388572828	5.659546429	5.433140804	5.488512689	5.4972412	5.343175259	5.798595626	5.511980987	5.409545728	5.837812513	5.493836257
"ASCRP002719"	7.400065751	7.592144483	7.299894587	7.013267983	7.719207112	6.959684278	7.260562717	7.518058112	6.831150916	8.815668203	7.544946649
"ASCRP002721"	5.224717627	5.512277863	5.185558519	5.131428204	5.425938701	5.167575031	5.545646081	5.349801519	4.984463241	5.152992011	5.574879553
"ASCRP002722"	6.574717055	6.814180186	6.529156566	6.456331336	6.440061555	6.79182913	6.871941769	6.79147811	6.215307474	6.620239788	6.261856566
"ASCRP002723"	11.31365423	11.39028225	11.49070217	11.6791534	11.3794153	11.48616538	11.9752684	11.7434974	11.21992998	12.18011561	11.9307005
"ASCRP002730"	11.02965863	11.15622995	11.27381001	11.36057829	10.82952474	10.99742516	11.38991401	11.32647836	11.25182345	11.5680864	11.25071109
"ASCRP002732"	9.448500276	9.136145112	9.142701247	9.110505088	9.158357626	9.046477163	9.401510654	9.310997701	8.588522025	9.459360639	9.061316201
"ASCRP002733"	9.72704069	9.700917121	10.08299222	10.34199593	9.616757902	9.395333661	9.905708981	9.863824361	9.564084491	10.66513623	10.76233733
"ASCRP002734"	9.325231496	9.477098521	8.96809937	8.385136008	9.589357944	9.36004082	8.945821846	9.036644724	8.495739461	7.559984444	8.433972632
"ASCRP002735"	5.921817142	5.931764166	5.965071587	5.869579135	5.599038658	5.71201833	5.856333354	5.788728881	5.686431638	5.837055303	6.073278245
"ASCRP002736"	7.636407226	7.488184214	7.385989645	6.79218646	7.323465359	7.4492559	7.683594265	7.585001928	7.253189084	6.878968186	6.779622997
"ASCRP002741"	6.222455777	6.366973529	6.199979425	6.135045671	6.250134124	6.330682833	6.249663434	6.472316744	6.050171099	6.001976243	6.200248267
"ASCRP002742"	8.033080778	7.73290538	8.282705438	7.840794351	8.67660404	7.812997141	7.43491973	7.83267916	7.448585747	7.140941335	8.742868463
"ASCRP002743"	9.456568783	9.456032203	9.654197895	8.973759143	9.312754147	9.320533859	9.22631561	9.299174029	8.550851255	7.644542694	9.543358076
"ASCRP002746"	5.726679476	5.877297481	5.970107074	5.629347518	5.941211582	5.698162229	5.857887811	5.849113266	5.654162134	6.516161048	6.210981201
"ASCRP002748"	7.092716924	6.979604311	6.60520894	7.051465828	7.451635518	6.782679226	7.123328527	7.258770717	6.709399851	9.078250645	7.02963758
"ASCRP002749"	12.04980532	11.98287787	12.16565099	12.67258412	12.01687124	12.12791305	12.55607102	12.36091583	12.10483936	13.19091225	12.19967926
"ASCRP002750"	11.08592246	11.06407232	10.98763278	11.21547856	10.93848026	11.05922211	11.45291056	11.30889788	10.88164205	12.09976937	11.21570434
"ASCRP002751"	6.190861427	6.514433209	5.820329882	6.938480203	6.361464417	6.269669556	6.249273597	6.261153981	6.333970669	7.401860109	5.541128054
"ASCRP002753"	8.811416579	8.695430554	9.042272099	9.395166936	8.601196029	8.653375359	8.987746288	8.985894769	8.999220805	11.00416179	8.824616422
"ASCRP002757"	7.336837795	6.779893567	7.32599345	7.442841949	6.816962916	6.716179348	7.008843056	7.005513734	7.497668471	7.739324369	7.783331711
"ASCRP002758"	7.494467749	7.09804585	7.545674723	7.710650058	6.97925321	6.999689886	7.159886257	7.128518656	7.580175516	8.450395824	7.998011211
"ASCRP002759"	6.304686865	6.511108734	6.162543112	6.813326917	6.557411054	6.758737081	6.063186168	6.291476462	6.66012398	6.14494481	6.181224449
"ASCRP002760"	7.781256633	7.783733276	8.101028846	8.491297774	7.63869615	7.687767499	8.242329076	8.129111784	7.882731122	8.582908996	8.225511957
"ASCRP002761"	13.09492825	13.4904983	12.59848412	13.38743143	14.35332058	12.87601141	12.22893995	12.93230356	13.80812078	11.46438118	11.82192901
"ASCRP002764"	11.91325715	12.28435972	11.05292507	11.19096806	12.33400163	13.1824806	11.73089874	11.81737402	13.03681621	10.28513762	9.436008725
"ASCRP002765"	8.716341602	8.948564865	8.160611705	11.64230663	12.24174225	9.368428045	10.79796248	11.28964501	12.34096375	10.85682407	7.430079592
"ASCRP002767"	8.825826005	8.834638263	8.875379346	8.968562815	8.424095949	8.786447224	9.156291667	9.027875682	8.774227651	9.286343404	9.167143465
"ASCRP002768"	6.342792842	6.344217409	6.168820417	6.088419572	6.410495779	6.434806251	6.55497655	6.594960854	6.357001838	5.495619995	6.868582857
"ASCRP002769"	5.432535196	5.405819221	5.751946714	5.702964025	5.210382004	5.364942853	5.431490564	5.460337157	5.568020812	5.862717316	6.917496843
"ASCRP002770"	10.2780929	9.5022151	9.136158167	9.533219355	9.608501024	9.030813905	9.306527626	9.133884643	8.651896637	8.144782279	8.430017712
"ASCRP002771"	5.451287048	5.655728216	5.598952144	5.865943883	5.195025661	5.482432987	5.73565964	5.719504466	5.554178644	6.144555221	5.847776975
"ASCRP002772"	5.24136291	5.406687306	5.17627777	5.207898355	5.269635725	5.292257929	5.475408218	5.516878602	5.052950148	7.027104943	5.103450799
"ASCRP002773"	7.21331213	7.573349079	7.450667829	6.870754323	7.287100724	7.284951152	7.443512826	7.492547552	6.739132581	5.762112824	7.343085395
"ASCRP002774"	8.520855179	8.330543711	8.801363937	8.793332148	8.118577504	8.252555842	8.578979907	8.402754196	8.366200399	11.24637473	9.386624506
"ASCRP002775"	6.368842623	6.470371378	6.2850534	6.559012094	6.17113254	6.359116145	6.36500033	6.394347376	6.294437111	7.682688993	6.268765282
"ASCRP002779"	9.545609693	9.28847922	9.354369087	9.514465467	9.096989949	9.19878613	9.629615037	9.437933627	9.500378924	10.05750073	9.662225358
"ASCRP002780"	5.35137451	5.488318517	5.425125978	5.484446678	5.387699323	5.3780933	5.870114	5.499518294	5.262692574	5.578483122	5.998160788
"ASCRP002782"	8.665528195	8.436843555	8.952339068	8.81885826	8.239283226	8.458340365	8.857771093	8.39147713	8.054442396	8.723742434	8.883702488
"ASCRP002783"	8.827263123	8.670209833	8.978339909	9.000294397	9.163862816	8.59340385	9.159436579	9.005328074	8.248311692	9.321688876	9.434498862
"ASCRP002784"	6.188871774	6.345313314	6.18338221	5.708819329	6.217107891	6.204571571	6.40206739	6.379485102	5.862386029	5.037454035	6.10685807
"ASCRP002787"	8.336418061	8.651565151	8.25481495	7.845958362	8.024138925	8.911850309	7.786396028	7.902095969	9.157969837	5.596859877	7.098619716
"ASCRP002790"	8.326353938	7.923794513	8.510049835	9.126028804	7.896195759	7.921093778	8.362642646	8.328632855	8.938902029	10.81497383	8.74657407
"ASCRP002793"	5.958030731	6.022667433	6.025155897	5.728132947	5.710165119	5.520596814	5.614252274	5.702876141	5.565636543	4.779565489	5.215224158
"ASCRP002794"	5.117597842	5.235947378	5.146082412	4.945365472	4.813289769	5.394037436	5.298952421	5.276561182	4.768042215	5.185579678	4.866209637
"ASCRP002795"	7.082612005	6.871820402	6.868175365	6.832640969	6.942521228	6.888149392	7.306436249	7.16981097	6.521874861	7.915824185	7.003597156
"ASCRP002796"	9.22785571	9.359835669	9.544619767	9.358342486	9.294951057	9.191800204	9.490779138	9.358517526	9.050859523	8.728931117	10.05228626
"ASCRP002797"	5.232371399	5.562457175	5.560150596	5.303331991	5.161744427	5.355548476	5.447899013	5.553912644	5.453175331	5.52672895	5.659519345
"ASCRP002799"	11.12188045	11.08831998	10.89960072	10.58575271	10.64322257	10.99020139	11.21464432	11.14265542	9.933199768	10.79722917	10.84887839
"ASCRP002800"	9.60823502	9.808624578	9.527995846	8.483143165	9.160849256	9.597576971	9.778433385	9.666130403	8.054828592	7.2507242	9.19738769
"ASCRP002802"	10.9089922	10.69368915	11.6126237	11.84056281	10.4300827	11.26788867	10.7440671	10.76323278	11.46825224	10.61362218	11.77394711
"ASCRP002803"	6.39829327	6.15338136	6.063901437	5.567180981	5.932262033	6.018992552	6.009960611	6.073956866	5.445273066	5.366153967	6.164536079
"ASCRP002804"	5.658059097	5.715962447	6.0599374	5.729849371	6.138257368	5.631636886	5.605266657	5.716925197	5.492372315	4.892333382	5.705943269
"ASCRP002807"	5.59398175	5.764908908	5.113485298	5.252891656	5.088572868	5.6236315	5.952286869	5.843240367	5.092893864	5.225906136	4.974503198
"ASCRP002809"	7.415517191	7.748435176	6.094100597	7.20322012	5.874956442	6.081835009	6.050697175	6.097362728	6.928614	8.956489207	6.256330782
"ASCRP002811"	5.982709625	5.86525258	5.817191329	5.864990092	5.721176226	5.975299715	6.191796944	6.237888895	5.840450135	7.131322759	5.529337899
"ASCRP002814"	6.192378151	6.334447935	6.458596586	6.664721948	6.007127217	6.393476745	6.514816357	6.527759377	6.402946172	5.800655612	6.087390674
"ASCRP002815"	5.853942161	5.967613688	6.045233957	5.99056693	5.754640588	5.969716714	6.177116362	6.149639065	5.879468592	5.716357786	5.901847345
"ASCRP002818"	8.391714178	8.403954629	8.523716478	8.658739913	8.059791003	8.670751614	8.392449358	8.371545993	8.493244953	8.135569231	8.137776501
"ASCRP002820"	5.391317204	5.365613016	5.293813486	5.293216068	5.517573572	5.339367386	5.345078162	5.318457726	5.174009711	5.167768116	5.504783378
"ASCRP002823"	11.21423883	11.18728674	10.76167889	10.33407605	11.81203388	12.47237612	10.67518678	10.50955919	12.18431479	9.357772906	9.141948218
"ASCRP002826"	5.137104694	5.315291772	5.249230907	5.197395286	5.279977633	5.147070776	5.382149167	5.307563918	5.128805033	5.510797305	5.356403045
"ASCRP002827"	11.58769538	11.32586216	11.21506589	11.51336865	11.0541705	11.31913086	11.92040442	11.6397326	10.59806948	11.7079063	10.46900513
"ASCRP002834"	5.340303919	5.535993581	5.672078381	5.81578262	5.114453524	5.110792037	5.548706889	5.359541347	5.299357842	6.453986932	6.042761618
"ASCRP002839"	12.01681416	11.82193041	12.36425348	12.94545228	11.7613783	12.08764401	12.28233154	12.18572458	11.96164376	12.43245018	13.50985482
"ASCRP002841"	7.019528727	7.140119419	6.982250267	7.111177534	7.250964494	7.394640272	7.017114364	7.029131201	7.290368549	6.833956392	6.229365624
"ASCRP002844"	5.988710045	5.614751685	6.428884399	6.20655084	5.881292518	5.92648726	5.836297917	5.699205317	5.984492793	5.935216145	6.449345654
"ASCRP002846"	8.301377812	7.832119943	8.027943173	7.950451898	7.33729421	7.603696251	7.678322096	7.359315074	7.369307297	9.337097838	8.486687275
"ASCRP002847"	6.193085162	5.927313853	6.328805438	6.62745059	5.761293092	5.742632268	6.066970517	6.023417653	5.963055198	7.39164813	7.118731668
"ASCRP002848"	7.021083442	7.383433299	6.801406972	6.499669513	8.773651407	6.969969452	6.396035852	6.869525316	7.067591117	5.812850946	5.8275344
"ASCRP002849"	7.149033539	7.100889663	7.234825389	7.285106074	7.400383918	7.202515745	7.225423237	7.21262383	7.238928758	7.402344002	7.632968325
"ASCRP002851"	7.870296848	7.865428299	7.739643277	7.794728594	7.956712044	7.498154478	7.948774611	7.937377948	7.348567517	9.27277699	8.312580268
"ASCRP002854"	7.919563837	8.166155283	7.607558197	7.020662622	7.552066834	8.001508314	8.358865589	8.204947965	7.014883266	5.984468847	7.589160332
"ASCRP002856"	10.07924504	9.94000723	10.25620013	10.8190886	9.54901781	9.937188763	10.88067906	10.49870508	10.10424938	15.07970406	10.29319429
"ASCRP002857"	5.692493841	5.601904782	5.677934245	5.672658073	5.199123266	5.477254552	5.540409853	5.539875811	5.303924249	5.725835876	5.888961603
"ASCRP002858"	8.020888888	8.042199547	8.048704049	7.86343127	8.056479116	7.751413531	8.032248675	8.091185555	7.521584719	6.962203284	8.408619505
"ASCRP002859"	7.209305577	7.31999716	7.442289964	6.774733006	7.311495178	7.266096233	7.259423319	7.32011837	6.818514457	5.216449951	7.301985768
"ASCRP002860"	8.714167153	8.807332241	8.756724967	8.741531318	8.592881684	8.710184121	9.030977199	8.941053626	8.415991912	8.934232836	8.702104764
"ASCRP002863"	7.210628079	7.1967001	7.390933347	7.485370017	7.347163611	7.071791083	7.240773726	7.151927427	6.968911387	8.621026607	7.830154819
"ASCRP002864"	5.467523212	5.58054119	5.692000467	5.513231406	5.661493428	6.088773313	5.491452157	5.622587665	6.120541255	5.725333405	5.423738456
"ASCRP002867"	9.12500421	9.305670591	9.442709663	9.57918007	9.082171485	9.312127466	9.617754671	9.615794543	9.155105613	9.420522839	9.56344728
"ASCRP002872"	9.04420795	9.1374997	8.486895562	8.377705301	9.090543812	8.988743511	9.541632617	9.429417914	8.417697462	7.67644268	9.112211136
"ASCRP002873"	5.608874277	5.549410617	5.305392666	5.241562619	5.66130016	5.618939331	5.765868535	5.778466993	5.160850809	5.145428594	5.333521999
"ASCRP002875"	14.2669361	14.20516272	14.46055634	14.63168551	14.59640381	13.85858543	14.02946493	14.3209348	13.64835037	11.36966392	14.43603481
"ASCRP002876"	9.502161718	9.627430154	9.441609998	9.34535704	9.375914115	9.395861205	9.536548983	9.555447387	8.690834261	8.3603707	9.216674612
"ASCRP002877"	5.778219698	5.733905037	5.476085197	5.038407015	5.16467697	5.736832739	6.05308779	6.026900502	5.429923777	5.293381784	5.40791872
"ASCRP002878"	5.423019137	5.463143327	5.258002504	5.109531674	5.157461682	5.46087032	5.679125476	5.64771432	4.833742311	5.233706133	5.13556401
"ASCRP002880"	6.577750973	6.320440734	6.509402372	6.734652762	6.268917832	6.041725236	6.419059427	6.310411331	6.082196773	8.35021363	7.348595633
"ASCRP002883"	7.166826277	7.04441802	7.012218486	6.942693627	6.635347852	7.125968158	7.394915212	7.202448143	6.638903723	9.051497774	8.359158857
"ASCRP002884"	5.547065487	5.543400491	5.126852056	5.113008799	5.335326651	5.51379297	5.948680347	5.901654239	5.251567483	4.89669987	5.277440141
"ASCRP002887"	8.301229119	8.285031479	8.367767169	8.493885802	7.93937083	8.189981675	8.612657077	8.390264705	8.01659707	8.089237352	8.387982979
"ASCRP002888"	5.678221426	5.891920171	5.580326417	5.739041907	6.205628484	6.377555596	5.545626032	5.727372304	6.785877401	5.094827113	5.086312503
"ASCRP002889"	9.325189283	9.312478488	9.122742693	9.177878387	8.652961839	9.254232546	9.64409298	9.465748964	9.186403374	9.276898471	9.141790038
"ASCRP002891"	6.019734042	6.420932613	5.812032896	6.020905428	6.642228069	6.16446387	5.881843883	5.941794279	6.235661103	5.85191255	6.081797746
"ASCRP002892"	8.996913621	8.61898257	9.502983106	10.26280209	8.69892926	8.559912349	9.220878945	9.125015446	9.701027345	11.60444751	9.540415786
"ASCRP002893"	6.995419717	6.907985685	6.848836683	6.090365909	6.575153236	7.16770634	7.266585029	7.053222471	7.168369827	6.16750381	6.359256013
"ASCRP002894"	6.796835128	7.040187751	6.688063631	6.481745766	6.492772364	7.054047561	7.529736622	7.329025847	6.300356289	6.536944192	6.522095608
"ASCRP002895"	5.771501188	5.989465189	5.465511087	5.366041646	6.090364827	6.025252211	5.561783558	5.587909441	6.019325679	5.31405283	5.08538737
"ASCRP002896"	5.703129276	5.639241543	5.743194455	5.490724605	5.97845013	5.548545369	5.998446	5.876489655	5.524139136	5.458960865	5.712634245
"ASCRP002897"	5.245438583	5.659311174	5.385118371	5.293390493	5.383891951	5.512107668	5.674566098	5.649048274	5.27423727	5.378126147	5.366791663
"ASCRP002898"	5.608354429	5.439360945	5.440754121	5.485098492	5.231174344	5.305320625	5.432802952	5.328101552	6.101872727	5.940608065	5.348441777
"ASCRP002899"	6.438032576	6.66240656	6.609221072	6.385896241	6.464150657	6.684013352	6.977333733	6.908605464	6.005511825	6.401132197	6.865511284
"ASCRP002900"	12.51965534	12.79035775	12.50136561	11.76005524	12.45074929	12.58334274	12.98964464	12.93967016	12.02319437	11.1835847	12.64015528
"ASCRP002902"	7.086020834	6.852068758	6.839915569	6.524724757	6.620965995	6.999414641	7.023793006	6.976440093	6.719580045	6.187453072	6.466664921
"ASCRP002903"	7.587076211	7.405225647	7.564149728	7.61834525	7.449658219	7.228590549	7.447017544	7.430211849	7.425314758	7.818059235	8.112585394
"ASCRP002904"	6.106925922	6.24108651	6.064635916	6.31967364	6.091137728	6.189748375	6.566969952	6.440176565	5.772543471	7.808614994	5.974500637
"ASCRP002905"	5.83341897	6.011087142	5.815466968	5.773509437	5.969668613	6.31677641	5.972788837	6.07094595	6.228277034	5.549283575	5.391052792
"ASCRP002910"	5.758037939	6.15845847	5.702005134	5.869735047	6.272226148	6.571181837	6.196863417	6.253318212	6.420542016	6.047610265	5.476481099
"ASCRP002911"	6.873150272	6.730603509	6.985459424	6.588227845	6.74941763	6.793855569	7.02612493	6.873585365	7.104682503	6.610043779	6.450728191
"ASCRP002912"	9.512785296	9.345490941	9.707840315	10.02324659	9.354591572	9.180497325	9.578713666	9.481760469	9.321855518	10.39482192	10.0169775
"ASCRP002913"	9.313954259	9.581456246	9.315487107	8.453882586	10.0275863	10.02379217	8.265633551	8.730184376	10.5210359	5.79388902	8.411755479
"ASCRP002914"	6.804510859	6.845316683	6.678622471	6.837919027	6.759601158	6.900928873	7.051725576	7.005892466	6.775290623	6.809250636	6.669618398
"ASCRP002915"	9.449178145	9.530747673	9.291896732	9.254431883	9.721874622	10.40129569	8.558571832	8.928069115	10.06467952	7.204779757	7.719916863
"ASCRP002916"	5.314994723	5.203238948	5.783107454	5.575766838	5.073004973	5.44219748	5.473469969	5.539577428	5.677980362	5.803981943	5.369285633
"ASCRP002918"	8.11137442	8.104830494	8.018096589	7.736811233	8.184875196	8.101765326	8.366479665	8.723868232	7.522389674	7.085770839	8.735841593
"ASCRP002926"	6.950649885	7.039152167	7.003048142	6.069039577	6.916729373	6.948684937	6.941314053	6.859682421	6.305830976	5.206593115	7.313522751
"ASCRP002927"	6.732956626	6.725907673	7.036698186	7.016726123	6.58509574	6.832280802	6.688158353	6.729657765	7.114949212	6.376294759	7.055142523
"ASCRP002928"	7.762998376	7.413969845	7.545834361	7.801927443	7.451053656	7.325782451	7.449910555	7.507250985	7.214487769	10.04808017	7.696221896
"ASCRP002929"	6.591723885	6.384412219	6.536578635	6.570243536	6.255802503	6.338869718	6.455850146	6.354149664	6.257198012	6.34284082	6.556875249
"ASCRP002932"	6.907804576	7.387801563	8.090087711	8.641685376	5.51369557	6.600270209	6.0946632	5.71467381	14.49726116	8.748516681	8.301105507
"ASCRP002934"	5.484912133	5.390531417	5.730900008	5.745234949	5.169101739	5.395416625	5.472895568	5.534094234	5.646969287	5.702074855	5.962408856
"ASCRP002936"	5.375447774	5.54145437	5.249023872	5.217267545	5.161561775	5.415052261	5.384836066	5.326027754	5.306924296	5.234949589	5.053274159
"ASCRP002937"	7.247004959	7.095364526	7.296592509	7.261019286	6.941153381	7.3363576	7.435795955	7.436633896	7.26493897	6.965684389	7.303298093
"ASCRP002938"	5.544149098	5.592047177	5.708997569	5.155793383	5.722784604	5.643182416	5.617004158	5.838378791	5.536033843	5.342593012	6.121795721
"ASCRP002939"	4.928664113	5.259117866	5.096489742	5.269825585	5.331836221	5.17311568	5.241068875	5.266507128	4.96155498	5.281449717	4.800040652
"ASCRP002941"	5.596919146	6.121188033	5.556257264	5.503395949	6.966868405	5.592603916	5.272564816	5.57078856	6.602265366	4.86862475	5.254982358
"ASCRP002942"	6.281678139	6.852870836	5.930987832	5.517534151	7.779949124	6.102769527	5.255589119	5.916484043	7.198151483	4.955690075	5.710079207
"ASCRP002944"	6.543964621	6.793585574	6.449630812	5.806107743	7.681967189	8.037010767	6.228769773	6.261566104	8.149201022	5.245459244	6.038226935
"ASCRP002946"	5.51132676	5.853587147	5.293585309	5.33256495	5.421778206	5.410816086	5.107025599	5.28140987	5.082335903	4.740962887	5.641424142
"ASCRP002952"	8.846617012	8.785266512	9.243772051	9.421400883	8.562308071	9.04021386	9.105140964	9.086872885	9.204160537	10.23176882	8.685994192
"ASCRP002954"	7.108165442	7.018135967	7.213334777	7.439252542	7.040781524	7.00812543	7.415066249	7.351737118	6.95480564	7.299407582	7.567807362
"ASCRP002957"	11.17263523	11.38150511	11.27581936	11.1362203	10.89870293	11.27064178	11.25979934	11.24881222	10.89872106	8.940046282	11.418872
"ASCRP002958"	6.67073482	6.48081771	6.375299056	6.164209916	6.332924907	6.310828005	6.750200004	6.595584402	6.254231676	7.825314068	6.327501057
"ASCRP002959"	5.160182654	5.144698113	5.25206556	5.258496548	5.188001936	5.291296533	5.352436484	5.284999393	5.192491646	5.650152862	5.573636162
"ASCRP002962"	5.235878212	5.499020803	5.069869694	5.449957841	5.330423234	5.720184063	5.327172388	5.357660691	6.029397256	5.148889035	5.007832946
"ASCRP002964"	6.022214146	5.626874668	6.956408557	7.850729542	6.208044642	5.619618985	6.030063467	5.908476182	8.184271655	9.745788664	7.441998961
"ASCRP002965"	6.539911731	6.508210014	6.592523545	6.705898724	6.605239612	6.614140732	6.710421113	6.744613532	6.199441419	5.61370479	6.538237568
"ASCRP002971"	5.278190158	5.096390511	4.998341391	5.343410606	5.320377085	5.120254121	5.209061077	5.187473858	5.186157162	7.736695699	4.79199414
"ASCRP002974"	5.391323165	5.390861491	5.462803682	5.910433605	5.017347105	5.493278184	5.226036983	5.401177801	5.658845148	5.261902691	5.041104022
"ASCRP002986"	7.588733667	7.614304832	7.752718672	7.73807697	7.591791101	7.501701956	7.931386488	7.902232216	7.584697022	7.562060785	8.196961871
"ASCRP002992"	6.997197674	7.320866666	6.74710948	7.337525837	7.230159294	7.809776783	7.474777846	7.454137679	7.511522274	8.056118508	5.844992256
"ASCRP002993"	5.408416465	5.604618792	5.629191789	5.63843648	5.512602028	5.705056315	5.821992536	5.813236047	5.358208113	5.918697542	5.506156271
"ASCRP002995"	5.663977009	5.557452108	5.56102	5.750101373	5.442871484	5.560962271	5.665085568	5.641279597	5.526064048	7.193968071	5.740760031
"ASCRP002997"	8.461791084	8.723543508	8.019637283	8.607042824	8.831569829	9.500027412	8.867518928	8.901540097	8.80783263	8.934044719	6.717258576
"ASCRP002998"	6.772450417	6.714579711	6.681338315	6.847852034	6.734861722	6.789667899	6.83894372	6.859296896	6.697388189	7.167594629	6.000865183
"ASCRP002999"	5.716143019	5.715697232	5.63233828	6.404306543	5.434545902	5.376713195	5.836309416	5.715413384	5.383669233	9.24315891	6.313071186
"ASCRP003001"	9.543282194	9.368157528	9.958608549	10.45666469	9.227786317	9.350186689	9.581832142	9.546086738	10.44424979	11.59924253	10.41573163
"ASCRP003002"	8.701324895	8.467407135	9.704142104	10.35064931	8.556829046	8.559363777	9.140145597	9.080531257	9.821204963	11.39590952	9.803444774
"ASCRP003006"	5.522072169	5.771062397	5.653885728	5.566377775	5.452382387	5.654349538	5.738816278	5.597081495	5.385706714	6.145544656	5.267719359
"ASCRP003013"	5.604338812	5.578135607	5.725084326	5.381258889	5.261277472	5.461652166	5.487506122	5.486843675	5.714720855	5.696864807	5.917448285
"ASCRP003014"	6.685648434	6.559291237	6.895050676	6.721824359	6.549068184	6.501506658	6.797689985	6.679444987	6.526347418	7.553926599	7.278850749
"ASCRP003016"	4.918729384	5.0038407	5.103051014	6.217248691	7.345327172	5.223833348	6.03179443	6.32290714	6.922706365	6.045460604	4.74256597
"ASCRP003017"	6.217391507	6.00085694	6.182908038	6.183356983	6.001329706	6.236222158	6.201239443	6.192073374	6.16614653	6.11981605	5.964769033
"ASCRP003019"	8.943404703	9.205173695	8.920931419	8.527066919	8.750809328	9.079452139	9.290198872	9.228890191	8.164693684	7.644241532	8.665945061
"ASCRP003026"	5.298565753	5.364629992	5.586384432	5.509785377	5.524955378	5.328180329	5.448822103	5.559500459	5.498190848	5.42321212	5.480119708
"ASCRP003027"	8.695665641	8.686715083	8.84704858	8.965286928	8.412283497	8.423757789	9.116860393	8.917251302	8.449089267	12.18233586	8.901485666
"ASCRP003032"	8.471783011	7.981989329	8.491093527	7.883739793	8.467393755	7.576325052	8.015880331	8.072914276	7.52022988	7.470405949	8.73149409
"ASCRP003033"	10.20504412	10.54804637	10.00443587	9.495290548	9.660158976	10.4844592	10.86080925	10.69423455	9.462822832	8.958757448	9.920308106
"ASCRP003035"	6.757618642	6.870064803	7.17799697	7.276409057	6.996139706	6.754122544	7.018400086	7.054935604	7.011489533	7.929286515	7.544863237
"ASCRP003036"	5.000432946	4.907564971	5.193086684	5.26880728	5.099882511	5.260079934	5.262326307	5.167426399	5.188756011	5.340033219	4.751245309
"ASCRP003037"	5.139342378	5.319788648	5.109681611	5.371186525	5.018716284	5.35546088	5.406628814	5.46639887	5.40083158	6.006828797	6.859500377
"ASCRP003040"	8.548147649	9.18693132	7.428808506	6.587620263	10.01048308	8.681171468	6.79902978	7.434349632	8.404828217	4.992363714	5.659568289
"ASCRP003046"	5.549028524	5.742432977	5.58452236	5.466441786	5.048490303	5.876060665	6.021080346	6.037484275	5.37840372	5.336766314	6.284802874
"ASCRP003052"	5.334568404	5.40364539	5.270228581	5.704866131	5.428207406	5.94742799	5.51390049	5.649027	6.18996823	5.391695511	4.751325218
"ASCRP003053"	10.32690179	10.70730643	10.19505413	9.89621698	11.35294482	11.39232741	9.824560571	10.165188	11.66099228	7.795549609	9.402345785
"ASCRP003054"	5.353766451	5.038807081	6.078953596	6.173513894	4.849551097	5.721258881	5.078490289	5.156701596	5.765416687	4.671626079	4.526794343
"ASCRP003056"	5.555703531	5.099598397	5.637783546	5.353632348	5.334813319	5.514171027	5.168379373	5.277600289	5.183636832	5.216269481	5.456762157
"ASCRP003057"	8.150766829	8.369759717	8.143458978	8.16699578	8.150402403	8.038874486	8.513202695	8.448127557	7.853092663	8.079719893	8.050026216
"ASCRP003058"	8.394529599	8.43328263	8.304586418	8.495921828	8.332820262	8.31623465	8.643700612	8.532211054	7.973989097	9.080906128	7.815205533
"ASCRP003059"	6.476928743	7.061859876	5.986641958	5.851525935	8.089857138	7.07982871	5.860391947	6.216614491	7.013864531	4.946656706	5.276329242
"ASCRP003062"	5.479838181	5.780014544	5.086605469	5.601300723	6.857479316	5.710359057	5.097168119	5.170254824	5.592392898	4.731089303	4.649556023
"ASCRP003063"	7.431065909	6.999195537	7.50088601	6.799703262	7.18959352	6.777429413	6.522673013	6.756087753	6.854559868	5.136365795	6.339890651
"ASCRP003066"	6.654048238	6.950570855	6.680109778	6.101830672	6.575881783	6.628006955	6.979480173	6.974861657	6.012749819	5.684008122	6.6255755
"ASCRP003070"	5.773923748	5.479343694	5.511273063	5.870356163	5.827189892	5.639494126	5.845035118	5.952514098	5.501370867	8.605187005	5.126485809
"ASCRP003071"	6.649976023	6.582911217	6.473607794	5.598763971	6.306645464	6.76723473	6.517428656	6.528448219	5.679859282	4.861520682	6.088801373
"ASCRP003074"	8.484887233	8.544311976	8.779324997	8.602149142	8.336693182	8.543333358	8.735778538	8.56274998	8.147738582	8.655456908	8.416400698
"ASCRP003075"	5.754331837	5.708606489	5.892691416	5.479074275	5.229882695	5.880198024	6.008092062	5.910912927	4.999329166	5.455740487	5.067859232
"ASCRP003076"	6.443997804	6.556997204	6.326377972	6.081629783	5.949878071	6.456524411	6.694996858	6.598775198	5.994583604	6.018293747	5.995322608
"ASCRP003077"	7.652189596	7.583921302	7.696277794	7.789958297	7.40374242	7.834283187	7.649483379	7.722394681	7.564411812	7.879903692	7.245450308
"ASCRP003078"	7.168310141	7.245036801	7.276390141	7.271134526	6.978164767	7.346813412	7.501261356	7.402282062	6.866688384	7.253609454	7.212650288
"ASCRP003082"	9.506115595	9.790063561	9.524799504	8.404903879	9.214431286	9.811308844	9.822982546	9.717247939	8.494509279	6.532036704	9.613453917
"ASCRP003085"	8.955672799	9.275381966	8.44699542	8.214336808	9.840414737	10.20162839	8.132447606	8.572805482	9.772913264	6.129470381	7.614430309
"ASCRP003088"	5.994138211	5.915875054	6.424746401	6.197956522	6.141874782	5.960877878	6.148402263	6.158079649	5.581830941	5.773289022	6.672992044
"ASCRP003092"	15.1662033	14.74531005	15.59144584	16.01388238	14.45516455	15.33197863	14.89856685	15.09893728	15.95366119	16.05650293	15.74535468
"ASCRP003094"	8.581689312	8.509070281	8.80943264	8.883982961	8.341716399	8.453881554	8.573135456	8.557519109	8.263536171	8.804913924	8.341809631
"ASCRP003097"	5.713101615	5.760370716	6.102607156	5.84661843	5.618888675	5.390120646	5.555920913	5.476647843	5.938302882	8.262367996	6.299455241
"ASCRP003104"	5.905601383	6.007119167	5.833054952	5.553307801	5.879776026	6.206629568	6.623775732	6.495872683	5.563023742	5.441589316	5.807239842
"ASCRP003105"	7.149650997	7.046533183	7.379095036	7.686411583	6.933568619	7.085659301	7.356737732	7.280221387	7.101487393	7.940771005	7.492449902
"ASCRP003107"	6.628347295	6.31698076	7.260077215	7.428737959	6.134567029	7.073714236	6.317265541	6.222191077	7.330690673	7.541695949	7.426750791
"ASCRP003108"	7.868635447	7.599806808	8.116202146	8.080179614	7.611610768	7.831877321	7.583723301	7.640283816	7.51106236	9.139354791	8.352313802
"ASCRP003109"	5.528672387	5.509457112	5.477247498	5.419024277	5.447400745	5.619251224	5.607614418	5.687551354	5.391132421	5.021986385	5.792544569
"ASCRP003110"	5.236600854	5.617877183	5.266544187	5.345300121	5.119852308	5.634320762	5.623096577	5.602081164	5.280704062	5.184584633	5.228308108
"ASCRP003111"	5.824494131	5.647981964	5.653619199	5.609841613	5.688305823	5.679483016	5.79769965	5.845225864	5.682995918	5.701817598	5.931549201
"ASCRP003113"	8.519037066	8.469760936	8.73490456	8.676105064	8.245551064	8.685654544	8.519041141	8.436465461	8.439276345	8.322148546	8.915010495
"ASCRP003114"	8.485359746	8.25338915	8.412229033	8.555059518	8.026410091	8.395927068	8.349972847	8.288625209	8.318339294	8.003947075	8.342866288
"ASCRP003116"	6.467603448	6.291401137	6.378520414	6.206335738	6.529197629	6.391395678	6.199442132	6.213474767	5.983103284	5.776468414	5.991619647
"ASCRP003118"	6.323764186	6.305949664	6.255720652	5.851727318	6.162916825	6.262826608	6.476416473	6.429492424	5.936717038	5.142992012	6.613765964
"ASCRP003119"	7.585584616	7.934360295	7.518813975	8.246911641	8.024506993	8.674731396	7.688407497	7.773434052	8.665149789	7.479446155	7.15998532
"ASCRP003121"	5.543640957	5.95736595	5.624012316	6.029203324	5.878636276	5.886515242	5.526083736	5.754594218	5.95960965	5.490175677	5.464173638
"ASCRP003125"	6.613964708	6.046762712	6.436301904	6.683096753	5.988593385	6.088261301	6.256554542	6.404907612	6.294547291	7.649102185	6.501527955
"ASCRP003126"	7.077781911	6.958338203	7.138241577	6.992069214	6.767438727	7.144451629	7.050980033	6.96996746	7.808943558	7.665695143	6.586365276
"ASCRP003129"	6.398752443	6.212461087	6.148660113	5.833804181	6.065202475	6.040720243	6.253031864	6.114918078	5.849143229	7.102878903	6.279491361
"ASCRP003130"	6.167621409	6.618485026	5.849742787	6.052177446	7.627170306	6.559994131	5.802387236	6.230605771	6.872706758	5.193079282	5.258945112
"ASCRP003133"	7.154348928	7.045009649	7.329834283	7.385621449	6.870755754	7.104973275	7.271592928	7.176669891	6.830439171	6.733816888	7.028084835
"ASCRP003136"	6.482808351	6.514967796	6.738168726	6.43016572	6.460204447	6.497841898	6.669767215	6.585993051	6.346186628	5.565770408	6.220385508
"ASCRP003137"	5.331647298	6.272430774	5.452888847	5.079160901	6.44331772	6.090687348	5.259935269	5.44927656	5.740258004	4.769691905	4.843678289
"ASCRP003146"	7.768559744	8.379847878	7.69464301	7.28526348	8.895675508	8.953463115	7.440258346	7.784229587	9.290180993	5.689792147	7.496511959
"ASCRP003147"	7.104850402	7.093540212	7.057597769	6.451108008	6.980137735	7.36697025	7.346215737	7.252656477	6.368021066	6.27864817	6.708787491
"ASCRP003148"	5.795577966	5.778262269	5.689591087	5.472899753	5.40495178	5.769841948	5.965743453	5.916170549	5.277314378	5.269419118	5.693707375
"ASCRP003151"	6.858564305	6.933246708	6.873591442	7.120841142	7.059399353	6.926770584	7.275816412	7.205100284	6.870123633	7.601258206	7.380069068
"ASCRP003152"	10.23272188	10.00371544	10.47304361	10.69270896	10.03966624	10.01434605	10.13142137	10.07183971	10.10609501	11.33282597	10.61642824
"ASCRP003157"	6.188071013	6.020666603	6.230965825	5.960884936	6.769386431	6.216152196	5.840067595	6.228347768	7.19103234	6.029006617	8.197371316
"ASCRP003158"	6.794480372	7.204856354	7.215558749	7.627345881	7.65237017	7.012037622	6.517473514	6.980237556	7.747547111	6.329109852	8.085341689
"ASCRP003162"	5.104890871	5.082439277	5.134866644	5.475939266	5.171241876	5.155691616	5.413497818	5.344500699	4.941055849	7.566057088	5.126466967
"ASCRP003171"	6.927848969	7.006024942	7.479848596	7.163678626	6.655450668	6.848873063	6.991172388	6.993107757	6.91113395	8.04264852	7.650417842
"ASCRP003178"	5.864654561	5.810144962	5.530820064	5.070825341	5.581576986	5.868947695	5.977466953	5.992622374	5.117352301	4.693513159	5.733996148
"ASCRP003179"	5.978569048	5.905742838	5.810197534	6.460335901	5.751950628	5.863480016	5.677429984	5.836355867	6.427989795	6.354222541	5.479390122
"ASCRP003182"	5.59981943	5.783238525	5.407233046	5.508561171	5.487428541	5.844625614	5.83146608	5.744171728	5.549357702	5.626253038	5.41608394
"ASCRP003187"	5.552930233	5.368289918	5.754923754	5.833534564	5.14178227	6.004063862	5.526038321	5.554254476	5.945008434	6.437264375	5.102053149
"ASCRP003189"	5.145342406	5.24240109	5.739836329	5.892088399	5.187459693	5.317815429	5.452170785	5.292453939	5.694057334	7.130105527	6.989065775
"ASCRP003193"	5.952795851	5.937036332	7.357576924	8.033520886	5.347494079	6.974311919	6.258520761	6.065069787	9.863206777	6.282509838	5.240151322
"ASCRP003196"	5.330111824	5.423079419	6.722873451	7.740070862	4.984201357	6.500707542	4.961375712	5.011248452	9.707051092	5.363823345	4.781140431
"ASCRP003197"	14.8523606	14.90715686	14.7810787	14.92313991	14.77254054	14.3727223	14.84126189	14.84126189	14.0295976	14.01474419	14.3052736
"ASCRP003198"	15.96695415	16.12429269	15.83541613	15.58590261	15.93633414	15.84679075	16.10796983	16.01502127	15.07970406	15.9907758	15.83541613
"ASCRP003203"	6.817929384	6.313732915	5.200438488	5.658666263	5.149266067	5.493099006	5.283573801	5.247939408	4.997192053	7.275108334	5.848704679
"ASCRP003205"	5.45639991	5.591255816	5.461701654	5.651857938	5.276993804	5.563393551	5.85857902	5.733475093	5.334190045	7.955572108	5.32420948
"ASCRP003207"	5.943835467	5.850669116	5.864880089	6.227157835	5.335780888	5.64059628	5.918650749	5.678373407	5.875331168	8.321998843	6.254312325
"ASCRP003209"	5.146307507	5.2035467	5.363200085	5.237385942	5.218196253	5.125678486	5.136939078	5.164840944	5.26149254	5.372821384	5.493836257
"ASCRP003210"	5.857778987	5.678486368	5.540545347	5.887687862	5.910762701	5.689879746	5.950865617	5.931839998	5.396970532	8.340425148	5.609374548
"ASCRP003212"	5.670101419	5.818762947	5.558758578	5.702697611	5.995875115	5.645931747	5.62495702	5.73630075	5.436242467	5.067044769	5.130755136
"ASCRP003218"	5.943074904	6.48146091	5.903340252	6.100992986	6.672385911	6.933898631	6.242008989	6.424062454	6.946978043	5.714892879	5.197547905
"ASCRP003220"	6.021212626	6.546710514	5.853195455	6.18202586	6.810118311	6.843995247	6.294084803	6.318294272	7.033112861	5.744065572	5.482127428
"ASCRP003221"	5.369366325	5.421297601	5.228255795	5.152398845	5.059067751	5.254326614	5.283173876	5.265815499	5.076431708	5.501239739	4.472409393
"ASCRP003222"	7.696761073	8.09265635	7.853350088	7.767387751	7.625868424	7.908186988	8.509188125	8.349897458	7.513220626	6.668311272	8.01087258
"ASCRP003224"	7.366881683	7.411214475	7.360592532	7.649588868	7.457630447	7.316157746	7.529278948	7.532920703	7.36720313	7.549693373	7.532556498
"ASCRP003225"	6.79959704	6.484709016	6.630732579	6.753307137	7.010328337	6.426565619	6.714095839	6.727903026	6.692253538	7.27809754	6.835097393
"ASCRP003226"	5.675857106	5.661830232	6.052819705	5.990401006	5.169908734	5.652600133	5.502779872	5.608843233	5.78461669	5.818173382	6.396795435
"ASCRP003227"	5.944870809	6.255857448	6.506836795	6.507517062	6.264967976	5.976723046	6.246219876	5.989036174	6.28047301	7.224875585	6.664313205
"ASCRP003230"	5.866668256	5.771044532	6.111255173	6.179258702	5.565931249	6.437803716	5.574236214	5.629069123	6.842511367	5.272483411	5.082818943
"ASCRP003232"	8.237761238	8.243737556	7.605767391	6.986588342	7.94358626	8.405721958	7.86177058	7.936096937	7.40652417	6.315174238	6.881989231
"ASCRP003235"	8.885120297	8.639771166	8.471936695	8.146523063	8.894102285	7.922975029	8.100680533	8.318477532	7.524581617	9.483576968	8.442530495
"ASCRP003236"	7.005729164	7.084670768	7.221101197	7.571763254	7.265769578	6.969181942	6.859100794	6.92060072	7.758564383	8.434625794	7.421318999
"ASCRP003241"	5.644197432	5.794633065	5.780814866	5.930723358	5.566993395	5.889638962	6.113372514	5.914762187	5.655685776	8.056507839	5.290573925
"ASCRP003252"	6.268824224	6.675132276	6.043580778	5.838984756	7.226623792	6.577726245	5.958978005	6.076017362	6.330238141	5.399684631	5.587315174
"ASCRP003255"	8.132444796	8.333743377	7.620108622	6.961586539	7.499074428	8.259779359	8.66536479	8.388185449	6.962956757	6.351336554	7.331434287
"ASCRP003256"	7.163981471	6.991029426	7.305384022	6.875534855	7.234412131	7.011069481	6.646487538	6.710851417	7.647119602	6.134574354	8.077167354
"ASCRP003257"	7.322686034	7.345597529	7.402020591	7.252468594	7.468927927	7.340455507	6.822411529	6.934025996	7.853518386	6.113938866	8.085775745
"ASCRP003258"	7.863517518	7.498863794	7.898072818	7.851843898	7.317088265	7.729539888	7.741678123	7.75845295	7.458472204	7.690028505	7.859856775
"ASCRP003259"	5.358364001	5.185366904	5.454734015	5.335493285	5.432726976	5.529881597	5.394963946	5.423747085	5.298583539	5.173328249	5.4958656
"ASCRP003261"	8.784073976	8.697458842	8.645004226	8.526894155	8.582054761	8.627610724	8.932167906	8.813154419	7.78626649	7.864053155	8.346380977
"ASCRP003262"	8.434953579	8.085338662	8.628599508	8.627493747	8.079194107	8.133155838	8.23200903	8.198557438	8.225412041	8.064978846	8.846782928
"ASCRP003263"	5.539512727	5.745158616	5.617971595	5.687313114	6.357362486	5.69700745	5.882881164	5.910568375	5.621156787	6.171972399	5.749633384
"ASCRP003266"	6.086547696	6.148963941	5.554119636	5.531994403	5.515897668	6.062209934	6.388594177	6.177475184	5.351983449	6.874720015	5.867495705
"ASCRP003268"	6.515014485	6.398424733	6.623572757	6.658885468	6.590372578	6.289632148	6.640986377	6.609213621	6.242235555	6.354904984	6.819229177
"ASCRP003273"	6.156889872	6.324839456	6.364993716	6.116162606	6.233982144	6.163844618	6.15827403	6.316505792	5.705856225	5.273597715	6.167114297
"ASCRP003276"	5.532478464	5.673894385	5.841650862	5.748252577	6.065735329	5.583790911	5.453842198	5.624274271	5.855864644	5.152628332	7.44485623
"ASCRP003278"	5.382729872	5.214540964	5.296606346	5.419057896	5.582351522	5.311900741	5.225349034	5.260225306	5.254478029	5.277369378	5.305787404
"ASCRP003279"	11.17222141	10.89361834	10.97073253	10.73997789	10.70991852	10.93279682	10.79133052	10.91473164	10.47054858	9.76622079	10.94962727
"ASCRP003282"	6.166055053	6.146460343	6.171711762	6.110129687	5.9209588	6.028691767	6.239294219	6.270158143	5.997549411	6.122295721	6.259516185
"ASCRP003283"	6.696200273	6.448306511	6.723039446	6.702891524	6.510788809	6.603683523	6.59281717	6.622461848	6.556274935	5.973527891	6.559903891
"ASCRP003284"	5.218049786	5.379283919	5.280552045	5.23537504	5.551691266	5.162746521	5.566908467	5.53690119	5.040085403	5.49275551	5.118425714
"ASCRP003285"	7.395512256	7.668281938	7.05648642	6.957158762	8.270457457	7.875460544	6.830271229	7.042104697	7.927888525	6.061489233	6.148068331
"ASCRP003286"	7.076219477	7.408346344	6.806688941	6.692504494	7.955338852	7.70874744	6.619779809	6.837953664	7.694004371	5.948597774	5.974591966
"ASCRP003287"	8.944822471	8.340959659	8.519618896	8.761465866	8.381417092	8.411597255	8.627545009	8.547059341	8.40650993	8.728093932	8.728971311
"ASCRP003290"	11.08518143	10.48200633	11.56096392	12.47202498	10.43456713	10.40288139	11.14818407	10.99023356	12.229566	13.74398488	11.61393094
"ASCRP003291"	10.36832481	9.994022245	10.76925948	11.55404925	10.01057048	9.802671891	10.67072234	10.55555018	11.13923508	12.98808384	10.84849139
"ASCRP003295"	6.404248744	6.964301381	6.641386218	6.596863789	6.538955367	6.839246329	6.871473112	6.820177102	6.428620091	6.306563123	6.452879662
"ASCRP003296"	5.988317572	6.01198387	6.077442918	5.615582757	6.126590167	5.92624512	6.012495998	6.127333416	5.871955395	5.048898723	6.313353817
"ASCRP003297"	6.928507567	6.664298007	7.198581934	7.580563521	7.912274477	6.756072	6.711319107	7.087679377	7.195049885	6.524945858	8.380255163
"ASCRP003298"	6.689959193	6.65817453	6.9305591	6.850440771	6.828743408	6.605275947	6.387513945	6.555066393	7.336688054	5.914545992	7.575447449
"ASCRP003300"	6.481025634	6.241542875	6.859928345	6.908976743	6.458070877	6.537934762	6.672309958	6.654806447	6.767548296	6.973979134	6.260950953
"ASCRP003305"	5.469295028	5.581545139	5.613021091	6.037765734	5.447548711	5.849373589	5.617200029	5.619955843	6.220116903	6.415478335	5.004675662
"ASCRP003306"	6.656825205	6.604208286	6.589467582	6.626687469	6.553226888	6.383163503	6.65075203	6.822396401	6.579189503	6.706258673	7.121199199
"ASCRP003307"	5.015092022	5.373893912	5.398491168	5.614565799	5.216986207	5.476733728	5.316438232	5.350519786	5.891859606	6.074037549	4.580877988
"ASCRP003308"	5.786256727	5.853153195	5.879553472	6.338668114	5.516047049	6.017318158	5.75483346	5.838378791	6.147712722	6.303432281	4.868309515
"ASCRP003316"	6.928197251	6.806940366	7.092789484	7.209701764	7.97630473	6.692910567	6.718213686	6.77014306	7.117700267	6.373034	7.405372733
"ASCRP003318"	8.383943446	8.370373554	8.141419223	7.951029872	8.492018305	8.321980809	8.276745149	8.411982332	7.928434222	6.909968654	8.090725932
"ASCRP003320"	8.003101016	8.064330407	8.125357744	7.891752632	7.937090089	8.066330105	8.306967923	8.224935257	7.596999584	6.957920627	7.991486621
"ASCRP003323"	5.971469429	6.124940525	6.037898881	5.69662845	6.445383238	5.757689299	5.677478198	5.959800717	5.905031343	5.06594661	5.114701524
"ASCRP003324"	9.066060243	8.93034063	9.056497469	9.476746878	8.932175744	8.742828924	9.266714551	9.222859466	8.886772929	9.827344951	9.339637425
"ASCRP003325"	6.212911627	6.202119796	6.434073793	6.454287249	6.171450944	6.283182289	6.33378396	6.484464999	6.189402884	5.898564303	6.514041931
"ASCRP003327"	6.054163557	5.888427076	5.754339013	5.669119214	6.414562211	5.631963014	5.971388552	5.882607255	5.541939177	6.570389682	5.496776089
"ASCRP003329"	9.084715668	9.021088474	9.453094735	9.400480784	9.130497866	8.975735502	9.256966898	9.302697513	9.000027751	8.955029066	9.608582175
"ASCRP003331"	5.97712745	6.028090645	6.039375936	6.301586123	5.969873315	5.868978505	6.013847273	6.007422705	5.791559052	6.08177274	6.203181889
"ASCRP003333"	5.218024803	5.316782524	5.490727613	5.875116128	5.08184856	5.365287442	5.613062829	5.376627861	5.33463486	5.370155757	5.573733635
"ASCRP003334"	5.427955322	5.428292667	5.593900706	5.540686972	5.59321514	5.499443175	5.700382398	5.657015795	5.560761526	5.629656809	5.203127103
"ASCRP003338"	5.689610417	5.687218685	5.7632093	5.927463001	5.677596698	5.756841334	5.952126373	5.882814637	5.545835555	5.548101434	6.081544739
"ASCRP003339"	6.075519693	6.179432064	5.973876152	6.130896075	5.608297973	5.952134347	6.675676805	6.37518973	5.959513653	6.311584829	6.116618752
"ASCRP003340"	5.664411463	5.931968855	5.728533476	5.676893956	6.333174055	5.829119108	5.564824182	5.617761836	5.569622233	5.31405283	5.482638563
"ASCRP003341"	5.410409894	5.696312784	5.469015396	5.441332304	5.253350346	5.852479419	5.762626603	5.738856764	5.336183206	5.324717097	5.844992256
"ASCRP003342"	7.963108896	8.050512163	8.160744396	8.029043735	7.756156282	7.870671765	8.279032325	8.117237629	7.838996344	8.343584465	8.531663148
"ASCRP003343"	5.472347313	5.198300106	5.217564156	5.327841067	5.049962558	5.217105791	5.255401897	5.189663643	5.107366608	6.232602528	5.498148785
"ASCRP003344"	8.264190387	8.177894192	7.965859825	8.300914755	7.889440023	8.050149203	8.339233297	8.279936245	8.125365628	8.715926047	7.893693762
"ASCRP003345"	7.322439945	7.02098744	6.481110985	6.689073696	5.971901384	6.278308091	6.230097586	6.789105445	6.129755398	8.758906029	6.303450505
"ASCRP003346"	6.589482212	6.670982417	6.617139725	6.657777907	6.37984352	6.710441157	6.729157083	6.686439318	6.639515853	5.913509606	6.94296197
"ASCRP003355"	6.16599518	6.350866877	6.162211957	6.34856276	6.269550453	5.979719011	6.079373475	6.199078531	6.029261119	7.483466491	6.187866488
"ASCRP003357"	5.571227455	5.61470922	5.585839819	6.074249966	5.146798163	5.816840125	5.81609332	5.759846208	6.04467152	6.353998273	5.057833977
"ASCRP003358"	5.809611622	5.517916453	5.678182587	5.871017966	5.188188653	5.623004737	5.643675193	5.714871102	5.657328746	5.814642989	5.200111504
"ASCRP003359"	5.157862451	4.979023755	5.435106005	6.108632476	5.219909652	5.677602888	5.356714177	5.301356471	5.278500887	5.356520748	5.38307206
"ASCRP003361"	5.644913328	5.449996817	5.609406693	5.637341064	5.272040447	5.556570124	5.601482413	5.710751459	5.753222267	5.558450852	5.866335899
"ASCRP003364"	7.897214871	7.761124563	7.94669393	7.631880657	7.692062113	7.870129756	7.982484566	7.950281587	7.2764812	6.865248399	7.738886405
"ASCRP003365"	7.84651148	7.607599401	7.89837909	8.055172935	7.574154169	7.684121698	7.8810399	7.616655382	7.32553547	7.937653707	8.125338829
"ASCRP003369"	12.84558751	12.62477801	12.84035128	13.05248453	12.65756366	12.50335386	12.71597623	12.71328289	12.4298402	12.62864498	13.1982282
"ASCRP003370"	5.851122996	6.078598386	6.049898242	6.063640124	6.049839202	6.146843895	6.172025622	6.042397349	6.091234413	6.124568052	5.995282651
"ASCRP003371"	5.610353451	5.62194953	5.497771496	5.64322403	5.37460309	5.639299179	5.654874743	5.706568959	5.399948498	5.235524718	5.13556401
"ASCRP003377"	8.053903565	7.965140866	7.863905092	7.423473865	7.80155216	7.866933761	8.024057054	8.027919664	7.432104916	6.892766991	8.556123481
"ASCRP003380"	7.086245046	6.950146859	7.510376291	8.222521143	6.377351591	7.621691989	7.208781175	7.173836015	8.046995525	8.112897141	6.573723595
"ASCRP003384"	5.9146379	6.075986486	5.848586086	5.818200527	5.636900744	6.095126408	6.152807308	6.234089615	5.970674369	5.938872527	5.617862726
"ASCRP003385"	7.20233817	7.097773538	7.683599888	7.755047825	7.320633138	7.284559914	7.003285145	7.168616003	7.272479978	6.788598746	7.680694409
"ASCRP003386"	5.108468198	5.454233024	5.205601441	9.071525278	9.737352703	5.594921565	8.355290537	8.742902715	9.600538777	8.192000568	5.147371265
"ASCRP003387"	5.450410963	5.455806134	5.681459684	5.446945682	5.527293975	5.647988204	5.537962823	5.553912644	5.251460452	5.497966319	5.902216156
"ASCRP003388"	5.386337073	5.499405363	5.342637912	5.499087277	5.555190114	5.426069055	5.565103537	5.671457995	5.342313634	5.347791737	5.371132126
"ASCRP003389"	7.726973853	8.113135697	7.614266463	7.61468561	8.28131147	8.623211201	7.408084448	7.58679545	8.71103781	7.142017354	6.744685329
"ASCRP003390"	7.290789888	7.241124881	7.39922261	7.26431038	7.319271621	7.295912341	7.208507224	7.267281223	6.898654576	7.141053904	7.51294697
"ASCRP003391"	5.27060007	5.510884303	5.342785071	5.287887218	5.144354175	5.209630713	5.418500637	5.636510518	5.447745775	5.338790612	5.226510828
"ASCRP003392"	5.749613186	5.512117536	5.520556347	5.628923006	5.644995389	5.688168195	5.498937432	5.522316952	5.828457435	5.54412187	6.172466475
"ASCRP003393"	8.63623576	8.837885522	8.513092726	9.010198729	8.797151188	8.765019843	8.819194202	8.897212682	8.677650488	9.219429613	8.489960164
"ASCRP003394"	5.982912837	5.935405681	6.143237886	5.923273324	5.810698423	6.044372717	5.908210752	5.839067945	5.955803485	5.850119756	6.114167761
"ASCRP003397"	6.163275697	5.597118245	5.659509147	6.381205989	5.570863339	5.764165528	5.784488801	5.752596515	5.786397177	5.754774764	5.518500088
"ASCRP003402"	6.005900035	5.8468011	5.580696046	5.726943268	5.799213917	5.880979816	6.117732891	5.983345012	5.222449705	7.883660435	5.321717147
"ASCRP003404"	5.21846533	5.24455819	5.220297284	5.212202112	5.040424402	5.402546433	5.453616956	5.476344097	4.887438568	5.73354344	4.70932041
"ASCRP003406"	5.433997907	5.256460807	5.664689076	5.430110184	5.19842685	5.068127813	5.220869342	5.191209286	5.20159715	5.587600683	5.59902026
"ASCRP003407"	5.254833677	5.543233839	5.406780673	5.319630103	5.193391006	5.287320558	5.846349621	5.704235057	5.292171149	5.781155824	5.761810514
"ASCRP003408"	6.332022339	6.267764179	6.330312428	6.19925858	6.298748553	6.283090076	6.384790782	6.49192743	6.113597207	6.916839964	6.838212178
"ASCRP003411"	5.503814565	5.894242914	5.653028188	5.755673961	5.220992891	5.769717895	5.731881831	5.705185411	5.352576853	5.732070622	5.324289834
"ASCRP003412"	5.982367161	5.837524875	6.24670608	5.923140302	7.952844593	6.293014888	5.397427307	5.664261409	6.226372605	4.902650093	9.602566859
"ASCRP003418"	5.518320253	5.525974711	5.853987532	5.418229803	5.139984088	5.524518621	5.790295913	5.723335381	5.278789908	5.47577791	4.750456926
"ASCRP003423"	6.729065854	6.398826706	6.603653092	6.451992408	6.372986629	6.050030477	6.203736711	6.282283297	6.058838142	6.014767469	6.883162512
"ASCRP003424"	5.848543673	5.312487029	6.631262103	5.558127625	5.200421353	5.404556843	5.304361291	5.286738143	5.713157166	5.655139107	6.62281327
"ASCRP003426"	6.187613598	6.226229732	6.102245898	5.756622571	6.001288203	6.322802508	6.32104001	6.334410519	5.585454707	5.208736273	5.931764166
"ASCRP003427"	5.867206874	5.983095078	5.862072176	5.873907177	6.164050214	5.912961735	5.992523752	5.998199754	5.64380412	6.138230727	5.991488757
"ASCRP003429"	5.842206356	5.678722735	5.597916347	5.170750576	5.710942691	5.89636653	5.579476671	5.506735678	5.400336357	5.282652747	5.54366715
"ASCRP003430"	5.761556393	5.795276778	5.698852646	5.876248948	5.841412604	5.742405916	5.87178075	5.956823759	5.512669476	5.83050805	5.489419302
"ASCRP003437"	11.05192579	11.66449239	10.39240842	9.706704109	12.37407114	11.50076131	9.417029322	10.34176273	11.3948338	5.974227441	8.515943377
"ASCRP003438"	6.110658155	6.230723483	5.814608864	5.748941721	5.398929403	6.234351318	6.850462224	6.570742585	5.713157166	6.055391971	5.369735349
"ASCRP003439"	6.267988066	6.145280776	5.824720616	5.558111261	5.721688341	6.33620208	6.499665789	6.462667843	5.362224123	5.329997398	5.606147543
"ASCRP003440"	11.93471342	12.41321137	11.03405133	12.56101984	13.19064951	12.36270697	11.63970284	12.22728565	13.17198375	10.92857766	9.650083316
"ASCRP003441"	6.018879399	6.170253258	6.230937375	5.902456115	5.865350827	6.040226716	6.214585031	6.200603197	5.929153857	6.060940817	6.339300432
"ASCRP003442"	6.82122125	6.823511498	6.983616301	6.493982376	6.692153921	7.308493178	6.951847382	6.858548408	6.58788506	6.031782233	6.893054793
"ASCRP003446"	8.119467039	8.125947089	8.067531892	7.872135434	7.898544228	8.103988432	8.309793287	8.28708202	7.637129189	8.218812254	8.196987285
"ASCRP003450"	10.38020595	10.39891502	10.34778613	9.721849262	10.25650194	10.28847038	10.39641258	10.37886155	9.428540673	9.490214663	10.80596296
"ASCRP003453"	5.575458092	5.602465443	5.765416882	5.675203656	5.904069786	5.564533336	5.652344667	5.666845353	5.519026827	4.847655471	5.393574344
"ASCRP003455"	5.426603145	5.534990463	5.328475626	5.550066785	5.222730366	5.402149531	5.477858558	5.503806227	4.972771407	5.428069267	6.273269742
"ASCRP003458"	6.134252722	5.993420395	5.633527395	5.955349335	5.876602173	6.091899357	5.709461361	5.85753394	6.116830248	6.044575069	5.182103547
"ASCRP003460"	6.294256594	6.303613783	6.32473632	5.917024061	6.307285118	6.253156978	6.030002463	6.274121636	5.732794303	5.706479653	6.599933825
"ASCRP003461"	6.923143177	7.071329536	7.095545328	6.597287318	6.707159205	7.117414133	7.087006177	7.145774467	6.625698996	6.993993723	7.271021579
"ASCRP003462"	4.764429435	5.001763863	4.964482079	5.212202112	5.185545711	5.056224595	5.262326307	5.327595124	4.885528286	5.56643609	4.621094533
"ASCRP003463"	7.673293687	7.977581195	7.678111705	6.868052154	8.319654349	7.863157797	7.415436792	7.6706096	8.733471531	6.201121256	6.50507754
"ASCRP003465"	9.959564907	9.326687346	9.584479072	9.49501177	9.628686368	9.251824616	9.060927036	9.287971672	8.782236264	7.688779118	9.123425095
"ASCRP003466"	8.312682715	8.398385738	8.36870533	8.427049375	8.184206362	8.305276155	8.430546422	8.420502372	8.108922451	8.001604346	8.635148872
"ASCRP003467"	6.032500366	6.064382929	6.377563813	7.258454173	5.960768115	6.27083354	5.711799113	5.765392538	6.830533827	6.036408613	5.625740081
"ASCRP003468"	5.596336704	5.405591023	5.555510448	5.504450748	5.426924016	5.402546433	5.555893075	5.359823368	5.649464316	6.379389862	6.15284941
"ASCRP003470"	6.209588644	6.109538114	6.177854842	5.765863897	6.154209266	6.189588341	6.421337365	6.45049923	5.748922608	6.003943048	5.729741012
"ASCRP003472"	5.48028493	5.3959148	5.304395904	5.061855817	5.679636572	5.481036521	5.580387	5.516372039	5.043136876	4.852972106	4.992388588
"ASCRP003475"	5.8215269	5.787165004	6.173550612	5.982801608	5.517898882	6.019910262	5.936110821	5.952198353	6.180771571	5.906058467	6.175979998
"ASCRP003476"	7.022213709	7.010702911	7.230133837	7.519204169	7.100513522	6.936594277	7.511927703	7.417507362	7.255677813	7.254213913	7.746025567
"ASCRP003478"	6.490229377	6.674900057	6.12237068	6.434972404	6.846406224	6.431753832	6.830134469	6.927796909	5.843047653	9.081936922	6.301169936
"ASCRP003485"	5.254964048	5.347594206	5.350713733	5.422597374	5.027904614	5.185337463	5.229957581	5.470246658	5.664357327	5.443571819	5.362504893
"ASCRP003486"	15.70921629	16.02378237	15.14392191	14.31942455	15.35645722	15.70921629	16.05650293	16.03780999	14.0271229	11.85634012	15.41065042
"ASCRP003487"	6.011834845	6.208299553	5.984195764	5.664712792	6.129400359	6.579598611	6.2489163	6.240515635	6.309261481	5.193288222	5.687751907
"ASCRP003489"	6.171677749	6.354753364	6.010538458	5.802583701	6.266171311	6.579637463	6.256324334	6.227642978	6.487423456	5.316648545	5.772297288
"ASCRP003491"	5.417697885	5.619491047	5.838945678	5.808056674	5.371446621	5.474016867	5.61419647	5.625443021	5.603511437	6.453541652	6.334611917
"ASCRP003503"	4.461536166	4.434508457	4.600591722	5.851282313	6.23584795	4.518694735	5.457424844	5.537304559	6.137258998	5.438174205	4.424974815
"ASCRP003507"	7.778954574	7.689561846	7.76917248	7.414476967	7.548171601	7.635749963	7.920480138	7.910402264	7.41058724	6.757265469	7.640993976
"ASCRP003508"	5.272422916	5.265145581	5.511251611	5.313618528	5.162771026	5.381191779	5.485111927	5.408662972	5.480970418	5.177223195	5.101446705
"ASCRP003509"	9.727830151	10.12457088	9.246780764	8.874947601	10.75724444	10.7811773	8.732842439	9.196589536	10.68341727	6.732841579	8.341546205
"ASCRP003511"	14.04891236	13.95086968	13.78301953	13.88836248	13.59029681	13.72202603	14.10874765	13.96422913	13.24081852	12.84501186	14.17938636
"ASCRP003513"	5.752420128	5.455216303	5.553615891	5.481661113	5.307777384	5.701125492	5.776072503	5.657101941	5.164114279	5.366885942	5.516498943
"ASCRP003514"	5.434441366	5.482138786	5.70857146	5.294612055	5.456294301	5.525681258	5.464150469	5.343403032	5.646969287	5.616346418	6.011655406
"ASCRP003515"	5.31877811	5.423499918	5.160615029	5.294327585	5.733097119	5.462533922	5.449108184	5.43798802	5.414449458	5.514309392	5.163754763
"ASCRP003516"	7.182146259	7.381825055	7.036562617	7.060609182	8.047623477	7.781182246	7.151783405	7.296692202	7.815897616	6.418407986	6.861940457
"ASCRP003517"	5.787435766	6.118416198	5.771878041	5.731775109	5.551874214	5.961751313	6.260642109	6.198361403	5.723379848	5.58203057	5.7290479
"ASCRP003518"	6.547436514	6.916568045	6.202694487	6.446664716	6.162534127	6.120655149	6.475657388	6.418795239	6.263188268	7.532652858	6.243751102
"ASCRP003523"	5.640315358	5.123459061	5.555716928	5.699399916	5.970680353	5.187882125	5.251780245	5.385924857	5.794457135	7.295729554	6.223362988
"ASCRP003524"	6.24679644	6.379800632	6.346896572	6.666594943	6.148735803	6.294020809	6.581818579	6.660221101	5.890067411	5.973803573	6.081997563
"ASCRP003529"	5.114343449	5.244481621	5.441118394	5.454329182	5.815877065	5.295722292	5.489384486	5.446544889	5.133392011	7.456583282	5.363736136
"ASCRP003530"	5.442719771	5.443652991	5.659509147	5.88132324	5.566975377	5.98217913	5.405165821	5.415909898	5.966242179	5.018338612	5.300916989
"ASCRP003535"	5.880720954	5.49803078	5.285993359	6.118373307	5.480145409	5.755001656	5.737422601	5.635281461	5.365440463	9.313079589	5.117821654
"ASCRP003536"	8.434542647	8.362649572	8.108013598	7.899194444	8.057066144	8.28875964	8.496025206	8.365650722	7.543662259	8.326158179	7.743225774
"ASCRP003537"	5.897808296	6.007300544	5.970321941	5.357991533	6.053107758	5.968648003	5.973243094	5.861553182	5.484874389	4.714037933	6.019469933
"ASCRP003538"	5.393070498	5.362077174	5.519290713	5.420874791	5.539107049	5.286538688	5.338865297	5.371959496	5.567820972	6.870377261	5.869402876
"ASCRP003544"	6.186038906	6.196887066	6.462069709	6.43097201	5.99449227	6.264550241	6.420799514	6.332151897	6.234656066	6.005409252	6.386824472
"ASCRP003546"	6.255208868	6.047753338	6.580608867	6.260243293	6.008880585	6.042570649	6.103041952	6.169594892	6.010453977	6.099298342	6.329930893
"ASCRP003548"	7.392110538	7.443480077	7.429264108	7.264779857	7.109940724	7.438318366	7.796647365	7.59508685	6.897611502	7.093446623	7.815659588
"ASCRP003549"	6.837301445	7.087951249	6.657709768	6.565603019	6.591475065	6.974120867	7.344547389	7.177384756	6.125256859	6.9663134	7.347065404
"ASCRP003550"	8.026142108	7.622278667	8.241432588	8.010397132	7.728960357	7.393896877	7.302755535	7.596622396	7.685304372	6.586972161	7.423040738
"ASCRP003553"	5.878353138	5.794169022	5.921731089	6.073941487	5.830711129	5.70691116	5.975392379	5.944587282	5.691257219	6.80958911	6.028560081
"ASCRP003555"	5.102668154	5.31908447	5.519813903	5.313677987	5.186020483	5.152863282	5.392387676	5.243465738	5.109516579	7.060053083	5.272694557
"ASCRP003557"	7.089025403	6.921489794	7.356192504	7.329879594	7.397349187	6.888413225	6.903570058	7.100527688	7.280844526	6.615917602	8.778817024
"ASCRP003559"	5.413996514	5.439694946	5.624012316	5.936155131	5.532219485	5.418142417	5.564570519	5.709127606	5.682900534	5.675371402	5.816863973
"ASCRP003560"	6.037415602	6.07461572	6.19444067	6.404015173	5.893432011	5.779837736	6.126888159	6.094960042	6.081890118	6.81005388	6.48203256
"ASCRP003562"	6.009811323	6.193400144	6.024567328	5.455770572	6.011716095	6.071780014	6.210462831	6.161635846	5.426117858	5.066480126	5.73586009
"ASCRP003563"	5.984423129	5.900657769	6.125219677	6.146701211	5.995336265	5.942654959	6.035939055	6.099964003	6.040101531	6.346938591	6.239068707
"ASCRP003565"	5.401213623	5.520476256	5.390658483	5.014060367	5.32030212	5.369277238	5.206128141	5.332465787	5.212700076	4.749039224	5.059338803
"ASCRP003567"	8.551084193	8.343421687	8.734033357	8.803548021	8.220727566	8.544633441	8.587808467	8.631394407	8.315238374	8.367603822	8.806345365
"ASCRP003568"	6.798092497	6.378322391	6.652537973	6.673618815	6.375708894	6.545579079	6.442554773	6.433456737	6.590060296	6.565164162	6.853456134
"ASCRP003569"	13.80323575	13.77913336	14.3052736	14.81668883	13.7685667	13.57327102	13.88012532	13.91282352	13.88305748	14.84391932	14.63168551
"ASCRP003571"	8.810423512	8.653179067	8.911680595	9.090242946	8.672112242	8.593251831	9.00919183	8.866090415	8.560189695	9.397485222	9.13485698
"ASCRP003574"	7.459000314	7.284499119	6.923934394	6.581438843	7.17135703	7.148479339	7.488260148	7.42480906	6.751592783	7.070505065	6.689158183
"ASCRP003577"	8.955870929	8.958042282	8.450436206	8.558419265	9.23170496	8.799385884	8.157230499	8.231785053	8.337222933	8.078168359	7.686357533
"ASCRP003579"	5.427054618	5.310577805	5.490583236	5.604671161	5.216651466	5.559679881	5.472815925	5.604403552	5.620126367	5.701095713	5.411553405
"ASCRP003582"	5.841622241	5.802136005	5.563354458	6.00248022	5.654324471	5.583419695	5.823953127	5.915661581	5.578995755	8.166472113	5.806143199
"ASCRP003583"	9.40058908	9.110948007	9.737857431	10.26458455	8.911984419	9.100790924	9.62346566	9.531832679	9.496658685	10.92632991	9.863989459
"ASCRP003585"	5.841529186	5.937958686	5.861545127	5.891780491	5.435041638	6.000942075	5.983707562	5.974626373	5.604275579	5.60543732	5.987006849
"ASCRP003588"	11.5879424	11.06436995	10.88005729	11.07730816	11.38253193	10.99394682	11.30027923	11.19128703	10.39812495	10.52142548	11.18801522
"ASCRP003590"	5.946853859	5.678996803	5.923186004	5.879837269	5.368061053	5.772107346	6.083285586	5.968980199	5.705417162	5.339469194	5.055572158
"ASCRP003593"	5.130698744	5.276946982	4.998798275	5.280136317	5.436361577	5.22701299	5.438315586	5.422448891	5.259639916	7.410419484	5.292450481
"ASCRP003594"	5.557266093	5.627389814	5.753495777	5.985224346	5.572370465	5.603234945	5.805224102	5.76510639	5.693573412	5.906572214	6.382875083
"ASCRP003595"	5.828455004	5.76667986	5.694351605	5.742103324	5.66153327	5.758774263	6.030633642	5.918970488	5.799846097	5.888493567	6.227651304
"ASCRP003597"	6.12946601	5.965520668	6.224978109	6.237538977	5.922353913	6.020257594	6.102014387	6.15081745	5.946450565	6.342326899	6.042761618
"ASCRP003598"	6.126567261	6.060262517	6.310165137	6.490475142	6.362609147	6.171658259	6.391057154	6.330577991	6.288055648	7.850257581	6.476548124
"ASCRP003605"	9.181086706	8.918927223	9.038010217	8.968637315	9.2664653	8.845044035	8.969456054	8.826899773	8.323876252	8.576687495	9.41112914
"ASCRP003607"	7.973082193	7.575160375	8.404614313	8.10976694	7.809180564	7.489543074	7.952550508	7.851542804	8.154101412	9.057567903	9.351511919
"ASCRP003609"	7.967801545	8.124846225	8.205330326	8.304192053	7.884497285	8.277886823	8.115455033	8.142977022	8.215705967	7.840979678	8.115800908
"ASCRP003613"	5.566774988	5.49874159	5.897308372	5.645068387	6.091745499	5.307983951	5.662726189	5.696540231	5.838227904	6.320857247	6.359073052
"ASCRP003614"	11.17090322	10.93721546	11.26787159	11.59065929	10.8875694	10.77440468	11.08274289	11.05319865	11.30492893	11.77855816	11.45229812
"ASCRP003620"	7.058106566	7.2701102	6.991906777	7.047937775	7.067703677	7.088987423	7.734875641	7.664432266	6.421549167	6.077258571	6.396700701
"ASCRP003623"	5.50795192	4.927136859	5.46403655	5.423024655	5.15226314	4.909208365	5.24939359	5.148928299	5.237914409	6.010138198	6.581944572
"ASCRP003626"	8.120992937	8.222996775	8.133467596	7.420458955	7.827923005	8.184845394	8.423858748	8.367762967	7.418596977	6.021412659	8.351131042
"ASCRP003627"	6.84849787	6.853563001	7.463951462	8.161124232	6.703170556	7.373092086	6.562571192	6.630418569	7.839487647	7.103563393	6.526542927
"ASCRP003637"	7.470346957	7.542693617	7.655324378	7.35533803	7.484885875	7.278973733	7.619468566	7.544882845	7.280287618	8.519036074	8.183337264
"ASCRP003640"	6.932484611	6.444034969	5.692895387	6.108699665	5.473179128	5.608938569	5.580797654	5.520411509	5.567932672	6.927132871	7.530443751
"ASCRP003643"	7.327270231	6.48314099	8.66822738	9.587267197	7.08033609	6.693154081	7.26091552	7.070062834	9.695334696	11.31963178	9.070441049
"ASCRP003645"	6.779859837	7.029289446	6.789249118	6.952803082	7.188232183	7.299899942	6.907478442	7.000807488	7.327195995	6.378442502	6.594397927
"ASCRP003646"	11.34390175	11.38498806	11.22715278	11.04440068	10.99696231	10.78834604	11.21159325	11.07025648	10.85344053	8.946939039	10.2073817
"ASCRP003647"	5.913029566	6.036682398	5.993446734	6.21252259	5.818874104	5.943295695	6.026490625	6.015642863	5.825390376	6.274010097	6.144910434
"ASCRP003648"	5.619914075	5.934676285	5.665830216	5.921835868	5.484498826	5.790495148	5.741386567	5.816833161	5.892052505	6.024931248	5.68299132
"ASCRP003649"	6.390432083	6.549349435	6.210582536	6.446920291	6.342041991	6.624758035	6.448709413	6.490265847	6.403709119	6.259140167	6.433711433
"ASCRP003650"	6.048949187	6.30465704	6.028115761	6.352995563	6.049844487	6.179290442	6.332182978	6.369852416	6.040171177	5.522708691	5.259832712
"ASCRP003651"	5.174963616	5.241150279	5.392613389	5.503395949	4.855765656	5.217097073	5.400066274	5.349039892	5.207308804	5.589783598	5.166476679
"ASCRP003652"	6.395749697	5.273427895	5.215586051	5.424970903	5.28588093	5.251194454	5.342299549	5.440943521	5.400508397	6.803447629	5.563753757
"ASCRP003653"	7.180483557	6.735142909	6.779705777	7.35750433	6.885573044	6.516224444	6.836406575	6.873071621	6.630760019	9.057405054	7.435038716
"ASCRP003654"	6.033417972	6.277902182	5.814608864	5.977644265	5.889365436	5.944743931	6.33385977	6.163853477	5.722820316	7.244562984	6.314038867
"ASCRP003656"	6.909457354	6.939991618	6.727156224	6.507404779	6.736701546	6.917680974	7.412492837	7.215927797	6.898654576	5.907828099	6.688930577
"ASCRP003659"	13.9162273	13.94127878	13.81844701	13.84003305	14.49260423	14.59640381	13.82478507	14.04506122	14.47051474	12.0847955	12.70273068
"ASCRP003663"	5.261467353	5.265644737	5.341542096	5.378687765	5.469300854	5.332258678	5.37035359	5.375861828	5.123529872	5.172413904	5.547891737
"ASCRP003669"	6.866373497	7.193886913	6.352005638	5.758435939	6.256427318	7.060923974	7.356185319	7.10348614	5.547989162	5.191412889	6.323256717
"ASCRP003676"	5.835119872	5.891704277	5.960844966	6.139556271	6.019267848	5.844013807	5.944599171	5.952361879	5.964619967	5.840239266	6.041814809
"ASCRP003677"	5.401945362	5.258973906	5.677656511	5.584107186	5.132630978	5.395866778	5.520780581	5.467403775	5.479435443	5.513586444	5.114905675
"ASCRP003678"	10.58912901	10.66015952	10.60473652	10.42047675	10.33945806	10.71513836	10.79585693	10.73178856	9.944963552	9.598709463	10.60792547
"ASCRP003679"	5.203931804	5.351981217	5.344511346	4.891366458	5.502485169	5.519955288	5.155700016	5.223343529	5.015399969	4.379797046	4.822287099
"ASCRP003680"	5.685462899	5.807303739	5.821386263	5.890344318	5.48072126	5.721749743	5.482013938	5.467403775	5.861496328	5.84421597	5.49748003
"ASCRP003681"	5.947903435	6.024827586	6.072064526	6.089991058	6.137198523	6.08626936	6.267283168	6.27931479	5.916299412	6.533722697	6.145687747
"ASCRP003682"	7.323563182	7.238729421	7.353716527	7.130675319	6.90048665	7.295891826	7.545567872	7.450077216	8.325104647	6.499083067	6.94849526
"ASCRP003685"	8.408923674	8.555928567	8.375504829	8.572399409	8.039062752	8.679177445	8.927911967	8.749794328	8.052610417	8.101309207	8.345731697
"ASCRP003686"	6.110927258	5.99626487	6.245289101	6.411770263	5.718689711	5.956313649	5.927461738	5.96846678	6.325302298	6.425525872	6.902487762
"ASCRP003688"	9.428148561	9.05331418	9.530214962	10.21111794	8.987174462	8.971876207	9.699850781	9.5071876	9.456137878	11.42381606	9.287532697
"ASCRP003689"	6.081975981	5.840647226	6.166278917	6.130638681	6.087438186	5.854896429	6.050182355	6.185849304	5.849737458	6.000124903	6.475633126
"ASCRP003696"	5.470477682	5.222074875	5.152158521	5.217100307	5.144886599	5.258633277	5.294591989	5.299276493	5.144154367	5.640198845	5.294575236
"ASCRP003698"	5.403693545	5.467820216	5.462641652	5.563626487	5.774302163	5.415827011	5.438476209	5.552480972	5.47804446	5.864930104	5.611466156
"ASCRP003699"	9.292073695	9.171436741	9.080279885	8.753901022	9.349249363	9.13328068	9.304384192	9.220227727	8.567724658	7.920350574	9.366015576
"ASCRP003701"	7.80942508	7.937895906	7.264332336	7.690459921	6.861147933	6.885490885	7.121504366	7.047166256	7.177874732	9.083272706	7.553012027
"ASCRP003702"	6.586318337	6.19224615	6.634182027	6.685274465	6.781665274	6.215446659	6.229660387	6.402530506	6.582321043	8.479287744	6.989484363
"ASCRP003703"	8.952407327	8.557386838	9.050138506	9.34784665	8.457450297	8.872061716	8.936725541	8.816633875	9.315072859	10.77146144	8.862057985
"ASCRP003705"	5.857068673	6.045814737	5.88400075	5.831016479	6.146663715	5.913205802	5.792249921	5.773403185	5.920002863	5.77632801	5.494044583
"ASCRP003706"	6.315882039	6.362359251	6.277968113	5.965976453	6.313401101	6.36102844	6.221331906	6.192865212	6.162447118	5.315930838	5.693040588
"ASCRP003708"	7.846453008	7.184074469	8.461772484	10.02618967	7.186463395	7.410278505	9.188042684	8.711632454	8.992566307	13.10424512	8.653000727
"ASCRP003711"	5.875532645	5.700153001	5.975459933	5.975768429	6.014248464	5.698787867	5.978308409	5.912905049	5.902563477	6.767959713	6.096951952
"ASCRP003712"	7.030120289	7.225728967	6.751510921	7.68750998	6.093744055	6.583143226	6.460739126	6.50231706	7.114729287	7.849218766	6.022142082
"ASCRP003713"	6.684995054	6.90983235	6.632902349	7.230421695	6.241862361	6.56888637	6.667591945	6.454540127	6.86722261	7.67386197	6.218686886
"ASCRP003714"	6.093558423	6.099925426	6.331629186	6.502624597	5.843138249	6.112731775	6.283971314	6.264385797	6.628517058	6.6121003	6.807906298
"ASCRP003715"	9.569943546	9.517552839	9.424550194	9.053461134	9.240369946	9.478241442	9.540636136	9.483402475	8.819704972	8.959492992	9.676939529
"ASCRP003716"	5.514477432	5.590440611	5.462340625	5.425850469	5.168498469	5.52683552	5.645471342	5.60999376	5.043136876	4.985214248	5.215737505
"ASCRP003717"	5.951099897	6.146349498	5.529132655	5.307097681	7.139413335	6.105861538	5.473041167	5.632976888	6.298453586	5.143312476	5.404242376
"ASCRP003718"	5.459641454	5.821243824	5.185968083	4.988416638	6.105466189	5.630936986	5.245910926	5.415968155	6.106177582	4.761689107	4.719330755
"ASCRP003719"	5.489214695	5.934796474	5.526902512	5.048839528	6.495447302	5.854357371	5.442245563	5.47917885	6.185852199	4.749039224	4.954103162
"ASCRP003720"	5.794862079	5.560053158	6.194948613	6.276994634	5.422228195	5.92039096	5.720575996	5.771100414	5.596802184	6.159760824	5.614614285
"ASCRP003724"	5.814278508	5.63669036	5.739395454	5.653671679	5.452416264	5.572750632	5.912592731	5.780315174	5.631040028	6.893685234	5.844870001
"ASCRP003726"	6.478918919	6.779629137	6.328586381	6.275329756	6.977210387	7.203026939	5.987121439	6.136983665	7.211278727	5.806866888	6.130345043
"ASCRP003739"	6.048189275	6.067065952	6.347574548	6.296598637	5.926040744	6.306396496	6.308010314	6.306230944	6.379774435	6.71875194	6.726122269
"ASCRP003740"	8.151670083	8.098347658	7.922969948	7.397472563	7.902787452	7.652794059	7.954479988	7.856558041	7.351429934	7.364976481	7.993518988
"ASCRP003741"	6.028517374	5.796919076	5.837690036	5.461570716	5.59265189	5.799892749	5.67601848	5.711413043	5.660998879	5.459910183	5.794396024
"ASCRP003742"	10.87577012	11.35048249	10.48184051	10.38211862	11.6280563	12.00832613	10.41189383	10.7726414	11.97984418	9.102507215	9.266815434
"ASCRP003743"	6.071110082	6.003408164	6.309483595	6.330678459	5.702611264	6.158887743	6.357262395	6.206084137	6.105189958	7.482739024	6.541161496
"ASCRP003745"	8.100246625	8.048721146	7.796996842	7.760908875	7.773782917	7.991401716	7.711934181	7.660730349	8.066693089	7.684754679	7.184588551
"ASCRP003746"	7.056274766	7.390403843	6.711846867	6.335949756	7.583307414	7.13422769	6.718777405	6.823436833	6.642319586	5.920549904	5.907987784
"ASCRP003748"	5.599736678	5.712323579	5.743168989	5.515873024	5.762058762	5.678498891	5.523492872	5.582468044	5.852203131	5.049432885	5.632000252
"ASCRP003750"	5.423019137	5.611171756	5.447209237	5.024077064	5.339673044	5.610521836	5.6917287	5.654510551	5.102858992	4.9030215	5.203171864
"ASCRP003752"	5.785864817	5.672952736	5.532190443	5.639640841	5.935800698	5.471986521	6.307517603	6.211510982	5.638997023	5.735088334	5.309677218
"ASCRP003753"	6.133015453	6.511226216	5.386845443	5.620172082	5.524401454	5.599082594	5.585133612	5.57393373	5.017602922	4.815747109	5.117821654
"ASCRP003754"	8.657489854	8.727681502	8.456833175	7.999024562	8.681499647	8.958442988	8.45367877	8.502818827	8.268167349	7.405410242	8.357006984
"ASCRP003755"	8.980064334	9.115045785	9.03065661	9.369921439	8.965919877	9.118427222	9.376286424	9.311459167	9.261401956	12.46725116	8.767133784
"ASCRP003757"	5.789193548	5.80629788	5.217638971	6.086032101	5.991859458	5.666439344	6.143226871	6.031919291	5.390654988	8.296144166	4.992855169
"ASCRP003759"	6.544267363	6.646270257	6.655328779	6.631451433	6.261491511	6.533924646	7.020383213	6.793317211	7.29984609	6.874897198	6.409126671
"ASCRP003766"	5.732858619	5.537128923	5.745968752	6.166120971	5.58004369	5.937660098	5.777771026	5.687617475	5.978758363	6.932249964	5.692027453
"ASCRP003767"	5.782011085	5.925635109	5.636787875	5.709614206	5.851156746	5.876387569	5.825520459	5.726531589	5.999881447	5.408470522	5.411274371
"ASCRP003768"	6.59800596	6.671335055	6.717451101	6.521468379	6.239003128	6.432738247	6.646557548	6.668400662	6.099443155	6.666665433	7.129437982
"ASCRP003769"	5.927842025	6.292834982	5.850186586	5.117278155	5.59865901	6.214932983	6.218222743	6.196250491	5.178849375	4.902422852	6.098519713
"ASCRP003776"	9.99056938	9.783490751	10.31658817	10.55198036	9.393755384	9.855197267	10.08021517	9.979741079	10.11168753	10.46397329	10.70195663
"ASCRP003777"	7.283345301	6.931377295	7.161616421	7.218024875	6.661431795	6.942755264	7.113939105	7.046509594	6.847608264	8.552258173	7.039271946
"ASCRP003779"	5.662317882	5.598216794	5.849123361	5.525495718	5.493939811	5.834386435	5.807225799	5.737908965	5.296030496	5.451901572	5.487790268
"ASCRP003788"	6.703507073	6.843778188	6.885407892	6.431192791	6.899334545	6.758432537	6.701056124	6.835871179	6.228064473	5.19768402	6.912317034
"ASCRP003789"	6.607033694	6.761933585	6.68343066	6.392579629	6.651060441	6.555595936	6.565775689	6.673832002	6.139376786	5.240801523	6.648665213
"ASCRP003792"	5.904686333	5.860026645	6.22807229	6.634521842	5.926437534	5.89738157	5.995260671	6.005926256	6.753869036	6.724030887	5.933762667
"ASCRP003793"	5.641034066	5.966565801	5.571127121	5.355773595	5.316981459	5.636855337	5.78096491	5.69411805	5.431916938	5.427706752	5.54006036
"ASCRP003795"	5.404141662	5.243944827	5.408887851	5.764978875	5.209105185	5.376713195	5.413127172	5.366432061	5.517732992	5.337781997	5.106056632
"ASCRP003796"	5.702554778	6.054182707	5.591812141	5.465531886	6.166374418	6.440361458	5.575402541	5.625317651	6.346257867	5.243556929	5.1901889
"ASCRP003802"	9.911714179	9.921962449	10.00159223	9.639719811	9.563309159	9.709478491	9.941438496	9.927942463	9.028069016	8.572504433	9.986131031
"ASCRP003804"	11.07336931	11.27259423	11.22146023	10.94573357	10.82871568	11.13655052	11.4884314	11.40805497	10.68416245	10.41746793	11.49039567
"ASCRP003808"	9.159527984	8.994224036	9.004880987	8.767349957	8.966966369	9.071816878	8.976040506	8.939199061	8.201959997	6.903323078	8.882596658
"ASCRP003809"	5.613214566	5.525750623	5.560308717	5.277053504	5.357997638	5.444019775	5.623226826	5.486170081	5.313298553	6.621505653	5.240949968
"ASCRP003811"	5.413321405	5.606074604	5.596049053	5.206937619	5.790638646	5.318812993	5.527945096	5.610588629	4.996546082	4.852972106	5.356403045
"ASCRP003817"	6.982186015	7.004059882	7.038098967	6.973304131	7.064825237	7.030761329	7.437658425	7.210789017	6.89988071	7.326369218	7.141421638
"ASCRP003820"	5.854746622	5.858773902	5.802116194	5.921402192	5.716981643	5.710520512	5.888790733	5.910870162	5.74831784	7.943339203	5.848132303
"ASCRP003821"	6.81869806	6.680130041	6.942503445	7.401018715	6.879854353	6.600031554	6.880614444	6.775031512	6.894533415	7.000932725	7.474386796
"ASCRP003822"	7.00276898	6.777104139	6.965053416	6.910510993	7.160840043	6.740567432	6.818211256	6.926249619	6.605308802	6.618930984	7.033969233
"ASCRP003824"	5.901921973	5.62819376	5.637828055	5.972915464	5.777158472	5.67868821	5.856975663	5.832531919	5.134019956	7.673609491	5.400088925
"ASCRP003825"	5.673115721	5.589373321	5.853918621	5.818447443	5.472139646	5.658047963	5.877104726	5.774676015	5.476119549	7.920544065	6.000865183
"ASCRP003826"	7.117403488	6.929290241	6.845461491	6.926462265	6.905999128	6.989436079	7.124088602	7.104496698	6.914471061	6.363246775	7.588838082
"ASCRP003827"	8.965350157	8.750820478	9.037657324	9.403702138	8.692422338	8.757417858	9.126535655	9.076511711	9.053858875	9.901996741	9.57749152
"ASCRP003830"	7.033679947	7.013410593	7.106756169	6.491663254	6.966577628	7.182669124	7.237345538	7.171252253	6.371437097	5.529239923	6.96144249
"ASCRP003831"	5.333565393	5.615779349	5.526979102	5.567180981	5.240248868	5.478253799	5.661744337	5.808194125	5.389612542	5.62000806	5.091353078
"ASCRP003839"	7.935112889	7.691930732	7.981996289	8.278721763	7.894341292	8.262652821	7.927451259	8.016680229	7.976755027	7.49834047	6.75693899
"ASCRP003844"	13.98118671	13.93466458	13.92940055	14.21890677	13.17243973	14.01014244	14.34408555	14.19443509	13.3894751	14.12716976	13.98685168
"ASCRP003845"	10.19422036	10.37181682	10.40501623	10.15455877	10.04570501	10.06505423	10.47909643	10.42622261	9.555904753	10.12753327	10.54227416
"ASCRP003846"	8.082738082	8.183655271	7.7473058	7.30997559	7.530823339	8.175713477	8.668868389	8.439278997	7.29901819	6.642014449	7.751337954
"ASCRP003847"	5.175646041	5.153566236	5.209899634	5.457249861	5.056118578	5.340039212	5.118661483	5.202311494	5.571485462	5.739419829	5.120119652
"ASCRP003849"	7.456293143	7.624492174	7.08641008	6.589405821	7.209086772	7.489111201	7.733313218	7.587706211	6.832459852	5.784357238	6.884465591
"ASCRP003851"	5.416715183	5.420604117	5.207754602	5.338673234	6.183198646	5.143476367	5.339593914	5.333937043	5.745391448	7.05707406	5.973960705
"ASCRP003852"	5.732858619	6.025550012	5.742198105	6.468363454	5.991344587	6.422487706	5.882797904	5.952327828	6.560009846	6.215071595	5.08538737
"ASCRP003855"	6.058865798	6.183061482	5.983794764	6.372564016	6.243167589	6.468295914	6.091013339	6.259809148	6.511768467	6.630792935	5.019809864
"ASCRP003856"	8.515710612	8.880558303	8.271527045	8.613089156	9.050802889	8.86088336	7.86978529	8.120736261	8.808132575	8.537756673	7.210519618
"ASCRP003857"	5.440918545	5.650446171	5.806222981	5.396768165	5.643803934	5.532869537	5.854051193	5.710207778	5.512607859	5.567432123	5.050799263
"ASCRP003858"	7.050685214	7.251527954	6.981327011	7.189521698	6.952136649	7.009273128	7.749245137	7.543399427	6.930895942	7.935832119	7.177643659
"ASCRP003859"	5.900814528	5.819782674	5.898494387	5.896605859	5.462112307	5.903502395	5.972371423	5.878057137	5.922849992	5.854627652	5.737362309
"ASCRP003860"	8.077219713	8.091028412	8.216949967	7.848833488	7.936702376	8.06820055	8.077439677	8.216615436	8.043020493	7.432655313	7.776063652
"ASCRP003861"	8.984097199	8.744686494	9.161039006	8.852416852	8.461727448	8.804236514	9.086809871	8.878837992	8.967078837	9.517665625	8.642914066
"ASCRP003862"	6.380364022	6.471553696	6.405149276	6.113367834	6.041632291	6.741340041	6.635803095	6.659250044	6.734828305	6.332754401	5.933762667
"ASCRP003863"	7.060926388	7.10248722	7.243011616	6.740698677	6.675169339	7.203725444	7.217799419	7.093239382	7.424562496	7.109262309	6.757106201
"ASCRP003871"	8.127483734	8.03113752	8.233390254	8.126696815	7.875168773	8.091366454	8.386662887	8.253715365	8.921689443	7.816822203	8.125982757
"ASCRP003872"	10.78988579	10.72952173	11.25225383	11.74129887	10.62853079	10.58168724	11.19792437	11.16839254	11.39841105	12.61324412	11.81728789
"ASCRP003875"	7.5803603	7.630148047	7.420045907	6.726941239	7.310999497	7.585388656	7.792237142	7.646100842	6.862575583	6.371623205	7.832350297
"ASCRP003876"	6.722999932	6.526474784	6.468764111	7.03586279	6.284173909	6.211715317	6.512353743	6.412133187	6.435377864	9.094774887	6.630518311
"ASCRP003889"	7.452454371	7.568205272	7.467594088	7.576513363	7.281285966	7.518059144	7.876481733	7.817925785	7.159704815	7.641276228	7.76532447
"ASCRP003890"	7.548944508	7.504870008	7.484373216	7.487031653	7.277237703	7.490163418	7.746538461	7.666744646	7.269988547	7.874515878	8.017160788
"ASCRP003892"	5.71768528	5.825983999	5.680302464	5.494380353	5.736161143	6.08910495	5.971453786	5.991870839	5.407413945	5.290125672	5.693805291
"ASCRP003893"	10.67147429	10.71823445	10.38272727	9.779878941	10.0413476	10.79286816	10.86225579	10.71795974	9.295415433	7.508557524	10.2897306
"ASCRP003897"	5.924667344	5.878183323	5.827135792	5.868091464	5.542864195	5.93234732	5.987552915	5.91639754	5.846818409	5.792431739	5.441221834
"ASCRP003899"	6.056377668	5.886025496	6.007172289	6.156890546	5.624212393	5.958268679	5.987174992	6.06752997	6.054949015	6.245529272	5.902731225
"ASCRP003900"	10.9521033	10.96160171	11.08746859	11.19567704	11.14703155	10.70460465	11.0124158	11.01937824	10.80374543	11.00240357	11.69486331
"ASCRP003902"	8.462322959	8.856983677	8.29367818	8.267726709	8.066917991	8.648443799	8.111050943	8.01925106	9.032275065	6.515748267	7.690531013
"ASCRP003903"	7.526702554	7.577809349	7.646994559	7.739627409	7.993311131	7.873760871	7.325165831	7.364345581	7.876368585	6.814391304	7.101138047
"ASCRP003906"	6.365240672	5.985037783	5.69358057	6.527728203	5.770467763	6.090349729	6.469711684	6.312943149	5.916642153	9.541700752	5.456794322
"ASCRP003910"	5.510761701	5.846146925	5.51253858	5.38653278	5.813935622	5.720324817	5.815509128	5.809606675	5.410303553	5.242532352	5.389580623
"ASCRP003912"	5.59783011	5.487697515	5.951086452	6.057310194	5.428284492	5.662839056	5.714375498	5.752826713	5.72247032	5.865098388	5.751102915
"ASCRP003914"	5.575190958	5.005710411	6.152042665	5.923168266	5.005316444	5.436625243	5.106380539	4.947427551	5.847289107	4.784675065	5.221476989
"ASCRP003922"	7.626772012	7.801596184	7.496532212	7.13914955	7.811656435	7.956734342	8.052839868	7.778240779	7.605924171	6.701178761	7.178617529
"ASCRP003925"	6.410109228	6.890207172	6.442773494	6.284591538	7.012269464	6.944793693	6.375325458	6.414872088	7.441660696	5.515915028	5.821430839
"ASCRP003931"	5.866598296	6.1779567	6.129545395	6.876093384	6.251921076	6.01396221	6.9238078	6.642218181	6.387146772	7.883897861	7.164153862
"ASCRP003932"	6.535145792	6.590279623	6.680351523	7.622874271	6.658382148	6.519638956	7.473384709	7.245541525	7.115919491	8.868970401	7.919761712
"ASCRP003933"	7.759106444	7.75685812	7.817024348	7.720867516	7.88749923	7.588163776	7.947095011	7.876256334	7.168121873	7.828683701	7.812139141
"ASCRP003935"	5.633541575	5.440061563	5.694217509	5.611624695	5.284242297	5.595995639	5.650928978	5.628666193	5.69989157	6.006725028	5.636942585
"ASCRP003938"	7.4514579	7.325056178	7.499760262	7.574245844	7.006291072	7.310903082	7.511702561	7.337273881	7.622802142	9.488121758	7.401878444
"ASCRP003941"	9.350047005	9.331782479	9.846495163	10.27570829	9.03313122	9.052869365	9.574306883	9.591547603	9.441257232	10.2840839	10.30342796
"ASCRP003942"	5.761628515	5.746483042	5.907615941	5.827733618	5.544784276	5.603257205	5.837565598	5.841659303	5.557486984	6.032250583	6.133635158
"ASCRP003943"	5.68965835	5.676332388	5.840039113	5.761262255	5.79287839	5.673697527	5.801740695	5.724276478	5.585048167	6.045250917	6.295436391
"ASCRP003944"	5.731453321	5.725092478	6.111202202	5.945717633	5.666741087	5.721543657	5.902899543	5.853871996	5.708899407	6.143990655	6.558376829
"ASCRP003947"	5.415364128	5.360099206	5.241547048	5.433612351	5.388545666	5.202071457	5.268543701	5.112147454	5.247188902	5.343341554	5.454714539
"ASCRP003949"	7.493584024	7.437417261	7.49094747	7.759873048	7.273267516	7.497113986	7.635643071	7.658642732	7.561908021	8.555145735	7.732016393
"ASCRP003960"	6.385700194	6.3468229	6.590784791	6.575353268	6.360662128	6.277370601	6.202359613	6.24339658	6.430061067	5.852384176	6.98405262
"ASCRP003962"	7.774286299	7.483772549	8.341135014	8.163148239	7.495036644	7.508919476	7.463353487	7.502556622	7.872236282	6.811408851	9.035073758
"ASCRP003963"	9.422523196	9.320325237	9.460931484	9.013500308	9.174714674	9.227758685	9.314699703	9.353523734	8.933539625	8.910544901	9.97142312
"ASCRP003965"	5.126081547	5.30311198	5.626451778	5.559799338	4.96644096	5.505012121	5.862062097	5.452385121	5.070159467	5.178495857	5.510767061
"ASCRP003968"	9.370752976	9.296138682	9.104032899	8.718267085	9.766343349	10.35364096	8.092648467	8.550537156	9.782802167	6.233653375	8.604045389
"ASCRP003969"	5.057047902	5.336706338	5.322902266	5.141145981	5.103819391	5.341154643	5.557728957	5.467408119	5.336826982	5.358492658	4.89766863
"ASCRP003970"	7.39944491	7.556402906	7.376411131	7.387200897	7.348713214	7.824228919	7.723709636	7.64417774	7.576831122	8.480374842	6.275318757
"ASCRP003971"	6.134005156	6.248709886	6.109474517	5.924239069	5.694183411	6.094347279	6.163854727	6.211074308	5.824796452	5.831668175	5.784242541
"ASCRP003973"	5.645171576	5.411837076	5.855100129	6.194891377	5.449580953	5.437860899	5.419716115	5.586743319	5.63415596	6.669947971	6.115943309
"ASCRP003977"	6.680739154	6.645071805	6.669630754	6.797440225	6.618194089	6.535224612	6.849010481	6.749623189	6.603985629	7.112497324	7.131270049
"ASCRP003978"	5.62589186	5.439069776	5.767780925	5.638058002	5.474188201	5.458327614	5.51459573	5.532451974	5.452959161	7.23016982	5.976474276
"ASCRP003980"	7.738119702	7.666669781	7.38169491	6.83133971	7.365848277	7.712813534	7.526797891	7.542652627	6.738530004	8.035139563	7.362748789
"ASCRP003981"	7.533743465	7.500072616	7.671322693	7.884460837	7.391498193	7.498896827	7.670824435	7.62716662	7.473440362	7.403251911	7.677305385
"ASCRP003982"	5.749584228	5.542682663	6.282097101	6.982387431	5.621753294	5.799034336	6.011196695	5.822713623	6.87239189	8.279699059	6.219807197
"ASCRP003983"	10.1275306	9.992136604	10.44550417	11.07306719	9.842160811	9.835657742	10.34950741	10.2603096	10.2909409	11.74949922	10.79102348
"ASCRP003985"	5.017357765	5.402298027	5.454951771	5.519994205	5.663916187	5.090799635	5.125506046	5.15470401	5.120175353	5.418754749	5.338313137
"ASCRP003990"	7.86979605	7.716613478	7.920948983	7.256248872	7.62070834	7.783331383	7.81277917	7.817184117	6.918317638	5.541225959	7.862731959
"ASCRP003994"	7.308191603	6.877059389	7.565519059	7.521028726	6.802324429	7.040970815	6.971552934	6.880815927	7.675733978	8.031513372	7.721035487
"ASCRP003999"	5.805441485	5.454774916	5.933537608	6.039216868	5.472465605	5.543835731	5.565113842	5.593019411	5.605699135	5.630918359	5.817661249
"ASCRP004000"	5.289412281	5.312487029	5.454733089	5.393056316	5.468882357	5.249284975	5.270781559	5.442090694	5.279060786	5.474441034	5.417406227
"ASCRP004003"	8.292930327	8.142354751	8.434341572	8.213253304	8.399639526	7.839809451	7.82858815	8.033966367	7.514226075	6.954998596	8.638605324
"ASCRP004004"	5.651224654	5.138452723	5.649395161	5.374668524	5.388276898	5.120735641	5.343140585	5.186352264	5.578797488	5.814377662	5.840583145
"ASCRP004005"	7.09970272	7.256783644	7.187650245	6.970676037	6.844824679	7.407271506	7.593644628	7.518535056	7.02958468	10.50555786	6.285791071
"ASCRP004014"	7.160954343	7.598742863	7.151447456	6.756727493	8.288543408	8.238086602	6.599155433	7.005213346	8.601346483	5.310774489	6.756779233
"ASCRP004018"	5.862235978	5.844959566	5.484161309	5.594945574	5.806999662	5.922917558	5.644780482	5.631442793	5.762148921	5.423446799	5.148598178
"ASCRP004022"	5.906441115	5.629227057	5.94972142	5.721645982	5.161705682	5.453820489	5.808246926	5.81395221	4.96239096	5.706088651	6.865962744
"ASCRP004026"	6.781172273	7.105137554	6.701892796	6.965352394	7.100321526	6.843836851	7.142884224	7.205781312	6.69454676	7.18573759	7.416924327
"ASCRP004027"	6.122109704	6.280577458	5.786878497	6.42244983	6.183116733	5.823947621	6.607597186	6.574283619	6.155175939	6.633174842	6.034343452
"ASCRP004028"	6.610419044	6.673677392	6.01074992	6.660498576	6.455258329	6.084314922	6.9161818	6.879612274	6.357277617	6.949829244	6.153438653
"ASCRP004029"	5.758029242	5.895624367	5.749379852	5.779061482	5.724790466	5.938873556	6.0525677	5.903514304	5.939135883	5.811604996	6.038327013
"ASCRP004032"	5.681351179	5.82358804	6.034496661	5.644002131	5.67854829	5.510153369	5.513630396	5.546063269	6.038212613	5.640571698	6.934173083
"ASCRP004035"	5.962891621	5.915084211	6.133377651	6.126806657	5.917417517	5.802189692	5.816543507	5.968744539	5.790512971	5.677372146	6.175045297
"ASCRP004039"	6.505684293	6.403287282	6.774436303	7.280688	6.544886266	6.397187223	6.761955211	6.74540244	7.240540328	8.40091244	6.967790822
"ASCRP004040"	7.87152611	8.311018835	7.329210375	7.49960342	8.756883345	9.050282695	7.689614937	7.918505842	8.89409183	6.5083273	6.365893545
"ASCRP004044"	7.659241243	7.824520925	6.995307102	6.659079062	7.181187757	7.732534868	8.251071234	8.15118812	6.293527936	5.615837348	6.50224514
"ASCRP004047"	5.100766329	5.228150253	5.073616056	5.210250597	4.976205816	5.427939541	5.319729858	5.3247854	5.386392824	5.755094429	4.927841094
"ASCRP004053"	5.318036789	5.350497171	5.526981333	5.216983076	5.342048887	5.458850261	5.335132728	5.204790219	5.042413255	5.038225757	5.1198962
"ASCRP004067"	5.517844428	5.436617169	5.55156661	5.306436819	6.033866518	5.254539285	5.237152085	5.436332845	5.69076609	5.099794508	5.718580687
"ASCRP004071"	8.691310625	8.536451458	8.442278563	8.697636013	8.405329417	8.034426259	8.165275712	8.034205956	8.239750838	8.461982195	8.728428096
"ASCRP004072"	8.381438787	8.088513677	8.653260962	8.957632694	8.214846929	8.60514474	8.555682274	8.580090979	8.747377394	9.237499501	8.622598689
"ASCRP004073"	7.508000925	6.772323167	7.889484199	8.062298177	6.423758276	6.565517511	6.715632158	6.678936629	8.676895672	8.146070679	7.629755315
"ASCRP004074"	6.148898312	5.809964645	6.025407859	6.123583339	5.586136208	6.130993335	5.971156032	5.951928518	6.227699964	5.849298901	5.904725482
"ASCRP004079"	7.394420501	7.109070646	6.892187126	6.668621433	7.156074405	7.110030159	7.201591016	7.118528691	6.598709341	6.764247286	6.691418863
"ASCRP004081"	5.914939884	5.801580775	6.108161978	6.458906426	5.777770679	6.328641518	6.118388051	6.244577241	6.112269023	7.308917867	5.352759272
"ASCRP004088"	5.663521612	5.33451428	5.600234277	5.717701981	5.258915589	5.571846625	5.606911366	5.558721896	5.756746933	7.442465096	5.665472551
"ASCRP004091"	10.80694454	11.1287735	10.3935664	10.7307719	11.19691383	11.83082923	10.84477049	11.03188299	11.61324981	10.69556178	9.039807249
"ASCRP004093"	6.422782187	6.613040476	6.759311564	6.277869217	6.507899225	6.089184781	6.182301734	6.498959472	6.366374367	6.402339236	6.368167985
"ASCRP004094"	7.063101268	6.885023715	7.17207702	7.182129184	7.140595324	7.071610591	7.133273947	7.10085184	7.142630024	6.978296574	7.530705482
"ASCRP004095"	5.863416934	5.962069337	6.1039936	6.172386144	5.978691211	6.007373811	6.1561061	6.276074985	5.63415596	5.53762121	6.173827768
"ASCRP004096"	5.379777219	5.426789045	5.277368634	5.61098486	5.365344578	5.46988387	5.4050397	5.478961471	5.456143158	6.012046951	6.172153898
"ASCRP004098"	8.612052144	8.447723446	8.45203312	8.523233768	8.774347189	8.177161317	8.581685037	8.615383662	8.00711094	8.058560734	9.022699194
"ASCRP004099"	12.2717595	11.78649917	12.1431795	10.87302564	11.23266993	11.58042948	11.14387015	11.30134282	11.20245718	6.489869375	10.39783182
"ASCRP004100"	5.280748157	5.325639161	5.454704254	5.335032534	5.210207936	5.300875243	5.459634779	5.577507296	5.153385216	5.018338612	5.258945112
"ASCRP004102"	8.107818961	8.065682517	7.953816164	7.175124596	7.715351304	7.984685619	7.965223356	7.968134056	6.984395363	5.866110659	7.497213397
"ASCRP004103"	6.403252343	6.593416109	6.596935136	6.103731119	6.386750552	6.509253669	6.444335894	6.524740131	5.846204516	4.932792364	6.373621586
"ASCRP004104"	5.218291719	5.662904056	5.08471471	5.120714062	5.656503355	5.804391579	5.290675199	5.425236406	5.794492737	5.012421891	4.708477046
"ASCRP004107"	6.105041199	5.947203699	6.379111387	6.309752945	5.865667127	6.035559075	5.854714986	5.847539384	6.391552469	6.085374763	6.977486227
"ASCRP004108"	5.122527833	5.170736021	5.412398993	5.535432461	5.073684596	5.488355354	5.271654666	5.245364186	6.027039807	6.148391928	6.033638336
"ASCRP004116"	6.67162482	6.554198977	6.895536901	6.77037563	6.938971096	6.573860785	6.738152007	6.760131008	6.444851349	6.347929211	7.642510332
"ASCRP004119"	6.012327681	6.015952079	6.614257659	5.75531585	5.352030466	5.658431005	5.651614236	5.693105106	5.341639569	5.505633652	5.810777132
"ASCRP004120"	6.994086049	6.99027549	7.105535528	6.742060539	6.892650579	6.990535941	7.128899074	7.033755337	6.639740048	6.413093375	7.171727364
"ASCRP004123"	7.348063319	7.187021426	7.314534699	7.252762869	7.178292925	7.115262319	7.488353975	7.33448118	7.052780245	7.440546014	7.912785807
"ASCRP004124"	6.863764708	6.72859401	6.683737195	6.208916942	6.538553685	6.773585045	6.936110424	6.781895236	6.354394327	5.827402853	6.271229272
"ASCRP004127"	6.716542533	6.862367401	6.948888881	6.200896899	6.711107426	7.032200098	6.934529166	6.849792951	6.656204917	5.666258822	6.801608385
"ASCRP004135"	10.27109065	10.05504488	10.77081526	11.21906995	9.916806661	10.06162185	10.46447304	10.406465	10.82838251	12.11838078	10.94529861
"ASCRP004136"	5.397367189	5.584460803	5.440754121	5.306636843	5.526586606	5.390120646	5.534326071	5.470611184	4.885528286	5.901422019	5.29441915
"ASCRP004139"	5.115664079	5.272599631	5.128607939	5.109267793	5.396570093	5.488067899	5.189913743	5.21069589	5.54857192	4.734097171	4.707865244
"ASCRP004141"	5.533724285	5.667978253	5.511753716	5.541696042	5.55082633	6.127765985	5.593510446	5.742354835	6.256805863	5.526740095	5.004279802
"ASCRP004143"	5.163628276	5.248453201	5.185547595	5.482607139	4.926781609	5.387703994	5.454732506	5.414192338	5.4689714	5.949674332	4.803483097
"ASCRP004150"	7.151269433	7.182268153	7.095986343	6.303153426	6.895216033	7.138968923	7.109097233	7.090225402	6.22918918	5.614336124	6.867380676
"ASCRP004157"	5.452467527	5.136009247	5.618775708	5.448481755	5.214516765	5.443848782	5.060111146	5.018686337	5.54765789	5.228022593	5.331166425
"ASCRP004158"	5.549028524	5.669752588	5.365641876	5.210636961	5.270484681	5.386720495	5.621681744	5.697199544	5.085655901	5.1498506	5.448248537
"ASCRP004159"	5.341778656	5.452144982	5.376875065	5.276604043	5.244460542	5.204461541	5.357456578	5.439957035	5.361396574	4.972133472	5.182727374
"ASCRP004162"	6.496773061	7.266593492	5.902134055	6.243546872	7.639915596	7.053505367	5.675258105	5.944479951	6.874886479	5.164699955	5.772297288
"ASCRP004165"	8.597967707	8.574159302	8.876607742	9.02887161	8.347015294	8.786977457	8.668834217	8.651348023	9.029021596	9.24927512	8.739591771
"ASCRP004167"	6.047609822	6.276773884	6.038624755	6.062679521	6.724939562	6.5476653	5.881213302	6.04411769	6.819348273	5.565392039	5.535651381
"ASCRP004170"	8.41477809	8.205978935	8.47099672	8.909283111	7.711170323	8.43601946	8.871120412	8.348445758	8.719871649	13.50788425	7.473873874
"ASCRP004178"	6.846414246	7.621043976	6.575643656	6.520801183	8.272331199	7.57630106	6.352256133	6.830624882	7.719633146	5.261880264	5.797500572
"ASCRP004179"	5.941565347	6.706078422	5.718422494	5.733202902	7.173576971	6.443837795	5.561733228	5.841016237	6.720905601	4.980781634	4.960275377
"ASCRP004181"	6.118884173	6.319836445	5.968126821	6.303597916	6.313434891	6.935391596	6.414293751	6.39942441	6.89384102	6.253683202	5.033856573
"ASCRP004183"	6.384233061	6.423815816	6.442484663	6.792289991	6.282201238	6.424539717	6.863308151	6.778252049	6.442669799	9.353288226	6.491067674
"ASCRP004184"	5.798711483	5.925793878	5.772000397	5.388098425	5.42866725	6.121161329	6.048912748	5.961105138	5.126176656	5.074637545	5.337626757
"ASCRP004185"	8.19174158	8.306509862	8.131152228	7.689642029	7.89352041	8.292139064	8.084686792	8.074414777	7.493909339	6.449350952	8.622167709
"ASCRP004186"	5.723054777	5.567048134	6.009394439	6.087214514	5.652242752	5.681989838	5.788025206	5.961420063	5.818401972	6.526238498	6.587195894
"ASCRP004190"	10.20906315	10.17435577	10.28150624	9.867626628	9.778073806	10.1013165	10.34726679	10.11302914	9.49029986	10.11640041	10.65954819
"ASCRP004196"	5.523498515	5.686443861	5.656854502	5.503400055	6.073854792	5.565646329	5.913385023	5.826497064	5.293710736	5.378126147	4.774140132
"ASCRP004199"	5.667215428	5.870314834	6.084523829	6.096073494	5.667215428	5.861318733	6.008128591	5.990702737	5.810811722	6.10753143	5.902463369
"ASCRP004200"	8.959732685	9.139197321	9.041529174	8.678432966	8.759427557	8.90674789	9.22152731	9.189482653	8.259091732	7.882352786	9.238508475
"ASCRP004203"	5.393808528	5.254737467	5.46234313	5.70918472	4.989625626	5.423143419	5.640515107	5.526347002	5.393808528	5.19154022	5.151511083
"ASCRP004205"	5.063062705	5.151511083	5.178923741	5.168021102	4.895825822	5.219970185	5.326765299	5.475667851	4.737780308	5.331658806	5.247850716
"ASCRP004207"	6.882618318	6.796160873	6.974130611	7.087200268	6.66917852	7.290209699	6.91856811	6.877050114	6.734066329	7.126448946	7.080190322
"ASCRP004208"	5.258168554	5.357480826	5.611971076	5.393808528	5.168021102	5.281960364	5.436833416	5.328398313	5.363864757	5.478612261	5.671081672
"ASCRP004209"	6.159830522	6.081621908	5.838579954	5.953091124	6.152474299	6.527089889	6.09223387	6.153395881	6.256492201	5.308679079	5.966786477
"ASCRP004211"	6.302082631	5.741412439	5.439858076	5.503400055	5.429243906	6.312433744	5.618659797	5.625317651	6.014736185	5.056180595	5.433802401
"ASCRP004213"	6.16988447	6.054252063	6.402396223	6.348692347	5.687080416	6.70921261	6.388765256	6.474963616	6.351907347	5.977233601	5.842013703
"ASCRP004215"	5.168021102	5.578054248	5.439858076	5.60390346	5.06600216	5.565646329	5.557314697	5.742637704	5.512047988	5.323493715	5.638541885
"ASCRP004217"	5.683894829	5.254737467	5.590356362	5.357480826	5.471239937	5.168021102	5.293710736	5.281960364	4.864657525	5.77772515	5.247850716
"ASCRP004219"	7.604285505	7.148802639	7.570702856	7.386824856	6.933398545	7.191600109	7.276528599	7.225297499	8.133482145	8.487192429	7.645643859
"ASCRP004220"	5.125447298	5.336535771	5.226990993	5.323493715	4.86915219	5.219970185	5.566338464	5.46234313	5.054208232	5.504844982	5.601204198
"ASCRP004221"	6.302082631	6.145080376	6.18708704	6.490362634	5.957318943	6.490727281	6.218248828	6.209413929	6.307060435	6.4478012	5.671081672
"ASCRP004222"	10.70106838	10.83231306	10.78528361	10.57834934	10.22591702	10.72420204	10.98965109	10.81661845	10.23176422	11.05151657	10.58886177
"ASCRP004224"	11.81146511	11.61709081	12.13413393	12.79939161	11.18067081	12.0059587	12.17682417	11.97320742	12.0059587	13.33840058	13.33840058
"ASCRP004228"	9.932077517	9.811407938	9.746358233	9.010967402	9.739777197	9.610685593	9.6675112	9.741923157	8.447826272	7.008660606	9.163873261
"ASCRP004230"	6.673682009	6.190682643	6.347082156	5.890353276	5.957318943	6.271849646	6.388765256	6.298337975	5.721043866	7.402025803	6.30954291
"ASCRP004231"	12.74256739	12.90076353	12.43064209	11.81781864	12.08347865	12.87668224	13.21306938	13.13267466	11.39199915	9.672381583	12.36761275
"ASCRP004233"	6.454172527	6.039373219	5.966786477	6.120785014	6.18708704	6.112278842	6.292911809	6.190682643	5.959428215	7.538966826	5.671081672
"ASCRP004244"	6.681689153	6.359115009	7.002792261	5.989671102	7.531011168	5.972019496	5.989671102	6.153395881	6.922898165	4.569144286	6.571204828
"ASCRP004245"	6.431558763	6.708585748	7.594818425	7.005091413	8.036412293	6.231400551	6.328434627	7.008151261	6.795570682	4.769338986	6.658182589
"ASCRP004246"	5.308679079	5.336535771	5.439858076	5.450394726	6.70921261	5.423143419	5.503400055	5.450394726	6.137648363	5.478612261	5.995849874
"ASCRP004247"	5.71668604	5.254737467	5.46234313	5.484483115	5.667215428	5.249575488	5.534858874	5.379702079	5.868071062	5.253018859	6.25820668
"ASCRP004251"	5.611971076	5.712940255	5.590356362	5.503400055	5.140398496	5.70918472	5.667215428	5.70918472	5.363864757	5.091229597	5.671081672
"ASCRP004252"	5.093152023	5.034334979	5.824762646	5.70918472	5.140398496	5.70918472	5.028319192	5.028319192	5.721043866	5.140398496	4.732856413
"ASCRP004253"	6.727892924	6.64021568	6.649063761	6.828832053	6.609988274	6.636595291	6.886780413	6.957870025	6.963135427	6.989694065	7.37739019
"ASCRP004254"	6.086455206	6.205864765	6.299587274	6.024339325	6.478644985	6.04633578	6.253057121	6.298337975	5.677502475	5.880368845	6.168973364
"ASCRP004255"	5.683894829	4.90679765	6.171704956	5.80143559	4.943487019	5.591716811	5.436833416	5.567030268	6.084523829	6.210742618	6.023331473
"ASCRP004258"	5.010119942	5.39068566	5.054208232	5.125447298	5.038331613	5.507730502	5.640515107	5.450394726	5.054208232	5.40932227	4.954103162
"ASCRP004260"	5.551733425	5.522072159	5.765722182	5.417017027	5.77293594	5.686443861	5.667215428	5.594433865	5.557314697	5.226990993	5.333286294
"ASCRP004264"	5.292037959	5.357480826	5.46234313	5.517784612	4.989625626	5.423143419	5.566338464	5.690258985	5.219970185	5.323493715	4.954103162
"ASCRP004265"	6.006089381	5.673653423	6.501985878	5.660748574	5.85113061	5.70918472	5.989671102	5.70918472	5.438346539	5.331658806	5.995849874
"ASCRP004266"	6.302082631	6.342644842	6.220009333	5.890353276	6.526378661	6.506320565	6.507041748	6.485247869	5.721043866	6.140439856	6.25820668
"ASCRP004268"	7.287903537	7.363320633	7.322319659	7.021336119	7.10850331	7.560143647	7.645643859	7.537379201	7.167625924	7.185305923	6.519247026
"ASCRP004272"	5.40932227	5.650340934	5.524923461	5.60390346	5.888140477	5.686443861	5.436833416	5.526347002	5.721043866	5.398480192	5.054208232
"ASCRP004274"	11.03442244	11.0066753	10.79802825	10.23176422	10.70106838	10.82224329	11.06492508	10.98399618	9.739777197	8.927233246	10.97030057
"ASCRP004277"	7.509579069	7.485081152	7.508499061	7.126918198	7.340236734	7.309974632	7.369480561	7.414764214	6.514951062	5.977233601	6.991756564
"ASCRP004278"	8.65031017	8.555627159	8.993190004	8.232411224	8.785965921	8.592279577	8.551001289	8.860939597	8.163982497	6.733450175	8.568121175
"ASCRP004279"	8.36313035	8.409285912	8.409285912	8.239480388	8.646633244	7.947824326	8.489839843	8.176503093	7.769824472	8.288961579	8.983117401
"ASCRP004283"	9.61378574	9.248569713	9.506123214	10.10953125	9.444963616	9.552403228	9.511119696	9.657802014	9.399273603	12.06183073	9.625123968
"ASCRP004284"	5.010119942	5.151511083	5.273508259	5.010119942	5.307023578	5.085446901	5.463829746	5.281960364	5.270113503	5.829383135	5.387556017
"ASCRP004285"	7.117504031	7.191600109	7.200544434	7.272080678	7.089368861	7.065577941	7.261648553	7.146953003	7.167625924	7.309974632	7.507778606
"ASCRP004287"	6.593106205	6.506320565	6.879558466	7.06263762	6.515309548	6.690287243	6.760919801	6.686790501	6.742052464	6.393063168	6.081621908
"ASCRP004290"	5.35588042	5.423143419	5.100816213	5.226990993	5.038331613	5.450394726	5.68771669	5.526347002	4.864657525	4.973018037	5.151511083
"ASCRP004292"	13.24357942	13.17949179	13.58112543	13.78780035	12.76522916	13.54220173	13.75277954	13.55602675	13.13267466	13.35911908	13.67170669
"ASCRP004296"	5.093152023	5.562874461	5.765722182	5.450394726	5.379702079	5.507730502	5.667215428	5.70918472	5.168021102	5.436833416	5.433802401
"ASCRP004297"	5.683894829	5.791998124	5.838579954	5.60390346	5.888140477	5.70918472	5.640515107	5.787256138	5.344627587	5.160706633	5.738958782
"ASCRP004301"	5.581482038	5.254737467	5.690258985	5.530609216	5.732806322	5.331658806	5.218209632	5.200484914	5.696595189	5.226990993	5.333286294
"ASCRP004303"	5.187946756	5.077700425	5.178923741	5.642485633	5.259881042	5.392247939	5.196913689	5.168021102	5.219970185	5.140398496	5.518500088
"ASCRP004304"	5.667215428	5.39068566	5.100816213	5.168021102	5.64641863	5.522072159	5.166195958	5.155196339	5.868071062	4.857892552	5.054208232
"ASCRP004305"	5.187946756	5.522072159	5.226990993	5.010119942	5.038331613	5.450394726	5.77293594	5.293710736	5.721043866	4.769338986	5.054208232
"ASCRP004306"	5.734038915	5.593075978	5.333286294	5.642485633	5.471239937	5.331658806	5.650340934	5.64641863	5.418551066	5.398480192	5.809643033
"ASCRP004307"	6.562905328	6.256921012	6.526378661	6.666598772	6.218248828	6.421648301	6.615349078	6.305403074	6.499088834	6.217808365	6.697255404
"ASCRP004309"	5.995849874	5.638541885	5.293710736	5.817804047	5.888140477	5.803198263	5.814894696	6.10753143	5.557314697	8.744138997	5.054208232
"ASCRP004310"	5.683894829	5.357480826	5.743861929	5.80143559	5.77293594	5.392247939	5.667215428	5.80671716	6.014736185	5.912296571	6.571204828
"ASCRP004315"	7.457364274	7.191600109	7.502182847	7.902499959	7.126683591	7.33334058	7.497291375	7.456057724	7.739153234	7.972054363	8.138494175
"ASCRP004318"	6.273545981	6.399680313	6.299587274	6.220009333	7.820311126	7.010696186	6.253057121	6.429277768	7.503086858	5.660748574	5.333286294
"ASCRP004319"	6.696939398	6.531704346	6.850587775	7.158015413	6.490362634	6.60258449	6.702302101	6.743277186	6.795570682	6.545459818	6.739599897
"ASCRP004320"	5.695330172	5.638541885	5.226990993	5.125447298	5.038331613	5.565646329	5.859060915	5.721665339	5.168021102	5.226990993	5.151511083
"ASCRP004322"	5.683894829	5.357480826	5.396924651	5.530609216	5.77293594	5.359079459	5.68771669	5.58216662	5.418551066	5.423143419	5.151511083
"ASCRP004324"	6.40819887	6.506320565	5.803785342	5.977233601	6.974130611	7.065577941	6.044349903	6.145080376	7.331306011	5.565646329	4.604345392
"ASCRP004331"	5.125447298	5.357480826	5.638541885	5.80143559	5.493244843	5.202267217	5.096989208	5.423143419	5.344627587	5.308679079	6.111330609
"ASCRP004332"	6.599206532	6.373027658	6.809376732	6.421648301	6.370255841	6.383669343	7.025368874	6.774161396	6.190682643	6.507762571	6.760315013
"ASCRP004336"	5.523498515	5.712940255	5.504844982	5.323493715	5.326765299	5.359079459	5.888140477	5.64641863	5.140398496	5.660748574	5.433802401
"ASCRP004338"	5.611971076	5.39068566	5.712940255	5.878140668	5.326765299	5.840870028	5.814894696	5.613311303	5.677502475	5.880368845	5.873673962
"ASCRP004341"	6.341027884	6.330880626	6.380130829	5.642485633	6.270151314	6.25820668	6.638571175	6.549315971	6.256492201	5.160706633	6.416283565
"ASCRP004346"	5.436833416	5.117913188	5.226990993	5.189744607	5.281960364	5.249575488	5.218209632	5.293710736	4.991688223	5.125447298	5.054208232
"ASCRP004349"	6.063106267	5.931764166	6.220009333	6.096073494	6.658182589	6.178511395	6.567061046	6.345470166	5.557314697	6.265896717	5.966786477
"ASCRP004352"	5.510610261	5.48887063	5.904654324	5.977233601	5.326765299	5.719177838	5.797903771	5.765722182	6.256492201	5.747528385	5.842013703
"ASCRP004353"	4.913339646	4.947742586	4.981345836	4.93708	6.152474299	5.767529006	5.166195958	5.517784612	6.890377874	4.715489224	4.692922224
"ASCRP004354"	6.063106267	6.526378661	6.084523829	6.67560778	6.397737243	5.896971379	6.449678042	6.378161231	6.377766989	6.606627627	5.772336169
"ASCRP004357"	4.945616596	5.186146662	4.811959462	5.46234313	5.429243906	5.293710736	5.196913689	5.423143419	4.830501744	5.253018859	5.196913689
"ASCRP004358"	10.37434574	10.04996952	9.56674213	8.804857834	10.09089164	8.784330795	9.041529174	9.444163646	8.183286986	9.358347057	9.181260192
"ASCRP004360"	8.50796677	8.272620348	9.295451239	9.647045894	8.256735246	8.53491395	8.692766935	8.691577862	9.473424921	11.06492508	9.20845114
"ASCRP004361"	4.991688223	5.222606994	5.273508259	5.244394973	4.943487019	5.157035443	5.436833416	5.328398313	5.054208232	5.398480192	4.864657525
"ASCRP004363"	8.440672045	8.61001068	8.786708548	8.34932255	8.599567254	8.636946785	9.00153045	9.044015946	8.485912626	8.672739611	8.942375281
"ASCRP004365"	6.096073494	6.256921012	6.084523829	5.673653423	5.810811722	6.70419007	6.553859994	6.474963616	5.868071062	6.293747933	5.931764166
"ASCRP004367"	6.64644776	6.454172527	6.442155979	6.650696356	6.609988274	6.112278842	6.153395881	6.364696179	6.152474299	5.859060915	6.902487762
"ASCRP004368"	6.325166831	6.09223387	6.402396223	6.308715893	5.989671102	5.776529337	5.869193385	6.170795	5.677502475	5.504844982	6.168973364
"ASCRP004369"	6.0532649	5.968881963	5.933911105	6.050299351	5.888140477	5.650340934	5.930689497	5.799082005	6.068979024	5.829383135	6.658182589
"ASCRP004370"	5.565646329	5.48887063	5.378126147	5.550334726	5.357480826	5.639199926	5.293710736	5.625317651	5.794363284	5.378126147	5.104633081
"ASCRP004372"	11.20117592	11.56598819	10.98399618	10.51994693	12.09927242	12.33997593	10.11302914	10.65954819	12.51665088	6.906593009	10.60606679
"ASCRP004373"	5.010119942	5.741412439	5.333286294	5.147816389	5.941400331	5.70918472	5.263299933	5.281960364	5.418551066	4.878097267	5.151511083
"ASCRP004376"	7.336589936	7.330491379	7.139995673	6.289562458	6.64873702	6.819572682	6.442155979	6.462376225	6.727892924	6.110381751	5.054208232
"ASCRP004379"	9.188696226	9.141985822	9.267952351	8.789304737	9.01509258	9.215748687	9.371425752	9.215748687	8.247702182	8.154117415	8.696960494
"ASCRP004380"	5.53627265	5.273508259	5.731572675	5.70918472	5.140398496	5.310332682	5.579426341	5.328398313	5.418551066	5.757260288	5.873673962
"ASCRP004381"	7.247261019	7.196749869	7.403575856	6.968119821	7.089368861	7.345689705	7.223324031	7.625029836	7.080674861	6.764543215	6.571204828
"ASCRP004382"	6.284103124	6.190682643	6.459025803	6.39501254	6.464605524	6.196059302	5.937125535	6.170795	6.152474299	5.436833416	7.263783693
"ASCRP004383"	5.40932227	5.931764166	5.318572387	5.357480826	5.756047384	6.290400525	5.326765299	5.406232839	6.467202027	4.973018037	4.864657525
"ASCRP004384"	7.855988423	7.90824399	7.966034898	7.751226181	7.690936228	7.863329026	8.051568735	7.867125812	7.786998886	7.471658773	8.861785591
"ASCRP004390"	7.090331634	6.747555543	7.139995673	7.158015413	7.259510248	6.759104676	6.859086053	6.905772893	6.727892924	6.983488816	7.693156024
"ASCRP004391"	5.40932227	5.131072173	5.524923461	5.357480826	4.857892552	5.219970185	5.166195958	5.134809937	5.270113503	5.19154022	5.433802401
"ASCRP004393"	5.639199926	5.454886982	5.690258985	5.336535771	5.810811722	5.423143419	5.618659797	5.503400055	5.363864757	5.989671102	5.931764166
"ASCRP004394"	10.29498386	10.89629647	8.970296202	9.379472446	10.49448996	9.647045894	7.5219414	8.555627159	9.649660812	5.576680848	8.394941142
"ASCRP004396"	5.650340934	6.054252063	5.803785342	5.567030268	5.989671102	5.82244684	5.709811322	5.910662351	5.557314697	5.583534809	6.188885962
"ASCRP004399"	10.49730551	10.85458351	10.57656832	10.53739295	11.85203211	10.32192582	8.893709071	9.745365349	10.83231306	6.545459818	9.900040376
"ASCRP004400"	5.639199926	5.839725445	5.743861929	5.70918472	5.555921402	5.522072159	5.786068203	5.890353276	5.979313979	5.985537171	5.738958782
"ASCRP004406"	6.734066329	6.573272265	6.953379274	7.585288812	6.87202029	6.582881319	6.647102205	6.72912972	7.598206661	6.660777417	7.48159966
"ASCRP004407"	7.982074555	8.127866677	8.424921229	8.020716218	7.960253552	8.322840864	8.408417657	8.510846058	8.299823166	7.951272924	8.114441682
"ASCRP004408"	6.558737605	6.493277236	6.661749275	6.724796287	7.118920078	6.783120574	6.388765256	6.455667582	7.503086858	6.466089812	5.247850716
"ASCRP004411"	6.673682009	6.932593532	6.894517675	7.043378062	6.397737243	6.70921261	6.983488816	6.708899213	6.281997867	7.052793045	6.658182589
"ASCRP004420"	5.830535948	5.60390346	5.888140477	5.393808528	6.370255841	5.879255187	5.846579358	5.555921402	5.579426341	5.504844982	6.111330609
"ASCRP004421"	7.066067412	6.760617439	6.860779718	7.152955669	6.887057459	7.020326166	7.343874337	7.433853035	6.795570682	7.243154721	7.06165618
"ASCRP004422"	5.063062705	5.436833416	4.864657525	5.336535771	4.747553204	5.187946756	5.343012851	5.186146662	5.054208232	5.237458555	4.821253117
"ASCRP004423"	5.381276291	5.292037959	5.357480826	5.530609216	5.64641863	5.293710736	5.463829746	5.475667851	5.363864757	5.19154022	5.433802401
"ASCRP004427"	5.830535948	5.712940255	5.966786477	5.726627511	5.922063205	5.757260288	5.650340934	5.742637704	5.46234313	5.583534809	5.809643033
"ASCRP004429"	6.833439548	6.978037243	6.953379274	6.421648301	6.881506395	7.065577941	7.015772608	6.893690665	6.526378661	5.747528385	7.353128977
"ASCRP004431"	5.856799558	5.686443861	5.396924651	5.624653246	5.307023578	5.565646329	5.878140668	5.690258985	5.323493715	6.026352919	5.638541885
"ASCRP004434"	9.255345741	9.826834131	9.097907086	8.65031017	10.30926733	9.332744088	8.779563499	9.090287542	8.908591249	7.687600115	8.273150384
"ASCRP004436"	5.273508259	5.357480826	5.178923741	5.323493715	5.140398496	5.263299933	5.131072173	5.085446901	5.393808528	5.140398496	4.692922224
"ASCRP004438"	8.391137236	8.131378905	8.193851361	8.640730601	7.476269552	7.918715681	8.784330795	8.435093541	8.062157902	10.24991909	7.494748512
"ASCRP004439"	6.937149349	7.023605931	7.109453403	7.231419971	6.716713785	6.881784457	7.400474082	7.177399377	6.870900166	8.14302496	6.364696179
"ASCRP004441"	6.64644776	6.953114676	6.585615049	6.39501254	6.370255841	5.790814088	6.153395881	6.399291908	6.582539239	4.932792364	4.954103162
"ASCRP004442"	5.805545148	5.578054248	5.933911105	6.132516554	5.64641863	5.474193389	5.719177838	5.64641863	5.794363284	8.390257986	6.636265714
"ASCRP004443"	6.086455206	6.182128408	6.0532649	6.191580146	5.989671102	5.650340934	5.94991211	6.01524321	6.084523829	7.873151992	6.25820668
"ASCRP004449"	6.16988447	5.39068566	5.524923461	5.922063205	5.85113061	5.73218963	5.896971379	5.690258985	6.231400551	8.458677938	5.671081672
"ASCRP004454"	5.225238992	5.454886982	5.226990993	5.46234313	5.089304606	5.686443861	5.326765299	5.155196339	5.393808528	5.398480192	5.809643033
"ASCRP004459"	5.044305814	4.453005956	5.656854502	5.673653423	4.857892552	5.347851648	5.281960364	5.028319192	5.46234313	5.056180595	5.054208232
"ASCRP004462"	4.864657525	5.254737467	5.155196339	5.379702079	5.235719227	5.168021102	5.293710736	5.281960364	5.363864757	4.947742586	4.954103162
"ASCRP004465"	5.842013703	5.997903597	5.995849874	5.323493715	5.972019496	6.187986781	6.359115009	6.270151314	5.270113503	5.160706633	5.671081672
"ASCRP004466"	7.747263949	8.489383739	7.468885216	7.627684927	8.940107407	8.623209023	7.518547835	7.745125924	8.575359694	7.226611647	6.111330609
"ASCRP004467"	5.323493715	4.979268388	5.357480826	5.673653423	5.830535948	5.138538047	5.343012851	5.360676323	5.721043866	6.466089812	6.235322802
"ASCRP004471"	5.381276291	5.323493715	5.673653423	5.484483115	5.379702079	5.639199926	5.650340934	5.742637704	5.270113503	5.888140477	5.477140807
"ASCRP004473"	8.448577289	9.329486049	7.394250455	7.937562546	10.12570437	8.678432966	7.163972322	7.792629263	8.715799091	5.389121687	6.054252063
"ASCRP004476"	6.480849306	6.444416719	6.57739827	6.67560778	6.64873702	6.961820877	6.449678042	6.378161231	6.890377874	6.04633578	5.772336169
"ASCRP004477"	5.292037959	5.357480826	5.995849874	7.043378062	7.580328983	5.686443861	6.512798273	6.673039513	7.557883299	6.393063168	5.247850716
"ASCRP004478"	7.992025632	8.118930575	8.393381779	8.117278397	7.928035265	8.052310042	8.159861133	8.187791923	8.035162872	7.717039359	8.768478414
"ASCRP004480"	6.793207502	7.110165562	6.711091563	6.073854792	6.537716452	6.969428647	7.168993643	6.990209966	5.810811722	5.565646329	6.519247026
"ASCRP004481"	7.311626752	7.860369046	5.611971076	6.636265714	5.089304606	5.474193389	5.550334726	5.543320821	5.363864757	8.886383244	5.104633081
"ASCRP004482"	7.84062216	8.003953664	7.794698086	7.69347286	7.522476497	7.799562891	8.032410332	8.022104346	7.411301241	7.26442362	7.670802844
"ASCRP004483"	6.117955192	6.342644842	6.430798832	6.438758213	6.18708704	6.37263201	6.378949393	6.541945258	5.939798766	5.853400863	5.931764166
"ASCRP004484"	7.169904736	7.290209699	5.484483115	6.220009333	5.357480826	5.46234313	5.263299933	5.349460981	5.247850716	7.991768029	5.518500088
"ASCRP004485"	5.734038915	5.336535771	5.12919965	5.125447298	5.089304606	5.423143419	5.436833416	5.219970185	5.721043866	5.523498515	5.387556017
"ASCRP004486"	6.576024246	6.573272265	6.860779718	7.06263762	6.588002821	6.674966142	6.747555543	6.702302101	6.244433464	6.558737605	6.335760218
"ASCRP004487"	4.857892552	4.697984076	4.926336923	4.880325511	4.895825822	4.981345836	5.062081554	5.085446901	5.696595189	4.973018037	4.646667371
"ASCRP004488"	5.914472655	6.007109346	5.765722182	6.061143357	6.059177773	5.591716811	5.930689497	6.097031805	5.794363284	5.912296571	6.111330609
"ASCRP004489"	5.104633081	5.323493715	5.439858076	5.738958782	5.235719227	5.104633081	5.393808528	5.263299933	5.742025201	6.403171259	5.557314697
"ASCRP004491"	4.991688223	4.841979769	5.249575488	5.357480826	5.235719227	5.323493715	5.006044274	5.085446901	5.418551066	5.281960364	5.518500088
"ASCRP004493"	5.727865392	5.357480826	5.856799558	5.642485633	5.530609216	5.696595189	5.677502475	5.732806322	6.014736185	5.504844982	6.571204828
"ASCRP004495"	6.325166831	6.431558763	6.12642806	5.830535948	6.957342426	6.660129147	6.026352919	6.165323177	5.939798766	5.896971379	5.477140807
"ASCRP004498"	6.205420505	6.383669343	6.203642095	5.517784612	6.964186205	6.204976108	5.837433553	6.04633578	5.677502475	5.583534809	4.692922224
"ASCRP004499"	5.914472655	6.702302101	6.111330609	6.37263201	5.870314834	5.861318733	5.579426341	5.555921402	10.4378918	5.523498515	5.671081672
"ASCRP004502"	7.435748099	7.4896493	7.17286182	6.191580146	7.306250431	7.546878854	7.645643859	7.463507839	6.328434627	5.398480192	6.781631236
"ASCRP004503"	5.966786477	5.81664101	6.355115199	6.479380133	5.357480826	5.963637531	5.971497047	5.845439298	7.041388107	7.240988808	6.491820671
"ASCRP004504"	8.062157902	8.419377142	8.496210207	8.609339187	8.244894733	8.203671791	8.487192429	8.472405705	8.111599378	8.10041279	8.384284454
"ASCRP004507"	6.473488434	6.383669343	6.57739827	6.341027884	6.370255841	6.541945258	6.456414529	6.399291908	6.096073494	7.560143647	6.616686172
"ASCRP004510"	4.814283817	5.034334979	5.077700425	5.226990993	5.429243906	5.053221039	5.406232839	5.293710736	5.270113503	5.459365293	4.774140132
"ASCRP004513"	6.014228982	6.137648363	6.244433464	6.60224705	6.16988447	6.152474299	6.333322485	6.270151314	6.281997867	8.185766442	5.873673962
"ASCRP004514"	5.40932227	5.638541885	5.690258985	6.050299351	5.281960364	5.686443861	5.650340934	5.742637704	5.888140477	7.395419432	5.601204198
"ASCRP004515"	5.601204198	5.117913188	5.12919965	5.336535771	5.117913188	5.157035443	5.117913188	4.989625626	5.721043866	5.237458555	5.809643033
"ASCRP004518"	5.093152023	5.374969111	5.318572387	5.244394973	5.555921402	5.323493715	5.406232839	5.450394726	5.323493715	5.363864757	5.333286294
"ASCRP004520"	5.323493715	5.593075978	5.731572675	5.859625701	5.406232839	5.547533255	5.579426341	5.594433865	5.888140477	5.650340934	5.809643033
"ASCRP004521"	7.354732437	7.485081152	7.008660606	6.37263201	7.080190322	7.471474035	7.840908213	7.670802844	6.824209796	5.389121687	7.48159966
"ASCRP004522"	7.066067412	6.868376702	7.122218793	7.224420736	6.729438753	7.034901731	7.122218793	6.984783779	6.854559868	7.278853001	6.802637086
"ASCRP004527"	8.371470849	7.999476185	8.074617213	7.814059648	8.185315949	7.922099301	7.997681295	7.998450807	7.761839954	6.948874501	8.273150384
"ASCRP004530"	4.960435819	5.222606994	5.100816213	5.393808528	5.555921402	5.70918472	5.503400055	5.526347002	5.979313979	6.006089381	4.692922224
"ASCRP004531"	5.35588042	5.618659797	5.226990993	5.530609216	5.140398496	5.803198263	5.709811322	5.869193385	6.028363706	6.152474299	4.821253117
"ASCRP004532"	5.945662498	5.39068566	6.084523829	6.348692347	6.024339325	5.474193389	5.365456336	5.667215428	6.429277768	6.04633578	7.012220989
"ASCRP004534"	6.16988447	6.220009333	6.402396223	6.328434627	5.710437651	6.246162324	6.234887523	6.170795	6.604270508	6.622022192	7.012220989
"ASCRP004536"	7.050321369	6.961820877	7.193393416	7.231419971	7.266767591	7.184404508	6.932325094	7.073633059	7.40221965	6.813172216	7.958145487
"ASCRP004538"	11.76011423	11.69235704	11.79459965	11.7029785	11.47038054	11.51878626	11.50124813	11.47690624	11.21627615	10.04996952	11.69767755
"ASCRP004539"	6.509922882	6.170795	6.430798832	6.509922882	6.18708704	6.218248828	6.405107029	6.501262162	5.979313979	7.226611647	6.140439856
"ASCRP004540"	8.916552032	8.961969942	9.815634774	10.48811197	8.014262844	8.776127248	8.368497632	8.276855192	15.16553149	10.5524925	9.738434348
"ASCRP004541"	6.347082156	6.30954291	6.585615049	6.580827617	6.397737243	6.271849646	6.349094614	6.455667582	6.404720083	7.769824472	7.043875122
"ASCRP004546"	5.523498515	5.522072159	5.032332503	5.100816213	5.326765299	5.157035443	5.667215428	5.406232839	5.579426341	5.331658806	5.054208232
"ASCRP004547"	6.117955192	5.978274165	6.27693268	6.16988447	6.296253402	5.913928942	6.100858698	6.229216906	6.122668483	7.178757866	6.466089812
"ASCRP004548"	8.695379451	8.877905326	8.997558713	9.263797935	8.815958963	8.566392352	9.431968153	9.474439316	8.902643085	9.384681285	8.990936236
"ASCRP004550"	7.144174096	7.212974054	7.014758752	6.438758213	6.821603254	7.126683591	7.083095121	7.203884311	6.328434627	5.459365293	7.263783693
"ASCRP004561"	5.202267217	5.323493715	5.318572387	5.379702079	6.802637086	5.359079459	5.228740869	5.219970185	5.293710736	5.125447298	5.247850716
"ASCRP004566"	6.535597392	6.913409233	6.012198383	5.989671102	6.282419164	6.392282681	6.202306848	6.153395881	5.794363284	5.533443712	6.111330609
"ASCRP004569"	5.077700425	5.406232839	5.423143419	5.393808528	4.857892552	5.378126147	5.293710736	5.423143419	5.512047988	6.026352919	5.292037959
"ASCRP004571"	7.61536396	7.496928383	7.080190322	7.140925258	7.690936228	7.283911462	7.819295287	7.768772443	6.931250843	6.724486257	7.645643859
"ASCRP004572"	5.478612261	5.618659797	6.111330609	6.318608949	5.357480826	5.359079459	5.534858874	5.70918472	5.601204198	5.765722182	5.518500088
"ASCRP004573"	5.830535948	5.839725445	6.231400551	6.154316874	5.85113061	5.879255187	6.059177773	6.033878964	6.096073494	6.140439856	5.738958782
"ASCRP004574"	9.526939805	10.0894779	9.086492782	8.686652604	10.86101482	10.85458351	8.861785591	9.332744088	11.26872688	6.265896717	8.273150384
"ASCRP004575"	8.6147024	8.862631088	9.045381846	9.026392094	8.535620984	8.765693783	8.953396935	8.901066475	8.745896665	8.905380919	9.227720458
"ASCRP004576"	6.265896717	5.60390346	6.628001718	6.891759128	5.579426341	5.831687842	5.896971379	5.826497064	7.557883299	7.466106317	6.111330609
"ASCRP004577"	5.914472655	6.01929301	5.919898548	5.922063205	6.246162324	6.112278842	5.814894696	5.910662351	6.549315971	5.810811722	4.90679765
"ASCRP004578"	8.039655732	8.710173296	7.724189962	7.94036846	7.212974054	9.414104342	9.007149048	8.82740846	7.895631873	10.35058542	5.995849874
"ASCRP004582"	7.679145937	7.711418408	7.438586035	7.560143647	7.433853035	7.680744862	7.559448532	7.58289654	7.146027296	7.267619001	7.248339684
"ASCRP004586"	5.759683041	5.765722182	5.178923741	5.207600954	5.168021102	5.927460679	5.579426341	5.58216662	5.512047988	5.436833416	4.90679765
"ASCRP004595"	6.073854792	5.791998124	6.66917852	6.609988274	5.379702079	6.006089381	5.814894696	6.052771065	6.514951062	6.152474299	7.110402871
"ASCRP004599"	8.940107407	9.432727469	8.434430251	9.199109644	9.217732538	8.299823166	8.260161591	8.40551969	8.021599726	6.320251217	7.400474082
"ASCRP004602"	8.765693783	8.647287605	8.454758306	8.570365552	8.332027493	8.592279577	9.160382048	9.13255295	8.516318835	9.861365793	8.804857834
"ASCRP004604"	5.966786477	5.997903597	6.27693268	6.289562458	6.203642095	6.360711834	6.137648363	6.209413929	6.364298239	5.800847554	6.054252063
"ASCRP004605"	7.550206504	8.057980772	7.047101846	7.365310582	9.115865997	8.90674789	6.910141464	7.484165784	8.61578937	6.234887523	5.433802401
"ASCRP004607"	5.168021102	6.127366425	5.423143419	5.60390346	4.800239111	5.392247939	4.945616596	4.945616596	5.512047988	5.667215428	5.054208232
"ASCRP004613"	5.727865392	5.39068566	5.731572675	5.281960364	5.922063205	5.331658806	5.697859097	5.64641863	5.054208232	5.331658806	5.772336169
"ASCRP004615"	7.792629263	7.68218238	7.453441068	7.158015413	7.433853035	7.584776516	7.782538277	7.700740931	6.870900166	7.06165618	7.618704341
"ASCRP004616"	5.46234313	5.686443861	5.803785342	5.890353276	5.732806322	5.803198263	5.937125535	5.952032231	5.939798766	7.042880831	6.168973364
"ASCRP004617"	6.442155979	6.598529991	6.442155979	6.407812752	6.359115009	6.473488434	6.540889218	6.593785295	6.351907347	6.127366425	6.546161704
"ASCRP004618"	7.519262933	6.924788485	8.202559194	8.152044065	7.023353906	7.391519152	6.97777713	7.06042844	7.808512448	6.799402613	8.291056707
"ASCRP004619"	6.937149349	6.714217725	6.912320799	7.116559226	6.478644985	7.094656183	6.91856811	6.808499431	6.667244141	6.230090761	6.466089812
"ASCRP004621"	5.334911947	5.374969111	5.077700425	4.93708	4.922017192	5.157035443	5.503400055	5.423143419	5.363864757	5.226990993	4.774140132
"ASCRP004623"	5.4518937	5.095071891	5.656854502	5.890353276	5.379702079	5.810811722	5.293710736	5.293710736	5.920981283	6.376583615	5.557314697
"ASCRP004627"	5.393808528	5.522072159	5.46234313	5.642485633	5.493244843	5.913928942	5.814894696	5.667215428	5.557314697	5.727865392	5.966786477
"ASCRP004628"	7.198313546	6.604607475	6.678811698	6.773861797	6.537716452	6.740520098	6.886780413	6.838605452	5.677502475	5.977233601	6.831425579
"ASCRP004630"	7.625528038	7.754722184	7.810704681	7.490196507	7.594818425	7.484165784	7.725584857	7.781048338	7.350720441	6.437245522	7.778661229
"ASCRP004634"	6.014228982	6.09223387	5.731572675	5.890353276	5.810811722	5.927460679	5.989671102	6.090310219	5.677502475	5.719177838	5.809643033
"ASCRP004635"	5.393808528	5.550334726	5.12919965	5.077700425	4.989625626	5.017224723	5.249575488	5.200484914	5.219970185	5.423143419	5.433802401
"ASCRP004636"	9.145579677	8.820172506	8.714160499	8.286443404	7.569840249	7.490196507	8.434809311	8.033161545	8.889566946	9.023496747	6.466089812
"ASCRP004639"	5.40932227	5.859060915	5.743861929	5.738958782	5.687080416	5.650340934	5.94991211	5.942467053	5.696595189	5.323493715	6.168973364
"ASCRP004640"	5.104633081	5.454886982	5.077700425	5.357480826	5.235719227	5.123567456	5.357480826	5.249575488	5.344627587	5.690258985	5.387556017
"ASCRP004641"	5.155196339	5.202267217	5.357480826	5.530609216	5.530609216	5.187946756	5.406232839	5.493244843	5.363864757	5.583534809	5.247850716
"ASCRP004642"	6.870900166	7.23251054	6.961031571	6.380524426	7.831150455	7.397754548	6.540889218	6.72912972	8.133482145	5.741412439	6.023331473
"ASCRP004643"	5.784879288	5.907388348	5.838579954	6.096073494	5.60255446	6.345066887	6.857107594	6.090310219	6.281997867	6.204976108	5.601204198
"ASCRP004644"	5.093152023	5.712940255	5.333286294	5.226990993	5.326765299	5.436833416	5.4518937	5.393808528	4.991688223	4.825884841	5.104633081
"ASCRP004647"	13.65693242	13.03371203	12.81828218	13.16477094	12.93825935	12.9940557	13.55602675	13.22602182	12.47778075	11.44199994	12.61943798
"ASCRP004653"	6.152474299	6.256921012	6.365491729	6.609988274	6.270151314	6.281997867	6.507041748	6.541945258	6.256492201	6.360711834	6.519247026
"ASCRP004655"	9.375232545	9.181260192	9.401602494	9.756628759	9.382030076	9.213209791	9.464263133	9.547065888	9.141405328	10.27754924	9.900040376
"ASCRP004657"	5.138538047	5.357480826	5.249575488	5.244394973	4.989625626	5.157035443	5.196913689	5.281960364	5.247850716	5.323493715	5.70918472
"ASCRP004658"	6.743889157	6.817539248	6.894517675	7.101357598	6.537716452	6.769360321	7.086476678	6.975694534	6.922898165	7.39892069	7.457550828
"ASCRP004660"	10.08093593	10.62146731	9.717672957	9.332744088	11.25526884	11.42452314	9.185433597	9.79655259	11.38600834	6.4478012	8.684821207
"ASCRP004661"	10.50106613	11.09506597	9.853519068	9.593047747	11.38001715	11.67717818	9.395821876	9.909958216	11.55491486	6.496185962	8.629432048
"ASCRP004664"	6.599206532	6.774161396	6.795275496	7.10636331	6.747555543	6.713593034	6.94249078	6.937149349	6.763638215	7.328860734	7.400474082
"ASCRP004665"	9.12282276	8.963809786	9.374442349	9.394068545	9.210500391	8.485272299	9.046746454	9.142566082	8.854082874	10.25293177	9.387963991
"ASCRP004667"	5.945662498	6.220009333	6.171704956	6.438758213	6.090310219	6.092714382	5.913385023	6.01524321	6.316142038	5.614650287	6.697255404
"ASCRP004668"	11.14685663	11.04047515	11.31086979	11.44637738	11.23538753	10.78663926	11.33213716	11.23891915	10.87025807	11.77407488	11.41602871
"ASCRP004669"	5.759683041	5.956263149	5.565646329	5.503400055	5.429243906	5.650340934	6.026352919	5.787256138	5.363864757	5.281960364	5.433802401
"ASCRP004670"	5.865823796	6.10658007	5.396924651	5.323493715	5.038331613	5.686443861	6.283682318	6.566369257	5.140398496	5.926921839	5.333286294
"ASCRP004671"	5.334911947	5.454886982	5.357480826	5.168021102	5.471239937	5.423143419	5.406232839	5.503400055	4.66739555	5.091229597	5.054208232
"ASCRP004674"	5.292037959	5.336535771	5.565646329	5.244394973	5.406232839	5.742637704	5.096989208	5.281960364	5.618659797	5.896971379	5.518500088
"ASCRP004679"	7.050321369	7.030394018	6.795275496	7.050816043	7.220908343	6.991756564	7.545475439	7.281805925	6.538422115	7.414764214	7.550206504
"ASCRP004680"	5.966786477	5.997903597	6.084523829	5.890353276	6.18708704	5.776529337	6.008128591	6.068979024	5.868071062	5.684532509	6.111330609
"ASCRP004682"	7.529592225	7.821326249	7.032399185	6.968119821	8.422629708	8.458025405	6.388765256	6.853993096	7.952067585	5.253018859	6.25820668
"ASCRP004684"	6.187986781	5.859060915	6.311608382	6.299587274	5.972019496	6.16988447	6.209413929	6.281997867	6.028363706	6.217808365	6.335760218
"ASCRP004685"	5.707930699	5.997903597	5.803785342	5.624653246	5.555921402	5.790814088	6.292911809	6.247889115	5.640515107	5.926921839	5.966786477
"ASCRP004686"	5.734038915	5.323493715	5.178923741	5.207600954	4.86915219	4.981345836	5.096989208	5.168021102	4.533182222	5.771736149	5.333286294
"ASCRP004689"	8.854082874	8.583502587	8.954587009	8.715799091	9.256740017	8.167179882	8.571314046	8.815958963	8.369985007	7.725584857	8.450734288
"ASCRP004690"	5.926382798	5.712940255	6.012198383	6.01524321	6.122668483	5.73218963	5.837433553	5.787256138	5.618659797	5.614650287	6.963660911
"ASCRP004691"	5.35588042	5.578054248	5.873673962	5.207600954	5.281960364	5.406232839	5.503400055	5.64641863	5.054208232	5.19154022	5.738958782
"ASCRP004693"	5.830535948	6.116065556	5.995849874	6.247889115	5.555921402	6.16988447	6.259919123	6.328434627	6.014736185	6.599206532	5.902463369
"ASCRP004695"	6.607972825	6.747555543	6.649063761	6.650696356	6.515309548	6.392282681	6.983488816	6.941957526	6.231400551	6.519247026	6.636265714
"ASCRP004698"	5.077700425	5.117913188	5.46234313	6.686472194	5.379702079	5.392247939	5.218209632	5.219970185	5.46234313	4.857892552	5.054208232
"ASCRP004699"	5.830535948	5.222606994	5.100816213	5.46234313	4.857892552	4.993747875	5.182539722	5.134809937	5.270113503	5.226990993	5.873673962
"ASCRP004701"	7.515325499	7.330491379	7.564653747	7.84604749	7.726668844	7.423385453	7.5998978	7.616366887	7.374033895	7.893565056	7.716104054
"ASCRP004704"	5.707930699	5.978274165	5.933911105	6.289562458	5.579426341	6.132983837	5.957318943	5.902463369	6.220009333	6.069467343	5.995849874
"ASCRP004705"	5.273508259	5.254737467	5.293710736	5.429243906	4.857892552	5.331658806	5.357480826	5.200484914	6.096073494	5.253018859	5.151511083
"ASCRP004710"	7.273776741	6.983229684	7.540376584	7.743902771	7.147878118	7.141854244	7.316983112	7.255653294	7.06165618	8.2184984	7.387804095
"ASCRP004711"	5.363864757	5.151511083	5.787256138	6.318608949	5.326765299	5.555921402	5.68771669	5.690258985	5.904654324	7.427010119	5.995849874
"ASCRP004714"	5.856799558	5.776529337	6.203642095	6.16988447	5.555921402	5.776529337	5.930689497	6.145080376	6.084523829	5.787256138	5.601204198
"ASCRP004718"	5.202267217	5.686443861	5.077700425	4.93708	4.895825822	5.46234313	5.423143419	5.360676323	4.737780308	5.667215428	5.433802401
"ASCRP004720"	6.431558763	6.407040206	6.628001718	6.897270958	6.440646848	6.187986781	6.69472542	6.462376225	6.514951062	7.101835082	7.704675666
"ASCRP004721"	5.40932227	5.471239937	5.318572387	5.830535948	5.235719227	5.423143419	5.534858874	5.613311303	5.939798766	6.259491202	5.247850716
"ASCRP004722"	7.198313546	7.178984157	7.652178621	7.294184407	7.471289274	7.020326166	6.94249078	7.191600109	7.579472114	6.110381751	7.9102899
"ASCRP004723"	5.551733425	5.663985625	5.904654324	5.845439298	5.513484284	5.696595189	5.503400055	5.594433865	6.816085039	5.237458555	6.111330609
"ASCRP004724"	6.546863248	6.256921012	6.609988274	6.479380133	6.783120574	6.330880626	6.996129609	6.509922882	6.256492201	5.214682066	6.739599897
"ASCRP004725"	7.282859078	6.629989399	7.638914867	7.863047384	6.397737243	7.510838058	6.674966142	6.64644776	7.546177317	7.620704864	6.416283565
"ASCRP004729"	11.24410582	11.40992017	11.13319931	10.38004066	11.47690624	10.89629647	10.95492182	10.9209603	10.25904536	8.542144675	11.46196667
"ASCRP004730"	5.523498515	5.117913188	5.249575488	4.985491564	5.117913188	5.249575488	5.579426341	5.233977799	4.898026873	5.265006345	5.247850716
"ASCRP004731"	4.981345836	4.818937935	5.273508259	5.189744607	5.089304606	4.800239111	5.182539722	5.050255444	5.11223668	6.059177773	6.111330609
"ASCRP004732"	5.523498515	5.471239937	5.765722182	5.550334726	5.259881042	5.249575488	5.68771669	5.436833416	6.170795	5.660748574	5.601204198
"ASCRP004735"	5.878140668	5.53627265	5.765722182	5.878140668	5.379702079	5.547533255	5.618659797	5.450394726	6.028363706	6.230090761	5.557314697
"ASCRP004736"	5.363864757	5.522072159	5.504844982	5.771736149	5.793181189	5.530609216	5.436833416	5.625317651	5.888140477	6.558737605	6.212070084
"ASCRP004737"	5.308679079	4.947742586	5.439858076	5.357480826	4.692922224	5.187946756	5.196913689	5.263299933	5.168021102	5.357480826	5.054208232
"ASCRP004739"	6.024339325	6.287884862	6.203642095	6.429277768	6.453798521	6.081621908	6.359115009	6.345470166	5.868071062	7.889560793	7.219368978
"ASCRP004742"	5.759683041	5.765722182	6.012198383	6.073854792	5.989671102	5.757260288	5.971497047	5.990702737	5.758472173	5.214682066	6.389547648
"ASCRP004749"	7.996783012	7.696637391	7.842766176	7.90824399	7.537379201	7.940635406	8.140006018	8.081654225	7.733463888	8.26272602	8.165353672
"ASCRP004751"	7.130432733	7.626026068	7.686804664	7.458110344	7.49946741	7.442172759	7.813913942	7.998450807	7.001257455	6.932593532	7.746653408
"ASCRP004752"	6.466089812	6.342644842	6.885948954	7.897008109	5.016211936	6.112278842	6.974130611	6.981933325	7.355933863	8.689673305	6.30954291
"ASCRP004753"	12.46976847	12.27353013	11.55491486	11.01208343	11.86367515	12.18922025	12.65197872	12.38777203	10.70855312	10.41251959	11.64659871
"ASCRP004757"	11.8447228	11.22528839	11.74435522	12.67754904	11.29145735	11.34671406	12.08347865	11.8447228	12.06183073	14.60689926	11.41976763
"ASCRP004758"	6.562905328	6.32107165	7.116559226	6.617688181	7.283280124	6.62534721	6.223523913	6.63527653	6.994073357	5.904654324	8.487192429
"ASCRP004760"	12.01963741	11.85203211	12.64124053	13.08630178	11.82656574	12.13413393	12.43064209	12.27353013	12.11172781	13.87381964	12.47778075
"ASCRP004764"	5.771736149	5.423143419	5.484483115	5.859625701	5.471239937	5.73218963	5.60255446	5.555921402	5.742025201	5.624653246	4.774140132
"ASCRP004766"	5.830535948	5.638541885	6.09894652	6.308715893	5.957318943	6.558737605	6.159830522	6.35551568	6.050299351	7.024361742	5.638541885
"ASCRP004767"	11.36535203	11.66749373	10.7344	10.84066906	12.67754904	11.78336951	10.15084094	10.87686417	12.08347865	8.038159666	9.334878184
"ASCRP004768"	5.581482038	5.907388348	5.873673962	5.259881042	6.70921261	6.636595291	5.293710736	5.328398313	6.727892924	4.904609949	5.433802401
"ASCRP004769"	5.010119942	4.991688223	5.273508259	5.357480826	4.989625626	5.138538047	5.382848787	5.134809937	4.9646422	5.308679079	5.151511083
"ASCRP004770"	5.523498515	5.522072159	5.178923741	4.985491564	6.994330549	5.281960364	4.857892552	5.360676323	5.721043866	4.825884841	4.864657525
"ASCRP004773"	5.187946756	5.550334726	5.226990993	5.168021102	4.895825822	5.359079459	5.550334726	5.233977799	4.769338986	5.125447298	5.104633081
"ASCRP004774"	5.063062705	5.48887063	5.032332503	5.077700425	5.016211936	5.406232839	5.550334726	5.46234313	5.618659797	4.800239111	4.732856413
"ASCRP004777"	5.4518937	5.292037959	5.001957205	5.70918472	5.77293594	5.187946756	5.60255446	5.328398313	5.054208232	7.500192027	4.997858379
"ASCRP004778"	5.40932227	5.550334726	5.423143419	5.503400055	5.406232839	5.450394726	5.566338464	5.526347002	5.46234313	5.548934671	5.151511083
"ASCRP004779"	5.817804047	5.374969111	5.656854502	5.80143559	5.493244843	5.757260288	5.640515107	5.721665339	5.344627587	5.60255446	5.292037959
"ASCRP004781"	6.466089812	6.467572575	6.203642095	6.024339325	6.397737243	6.218248828	6.368669551	6.345470166	5.579426341	5.555921402	6.416283565
"ASCRP004788"	5.565646329	5.39068566	5.249575488	5.530609216	5.307023578	5.423143419	5.640515107	5.60390346	5.293710736	7.799562891	4.954103162
"ASCRP004790"	5.565646329	5.323493715	5.439858076	5.660748574	5.379702079	5.392247939	5.406232839	5.638541885	5.512047988	5.436833416	4.90679765
"ASCRP004791"	7.228361983	6.415515543	5.904654324	5.503400055	6.397737243	5.06600216	4.9667408	5.168021102	5.270113503	5.820127311	5.601204198
"ASCRP004792"	5.523498515	5.60390346	5.423143419	5.034334979	5.85113061	5.639199926	5.096989208	5.406232839	5.418551066	4.878097267	4.774140132
"ASCRP004793"	7.958936372	7.538437812	7.714543862	7.701056105	7.704832832	7.584776516	7.664675311	7.75987472	7.030895572	6.817248524	7.963278509
"ASCRP004794"	8.369291089	8.201557122	8.337410154	8.293984783	8.177296193	7.985312955	8.148235169	8.310397032	7.94290245	7.570185354	8.804857834
"ASCRP004797"	5.510610261	5.357480826	5.856799558	5.977233601	5.379702079	5.496153634	5.436833416	5.555921402	7.223324031	5.293710736	5.151511083
"ASCRP004802"	4.981345836	5.471239937	5.226990993	4.880325511	5.281960364	5.565646329	5.228740869	5.200484914	4.934937775	4.593645407	5.104633081
"ASCRP004805"	6.915040346	6.868376702	6.841181484	6.421648301	7.384864382	8.352134839	6.752429609	7.146953003	7.904554025	5.607942907	6.081621908
"ASCRP004808"	7.00916977	6.901665309	7.208103752	7.458110344	7.717818318	6.881784457	7.336589936	7.366900567	6.870900166	7.278853001	7.778661229
"ASCRP004812"	4.991688223	5.186146662	5.155196339	5.323493715	5.140398496	5.591716811	5.526347002	5.360676323	5.270113503	5.091229597	5.247850716
"ASCRP004813"	5.639199926	5.827652185	6.143225959	5.966786477	5.579426341	5.803198263	5.63194492	5.799082005	5.810811722	6.62534721	6.697255404
"ASCRP004814"	4.981345836	5.117913188	5.318572387	5.125447298	5.60255446	5.614650287	5.326765299	5.219970185	4.864657525	5.504844982	5.054208232
"ASCRP004818"	5.53627265	5.357480826	6.254775683	5.688988397	6.690287243	5.631283562	5.534858874	5.379702079	5.939798766	5.478612261	7.012220989
"ASCRP004819"	5.955206582	5.931764166	6.459025803	6.517458595	6.382883756	5.840870028	5.68771669	5.869193385	6.994073357	5.904654324	6.616686172
"ASCRP004820"	6.159830522	6.30954291	6.526378661	7.087200268	6.152474299	6.499088834	6.713593034	6.733450175	6.667244141	6.510282619	6.697255404
"ASCRP004821"	6.293747933	5.931764166	5.952561775	5.953091124	5.667215428	5.757260288	6.026352919	5.890353276	5.492516728	5.676220598	5.151511083
"ASCRP004822"	12.14993408	12.13413393	12.28908826	12.93825935	11.95957317	12.33040708	12.5756462	12.43064209	12.46976847	13.58112543	12.65197872
"ASCRP004825"	7.090331634	6.64021568	7.032399185	7.272080678	6.957342426	6.456414529	6.582197077	6.614680066	6.843181889	9.552403228	7.538437812
"ASCRP004827"	6.921546418	7.087200268	7.139995673	6.773861797	7.363320633	6.925328122	6.860779718	6.844323733	6.854559868	6.116065556	6.25820668
"ASCRP004828"	8.356042843	8.489383739	8.82740846	8.105897916	9.402813971	8.479588388	8.032410332	8.298261629	7.639572738	6.190233683	9.861365793
"ASCRP004830"	6.981933325	7.27948628	7.064843422	7.094656183	7.118920078	7.126683591	7.30479953	7.276951496	6.773562135	7.322934146	7.025368874
"ASCRP004835"	5.902463369	5.84714905	5.712940255	5.80143559	5.555921402	5.831687842	5.979313979	5.845439298	5.979313979	6.192925353	5.738958782
"ASCRP004836"	4.945616596	5.357480826	5.690258985	4.960435819	4.800239111	5.249575488	5.166195958	5.360676323	4.737780308	6.629989399	4.732856413
"ASCRP004837"	6.273545981	6.348692347	6.459025803	6.247889115	6.296253402	6.122668483	6.127835379	6.229216906	6.328434627	5.741412439	6.87202029
"ASCRP004839"	11.85203211	11.72807425	11.99624807	12.36761275	11.35660091	11.86367515	12.28908826	11.94753658	11.586551	12.72849989	11.47038054
"ASCRP004842"	6.369462914	6.493277236	5.787256138	5.726627511	7.384864382	6.392282681	5.640515107	5.869193385	6.096073494	4.932792364	5.333286294
"ASCRP004843"	6.319430317	6.240102228	6.380130829	6.38798244	6.059177773	6.112278842	6.397737243	6.417051178	6.137648363	6.851723775	5.873673962
"ASCRP004845"	5.258168554	5.056180595	5.155196339	5.244394973	5.235719227	5.310332682	5.311984392	5.168021102	5.438346539	5.056180595	5.601204198
"ASCRP004846"	7.58597159	7.297523057	7.749246425	7.188231639	7.647116764	7.088164489	7.316983112	7.102789575	7.232292493	6.730365457	8.374635542
"ASCRP004848"	11.66749373	11.7029785	11.41602871	10.50531335	11.12544152	11.66181768	11.81781864	11.17350553	10.23959612	10.09623331	11.3539226
"ASCRP004850"	5.363864757	5.254737467	5.333286294	5.379702079	5.307023578	5.187946756	5.382848787	5.555921402	5.393808528	5.565646329	5.518500088
"ASCRP004851"	7.747263949	6.735605561	6.763336421	7.212974054	6.729438753	6.513516226	6.851723775	6.881506395	7.177172838	8.496845699	6.963660911
"ASCRP004852"	6.159830522	6.137648363	6.04036993	6.154316874	5.687080416	6.112278842	6.059177773	5.930689497	6.096073494	6.407812752	5.518500088
"ASCRP004853"	6.71702549	6.170795	6.730982928	8.691974329	7.040890189	5.776529337	8.205672307	7.663381981	7.639572738	11.53465561	7.94410121
"ASCRP004854"	4.945616596	5.186146662	5.100816213	5.010119942	5.513484284	5.249575488	5.526347002	5.393808528	5.11223668	5.429243906	5.70918472
"ASCRP004855"	5.667215428	5.712940255	5.249575488	5.393808528	5.140398496	5.840870028	5.618659797	5.625317651	5.168021102	5.548934671	5.196913689
"ASCRP004856"	5.523498515	5.406232839	4.981345836	5.624653246	4.989625626	5.565646329	5.393808528	5.475667851	5.418551066	6.4478012	4.864657525
"ASCRP004862"	5.478612261	5.48887063	5.838579954	5.60390346	5.471239937	5.053221039	5.293710736	5.293710736	5.140398496	5.436833416	5.247850716
"ASCRP004863"	5.35588042	5.638541885	5.226990993	5.642485633	5.016211936	6.016256726	5.475667851	5.625317651	5.195124755	5.459365293	5.433802401
"ASCRP004868"	5.49397259	5.292037959	5.249575488	5.357480826	5.513484284	5.347851648	5.357480826	5.379702079	5.323493715	4.973018037	4.954103162
"ASCRP004869"	8.845626259	8.768478414	8.786708548	9.610098329	8.718603783	8.366710755	9.329486049	9.140359851	8.640730601	10.42110639	8.332027493
"ASCRP004871"	5.236589153	5.39068566	5.638541885	5.429243906	5.19154022	5.70918472	5.618659797	5.80671716	5.363864757	6.022322916	5.151511083
"ASCRP004872"	7.550206504	7.717818318	7.594818425	6.860779718	7.866423457	7.436126813	7.613356013	7.570530376	6.690287243	5.160706633	7.322729346
"ASCRP004873"	8.320278607	8.161007138	7.994599137	7.116559226	8.097063778	7.87427037	7.976747792	7.810266501	6.974130611	5.226990993	7.578786252
"ASCRP004874"	4.945616596	5.406232839	5.318572387	5.336535771	5.64641863	5.70918472	5.077700425	5.249575488	5.904654324	5.565646329	5.151511083
"ASCRP004878"	5.028319192	4.725438917	5.439858076	5.281960364	5.038331613	5.249575488	4.985491564	4.989625626	5.794363284	6.414747112	4.604345392
"ASCRP004880"	5.093152023	5.48887063	5.155196339	5.244394973	5.089304606	5.331658806	4.985491564	5.200484914	5.492516728	5.056180595	5.247850716
"ASCRP004883"	5.187946756	5.454886982	5.611971076	6.002002295	6.044846628	5.530609216	5.463829746	5.475667851	6.014736185	5.583534809	5.671081672
"ASCRP004885"	6.651022654	6.517458595	6.850587775	7.087200268	6.270151314	6.448927598	6.747555543	6.639558103	6.922898165	6.538422115	6.491820671
"ASCRP004887"	5.581482038	5.292037959	5.765722182	5.226990993	5.793181189	4.781297424	4.857892552	5.155196339	5.677502475	4.973018037	4.954103162
"ASCRP004888"	5.49397259	5.791998124	5.611971076	6.050299351	5.957318943	5.719177838	5.436833416	5.450394726	6.068979024	5.614650287	5.809643033
"ASCRP004893"	13.13267466	12.97485417	12.55093209	11.61280475	12.81828218	12.82800081	13.07469611	12.87668224	11.72807425	9.850396804	12.33492022
"ASCRP004894"	5.914472655	5.673653423	5.765722182	6.110381751	5.406232839	5.639199926	5.905201544	5.756047384	6.096073494	5.842013703	6.212070084
"ASCRP004895"	9.461707833	9.927303595	10.24991909	10.45649235	9.199109644	9.884653106	10.18819294	10.10953125	9.927303595	10.48468356	10.74389556
"ASCRP004897"	5.323493715	5.292037959	5.873673962	6.050299351	5.687080416	5.579426341	5.579426341	5.660748574	5.677502475	5.800847554	5.671081672
"ASCRP004899"	5.077700425	5.077700425	5.318572387	5.298717459	5.379702079	5.614650287	5.249575488	5.155196339	5.492516728	5.160706633	5.054208232
"ASCRP004900"	5.914472655	5.423143419	6.026352919	5.771736149	6.296253402	5.406232839	5.667215428	5.890353276	5.219970185	5.106537741	5.772336169
"ASCRP004902"	5.4518937	4.818937935	4.752427277	5.323493715	4.895825822	5.310332682	5.117913188	5.100816213	5.054208232	5.076729182	5.292037959
"ASCRP004903"	11.27305265	11.24574055	11.42452314	10.81930659	11.27305265	11.22528839	11.11879232	11.22528839	10.02324751	8.717591606	11.375458
"ASCRP004905"	8.259626761	8.53694574	8.189589967	8.982274834	9.24549388	8.666458931	8.385069279	8.724894475	9.295451239	9.129453449	7.421856548
"ASCRP004906"	6.04633578	5.406232839	6.649063761	7.110165562	5.429243906	5.70918472	5.63194492	5.690258985	7.892047506	8.428351702	6.887057459
"ASCRP004908"	5.551733425	5.663985625	6.111330609	6.341027884	5.64641863	5.896971379	5.888140477	5.879255187	5.888140477	6.35551568	5.518500088
"ASCRP004909"	5.796724574	5.471239937	5.484483115	5.624653246	5.406232839	5.310332682	5.491788245	5.328398313	5.830535948	5.478612261	5.738958782
"ASCRP004910"	4.864657525	4.947742586	5.226990993	5.890353276	5.089304606	5.310332682	5.293710736	5.328398313	5.393808528	5.650340934	5.247850716
"ASCRP004913"	5.436833416	5.731572675	5.873673962	5.46234313	5.117913188	6.04633578	5.896971379	5.690258985	5.11223668	5.711689496	5.518500088
"ASCRP004914"	7.144174096	7.330491379	7.284542525	7.621038015	7.147878118	7.148802639	7.682980383	7.621870555	7.26036595	7.139065488	7.517116574
"ASCRP004918"	6.580827617	6.666598772	6.661749275	6.479380133	6.370255841	6.456414529	6.658182589	6.691556687	6.549315971	6.67560778	7.025368874
"ASCRP004919"	7.951272924	7.633641077	7.604622468	7.674017439	6.974130611	7.510838058	7.780750165	7.660791838	7.161226036	7.656735406	7.470734847
"ASCRP004920"	5.611971076	5.578054248	5.378126147	5.530609216	5.235719227	5.650340934	5.77293594	5.890353276	4.864657525	5.398480192	4.954103162
"ASCRP004921"	5.40932227	5.436833416	5.318572387	5.484483115	4.800239111	5.017224723	5.096989208	5.349460981	5.11223668	5.253018859	5.151511083
"ASCRP004922"	5.334911947	5.663985625	5.226990993	5.977233601	5.732806322	5.359079459	5.182539722	5.423143419	4.864657525	5.533443712	5.601204198
"ASCRP004924"	5.225238992	5.48887063	5.396924651	5.393808528	5.038331613	5.359079459	4.945616596	5.155196339	5.794363284	5.125447298	5.196913689
"ASCRP004928"	6.793207502	6.760617439	6.968119821	7.207216474	6.397737243	6.70921261	6.679131699	6.702302101	6.658182589	8.372262674	6.416283565
"ASCRP004929"	5.667215428	4.991688223	5.904654324	5.756047384	5.06600216	5.547533255	4.945616596	5.123567456	5.418551066	4.769338986	6.902487762
"ASCRP004931"	7.917224371	7.602936862	8.164325413	8.219048694	7.49946741	7.75987472	7.917224371	7.849179171	8.046120817	7.596174675	7.664675311
"ASCRP004932"	6.879279976	6.781631236	6.771462758	6.380524426	6.66917852	6.769360321	6.886780413	6.957870025	6.294583573	5.583534809	6.739599897
"ASCRP004933"	5.125447298	5.235719227	5.357480826	5.393808528	5.307023578	5.138538047	5.196913689	5.263299933	5.46234313	5.429243906	5.873673962
"ASCRP004940"	5.104633081	5.186146662	5.032332503	5.100816213	5.19154022	5.281960364	5.249575488	5.200484914	5.168021102	5.056180595	5.557314697
"ASCRP004941"	5.010119942	5.168021102	5.12919965	4.880325511	4.857892552	5.085446901	5.228740869	5.293710736	4.737780308	4.857892552	4.604345392
"ASCRP004942"	5.71668604	5.550334726	6.453424418	5.953091124	6.18708704	5.861318733	6.449678042	5.869193385	6.204976108	6.371444414	6.87202029
"ASCRP004946"	5.436833416	5.60390346	5.550334726	5.688988397	5.710437651	5.776529337	5.491788245	5.594433865	6.068979024	6.006089381	4.954103162
"ASCRP004947"	6.496185962	6.506320565	6.763336421	7.28496308	6.56359878	6.527089889	6.784310938	6.651022654	6.833439548	8.090462643	7.421856548
"ASCRP004949"	5.436833416	5.731572675	6.04036993	6.16988447	5.471239937	5.547533255	6.784310938	5.845439298	5.939798766	5.711689496	6.697255404
"ASCRP004950"	8.004081387	6.953114676	7.116559226	7.398337737	7.147878118	6.905225891	7.235777312	7.139995673	6.974130611	8.573639528	7.336995591
"ASCRP004952"	8.264219834	8.219048694	8.46555815	7.439530775	7.461834914	7.457550828	7.75183479	7.697269465	7.75987472	4.878097267	5.931764166
"ASCRP004953"	6.558737605	5.882593587	6.171704956	5.906841957	6.203642095	5.954149241	6.008128591	5.990702737	5.868071062	6.641529936	6.87202029
"ASCRP004954"	5.225238992	5.522072159	5.273508259	5.226990993	4.800239111	5.378126147	5.618659797	5.64641863	5.363864757	5.945662498	5.333286294
"ASCRP004955"	8.339233669	8.599989825	8.088657078	8.703267399	8.39610956	9.120468292	8.924334157	8.966499618	9.228267246	10.08444335	6.364696179
"ASCRP004960"	5.49397259	5.374969111	5.565646329	5.281960364	5.089304606	5.104633081	4.945616596	5.050255444	5.393808528	4.825884841	5.387556017
"ASCRP004962"	10.11302914	10.19883318	9.959406315	9.678036322	9.654713767	10.14702886	10.44881817	10.38242534	9.404169619	8.608667382	10.28150624
"ASCRP004965"	5.611971076	5.827652185	5.504844982	5.60390346	5.77293594	5.840870028	5.797903771	5.742637704	5.323493715	5.593075978	5.333286294
"ASCRP004966"	5.168021102	5.131072173	5.001957205	5.357480826	5.038331613	5.219970185	5.228740869	5.200484914	5.363864757	5.226990993	5.247850716
"ASCRP004967"	8.65601127	8.470743073	8.746354836	8.979809122	8.431489152	8.417939852	8.773881797	8.651696796	8.41486884	10.2113328	9.398156342
"ASCRP004969"	6.673682009	6.580485049	6.689969707	6.67560778	6.729438753	6.407812752	6.687744999	6.64644776	6.294583573	6.474963616	6.546161704
"ASCRP004970"	6.480849306	6.330880626	6.0532649	5.60390346	6.137648363	5.82244684	5.797903771	5.845439298	6.014736185	5.308679079	5.842013703
"ASCRP004971"	6.330880626	6.137648363	6.66917852	5.890353276	5.922063205	6.325166831	6.397737243	6.39189228	6.050299351	5.607942907	5.809643033
"ASCRP004976"	6.558737605	5.712940255	5.504844982	6.050299351	5.85113061	5.972019496	5.989671102	6.385239234	5.640515107	7.886792743	5.873673962
"ASCRP004977"	6.024339325	5.712940255	5.979313979	5.922063205	5.281960364	6.0601609	5.989671102	5.765722182	5.512047988	6.738064922	5.433802401
"ASCRP004978"	4.934937775	4.747553204	5.178923741	5.034334979	5.016211936	5.202267217	5.293710736	5.200484914	4.991688223	6.10753143	5.387556017
"ASCRP004979"	5.745085117	5.776529337	5.439858076	5.244394973	5.493244843	5.776529337	5.989671102	6.068979024	5.418551066	5.667215428	5.387556017
"ASCRP004980"	4.960435819	5.034334979	5.439858076	5.417017027	4.857892552	5.085446901	5.151511083	5.200484914	5.140398496	6.393063168	5.054208232
"ASCRP004982"	4.960435819	5.550334726	4.981345836	5.125447298	4.769338986	5.053221039	5.062081554	5.168021102	5.054208232	5.583534809	5.518500088
"ASCRP004986"	5.323493715	5.697859097	5.690258985	5.922063205	5.60255446	5.547533255	5.607942907	5.58216662	5.11223668	5.548934671	6.571204828
"ASCRP004988"	5.273508259	5.222606994	5.656854502	5.567030268	4.895825822	5.219970185	5.281960364	5.360676323	5.46234313	5.711689496	5.518500088
"ASCRP004991"	6.152474299	6.287884862	6.459025803	6.67560778	5.85113061	6.37263201	6.507041748	6.668534015	6.256492201	5.985537171	6.023331473
"ASCRP004993"	5.125447298	5.273508259	5.423143419	5.567030268	5.555921402	5.293710736	5.517784612	5.393808528	5.46234313	6.545459818	5.601204198
"ASCRP004994"	5.258168554	5.423143419	5.611971076	5.517784612	5.493244843	5.591716811	5.326765299	5.233977799	5.492516728	5.056180595	5.151511083
"ASCRP004995"	6.284103124	5.907388348	6.324348724	6.658182589	6.347082156	6.306646273	6.368669551	6.298337975	6.514951062	8.246838934	6.30954291
"ASCRP004997"	5.667215428	5.741412439	5.952561775	5.890353276	5.922063205	5.650340934	6.034379307	6.052771065	5.794363284	6.220009333	5.518500088
"ASCRP005002"	8.288227566	8.290428488	8.369291089	8.543375575	7.942502643	8.340650367	8.413234701	8.301175133	8.494938383	8.596012755	8.291056707
"ASCRP005003"	7.772226235	7.802650156	8.016037235	8.020716218	7.985830425	7.637598226	7.878735232	7.861215375	7.5219414	7.983241217	7.958145487
"ASCRP005004"	5.53627265	5.436833416	5.690258985	5.46234313	5.555921402	5.933911105	5.579426341	5.721665339	5.830535948	6.821313347	5.842013703
"ASCRP005005"	10.50531335	10.28991176	10.84406217	10.92945867	10.15596557	10.25711755	10.54232645	10.33432182	10.49730551	11.18067081	11.25526884
"ASCRP005006"	13.4026303	13.42542428	13.87381964	14.15572366	13.19489642	13.13267466	13.72107955	13.60710412	13.54220173	14.95030726	14.45975456
"ASCRP005008"	7.376601176	7.471474035	7.540376584	6.974391383	7.118920078	7.539319395	7.773575471	7.750312785	6.939822536	6.788469496	7.043875122
"ASCRP005009"	9.051821378	8.917637279	9.324380589	9.622380957	8.517124539	9.018384251	9.067917765	9.09599099	9.240352875	10.14111758	9.158317689
"ASCRP005010"	8.840485479	8.286968386	8.350026136	8.388204314	8.076804789	8.030906729	8.156187789	8.202559194	8.007398249	7.654621546	8.039655732
"ASCRP005011"	5.202267217	5.357480826	5.656854502	5.323493715	4.989625626	5.157035443	5.326765299	5.58216662	4.934937775	4.973018037	4.774140132
"ASCRP005012"	11.62153068	11.09254561	11.16979565	10.88187716	11.32361662	11.20559766	11.49037128	11.45074159	10.20678991	10.82914451	10.76746804
"ASCRP005014"	5.168021102	5.765722182	5.484483115	5.168021102	5.235719227	5.450394726	5.406232839	5.316928206	5.323493715	4.932792364	4.864657525
"ASCRP005015"	5.35588042	5.638541885	5.550334726	4.93708	5.513484284	5.436833416	5.131072173	5.233977799	5.323493715	4.878097267	5.387556017
"ASCRP005016"	5.125447298	5.60390346	5.200484914	5.054208232	5.471239937	5.436833416	5.228740869	5.393808528	5.418551066	4.973018037	4.774140132
"ASCRP005019"	5.40932227	5.471239937	5.226990993	5.660748574	5.038331613	5.293710736	5.60255446	5.80671716	5.601204198	5.459365293	5.601204198
"ASCRP005021"	9.239213965	9.530225024	9.445763143	8.703267399	9.119053764	9.404169619	9.485093368	9.376022308	8.223553202	6.828832053	9.181260192
"ASCRP005023"	5.510610261	5.454886982	5.333286294	5.46234313	5.038331613	5.485215295	5.406232839	5.450394726	5.418551066	5.708557846	4.954103162
"ASCRP005030"	8.628852367	8.97427841	8.571314046	8.119638073	8.270179672	9.035168435	8.064119434	8.022104346	9.540872624	5.614650287	7.664675311
"ASCRP005031"	5.273508259	5.406232839	5.484483115	5.393808528	5.259881042	5.249575488	5.228740869	5.168021102	5.270113503	7.077522441	5.518500088
"ASCRP005037"	5.667215428	5.765722182	5.873673962	5.642485633	5.710437651	6.0601609	6.008128591	6.04633578	5.696595189	5.800847554	5.601204198
"ASCRP005041"	5.623323519	5.222606994	5.318572387	5.46234313	5.667215428	5.347851648	5.503400055	5.555921402	5.557314697	7.107076996	5.196913689
"ASCRP005046"	6.621023191	6.526378661	6.420117553	6.702931699	6.18708704	5.913928942	6.146006691	6.39189228	6.281997867	7.782836081	7.203216954
"ASCRP005047"	7.282859078	6.901665309	7.064843422	7.465364372	6.690287243	6.607972825	6.898645631	6.96444878	7.017545144	8.341762512	7.778661229
"ASCRP005048"	8.297532333	8.136514755	8.206782507	8.113258069	7.998194349	7.955506066	8.286443404	8.268053984	7.678505871	7.939032991	9.166614518
"ASCRP005049"	5.745085117	5.406232839	6.111330609	6.289562458	5.555921402	5.82244684	5.957318943	6.122668483	6.954701535	8.284131209	6.658182589
"ASCRP005050"	8.417460437	8.37621529	8.119638073	8.625867464	8.112073485	8.109345243	8.559630077	8.427399611	8.154117415	8.637605553	8.65601127
"ASCRP005052"	6.614680066	6.994330549	6.311608382	7.305628795	8.459516475	6.848597619	7.072902631	7.273564842	7.900580188	6.56982489	5.638541885
"ASCRP005056"	5.523498515	5.522072159	5.765722182	5.70918472	5.429243906	5.742637704	5.436833416	5.58216662	5.830535948	5.583534809	6.30954291
"ASCRP005058"	5.323493715	5.117913188	5.357480826	5.281960364	4.895825822	5.323493715	5.131072173	5.281960364	5.11223668	6.265896717	5.738958782
"ASCRP005062"	4.960435819	4.979268388	5.357480826	5.259881042	5.379702079	5.085446901	5.406232839	5.233977799	5.140398496	5.493244843	5.738958782
"ASCRP005065"	7.098489374	6.924788485	6.831425579	6.421648301	7.06165618	6.881784457	6.567061046	6.664660929	6.582539239	5.842013703	6.697255404
"ASCRP005067"	5.46234313	5.60390346	5.565646329	6.415515543	5.513484284	6.04633578	5.803785342	5.80671716	5.323493715	7.610674395	5.196913689
"ASCRP005068"	4.991688223	5.077700425	5.273508259	4.93708	4.922017192	5.904654324	5.406232839	5.393808528	5.054208232	5.614650287	5.518500088
"ASCRP005073"	5.138538047	5.222606994	5.273508259	5.207600954	5.493244843	5.123567456	5.218209632	5.134809937	5.270113503	5.919898548	5.671081672
"ASCRP005074"	5.49397259	5.48887063	6.15799498	5.281960364	5.259881042	5.219970185	5.503400055	5.64641863	4.864657525	5.016211936	4.692922224
"ASCRP005075"	5.225238992	5.202267217	5.226990993	5.393808528	4.989625626	5.359079459	5.436833416	5.200484914	5.054208232	5.106537741	4.646667371
"ASCRP005076"	7.958936372	8.076804789	7.87189278	7.537732157	7.743902771	8.048971159	8.346806936	8.183286986	7.704518482	7.743749804	8.210772168
"ASCRP005078"	5.044305814	5.168021102	4.945616596	5.357480826	5.667215428	5.187946756	5.131072173	5.328398313	5.168021102	5.19154022	4.864657525
"ASCRP005079"	5.436833416	6.116065556	5.504844982	5.189744607	5.406232839	5.757260288	5.905201544	5.682618622	5.247850716	5.091229597	5.772336169
"ASCRP005081"	10.17685061	10.52956168	10.20134178	9.50959108	9.836621028	10.09623331	10.09089164	10.04996952	9.341767009	6.140439856	10.7344
"ASCRP005083"	5.71668604	5.81664101	5.933911105	5.80143559	5.379702079	5.954149241	5.94991211	5.973063826	5.363864757	5.237458555	5.557314697
"ASCRP005084"	5.063062705	5.791998124	5.396924651	5.010119942	4.943487019	5.392247939	5.382848787	5.379702079	5.393808528	5.523498515	5.247850716
"ASCRP005085"	5.565646329	5.638541885	5.803785342	5.688988397	6.629989399	5.579426341	5.896971379	5.890353276	5.393808528	5.378126147	4.774140132
"ASCRP005086"	9.391922687	9.240352875	9.141985822	8.813847568	8.653652119	9.211772784	9.337009128	9.255345741	8.34932255	8.10041279	8.818866171
"ASCRP005088"	6.096073494	6.070931309	6.203642095	6.328434627	5.732806322	6.159830522	6.283682318	6.399291908	5.677502475	5.624653246	5.638541885
"ASCRP005089"	5.125447298	5.336535771	5.524923461	5.323493715	5.168021102	5.085446901	5.062081554	5.100816213	5.219970185	5.398480192	5.247850716
"ASCRP005096"	7.565346359	7.132069924	7.094176317	7.158015413	7.241638923	7.014505177	7.216064798	7.233382403	7.369877075	7.202994433	8.403971725
"ASCRP005099"	5.523498515	5.357480826	5.933911105	5.953091124	4.943487019	5.507730502	5.667215428	5.450394726	5.640515107	5.226990993	5.966786477
"ASCRP005101"	6.284103124	6.039373219	6.459025803	6.543352109	5.60255446	5.913928942	6.146006691	6.033878964	6.068979024	8.867834072	7.158704005
"ASCRP005102"	6.524955151	6.342644842	6.380130829	6.220009333	6.282419164	6.383669343	6.378949393	6.404333033	6.604270508	6.62534721	6.658182589
"ASCRP005103"	7.476269552	7.296480559	7.475348575	7.681064434	7.356334116	7.442172759	7.585118067	7.525682918	7.605632887	7.663705422	7.442361288
"ASCRP005105"	8.893709071	9.387963991	8.833171206	8.757155943	10.35614959	8.55056412	7.782538277	8.517124539	9.799351944	7.364116942	8.898389148
"ASCRP005106"	6.131113796	5.978274165	6.311608382	7.730687964	5.989671102	7.103981804	6.299587274	6.281997867	7.394835061	6.851723775	4.954103162
"ASCRP005111"	5.168021102	4.90679765	4.725438917	5.550334726	6.122668483	5.631283562	5.406232839	5.58216662	6.014736185	5.459365293	4.774140132
"ASCRP005112"	6.363103761	6.484515706	6.347082156	6.002002295	6.059177773	6.60258449	6.234887523	6.328434627	6.478644985	5.398480192	5.873673962
"ASCRP005113"	7.175359242	7.094896056	7.242721798	7.324162336	7.080190322	6.819572682	6.996129609	7.036401178	6.974130611	6.979337106	7.758512603
"ASCRP005114"	8.305223448	8.652674788	7.834027241	7.537732157	8.121052028	8.438594446	8.874556047	8.70672448	7.579472114	7.31985909	8.63999107
"ASCRP005119"	7.889007608	8.003953664	7.724189962	8.052557059	8.164668247	7.589210381	7.980906949	7.804558015	7.387999863	8.362433127	8.856277743
"ASCRP005120"	7.529592225	7.369877075	7.714543862	7.714856035	7.753355191	7.283911462	7.541432999	7.484165784	7.563440876	8.275056902	8.732083457
"ASCRP005124"	8.494938383	7.825668706	8.162610017	8.268053984	7.85315514	8.415541182	7.959726824	7.904417178	8.092145799	7.654621546	7.429675111
"ASCRP005125"	7.181245112	7.099446082	7.540376584	7.722328001	6.783120574	7.597868195	7.205884532	7.309974632	7.57190964	7.254794791	6.87202029
"ASCRP005128"	6.771762856	7.094896056	6.609988274	6.348692347	7.49946741	7.094656183	6.405107029	6.627338549	6.593106205	5.962586353	5.738958782
"ASCRP005129"	7.166256907	7.610842142	7.109453403	6.469793866	8.202559194	7.524970996	6.996129609	6.96444878	6.890377874	6.167149425	5.873673962
"ASCRP005132"	6.586297673	6.629989399	6.678811698	6.270151314	7.053286872	7.16488659	6.988661708	6.984783779	6.615349078	6.04633578	6.389547648
"ASCRP005133"	5.381276291	5.273508259	5.423143419	5.503400055	5.06600216	5.757260288	5.557314697	5.393808528	5.533443712	6.059177773	4.90679765
"ASCRP005143"	5.639199926	5.870314834	5.293710736	5.168021102	5.77293594	5.436833416	5.491788245	5.450394726	4.9646422	5.331658806	5.054208232
"ASCRP005151"	6.319430317	5.578054248	5.933911105	5.953091124	5.904654324	5.547533255	5.786068203	5.682618622	5.939798766	6.16988447	6.25820668
"ASCRP005154"	7.086476678	7.228361983	6.453424418	6.247889115	8.280128668	7.403575856	5.826497064	6.33413552	7.904554025	5.436833416	5.70918472
"ASCRP005161"	5.125447298	5.131072173	5.293710736	5.70918472	5.016211936	5.406232839	5.062081554	5.028319192	5.168021102	5.533443712	5.557314697
"ASCRP005162"	5.581482038	5.827652185	5.611971076	5.953091124	6.122668483	5.674937582	5.869193385	6.004047286	5.418551066	6.116065556	5.931764166
"ASCRP005163"	7.763651643	7.933410483	7.735773085	7.224420736	7.693789625	8.06693447	8.191385772	8.089861039	7.355933863	7.886792743	7.288323113
"ASCRP005164"	7.002025062	6.431558763	6.599544684	6.617688181	6.137648363	6.290400525	6.359115009	6.491820671	6.582539239	7.706717495	7.080190322
"ASCRP005169"	10.9309374	11.36535203	11.36141935	11.51878626	10.93677027	11.25207285	11.62153068	11.45495247	10.99643996	11.59084124	11.40992017
"ASCRP005171"	8.2685857	7.748179276	8.016037235	8.339233669	7.089368861	7.480498493	7.617369117	7.537379201	8.070476054	9.075230616	8.450734288
"ASCRP005174"	6.937149349	6.531704346	6.974130611	7.132771009	7.3909332	6.60258449	6.319019691	6.702302101	6.562905328	7.052793045	7.94410121
"ASCRP005175"	10.00950772	10.00574929	10.15941013	10.00223682	9.660235443	9.861365793	10.1352986	10.00574929	9.576909912	9.353443145	10.65337257
"ASCRP005176"	7.93970088	7.825668706	7.686804664	7.248339684	7.791149714	7.790853622	7.604622468	7.719530547	7.052793045	6.059177773	7.778661229
"ASCRP005177"	7.002025062	7.822485516	7.159621618	7.212974054	7.196302793	7.847044672	7.651037172	7.725739762	6.954701535	5.926921839	7.704675666
"ASCRP005178"	10.02909616	9.944908712	10.23530471	9.966109215	10.17685061	9.638103095	9.792860934	9.915672688	9.098864181	9.300763905	10.58012816
"ASCRP005179"	6.696939398	6.506320565	6.57739827	6.191580146	6.203642095	6.898645631	6.737757731	6.813463763	5.794363284	5.565646329	6.212070084
"ASCRP005181"	5.914472655	5.48887063	5.524923461	5.859625701	5.60255446	5.485215295	5.697859097	5.667215428	5.393808528	7.767268211	5.931764166
"ASCRP005183"	6.22615424	6.458653053	6.585615049	6.247889115	5.888140477	6.740520098	6.773861797	6.501262162	5.939798766	5.727865392	6.466089812
"ASCRP005184"	5.523498515	5.712940255	5.611971076	5.484483115	5.888140477	5.522072159	5.837433553	5.690258985	5.293710736	5.504844982	5.518500088
"ASCRP005186"	9.475452997	9.49811988	9.252176801	8.034537756	9.074379358	9.478765529	9.436139451	9.530225024	8.169914869	7.427010119	9.415401409
"ASCRP005187"	13.9294768	12.88608586	12.85811309	13.19489642	13.30591247	12.62932511	13.19489642	13.12273944	12.17019473	11.01924181	12.35756394
"ASCRP005188"	5.683894829	5.095071891	5.273508259	5.46234313	5.140398496	5.323493715	5.326765299	5.316928206	5.168021102	5.378126147	4.692922224
"ASCRP005189"	8.213978058	8.386833574	8.148235169	7.878735232	7.906058483	8.293357838	8.44519463	8.301175133	7.40221965	9.328160367	8.147657185
"ASCRP005191"	6.502709231	6.484515706	6.501985878	6.765749	6.8534261	6.032376893	6.462376225	6.447425538	6.615349078	7.052793045	7.001001495
"ASCRP005194"	5.71668604	5.859060915	6.203642095	5.771736149	5.732806322	5.913928942	5.797903771	5.869193385	5.794363284	5.732806322	5.809643033
"ASCRP005197"	7.898520453	7.916681694	7.853722242	8.152044065	7.605127766	7.840765194	8.425684262	8.298261629	7.920882112	9.764943611	8.508867165
"ASCRP005198"	6.70419007	6.983229684	6.748165703	6.234016569	6.382883756	6.950466028	7.178078782	7.120805982	6.593106205	6.254775683	7.012220989
"ASCRP005199"	5.4518937	5.712940255	5.423143419	5.336535771	5.493244843	5.436833416	5.697859097	5.625317651	5.492516728	5.226990993	5.054208232
"ASCRP005200"	6.541945258	6.506320565	6.265896717	6.456414529	6.490362634	6.25820668	6.567061046	6.72912972	6.170795	7.641216103	7.189804571
"ASCRP005203"	6.509922882	6.723555769	6.795275496	7.094656183	6.813172216	6.792616101	6.996129609	7.001001495	6.795570682	7.79587894	6.979337106
"ASCRP005206"	5.063062705	5.423143419	5.656854502	5.207600954	4.943487019	5.123567456	5.311984392	5.263299933	4.934937775	5.056180595	5.054208232
"ASCRP005208"	5.308679079	4.979268388	5.803785342	5.830535948	5.117913188	5.790814088	5.131072173	5.028319192	5.270113503	4.769338986	5.247850716
"ASCRP005210"	6.0532649	5.839725445	5.995849874	5.46234313	6.464605524	5.757260288	5.803785342	5.765722182	5.830535948	5.478612261	6.678811698
"ASCRP005211"	7.63347596	8.147657185	8.788785873	8.363926764	8.102561628	7.126683591	8.127397733	6.996386435	7.782836081	7.175359242	9.502782586
"ASCRP005213"	5.639199926	5.273508259	5.550334726	5.890353276	6.246162324	5.46234313	5.741412439	5.70918472	5.512047988	7.4489443	5.842013703
"ASCRP005215"	4.857892552	5.859060915	5.155196339	5.054208232	4.895825822	5.053221039	5.357480826	5.423143419	5.721043866	4.904609949	4.774140132
"ASCRP005217"	7.621371089	7.693156024	7.698217057	7.765762409	7.471289274	7.416108684	7.725584857	7.670802844	7.457550828	7.413610813	8.210772168
"ASCRP005218"	6.827966507	6.803224394	7.150188311	8.014262844	6.8534261	6.984783779	6.533475215	6.627338549	7.79587894	6.014228982	6.915040346
"ASCRP005220"	9.570196871	9.296285893	9.69613418	9.92068818	9.548205011	9.240786509	9.402813971	9.733936304	9.278233545	9.372168123	10.52249038
"ASCRP005221"	8.342873799	8.088657078	8.31555213	8.50796677	8.480506664	7.795288633	8.053174418	8.260589312	8.39610956	8.114441682	9.6623411
"ASCRP005222"	5.028319192	6.271849646	5.077700425	4.960435819	4.895825822	5.104633081	5.293710736	5.293710736	5.219970185	5.214682066	4.997858379
"ASCRP005223"	5.323493715	5.39068566	5.690258985	5.859625701	5.140398496	5.776529337	5.382848787	5.46234313	5.721043866	5.765722182	5.433802401
"ASCRP005224"	6.393453253	7.023605931	6.12642806	6.247889115	6.821603254	6.37263201	6.044349903	5.985537171	6.454546436	4.904609949	5.601204198
"ASCRP005226"	5.063062705	5.034334979	5.46234313	5.207600954	4.692922224	5.323493715	5.196913689	5.349460981	4.864657525	7.017545144	4.821253117
"ASCRP005227"	5.323493715	5.131072173	5.226990993	5.125447298	4.857892552	5.249575488	5.293710736	5.168021102	5.219970185	6.38798244	5.433802401
"ASCRP005230"	9.114506102	9.028528404	9.040408726	7.964197891	8.685538118	8.901066475	8.942375281	8.947431792	7.900580188	5.972019496	9.109113045
"ASCRP005232"	5.155196339	5.077700425	5.12919965	5.357480826	4.9667408	5.790814088	5.406232839	5.200484914	5.363864757	5.638541885	4.821253117
"ASCRP005234"	5.028319192	5.859060915	5.032332503	5.298717459	4.989625626	5.233977799	5.228740869	5.233977799	5.11223668	5.308679079	5.104633081
"ASCRP005235"	5.028319192	5.117913188	5.357480826	5.207600954	4.989625626	5.686443861	5.343012851	5.293710736	5.512047988	5.160706633	5.151511083
"ASCRP005240"	11.69235704	11.90052303	11.27881783	10.62889931	11.30396116	12.06183073	12.35756394	12.13413393	10.6402842	9.858260483	11.25207285
"ASCRP005241"	5.650340934	5.944598136	5.995849874	6.348692347	5.732806322	5.803198263	5.593075978	5.64641863	5.904654324	5.478612261	6.25820668
"ASCRP005242"	5.565646329	5.578054248	6.0532649	5.46234313	5.756047384	5.423143419	5.797903771	5.64641863	5.794363284	6.081621908	5.638541885
"ASCRP005243"	4.864657525	4.947742586	4.981345836	5.034334979	4.989625626	5.187946756	5.131072173	5.168021102	6.582539239	5.378126147	4.954103162
"ASCRP005244"	7.853013329	8.062157902	7.850032087	8.056996158	8.048971159	7.668226002	8.260161591	8.102919457	7.614694955	7.949019005	8.480506664
"ASCRP005247"	7.039395403	7.023605931	7.387216631	8.625867464	6.894242058	7.043875122	7.078007877	6.886780413	7.006877113	7.033400725	7.322729346
"ASCRP005249"	5.225238992	5.323493715	5.12919965	5.189744607	5.089304606	5.187946756	5.557314697	5.316928206	4.934937775	5.583534809	5.931764166
"ASCRP005254"	5.734038915	5.931764166	5.638541885	5.642485633	5.77293594	5.530609216	5.859060915	6.10753143	5.363864757	5.429243906	5.671081672
"ASCRP005260"	11.09254561	11.61280475	10.52502936	9.898770078	12.22006161	11.52431811	9.520257537	10.37434574	11.29145735	6.054252063	9.163873261
"ASCRP005264"	9.318897663	9.150088299	9.396989581	9.712015385	8.742455742	8.960851747	9.773285755	9.512646695	9.286132997	13.07469611	9.250185942
"ASCRP005265"	6.205420505	6.373027658	6.12642806	6.154316874	6.218248828	5.861318733	6.081621908	6.10753143	5.77293594	7.935287088	5.518500088
"ASCRP005268"	5.202267217	5.776529337	5.357480826	5.281960364	6.231400551	4.981345836	4.9667408	5.134809937	5.054208232	5.308679079	5.671081672
"ASCRP005269"	5.093152023	4.669973866	5.396924651	4.93708	5.089304606	4.981345836	5.311984392	5.100816213	4.800239111	4.973018037	4.732856413
"ASCRP005270"	8.219598778	8.003953664	8.369291089	8.513540182	7.704832832	7.93863211	8.1663812	8.046368896	8.062157902	8.54811352	8.611688046
"ASCRP005271"	10.7191537	10.88187716	10.97392416	10.94916202	10.52956168	10.90456468	11.0153186	10.87361733	10.44185746	10.75916777	10.99267946
"ASCRP005272"	5.155196339	5.323493715	5.656854502	5.429243906	5.259881042	5.423143419	5.357480826	5.517784612	5.140398496	4.932792364	4.864657525
"ASCRP005273"	7.488189066	7.287903537	7.17286182	7.219368978	7.340236734	7.329268568	7.460904673	7.414764214	7.119627581	7.243154721	7.470734847
"ASCRP005274"	15.94047728	16.16709731	15.48212464	15.38458288	15.78185094	15.78185094	16.16709731	16.19787371	14.83431382	15.16553149	14.95030726
"ASCRP005275"	5.273508259	5.882593587	5.273508259	5.244394973	5.60255446	5.233977799	5.393808528	5.349460981	5.168021102	4.68784255	5.247850716
"ASCRP005276"	4.830501744	4.889202449	4.864657525	5.503400055	5.168021102	5.017224723	5.028319192	4.968836352	5.083514173	6.864442519	6.054252063
"ASCRP005277"	5.236589153	5.39068566	5.378126147	5.393808528	5.140398496	5.157035443	5.382848787	5.316928206	5.219970185	4.715489224	4.774140132
"ASCRP005278"	5.945662498	5.870314834	6.501985878	6.499088834	5.513484284	5.933911105	5.930689497	5.952032231	6.244433464	5.757260288	5.902463369
"ASCRP005280"	5.138538047	5.095071891	5.318572387	5.46234313	5.687080416	5.674937582	5.293710736	5.186146662	5.846579358	4.878097267	5.054208232
"ASCRP005282"	6.096073494	6.467572575	5.966786477	5.845439298	5.429243906	6.4008449	6.713593034	6.429277768	5.77293594	5.690258985	5.738958782
"ASCRP005283"	7.181245112	7.323548372	7.130666731	8.03040518	7.4070574	6.950466028	7.692205101	7.456057724	7.115613803	10.85458351	8.942375281
"ASCRP005284"	10.3936808	10.30019423	10.41569162	9.6675112	9.971344686	10.37434574	10.15941013	10.19721421	8.82596417	6.914496846	10.23530471
"ASCRP005286"	5.611971076	6.039373219	5.731572675	5.859625701	6.152474299	6.4008449	6.462376225	6.328434627	5.721043866	5.741412439	5.104633081
"ASCRP005287"	5.044305814	4.818937935	4.69545537	4.960435819	5.038331613	6.466089812	5.436833416	5.263299933	4.800239111	6.159830522	4.524660606
"ASCRP005288"	5.292037959	5.254737467	5.333286294	5.207600954	4.857892552	4.841979769	5.196913689	5.200484914	4.991688223	5.056180595	5.518500088
"ASCRP005295"	5.639199926	5.731572675	6.111330609	5.977233601	5.235719227	5.853400863	6.16988447	6.178964018	6.014736185	5.583534809	5.601204198
"ASCRP005296"	6.857673145	7.15479763	7.159621618	6.920734762	7.048588672	6.792616101	6.914496846	7.016785753	6.67785127	6.069467343	7.288323113
"ASCRP005297"	7.030895572	7.166256907	7.219148935	6.860779718	6.842896286	7.202771877	7.184404508	7.159621618	6.70921261	6.309129461	6.944621827
"ASCRP005299"	5.104633081	5.151511083	5.077700425	5.168021102	4.823570838	5.249575488	5.062081554	5.134809937	5.363864757	4.932792364	5.247850716
"ASCRP005300"	5.063062705	5.423143419	5.077700425	5.010119942	5.016211936	5.565646329	5.357480826	5.475667851	5.888140477	5.076729182	4.604345392
"ASCRP005301"	6.895344212	7.17286182	6.987370223	7.501097286	6.56359878	6.752429609	7.122218793	7.001001495	6.983488816	9.94377721	7.973229153
"ASCRP005302"	6.40819887	6.127366425	6.763336421	6.961557823	5.64641863	6.159830522	6.582197077	6.320251217	6.879558466	6.979337106	7.526750144
"ASCRP005303"	5.063062705	5.39068566	5.178923741	5.281960364	5.089304606	5.450394726	5.4518937	5.393808528	5.11223668	5.106537741	4.774140132
"ASCRP005304"	14.26975413	13.72107955	13.69221899	13.75277954	13.42542428	14.0867166	14.22460795	14.22460795	13.17949179	12.5263209	13.55602675
"ASCRP005305"	9.046746454	8.921023426	9.526939805	10.01553895	8.456812775	9.078266731	10.1013165	9.730543895	9.872391944	13.80610082	8.055764445
"ASCRP005306"	6.799696956	6.961820877	6.912320799	6.56359878	8.626946058	6.421648301	5.837433553	6.72912972	7.115613803	5.787256138	7.012220989
"ASCRP005307"	7.792629263	8.023113055	7.441795629	6.79734053	7.425485054	7.951272924	8.082622159	7.940902302	6.647102205	5.875909044	7.494748512
"ASCRP005308"	12.85811309	12.66725224	13.35911908	13.67170669	12.17682417	12.70771164	13.03371203	13.0148602	12.91078287	13.30591247	14.0867166
"ASCRP005310"	8.141632387	8.299823166	8.2799177	8.102084385	8.428351702	8.219598778	8.67562919	8.596944542	7.939032991	7.967607616	8.891363327
"ASCRP005311"	9.684984097	9.516680965	9.932077517	10.10465566	9.455883444	9.633528263	9.904563159	9.750018358	9.720318541	10.78663926	10.17185661
"ASCRP005315"	5.258168554	5.034334979	5.178923741	5.830535948	4.769338986	5.686443861	5.786068203	5.638541885	5.995849874	9.56790903	5.054208232
"ASCRP005316"	5.878140668	6.287884862	5.524923461	6.142297856	6.218248828	6.636595291	6.146006691	6.328434627	6.795570682	6.293747933	5.054208232
"ASCRP005317"	7.185531189	7.397754548	7.139995673	7.06263762	7.537379201	6.97777713	7.777914447	7.663381981	7.146027296	7.024361742	7.716104054
"ASCRP005318"	5.914472655	5.686443861	5.765722182	5.70918472	5.4518937	5.954149241	5.971497047	5.80671716	5.438346539	5.747528385	5.333286294
"ASCRP005320"	11.59084124	10.58566487	11.46196667	11.28626779	11.78336951	10.80932804	10.48468356	10.83586938	10.6811967	9.121646006	11.69767755
"ASCRP005321"	10.51583222	10.68478669	10.49730551	10.44571822	10.49730551	10.4099673	10.89842809	10.89214452	9.842061397	10.22240828	10.92550236
"ASCRP005322"	5.988638729	6.039373219	5.731572675	5.70918472	6.270151314	5.954149241	5.60255446	5.930689497	6.490362634	5.478612261	5.671081672
"ASCRP005323"	8.954587009	9.495215055	8.568121175	8.25018115	10.36472938	10.28991176	8.235134234	8.724894475	10.45845115	5.787256138	8.039655732
"ASCRP005324"	6.473488434	6.64021568	6.689969707	6.120785014	6.526378661	6.881784457	7.101118797	6.784310938	5.601204198	5.378126147	6.658182589
"ASCRP005325"	12.15868076	12.19262844	11.78336951	12.22006161	10.87193867	11.03226353	12.56714537	12.25443755	12.49470738	6.717337126	11.14378774
"ASCRP005326"	8.406196403	8.485912626	8.24208181	8.363926764	8.277806322	8.105897916	8.670488153	8.512463136	7.973229153	9.117460761	8.768478414
"ASCRP005327"	13.35911908	13.21306938	13.75277954	14.03577524	13.08630178	12.90076353	13.17949179	13.2550551	13.30591247	12.85811309	13.9294768
"ASCRP005328"	4.864657525	5.117913188	5.178923741	5.484483115	5.016211936	5.104633081	5.281960364	5.393808528	4.934937775	5.378126147	4.90679765
"ASCRP005329"	13.17949179	13.2550551	12.62932511	12.44866724	13.55602675	14.12354077	12.40348362	12.72849989	13.85609369	9.234594887	11.1660762
"ASCRP005330"	7.948355417	8.293357838	8.259626761	8.900311834	7.936090601	7.850742466	8.56414178	8.626365377	8.295237855	8.710799469	8.374635542
"ASCRP005332"	6.764543215	7.15479763	6.730982928	6.429277768	7.580328983	7.212974054	6.437623843	6.743277186	7.131134614	5.757260288	6.466089812
"ASCRP005333"	6.254775683	6.09223387	6.711091563	6.509922882	5.667215428	6.37263201	6.308715893	6.305403074	5.939798766	5.638541885	5.433802401
"ASCRP005335"	5.093152023	5.222606994	5.077700425	5.168021102	4.922017192	5.034334979	5.343012851	5.219970185	5.939798766	5.237458555	5.518500088
"ASCRP005336"	9.295868627	9.423111659	9.353443145	9.56102366	9.534564238	9.36611906	9.750018358	9.673546426	9.142566082	9.526939805	9.836621028
"ASCRP005337"	5.292037959	5.522072159	5.178923741	5.379702079	5.555921402	5.281960364	5.365456336	5.406232839	5.344627587	5.727865392	5.601204198
"ASCRP005338"	6.006089381	6.287884862	5.743861929	5.60390346	6.537716452	6.43269791	6.081621908	6.068979024	6.454546436	5.398480192	5.196913689
"ASCRP005339"	8.332027493	8.457559129	8.440672045	8.695379451	8.273680225	8.173099147	8.946833919	8.699644298	8.358142777	9.402813971	8.79219214
"ASCRP005340"	6.688698865	6.69409223	7.421856548	7.198313546	7.693789625	6.588684316	6.886780413	6.881506395	7.182599986	7.033400725	8.229136813
"ASCRP005341"	8.325807392	8.681071544	8.61319601	8.517661426	8.360738466	8.432723246	8.763658357	8.789823414	8.102084385	7.534375577	10.26827379
"ASCRP005342"	6.22615424	6.431558763	6.171704956	5.830535948	7.283280124	7.002025062	5.814894696	6.190682643	6.922898165	4.825884841	5.054208232
"ASCRP005343"	5.155196339	5.357480826	5.178923741	5.281960364	6.108006875	5.263299933	5.196913689	5.233977799	5.640515107	5.331658806	6.081621908
"ASCRP005344"	14.49850915	14.76059464	14.38618999	14.01269181	13.9294768	14.26975413	14.72255761	14.56559965	13.48050884	14.33749506	13.81580608
"ASCRP005345"	14.12354077	13.35911908	13.80610082	13.98196028	13.38388194	12.96001803	13.2550551	13.46114778	13.2550551	12.66725224	14.03577524
"ASCRP005346"	7.030895572	7.283280124	7.380935424	6.686472194	7.053286872	7.121277073	7.35793402	7.268044517	7.088164489	7.271019625	7.288323113
"ASCRP005347"	6.152474299	4.991688223	5.550334726	5.429243906	5.140398496	5.565646329	5.293710736	5.423143419	5.601204198	5.398480192	5.966786477
"ASCRP005348"	5.695330172	5.882593587	5.824762646	5.936054854	5.810811722	5.686443861	5.797903771	5.756047384	5.601204198	6.730365457	6.335760218
"ASCRP005350"	6.764543215	6.658182589	6.740213429	6.191580146	6.747555543	6.864723888	7.018304137	6.972564992	6.526378661	6.805278089	6.364696179
"ASCRP005351"	5.46234313	5.423143419	5.504844982	5.70918472	5.379702079	5.555921402	5.803785342	5.60390346	5.363864757	5.794363284	5.387556017
"ASCRP005353"	10.00223682	8.941241789	8.993190004	9.338225399	9.070725408	9.258721858	9.165016084	9.18790937	9.018826787	9.22465461	9.320180587
"ASCRP005355"	6.524955151	6.054252063	6.501985878	6.773861797	6.152474299	6.204976108	6.308715893	6.190682643	6.647102205	7.095135889	6.887057459
"ASCRP005356"	5.125447298	5.39068566	5.12919965	4.985491564	5.307023578	5.187946756	5.393808528	5.503400055	4.737780308	5.226990993	5.054208232
"ASCRP005357"	7.267619001	7.139995673	7.296480559	7.427010119	6.842896286	6.573960752	7.382508292	7.263783693	7.192497041	7.97882887	7.421856548
"ASCRP005358"	9.01509258	8.777846396	9.165815522	8.882636867	9.350030608	8.119638073	8.937568498	9.003576109	8.097063778	9.262784147	8.525957715
"ASCRP005359"	6.607972825	6.714217725	6.689969707	6.38798244	6.905772893	6.660129147	6.988661708	6.917754776	6.170795	6.437245522	6.616686172
"ASCRP005360"	7.968916906	7.900854598	8.245975168	7.765762409	7.998194349	7.850742466	8.35072938	7.456057724	7.998450807	8.752297846	8.910159662
"ASCRP005361"	6.480849306	6.69409223	6.420117553	6.421648301	6.490362634	6.647756354	6.747555543	6.578084792	6.742052464	5.896971379	6.111330609
"ASCRP005362"	7.15479763	7.21672624	7.441795629	7.305628795	7.101118797	7.232292493	6.94249078	7.001001495	7.693789625	5.650340934	7.933812819
"ASCRP005364"	11.01924181	10.9209603	11.06492508	10.74131206	11.20559766	10.50851308	11.03442244	11.11879232	10.00574929	10.18363287	10.31802691
"ASCRP005365"	13.2550551	13.13267466	12.67754904	11.37120627	12.59096927	12.93825935	13.60710412	13.07469611	11.10703738	9.932077517	12.74256739
"ASCRP005366"	6.562905328	6.383669343	6.513516226	6.479380133	6.370255841	6.330880626	6.526378661	6.639558103	6.190682643	6.134851457	5.931764166
"ASCRP005367"	5.381276291	5.292037959	5.077700425	5.417017027	5.06600216	5.281960364	5.640515107	5.567030268	5.557314697	5.363864757	5.151511083
"ASCRP005368"	7.87817788	7.767870092	7.994599137	8.202559194	7.504532099	7.802650156	8.026763725	7.985571713	7.855139022	8.473328563	7.794255016
"ASCRP005370"	6.56982489	6.573272265	6.763336421	7.055260494	6.090310219	6.674966142	6.647102205	6.371840388	7.511736663	7.5285271	7.043875122
"ASCRP005371"	5.933911105	5.593075978	5.765722182	5.484483115	5.579426341	5.496153634	5.491788245	5.503400055	5.438346539	5.357480826	5.772336169
"ASCRP005373"	5.695330172	5.839725445	5.873673962	5.953091124	5.471239937	5.664632164	5.618659797	5.682618622	5.393808528	6.04633578	5.518500088
"ASCRP005377"	5.292037959	5.882593587	5.077700425	4.93708	6.122668483	5.639199926	5.263299933	5.168021102	5.939798766	5.357480826	4.692922224
"ASCRP005380"	5.125447298	5.39068566	5.249575488	5.393808528	5.140398496	5.310332682	5.517784612	5.450394726	4.9646422	5.690258985	5.151511083
"ASCRP005381"	10.4099673	10.36472938	10.69297031	10.24991909	10.11640041	9.927303595	10.10465566	10.04367703	10.28831323	7.799562891	11.27305265
"ASCRP005382"	6.454172527	6.415515543	6.697887207	6.891759128	6.044846628	6.392282681	6.756074383	6.716402014	6.833439548	6.727892924	7.336995591
"ASCRP005383"	5.063062705	5.454886982	5.904654324	6.142297856	5.530609216	5.157035443	5.382848787	5.423143419	6.538422115	6.94249078	5.772336169
"ASCRP005384"	10.77624442	10.45649235	10.91665834	11.23891915	10.50106613	10.54702401	10.6733876	10.68299281	10.91665834	12.09927242	11.22048704
"ASCRP005385"	7.642201224	7.286224009	7.403575856	7.591422213	7.016025961	7.382115235	7.539319395	7.58289654	7.438018894	7.101835082	7.852871505
"ASCRP005386"	7.3909332	7.4896493	7.421856548	7.31142034	7.290838013	7.135338742	7.036401178	7.338009231	7.167625924	6.371444414	8.025883374
"ASCRP005388"	7.829998132	7.808951162	7.621870555	7.373045262	8.767425402	7.740227078	7.235777312	7.537379201	7.345689705	6.16988447	7.517116574
"ASCRP005390"	9.15659513	9.049843043	8.866148673	8.956700277	8.962890157	8.885482227	9.364030713	9.309368398	8.679872788	9.697595941	9.543643113
"ASCRP005392"	10.07687361	9.836621028	10.25904536	10.51224464	10.02324751	9.792860934	10.2113328	10.19721421	9.824304665	10.74647445	10.82914451
"ASCRP005393"	8.721092273	8.41486884	8.350026136	7.632650091	8.860939597	8.14441619	7.216064798	7.428533575	7.177172838	6.173523149	8.114441682
"ASCRP005394"	7.411686427	7.202326664	8.110769317	8.299823166	6.464605524	7.725429935	6.932325094	6.860779718	8.61578937	8.82740846	6.111330609
"ASCRP005395"	8.795811731	8.701850747	8.726520928	8.683226797	8.74681286	8.723266187	8.56933012	8.584954901	8.521592499	8.180803261	8.589217958
"ASCRP005396"	5.667215428	6.829120453	6.389938684	6.713593034	5.732806322	6.132983837	6.333322485	6.328434627	6.718271633	7.020831231	6.416283565
"ASCRP005397"	7.338351265	6.945912254	7.743772408	7.585886708	6.751412663	7.380322086	7.050225009	7.098616448	7.728573053	6.760132768	7.216748024
!series_matrix_table_end
