# Supplementary material for: Development of a prognostic model based on the ceRNA network in Triple-Negative Breast cancer
Source: PeerJ. 2025 Feb 27;13:e19063. doi: 10.7717/peerj.19063 (PMC11874946; doi:10.7717/peerj.19063)
Supplement: Supplemental Information 4 [file peerj-13-19063-s004.txt]

!Series_title	"Gene expression profiling of triple negative breast cancer, normal ductal cells, and normal tissues"
!Series_geo_accession	"GSE38959"
!Series_status	"Public on Dec 21 2012"
!Series_submission_date	"Jun 27 2012"
!Series_last_update_date	"Feb 22 2018"
!Series_pubmed_id	"23254957"
!Series_summary	"To identify novel molecular targets for triple negative breast cancer (TNBC), we have employed whole genome microarray expression profiling.   We purified 30 surgically resected breast cancer tissue diagnosed triple negative by means of immunohistochemical staining and 13 normal mammary ductal cells with lasermicrobeam microdissection system (PALM MicroBeam, Carl Zeiss MicroImaging Co., Ltd), performed whole human genome microarray, and compared gene expression levels of TNBC, normal mammary ductal cells, and normal vital organs to develop molecular targets with a minimum risk."
!Series_overall_design	"Gene expression levels of 30 TNBC, 13 normal mammary ductal cells, and 4 normal vital tissues were evaluated.  to clarify the molecular mechanism involved in TNBC, we analyzed gene expression profiles of 30 TNBC as well as 13 normal epithelial ductal cells purified by laser microbeam microdissection, and identified 301 transcripts that were significantly up-regulated and 321 transcripts that were significantly down-regulated in TNBC. In addition, gene-expression profiles analysis of normal human vital organs including heart, lung, liver, and kidney allowed us to identify 90 cancer-specific genes involved in breast carcinogenesis such as NEK2, PBK, DTL, MELK and GPSM2.  Among them, we focused on cell cycle regulators, asp (abnormal spindle) homolog, microcephaly associated (Drosophila) (ASPM) and centromere protein K (CENPK) as novel therapeutic targets for TNBC."
!Series_type	"Expression profiling by array"
!Series_contributor	"Masato,,Komatsu"
!Series_contributor	"Toyomasa,,Katagiri"
!Series_sample_id	"GSM952871 GSM952872 GSM952873 GSM952874 GSM952875 GSM952876 GSM952877 GSM952878 GSM952879 GSM952880 GSM952881 GSM952882 GSM952883 GSM952884 GSM952885 GSM952886 GSM952887 GSM952888 GSM952889 GSM952890 GSM952891 GSM952892 GSM952893 GSM952894 GSM952895 GSM952896 GSM952897 GSM952898 GSM952899 GSM952900 GSM952901 GSM952902 GSM952903 GSM952904 GSM952905 GSM952906 GSM952907 GSM952908 GSM952909 GSM952910 GSM952911 GSM952912 GSM952913 GSM952914 GSM952915 GSM952916 GSM952917 "
!Series_contact_name	"Masato,,Komatsu"
!Series_contact_email	"komatsu@genome.tokushima-u.ac.jp"
!Series_contact_phone	"0886339476"
!Series_contact_institute	"Genome Medicine"
!Series_contact_address	"Kuramoto-cho 3-18-15"
!Series_contact_city	"Tokushima"
!Series_contact_zip/postal_code	"7708503"
!Series_contact_country	"Japan"
!Series_supplementary_file	"ftp://ftp.ncbi.nlm.nih.gov/geo/series/GSE38nnn/GSE38959/suppl/GSE38959_RAW.tar"
!Series_platform_id	"GPL4133"
!Series_platform_taxid	"9606"
!Series_sample_taxid	"9606"
!Series_relation	"BioProject: https://www.ncbi.nlm.nih.gov/bioproject/PRJNA169423"

!Sample_title	"triple negative breast cancer cells T253"	"triple negative breast cancer cells T359"	"triple negative breast cancer cells T362"	"triple negative breast cancer cells T366"	"triple negative breast cancer cells T384"	"triple negative breast cancer cells T558"	"triple negative breast cancer cells T313"	"triple negative breast cancer cells T252"	"triple negative breast cancer cells T116"	"triple negative breast cancer cells T265"	"triple negative breast cancer cells T415"	"triple negative breast cancer cells T420"	"triple negative breast cancer cells T481"	"triple negative breast cancer cells T528"	"triple negative breast cancer cells T363"	"triple negative breast cancer cells T56"	"triple negative breast cancer cells T60"	"triple negative breast cancer cells T155"	"triple negative breast cancer cells T1"	"triple negative breast cancer cells T27"	"triple negative breast cancer cells T651"	"triple negative breast cancer cells T423"	"triple negative breast cancer cells T562"	"triple negative breast cancer cells T566"	"triple negative breast cancer cells T337"	"triple negative breast cancer cells T438"	"triple negative breast cancer cells T445"	"triple negative breast cancer cells T453"	"triple negative breast cancer cells T392"	"triple negative breast cancer cells T78"	"normal mammary gland ductal cells N19"	"normal mammary gland ductal cells N21"	"normal mammary gland ductal cells N45"	"normal mammary gland ductal cells N46"	"normal mammary gland ductal cells N50"	"normal mammary gland ductal cells N43"	"normal mammary gland ductal cells N51"	"normal mammary gland ductal cells N8"	"normal mammary gland ductal cells N42"	"normal mammary gland ductal cells N53"	"normal mammary gland ductal cells N56"	"normal mammary gland ductal cells N36"	"normal mammary gland ductal cells N10"	"heart"	"lung"	"liver"	"kidney"
!Sample_geo_accession	"GSM952871"	"GSM952872"	"GSM952873"	"GSM952874"	"GSM952875"	"GSM952876"	"GSM952877"	"GSM952878"	"GSM952879"	"GSM952880"	"GSM952881"	"GSM952882"	"GSM952883"	"GSM952884"	"GSM952885"	"GSM952886"	"GSM952887"	"GSM952888"	"GSM952889"	"GSM952890"	"GSM952891"	"GSM952892"	"GSM952893"	"GSM952894"	"GSM952895"	"GSM952896"	"GSM952897"	"GSM952898"	"GSM952899"	"GSM952900"	"GSM952901"	"GSM952902"	"GSM952903"	"GSM952904"	"GSM952905"	"GSM952906"	"GSM952907"	"GSM952908"	"GSM952909"	"GSM952910"	"GSM952911"	"GSM952912"	"GSM952913"	"GSM952914"	"GSM952915"	"GSM952916"	"GSM952917"
!Sample_status	"Public on Dec 21 2012"	"Public on Dec 21 2012"	"Public on Dec 21 2012"	"Public on Dec 21 2012"	"Public on Dec 21 2012"	"Public on Dec 21 2012"	"Public on Dec 21 2012"	"Public on Dec 21 2012"	"Public on Dec 21 2012"	"Public on Dec 21 2012"	"Public on Dec 21 2012"	"Public on Dec 21 2012"	"Public on Dec 21 2012"	"Public on Dec 21 2012"	"Public on Dec 21 2012"	"Public on Dec 21 2012"	"Public on Dec 21 2012"	"Public on Dec 21 2012"	"Public on Dec 21 2012"	"Public on Dec 21 2012"	"Public on Dec 21 2012"	"Public on Dec 21 2012"	"Public on Dec 21 2012"	"Public on Dec 21 2012"	"Public on Dec 21 2012"	"Public on Dec 21 2012"	"Public on Dec 21 2012"	"Public on Dec 21 2012"	"Public on Dec 21 2012"	"Public on Dec 21 2012"	"Public on Dec 21 2012"	"Public on Dec 21 2012"	"Public on Dec 21 2012"	"Public on Dec 21 2012"	"Public on Dec 21 2012"	"Public on Dec 21 2012"	"Public on Dec 21 2012"	"Public on Dec 21 2012"	"Public on Dec 21 2012"	"Public on Dec 21 2012"	"Public on Dec 21 2012"	"Public on Dec 21 2012"	"Public on Dec 21 2012"	"Public on Dec 21 2012"	"Public on Dec 21 2012"	"Public on Dec 21 2012"	"Public on Dec 21 2012"
!Sample_submission_date	"Jun 27 2012"	"Jun 27 2012"	"Jun 27 2012"	"Jun 27 2012"	"Jun 27 2012"	"Jun 27 2012"	"Jun 27 2012"	"Jun 27 2012"	"Jun 27 2012"	"Jun 27 2012"	"Jun 27 2012"	"Jun 27 2012"	"Jun 27 2012"	"Jun 27 2012"	"Jun 27 2012"	"Jun 27 2012"	"Jun 27 2012"	"Jun 27 2012"	"Jun 27 2012"	"Jun 27 2012"	"Jun 27 2012"	"Jun 27 2012"	"Jun 27 2012"	"Jun 27 2012"	"Jun 27 2012"	"Jun 27 2012"	"Jun 27 2012"	"Jun 27 2012"	"Jun 27 2012"	"Jun 27 2012"	"Jun 27 2012"	"Jun 27 2012"	"Jun 27 2012"	"Jun 27 2012"	"Jun 27 2012"	"Jun 27 2012"	"Jun 27 2012"	"Jun 27 2012"	"Jun 27 2012"	"Jun 27 2012"	"Jun 27 2012"	"Jun 27 2012"	"Jun 27 2012"	"Jun 27 2012"	"Jun 27 2012"	"Jun 27 2012"	"Jun 27 2012"
!Sample_last_update_date	"Dec 21 2012"	"Dec 21 2012"	"Dec 21 2012"	"Dec 21 2012"	"Dec 21 2012"	"Dec 21 2012"	"Dec 21 2012"	"Dec 21 2012"	"Dec 21 2012"	"Dec 21 2012"	"Dec 21 2012"	"Dec 21 2012"	"Dec 21 2012"	"Dec 21 2012"	"Dec 21 2012"	"Dec 21 2012"	"Dec 21 2012"	"Dec 21 2012"	"Dec 21 2012"	"Dec 21 2012"	"Dec 21 2012"	"Dec 21 2012"	"Dec 21 2012"	"Dec 21 2012"	"Dec 21 2012"	"Dec 21 2012"	"Dec 21 2012"	"Dec 21 2012"	"Dec 21 2012"	"Dec 21 2012"	"Dec 21 2012"	"Dec 21 2012"	"Dec 21 2012"	"Dec 21 2012"	"Dec 21 2012"	"Dec 21 2012"	"Dec 21 2012"	"Dec 21 2012"	"Dec 21 2012"	"Dec 21 2012"	"Dec 21 2012"	"Dec 21 2012"	"Dec 21 2012"	"Dec 21 2012"	"Dec 21 2012"	"Dec 21 2012"	"Dec 21 2012"
!Sample_type	"RNA"	"RNA"	"RNA"	"RNA"	"RNA"	"RNA"	"RNA"	"RNA"	"RNA"	"RNA"	"RNA"	"RNA"	"RNA"	"RNA"	"RNA"	"RNA"	"RNA"	"RNA"	"RNA"	"RNA"	"RNA"	"RNA"	"RNA"	"RNA"	"RNA"	"RNA"	"RNA"	"RNA"	"RNA"	"RNA"	"RNA"	"RNA"	"RNA"	"RNA"	"RNA"	"RNA"	"RNA"	"RNA"	"RNA"	"RNA"	"RNA"	"RNA"	"RNA"	"RNA"	"RNA"	"RNA"	"RNA"
!Sample_channel_count	"1"	"1"	"1"	"1"	"1"	"1"	"1"	"1"	"1"	"1"	"1"	"1"	"1"	"1"	"1"	"1"	"1"	"1"	"1"	"1"	"1"	"1"	"1"	"1"	"1"	"1"	"1"	"1"	"1"	"1"	"1"	"1"	"1"	"1"	"1"	"1"	"1"	"1"	"1"	"1"	"1"	"1"	"1"	"1"	"1"	"1"	"1"
!Sample_source_name_ch1	"triple negative breast cancer cells"	"triple negative breast cancer cells"	"triple negative breast cancer cells"	"triple negative breast cancer cells"	"triple negative breast cancer cells"	"triple negative breast cancer cells"	"triple negative breast cancer cells"	"triple negative breast cancer cells"	"triple negative breast cancer cells"	"triple negative breast cancer cells"	"triple negative breast cancer cells"	"triple negative breast cancer cells"	"triple negative breast cancer cells"	"triple negative breast cancer cells"	"triple negative breast cancer cells"	"triple negative breast cancer cells"	"triple negative breast cancer cells"	"triple negative breast cancer cells"	"triple negative breast cancer cells"	"triple negative breast cancer cells"	"triple negative breast cancer cells"	"triple negative breast cancer cells"	"triple negative breast cancer cells"	"triple negative breast cancer cells"	"triple negative breast cancer cells"	"triple negative breast cancer cells"	"triple negative breast cancer cells"	"triple negative breast cancer cells"	"triple negative breast cancer cells"	"triple negative breast cancer cells"	"normal mammary gland ductal cells"	"normal mammary gland ductal cells"	"normal mammary gland ductal cells"	"normal mammary gland ductal cells"	"normal mammary gland ductal cells"	"normal mammary gland ductal cells"	"normal mammary gland ductal cells"	"normal mammary gland ductal cells"	"normal mammary gland ductal cells"	"normal mammary gland ductal cells"	"normal mammary gland ductal cells"	"normal mammary gland ductal cells"	"normal mammary gland ductal cells"	"heart"	"lung"	"liver"	"kidney"
!Sample_organism_ch1	"Homo sapiens"	"Homo sapiens"	"Homo sapiens"	"Homo sapiens"	"Homo sapiens"	"Homo sapiens"	"Homo sapiens"	"Homo sapiens"	"Homo sapiens"	"Homo sapiens"	"Homo sapiens"	"Homo sapiens"	"Homo sapiens"	"Homo sapiens"	"Homo sapiens"	"Homo sapiens"	"Homo sapiens"	"Homo sapiens"	"Homo sapiens"	"Homo sapiens"	"Homo sapiens"	"Homo sapiens"	"Homo sapiens"	"Homo sapiens"	"Homo sapiens"	"Homo sapiens"	"Homo sapiens"	"Homo sapiens"	"Homo sapiens"	"Homo sapiens"	"Homo sapiens"	"Homo sapiens"	"Homo sapiens"	"Homo sapiens"	"Homo sapiens"	"Homo sapiens"	"Homo sapiens"	"Homo sapiens"	"Homo sapiens"	"Homo sapiens"	"Homo sapiens"	"Homo sapiens"	"Homo sapiens"	"Homo sapiens"	"Homo sapiens"	"Homo sapiens"	"Homo sapiens"
!Sample_characteristics_ch1	"disease state: triple negative breast cancer"	"disease state: triple negative breast cancer"	"disease state: triple negative breast cancer"	"disease state: triple negative breast cancer"	"disease state: triple negative breast cancer"	"disease state: triple negative breast cancer"	"disease state: triple negative breast cancer"	"disease state: triple negative breast cancer"	"disease state: triple negative breast cancer"	"disease state: triple negative breast cancer"	"disease state: triple negative breast cancer"	"disease state: triple negative breast cancer"	"disease state: triple negative breast cancer"	"disease state: triple negative breast cancer"	"disease state: triple negative breast cancer"	"disease state: triple negative breast cancer"	"disease state: triple negative breast cancer"	"disease state: triple negative breast cancer"	"disease state: triple negative breast cancer"	"disease state: triple negative breast cancer"	"disease state: triple negative breast cancer"	"disease state: triple negative breast cancer"	"disease state: triple negative breast cancer"	"disease state: triple negative breast cancer"	"disease state: triple negative breast cancer"	"disease state: triple negative breast cancer"	"disease state: triple negative breast cancer"	"disease state: triple negative breast cancer"	"disease state: triple negative breast cancer"	"disease state: triple negative breast cancer"	"disease state: normal"	"disease state: normal"	"disease state: normal"	"disease state: normal"	"disease state: normal"	"disease state: normal"	"disease state: normal"	"disease state: normal"	"disease state: normal"	"disease state: normal"	"disease state: normal"	"disease state: normal"	"disease state: normal"	"disease state: normal"	"disease state: normal"	"disease state: normal"	"disease state: normal"
!Sample_characteristics_ch1	"cell type: triple negative breast cancer cells"	"cell type: triple negative breast cancer cells"	"cell type: triple negative breast cancer cells"	"cell type: triple negative breast cancer cells"	"cell type: triple negative breast cancer cells"	"cell type: triple negative breast cancer cells"	"cell type: triple negative breast cancer cells"	"cell type: triple negative breast cancer cells"	"cell type: triple negative breast cancer cells"	"cell type: triple negative breast cancer cells"	"cell type: triple negative breast cancer cells"	"cell type: triple negative breast cancer cells"	"cell type: triple negative breast cancer cells"	"cell type: triple negative breast cancer cells"	"cell type: triple negative breast cancer cells"	"cell type: triple negative breast cancer cells"	"cell type: triple negative breast cancer cells"	"cell type: triple negative breast cancer cells"	"cell type: triple negative breast cancer cells"	"cell type: triple negative breast cancer cells"	"cell type: triple negative breast cancer cells"	"cell type: triple negative breast cancer cells"	"cell type: triple negative breast cancer cells"	"cell type: triple negative breast cancer cells"	"cell type: triple negative breast cancer cells"	"cell type: triple negative breast cancer cells"	"cell type: triple negative breast cancer cells"	"cell type: triple negative breast cancer cells"	"cell type: triple negative breast cancer cells"	"cell type: triple negative breast cancer cells"	"cell type: mammary gland ductal cells"	"cell type: mammary gland ductal cells"	"cell type: mammary gland ductal cells"	"cell type: mammary gland ductal cells"	"cell type: mammary gland ductal cells"	"cell type: mammary gland ductal cells"	"cell type: mammary gland ductal cells"	"cell type: mammary gland ductal cells"	"cell type: mammary gland ductal cells"	"cell type: mammary gland ductal cells"	"cell type: mammary gland ductal cells"	"cell type: mammary gland ductal cells"	"cell type: mammary gland ductal cells"	"tissue: whole heart tissue"	"tissue: whole lung tissue"	"tissue: whole liver tissue"	"tissue: whole kidney tissue"
!Sample_characteristics_ch1	"gender: female"	"gender: female"	"gender: female"	"gender: female"	"gender: female"	"gender: female"	"gender: female"	"gender: female"	"gender: female"	"gender: female"	"gender: female"	"gender: female"	"gender: female"	"gender: female"	"gender: female"	"gender: female"	"gender: female"	"gender: female"	"gender: female"	"gender: female"	"gender: female"	"gender: female"	"gender: female"	"gender: female"	"gender: female"	"gender: female"	"gender: female"	"gender: female"	"gender: female"	"gender: female"	"gender: female"	"gender: female"	"gender: female"	"gender: female"	"gender: female"	"gender: female"	"gender: female"	"gender: female"	"gender: female"	"gender: female"	"gender: female"	"gender: female"	"gender: female"	"sample type: commercially available (Clonetech)"	"sample type: commercially available (Clonetech)"	"sample type: commercially available (Clonetech)"	"sample type: commercially available (Clonetech)"
!Sample_characteristics_ch1	"age (y): 49"	"age (y): 55"	"age (y): 37"	"age (y): 61"	"age (y): 32"	"age (y): 55"	"age (y): 53"	"age (y): 49"	"age (y): 70"	"age (y): 80"	"age (y): 54"	"age (y): 41"	"age (y): 59"	"age (y): 55"	"age (y): 69"	"age (y): 28"	"age (y): 54"	"age (y): 36"	"age (y): 44"	"age (y): 60"	"age (y): 45"	"age (y): 70"	"age (y): 64"	"age (y): 52"	"age (y): 42"	"age (y): 63"	"age (y): 39"	"age (y): 50"	"age (y): 46"	"age (y): 45"	"age (y): 55"	"age (y): 52"	"age (y): 35"	"age (y): 42"	"age (y): 42"	"age (y): 42"	"age (y): 52"	"age (y): 79"	"age (y): 59"	"age (y): 55"	"age (y): 58"	"age (y): 50"	"age (y): 57"	""	""	""	""
!Sample_molecule_ch1	"total RNA"	"total RNA"	"total RNA"	"total RNA"	"total RNA"	"total RNA"	"total RNA"	"total RNA"	"total RNA"	"total RNA"	"total RNA"	"total RNA"	"total RNA"	"total RNA"	"total RNA"	"total RNA"	"total RNA"	"total RNA"	"total RNA"	"total RNA"	"total RNA"	"total RNA"	"total RNA"	"total RNA"	"total RNA"	"total RNA"	"total RNA"	"total RNA"	"total RNA"	"total RNA"	"total RNA"	"total RNA"	"total RNA"	"total RNA"	"total RNA"	"total RNA"	"total RNA"	"total RNA"	"total RNA"	"total RNA"	"total RNA"	"total RNA"	"total RNA"	"total RNA"	"total RNA"	"total RNA"	"total RNA"
!Sample_extract_protocol_ch1	"We purified 30 TNBC, 13 normal ductal cells using lasermicrobeam microdissection system (PALM MicroBeam, Carl Zeiss MicroImaging Co., Ltd) in accordance with the manufacturer’s guidance.  Dissected cancer and normal ductal cells were dissolved in RLT lysis buffer (QIAGEN, Maryland, CA) containing 1% β-mercaptoethanol.  The extracted total RNAs were purified with RNeasy Mini Kit (QIAGEN, Velanica, CA) according to the manufacture’s protocol.  For RNA amplification and labeling, we used Agilent Low-Input QuickAmp labeling kit according to the manufacture’s guidance.  Briefly, 100 ng of total RNA of each sample was amplified T7-RNA polymerase and simultaneously incorporated Cy3-labeled CTP."	"We purified 30 TNBC, 13 normal ductal cells using lasermicrobeam microdissection system (PALM MicroBeam, Carl Zeiss MicroImaging Co., Ltd) in accordance with the manufacturer’s guidance.  Dissected cancer and normal ductal cells were dissolved in RLT lysis buffer (QIAGEN, Maryland, CA) containing 1% β-mercaptoethanol.  The extracted total RNAs were purified with RNeasy Mini Kit (QIAGEN, Velanica, CA) according to the manufacture’s protocol.  For RNA amplification and labeling, we used Agilent Low-Input QuickAmp labeling kit according to the manufacture’s guidance.  Briefly, 100 ng of total RNA of each sample was amplified T7-RNA polymerase and simultaneously incorporated Cy3-labeled CTP."	"We purified 30 TNBC, 13 normal ductal cells using lasermicrobeam microdissection system (PALM MicroBeam, Carl Zeiss MicroImaging Co., Ltd) in accordance with the manufacturer’s guidance.  Dissected cancer and normal ductal cells were dissolved in RLT lysis buffer (QIAGEN, Maryland, CA) containing 1% β-mercaptoethanol.  The extracted total RNAs were purified with RNeasy Mini Kit (QIAGEN, Velanica, CA) according to the manufacture’s protocol.  For RNA amplification and labeling, we used Agilent Low-Input QuickAmp labeling kit according to the manufacture’s guidance.  Briefly, 100 ng of total RNA of each sample was amplified T7-RNA polymerase and simultaneously incorporated Cy3-labeled CTP."	"We purified 30 TNBC, 13 normal ductal cells using lasermicrobeam microdissection system (PALM MicroBeam, Carl Zeiss MicroImaging Co., Ltd) in accordance with the manufacturer’s guidance.  Dissected cancer and normal ductal cells were dissolved in RLT lysis buffer (QIAGEN, Maryland, CA) containing 1% β-mercaptoethanol.  The extracted total RNAs were purified with RNeasy Mini Kit (QIAGEN, Velanica, CA) according to the manufacture’s protocol.  For RNA amplification and labeling, we used Agilent Low-Input QuickAmp labeling kit according to the manufacture’s guidance.  Briefly, 100 ng of total RNA of each sample was amplified T7-RNA polymerase and simultaneously incorporated Cy3-labeled CTP."	"We purified 30 TNBC, 13 normal ductal cells using lasermicrobeam microdissection system (PALM MicroBeam, Carl Zeiss MicroImaging Co., Ltd) in accordance with the manufacturer’s guidance.  Dissected cancer and normal ductal cells were dissolved in RLT lysis buffer (QIAGEN, Maryland, CA) containing 1% β-mercaptoethanol.  The extracted total RNAs were purified with RNeasy Mini Kit (QIAGEN, Velanica, CA) according to the manufacture’s protocol.  For RNA amplification and labeling, we used Agilent Low-Input QuickAmp labeling kit according to the manufacture’s guidance.  Briefly, 100 ng of total RNA of each sample was amplified T7-RNA polymerase and simultaneously incorporated Cy3-labeled CTP."	"We purified 30 TNBC, 13 normal ductal cells using lasermicrobeam microdissection system (PALM MicroBeam, Carl Zeiss MicroImaging Co., Ltd) in accordance with the manufacturer’s guidance.  Dissected cancer and normal ductal cells were dissolved in RLT lysis buffer (QIAGEN, Maryland, CA) containing 1% β-mercaptoethanol.  The extracted total RNAs were purified with RNeasy Mini Kit (QIAGEN, Velanica, CA) according to the manufacture’s protocol.  For RNA amplification and labeling, we used Agilent Low-Input QuickAmp labeling kit according to the manufacture’s guidance.  Briefly, 100 ng of total RNA of each sample was amplified T7-RNA polymerase and simultaneously incorporated Cy3-labeled CTP."	"We purified 30 TNBC, 13 normal ductal cells using lasermicrobeam microdissection system (PALM MicroBeam, Carl Zeiss MicroImaging Co., Ltd) in accordance with the manufacturer’s guidance.  Dissected cancer and normal ductal cells were dissolved in RLT lysis buffer (QIAGEN, Maryland, CA) containing 1% β-mercaptoethanol.  The extracted total RNAs were purified with RNeasy Mini Kit (QIAGEN, Velanica, CA) according to the manufacture’s protocol.  For RNA amplification and labeling, we used Agilent Low-Input QuickAmp labeling kit according to the manufacture’s guidance.  Briefly, 100 ng of total RNA of each sample was amplified T7-RNA polymerase and simultaneously incorporated Cy3-labeled CTP."	"We purified 30 TNBC, 13 normal ductal cells using lasermicrobeam microdissection system (PALM MicroBeam, Carl Zeiss MicroImaging Co., Ltd) in accordance with the manufacturer’s guidance.  Dissected cancer and normal ductal cells were dissolved in RLT lysis buffer (QIAGEN, Maryland, CA) containing 1% β-mercaptoethanol.  The extracted total RNAs were purified with RNeasy Mini Kit (QIAGEN, Velanica, CA) according to the manufacture’s protocol.  For RNA amplification and labeling, we used Agilent Low-Input QuickAmp labeling kit according to the manufacture’s guidance.  Briefly, 100 ng of total RNA of each sample was amplified T7-RNA polymerase and simultaneously incorporated Cy3-labeled CTP."	"We purified 30 TNBC, 13 normal ductal cells using lasermicrobeam microdissection system (PALM MicroBeam, Carl Zeiss MicroImaging Co., Ltd) in accordance with the manufacturer’s guidance.  Dissected cancer and normal ductal cells were dissolved in RLT lysis buffer (QIAGEN, Maryland, CA) containing 1% β-mercaptoethanol.  The extracted total RNAs were purified with RNeasy Mini Kit (QIAGEN, Velanica, CA) according to the manufacture’s protocol.  For RNA amplification and labeling, we used Agilent Low-Input QuickAmp labeling kit according to the manufacture’s guidance.  Briefly, 100 ng of total RNA of each sample was amplified T7-RNA polymerase and simultaneously incorporated Cy3-labeled CTP."	"We purified 30 TNBC, 13 normal ductal cells using lasermicrobeam microdissection system (PALM MicroBeam, Carl Zeiss MicroImaging Co., Ltd) in accordance with the manufacturer’s guidance.  Dissected cancer and normal ductal cells were dissolved in RLT lysis buffer (QIAGEN, Maryland, CA) containing 1% β-mercaptoethanol.  The extracted total RNAs were purified with RNeasy Mini Kit (QIAGEN, Velanica, CA) according to the manufacture’s protocol.  For RNA amplification and labeling, we used Agilent Low-Input QuickAmp labeling kit according to the manufacture’s guidance.  Briefly, 100 ng of total RNA of each sample was amplified T7-RNA polymerase and simultaneously incorporated Cy3-labeled CTP."	"We purified 30 TNBC, 13 normal ductal cells using lasermicrobeam microdissection system (PALM MicroBeam, Carl Zeiss MicroImaging Co., Ltd) in accordance with the manufacturer’s guidance.  Dissected cancer and normal ductal cells were dissolved in RLT lysis buffer (QIAGEN, Maryland, CA) containing 1% β-mercaptoethanol.  The extracted total RNAs were purified with RNeasy Mini Kit (QIAGEN, Velanica, CA) according to the manufacture’s protocol.  For RNA amplification and labeling, we used Agilent Low-Input QuickAmp labeling kit according to the manufacture’s guidance.  Briefly, 100 ng of total RNA of each sample was amplified T7-RNA polymerase and simultaneously incorporated Cy3-labeled CTP."	"We purified 30 TNBC, 13 normal ductal cells using lasermicrobeam microdissection system (PALM MicroBeam, Carl Zeiss MicroImaging Co., Ltd) in accordance with the manufacturer’s guidance.  Dissected cancer and normal ductal cells were dissolved in RLT lysis buffer (QIAGEN, Maryland, CA) containing 1% β-mercaptoethanol.  The extracted total RNAs were purified with RNeasy Mini Kit (QIAGEN, Velanica, CA) according to the manufacture’s protocol.  For RNA amplification and labeling, we used Agilent Low-Input QuickAmp labeling kit according to the manufacture’s guidance.  Briefly, 100 ng of total RNA of each sample was amplified T7-RNA polymerase and simultaneously incorporated Cy3-labeled CTP."	"We purified 30 TNBC, 13 normal ductal cells using lasermicrobeam microdissection system (PALM MicroBeam, Carl Zeiss MicroImaging Co., Ltd) in accordance with the manufacturer’s guidance.  Dissected cancer and normal ductal cells were dissolved in RLT lysis buffer (QIAGEN, Maryland, CA) containing 1% β-mercaptoethanol.  The extracted total RNAs were purified with RNeasy Mini Kit (QIAGEN, Velanica, CA) according to the manufacture’s protocol.  For RNA amplification and labeling, we used Agilent Low-Input QuickAmp labeling kit according to the manufacture’s guidance.  Briefly, 100 ng of total RNA of each sample was amplified T7-RNA polymerase and simultaneously incorporated Cy3-labeled CTP."	"We purified 30 TNBC, 13 normal ductal cells using lasermicrobeam microdissection system (PALM MicroBeam, Carl Zeiss MicroImaging Co., Ltd) in accordance with the manufacturer’s guidance.  Dissected cancer and normal ductal cells were dissolved in RLT lysis buffer (QIAGEN, Maryland, CA) containing 1% β-mercaptoethanol.  The extracted total RNAs were purified with RNeasy Mini Kit (QIAGEN, Velanica, CA) according to the manufacture’s protocol.  For RNA amplification and labeling, we used Agilent Low-Input QuickAmp labeling kit according to the manufacture’s guidance.  Briefly, 100 ng of total RNA of each sample was amplified T7-RNA polymerase and simultaneously incorporated Cy3-labeled CTP."	"We purified 30 TNBC, 13 normal ductal cells using lasermicrobeam microdissection system (PALM MicroBeam, Carl Zeiss MicroImaging Co., Ltd) in accordance with the manufacturer’s guidance.  Dissected cancer and normal ductal cells were dissolved in RLT lysis buffer (QIAGEN, Maryland, CA) containing 1% β-mercaptoethanol.  The extracted total RNAs were purified with RNeasy Mini Kit (QIAGEN, Velanica, CA) according to the manufacture’s protocol.  For RNA amplification and labeling, we used Agilent Low-Input QuickAmp labeling kit according to the manufacture’s guidance.  Briefly, 100 ng of total RNA of each sample was amplified T7-RNA polymerase and simultaneously incorporated Cy3-labeled CTP."	"We purified 30 TNBC, 13 normal ductal cells using lasermicrobeam microdissection system (PALM MicroBeam, Carl Zeiss MicroImaging Co., Ltd) in accordance with the manufacturer’s guidance.  Dissected cancer and normal ductal cells were dissolved in RLT lysis buffer (QIAGEN, Maryland, CA) containing 1% β-mercaptoethanol.  The extracted total RNAs were purified with RNeasy Mini Kit (QIAGEN, Velanica, CA) according to the manufacture’s protocol.  For RNA amplification and labeling, we used Agilent Low-Input QuickAmp labeling kit according to the manufacture’s guidance.  Briefly, 100 ng of total RNA of each sample was amplified T7-RNA polymerase and simultaneously incorporated Cy3-labeled CTP."	"We purified 30 TNBC, 13 normal ductal cells using lasermicrobeam microdissection system (PALM MicroBeam, Carl Zeiss MicroImaging Co., Ltd) in accordance with the manufacturer’s guidance.  Dissected cancer and normal ductal cells were dissolved in RLT lysis buffer (QIAGEN, Maryland, CA) containing 1% β-mercaptoethanol.  The extracted total RNAs were purified with RNeasy Mini Kit (QIAGEN, Velanica, CA) according to the manufacture’s protocol.  For RNA amplification and labeling, we used Agilent Low-Input QuickAmp labeling kit according to the manufacture’s guidance.  Briefly, 100 ng of total RNA of each sample was amplified T7-RNA polymerase and simultaneously incorporated Cy3-labeled CTP."	"We purified 30 TNBC, 13 normal ductal cells using lasermicrobeam microdissection system (PALM MicroBeam, Carl Zeiss MicroImaging Co., Ltd) in accordance with the manufacturer’s guidance.  Dissected cancer and normal ductal cells were dissolved in RLT lysis buffer (QIAGEN, Maryland, CA) containing 1% β-mercaptoethanol.  The extracted total RNAs were purified with RNeasy Mini Kit (QIAGEN, Velanica, CA) according to the manufacture’s protocol.  For RNA amplification and labeling, we used Agilent Low-Input QuickAmp labeling kit according to the manufacture’s guidance.  Briefly, 100 ng of total RNA of each sample was amplified T7-RNA polymerase and simultaneously incorporated Cy3-labeled CTP."	"We purified 30 TNBC, 13 normal ductal cells using lasermicrobeam microdissection system (PALM MicroBeam, Carl Zeiss MicroImaging Co., Ltd) in accordance with the manufacturer’s guidance.  Dissected cancer and normal ductal cells were dissolved in RLT lysis buffer (QIAGEN, Maryland, CA) containing 1% β-mercaptoethanol.  The extracted total RNAs were purified with RNeasy Mini Kit (QIAGEN, Velanica, CA) according to the manufacture’s protocol.  For RNA amplification and labeling, we used Agilent Low-Input QuickAmp labeling kit according to the manufacture’s guidance.  Briefly, 100 ng of total RNA of each sample was amplified T7-RNA polymerase and simultaneously incorporated Cy3-labeled CTP."	"We purified 30 TNBC, 13 normal ductal cells using lasermicrobeam microdissection system (PALM MicroBeam, Carl Zeiss MicroImaging Co., Ltd) in accordance with the manufacturer’s guidance.  Dissected cancer and normal ductal cells were dissolved in RLT lysis buffer (QIAGEN, Maryland, CA) containing 1% β-mercaptoethanol.  The extracted total RNAs were purified with RNeasy Mini Kit (QIAGEN, Velanica, CA) according to the manufacture’s protocol.  For RNA amplification and labeling, we used Agilent Low-Input QuickAmp labeling kit according to the manufacture’s guidance.  Briefly, 100 ng of total RNA of each sample was amplified T7-RNA polymerase and simultaneously incorporated Cy3-labeled CTP."	"We purified 30 TNBC, 13 normal ductal cells using lasermicrobeam microdissection system (PALM MicroBeam, Carl Zeiss MicroImaging Co., Ltd) in accordance with the manufacturer’s guidance.  Dissected cancer and normal ductal cells were dissolved in RLT lysis buffer (QIAGEN, Maryland, CA) containing 1% β-mercaptoethanol.  The extracted total RNAs were purified with RNeasy Mini Kit (QIAGEN, Velanica, CA) according to the manufacture’s protocol.  For RNA amplification and labeling, we used Agilent Low-Input QuickAmp labeling kit according to the manufacture’s guidance.  Briefly, 100 ng of total RNA of each sample was amplified T7-RNA polymerase and simultaneously incorporated Cy3-labeled CTP."	"We purified 30 TNBC, 13 normal ductal cells using lasermicrobeam microdissection system (PALM MicroBeam, Carl Zeiss MicroImaging Co., Ltd) in accordance with the manufacturer’s guidance.  Dissected cancer and normal ductal cells were dissolved in RLT lysis buffer (QIAGEN, Maryland, CA) containing 1% β-mercaptoethanol.  The extracted total RNAs were purified with RNeasy Mini Kit (QIAGEN, Velanica, CA) according to the manufacture’s protocol.  For RNA amplification and labeling, we used Agilent Low-Input QuickAmp labeling kit according to the manufacture’s guidance.  Briefly, 100 ng of total RNA of each sample was amplified T7-RNA polymerase and simultaneously incorporated Cy3-labeled CTP."	"We purified 30 TNBC, 13 normal ductal cells using lasermicrobeam microdissection system (PALM MicroBeam, Carl Zeiss MicroImaging Co., Ltd) in accordance with the manufacturer’s guidance.  Dissected cancer and normal ductal cells were dissolved in RLT lysis buffer (QIAGEN, Maryland, CA) containing 1% β-mercaptoethanol.  The extracted total RNAs were purified with RNeasy Mini Kit (QIAGEN, Velanica, CA) according to the manufacture’s protocol.  For RNA amplification and labeling, we used Agilent Low-Input QuickAmp labeling kit according to the manufacture’s guidance.  Briefly, 100 ng of total RNA of each sample was amplified T7-RNA polymerase and simultaneously incorporated Cy3-labeled CTP."	"We purified 30 TNBC, 13 normal ductal cells using lasermicrobeam microdissection system (PALM MicroBeam, Carl Zeiss MicroImaging Co., Ltd) in accordance with the manufacturer’s guidance.  Dissected cancer and normal ductal cells were dissolved in RLT lysis buffer (QIAGEN, Maryland, CA) containing 1% β-mercaptoethanol.  The extracted total RNAs were purified with RNeasy Mini Kit (QIAGEN, Velanica, CA) according to the manufacture’s protocol.  For RNA amplification and labeling, we used Agilent Low-Input QuickAmp labeling kit according to the manufacture’s guidance.  Briefly, 100 ng of total RNA of each sample was amplified T7-RNA polymerase and simultaneously incorporated Cy3-labeled CTP."	"We purified 30 TNBC, 13 normal ductal cells using lasermicrobeam microdissection system (PALM MicroBeam, Carl Zeiss MicroImaging Co., Ltd) in accordance with the manufacturer’s guidance.  Dissected cancer and normal ductal cells were dissolved in RLT lysis buffer (QIAGEN, Maryland, CA) containing 1% β-mercaptoethanol.  The extracted total RNAs were purified with RNeasy Mini Kit (QIAGEN, Velanica, CA) according to the manufacture’s protocol.  For RNA amplification and labeling, we used Agilent Low-Input QuickAmp labeling kit according to the manufacture’s guidance.  Briefly, 100 ng of total RNA of each sample was amplified T7-RNA polymerase and simultaneously incorporated Cy3-labeled CTP."	"We purified 30 TNBC, 13 normal ductal cells using lasermicrobeam microdissection system (PALM MicroBeam, Carl Zeiss MicroImaging Co., Ltd) in accordance with the manufacturer’s guidance.  Dissected cancer and normal ductal cells were dissolved in RLT lysis buffer (QIAGEN, Maryland, CA) containing 1% β-mercaptoethanol.  The extracted total RNAs were purified with RNeasy Mini Kit (QIAGEN, Velanica, CA) according to the manufacture’s protocol.  For RNA amplification and labeling, we used Agilent Low-Input QuickAmp labeling kit according to the manufacture’s guidance.  Briefly, 100 ng of total RNA of each sample was amplified T7-RNA polymerase and simultaneously incorporated Cy3-labeled CTP."	"We purified 30 TNBC, 13 normal ductal cells using lasermicrobeam microdissection system (PALM MicroBeam, Carl Zeiss MicroImaging Co., Ltd) in accordance with the manufacturer’s guidance.  Dissected cancer and normal ductal cells were dissolved in RLT lysis buffer (QIAGEN, Maryland, CA) containing 1% β-mercaptoethanol.  The extracted total RNAs were purified with RNeasy Mini Kit (QIAGEN, Velanica, CA) according to the manufacture’s protocol.  For RNA amplification and labeling, we used Agilent Low-Input QuickAmp labeling kit according to the manufacture’s guidance.  Briefly, 100 ng of total RNA of each sample was amplified T7-RNA polymerase and simultaneously incorporated Cy3-labeled CTP."	"We purified 30 TNBC, 13 normal ductal cells using lasermicrobeam microdissection system (PALM MicroBeam, Carl Zeiss MicroImaging Co., Ltd) in accordance with the manufacturer’s guidance.  Dissected cancer and normal ductal cells were dissolved in RLT lysis buffer (QIAGEN, Maryland, CA) containing 1% β-mercaptoethanol.  The extracted total RNAs were purified with RNeasy Mini Kit (QIAGEN, Velanica, CA) according to the manufacture’s protocol.  For RNA amplification and labeling, we used Agilent Low-Input QuickAmp labeling kit according to the manufacture’s guidance.  Briefly, 100 ng of total RNA of each sample was amplified T7-RNA polymerase and simultaneously incorporated Cy3-labeled CTP."	"We purified 30 TNBC, 13 normal ductal cells using lasermicrobeam microdissection system (PALM MicroBeam, Carl Zeiss MicroImaging Co., Ltd) in accordance with the manufacturer’s guidance.  Dissected cancer and normal ductal cells were dissolved in RLT lysis buffer (QIAGEN, Maryland, CA) containing 1% β-mercaptoethanol.  The extracted total RNAs were purified with RNeasy Mini Kit (QIAGEN, Velanica, CA) according to the manufacture’s protocol.  For RNA amplification and labeling, we used Agilent Low-Input QuickAmp labeling kit according to the manufacture’s guidance.  Briefly, 100 ng of total RNA of each sample was amplified T7-RNA polymerase and simultaneously incorporated Cy3-labeled CTP."	"We purified 30 TNBC, 13 normal ductal cells using lasermicrobeam microdissection system (PALM MicroBeam, Carl Zeiss MicroImaging Co., Ltd) in accordance with the manufacturer’s guidance.  Dissected cancer and normal ductal cells were dissolved in RLT lysis buffer (QIAGEN, Maryland, CA) containing 1% β-mercaptoethanol.  The extracted total RNAs were purified with RNeasy Mini Kit (QIAGEN, Velanica, CA) according to the manufacture’s protocol.  For RNA amplification and labeling, we used Agilent Low-Input QuickAmp labeling kit according to the manufacture’s guidance.  Briefly, 100 ng of total RNA of each sample was amplified T7-RNA polymerase and simultaneously incorporated Cy3-labeled CTP."	"We purified 30 TNBC, 13 normal ductal cells using lasermicrobeam microdissection system (PALM MicroBeam, Carl Zeiss MicroImaging Co., Ltd) in accordance with the manufacturer’s guidance.  Dissected cancer and normal ductal cells were dissolved in RLT lysis buffer (QIAGEN, Maryland, CA) containing 1% β-mercaptoethanol.  The extracted total RNAs were purified with RNeasy Mini Kit (QIAGEN, Velanica, CA) according to the manufacture’s protocol.  For RNA amplification and labeling, we used Agilent Low-Input QuickAmp labeling kit according to the manufacture’s guidance.  Briefly, 100 ng of total RNA of each sample was amplified T7-RNA polymerase and simultaneously incorporated Cy3-labeled CTP."	"We purified 30 TNBC, 13 normal ductal cells using lasermicrobeam microdissection system (PALM MicroBeam, Carl Zeiss MicroImaging Co., Ltd) in accordance with the manufacturer’s guidance.  Dissected cancer and normal ductal cells were dissolved in RLT lysis buffer (QIAGEN, Maryland, CA) containing 1% β-mercaptoethanol.  The extracted total RNAs were purified with RNeasy Mini Kit (QIAGEN, Velanica, CA) according to the manufacture’s protocol.  For RNA amplification and labeling, we used Agilent Low-Input QuickAmp labeling kit according to the manufacture’s guidance.  Briefly, 100 ng of total RNA of each sample was amplified T7-RNA polymerase and simultaneously incorporated Cy3-labeled CTP."	"We purified 30 TNBC, 13 normal ductal cells using lasermicrobeam microdissection system (PALM MicroBeam, Carl Zeiss MicroImaging Co., Ltd) in accordance with the manufacturer’s guidance.  Dissected cancer and normal ductal cells were dissolved in RLT lysis buffer (QIAGEN, Maryland, CA) containing 1% β-mercaptoethanol.  The extracted total RNAs were purified with RNeasy Mini Kit (QIAGEN, Velanica, CA) according to the manufacture’s protocol.  For RNA amplification and labeling, we used Agilent Low-Input QuickAmp labeling kit according to the manufacture’s guidance.  Briefly, 100 ng of total RNA of each sample was amplified T7-RNA polymerase and simultaneously incorporated Cy3-labeled CTP."	"We purified 30 TNBC, 13 normal ductal cells using lasermicrobeam microdissection system (PALM MicroBeam, Carl Zeiss MicroImaging Co., Ltd) in accordance with the manufacturer’s guidance.  Dissected cancer and normal ductal cells were dissolved in RLT lysis buffer (QIAGEN, Maryland, CA) containing 1% β-mercaptoethanol.  The extracted total RNAs were purified with RNeasy Mini Kit (QIAGEN, Velanica, CA) according to the manufacture’s protocol.  For RNA amplification and labeling, we used Agilent Low-Input QuickAmp labeling kit according to the manufacture’s guidance.  Briefly, 100 ng of total RNA of each sample was amplified T7-RNA polymerase and simultaneously incorporated Cy3-labeled CTP."	"We purified 30 TNBC, 13 normal ductal cells using lasermicrobeam microdissection system (PALM MicroBeam, Carl Zeiss MicroImaging Co., Ltd) in accordance with the manufacturer’s guidance.  Dissected cancer and normal ductal cells were dissolved in RLT lysis buffer (QIAGEN, Maryland, CA) containing 1% β-mercaptoethanol.  The extracted total RNAs were purified with RNeasy Mini Kit (QIAGEN, Velanica, CA) according to the manufacture’s protocol.  For RNA amplification and labeling, we used Agilent Low-Input QuickAmp labeling kit according to the manufacture’s guidance.  Briefly, 100 ng of total RNA of each sample was amplified T7-RNA polymerase and simultaneously incorporated Cy3-labeled CTP."	"We purified 30 TNBC, 13 normal ductal cells using lasermicrobeam microdissection system (PALM MicroBeam, Carl Zeiss MicroImaging Co., Ltd) in accordance with the manufacturer’s guidance.  Dissected cancer and normal ductal cells were dissolved in RLT lysis buffer (QIAGEN, Maryland, CA) containing 1% β-mercaptoethanol.  The extracted total RNAs were purified with RNeasy Mini Kit (QIAGEN, Velanica, CA) according to the manufacture’s protocol.  For RNA amplification and labeling, we used Agilent Low-Input QuickAmp labeling kit according to the manufacture’s guidance.  Briefly, 100 ng of total RNA of each sample was amplified T7-RNA polymerase and simultaneously incorporated Cy3-labeled CTP."	"We purified 30 TNBC, 13 normal ductal cells using lasermicrobeam microdissection system (PALM MicroBeam, Carl Zeiss MicroImaging Co., Ltd) in accordance with the manufacturer’s guidance.  Dissected cancer and normal ductal cells were dissolved in RLT lysis buffer (QIAGEN, Maryland, CA) containing 1% β-mercaptoethanol.  The extracted total RNAs were purified with RNeasy Mini Kit (QIAGEN, Velanica, CA) according to the manufacture’s protocol.  For RNA amplification and labeling, we used Agilent Low-Input QuickAmp labeling kit according to the manufacture’s guidance.  Briefly, 100 ng of total RNA of each sample was amplified T7-RNA polymerase and simultaneously incorporated Cy3-labeled CTP."	"We purified 30 TNBC, 13 normal ductal cells using lasermicrobeam microdissection system (PALM MicroBeam, Carl Zeiss MicroImaging Co., Ltd) in accordance with the manufacturer’s guidance.  Dissected cancer and normal ductal cells were dissolved in RLT lysis buffer (QIAGEN, Maryland, CA) containing 1% β-mercaptoethanol.  The extracted total RNAs were purified with RNeasy Mini Kit (QIAGEN, Velanica, CA) according to the manufacture’s protocol.  For RNA amplification and labeling, we used Agilent Low-Input QuickAmp labeling kit according to the manufacture’s guidance.  Briefly, 100 ng of total RNA of each sample was amplified T7-RNA polymerase and simultaneously incorporated Cy3-labeled CTP."	"We purified 30 TNBC, 13 normal ductal cells using lasermicrobeam microdissection system (PALM MicroBeam, Carl Zeiss MicroImaging Co., Ltd) in accordance with the manufacturer’s guidance.  Dissected cancer and normal ductal cells were dissolved in RLT lysis buffer (QIAGEN, Maryland, CA) containing 1% β-mercaptoethanol.  The extracted total RNAs were purified with RNeasy Mini Kit (QIAGEN, Velanica, CA) according to the manufacture’s protocol.  For RNA amplification and labeling, we used Agilent Low-Input QuickAmp labeling kit according to the manufacture’s guidance.  Briefly, 100 ng of total RNA of each sample was amplified T7-RNA polymerase and simultaneously incorporated Cy3-labeled CTP."	"We purified 30 TNBC, 13 normal ductal cells using lasermicrobeam microdissection system (PALM MicroBeam, Carl Zeiss MicroImaging Co., Ltd) in accordance with the manufacturer’s guidance.  Dissected cancer and normal ductal cells were dissolved in RLT lysis buffer (QIAGEN, Maryland, CA) containing 1% β-mercaptoethanol.  The extracted total RNAs were purified with RNeasy Mini Kit (QIAGEN, Velanica, CA) according to the manufacture’s protocol.  For RNA amplification and labeling, we used Agilent Low-Input QuickAmp labeling kit according to the manufacture’s guidance.  Briefly, 100 ng of total RNA of each sample was amplified T7-RNA polymerase and simultaneously incorporated Cy3-labeled CTP."	"We purified 30 TNBC, 13 normal ductal cells using lasermicrobeam microdissection system (PALM MicroBeam, Carl Zeiss MicroImaging Co., Ltd) in accordance with the manufacturer’s guidance.  Dissected cancer and normal ductal cells were dissolved in RLT lysis buffer (QIAGEN, Maryland, CA) containing 1% β-mercaptoethanol.  The extracted total RNAs were purified with RNeasy Mini Kit (QIAGEN, Velanica, CA) according to the manufacture’s protocol.  For RNA amplification and labeling, we used Agilent Low-Input QuickAmp labeling kit according to the manufacture’s guidance.  Briefly, 100 ng of total RNA of each sample was amplified T7-RNA polymerase and simultaneously incorporated Cy3-labeled CTP."	"We purified 30 TNBC, 13 normal ductal cells using lasermicrobeam microdissection system (PALM MicroBeam, Carl Zeiss MicroImaging Co., Ltd) in accordance with the manufacturer’s guidance.  Dissected cancer and normal ductal cells were dissolved in RLT lysis buffer (QIAGEN, Maryland, CA) containing 1% β-mercaptoethanol.  The extracted total RNAs were purified with RNeasy Mini Kit (QIAGEN, Velanica, CA) according to the manufacture’s protocol.  For RNA amplification and labeling, we used Agilent Low-Input QuickAmp labeling kit according to the manufacture’s guidance.  Briefly, 100 ng of total RNA of each sample was amplified T7-RNA polymerase and simultaneously incorporated Cy3-labeled CTP."	"We purified 30 TNBC, 13 normal ductal cells using lasermicrobeam microdissection system (PALM MicroBeam, Carl Zeiss MicroImaging Co., Ltd) in accordance with the manufacturer’s guidance.  Dissected cancer and normal ductal cells were dissolved in RLT lysis buffer (QIAGEN, Maryland, CA) containing 1% β-mercaptoethanol.  The extracted total RNAs were purified with RNeasy Mini Kit (QIAGEN, Velanica, CA) according to the manufacture’s protocol.  For RNA amplification and labeling, we used Agilent Low-Input QuickAmp labeling kit according to the manufacture’s guidance.  Briefly, 100 ng of total RNA of each sample was amplified T7-RNA polymerase and simultaneously incorporated Cy3-labeled CTP."	"We purified 30 TNBC, 13 normal ductal cells using lasermicrobeam microdissection system (PALM MicroBeam, Carl Zeiss MicroImaging Co., Ltd) in accordance with the manufacturer’s guidance.  Dissected cancer and normal ductal cells were dissolved in RLT lysis buffer (QIAGEN, Maryland, CA) containing 1% β-mercaptoethanol.  The extracted total RNAs were purified with RNeasy Mini Kit (QIAGEN, Velanica, CA) according to the manufacture’s protocol.  For RNA amplification and labeling, we used Agilent Low-Input QuickAmp labeling kit according to the manufacture’s guidance.  Briefly, 100 ng of total RNA of each sample was amplified T7-RNA polymerase and simultaneously incorporated Cy3-labeled CTP."	"We purified 30 TNBC, 13 normal ductal cells using lasermicrobeam microdissection system (PALM MicroBeam, Carl Zeiss MicroImaging Co., Ltd) in accordance with the manufacturer’s guidance.  Dissected cancer and normal ductal cells were dissolved in RLT lysis buffer (QIAGEN, Maryland, CA) containing 1% β-mercaptoethanol.  The extracted total RNAs were purified with RNeasy Mini Kit (QIAGEN, Velanica, CA) according to the manufacture’s protocol.  For RNA amplification and labeling, we used Agilent Low-Input QuickAmp labeling kit according to the manufacture’s guidance.  Briefly, 100 ng of total RNA of each sample was amplified T7-RNA polymerase and simultaneously incorporated Cy3-labeled CTP."	"We purified 30 TNBC, 13 normal ductal cells using lasermicrobeam microdissection system (PALM MicroBeam, Carl Zeiss MicroImaging Co., Ltd) in accordance with the manufacturer’s guidance.  Dissected cancer and normal ductal cells were dissolved in RLT lysis buffer (QIAGEN, Maryland, CA) containing 1% β-mercaptoethanol.  The extracted total RNAs were purified with RNeasy Mini Kit (QIAGEN, Velanica, CA) according to the manufacture’s protocol.  For RNA amplification and labeling, we used Agilent Low-Input QuickAmp labeling kit according to the manufacture’s guidance.  Briefly, 100 ng of total RNA of each sample was amplified T7-RNA polymerase and simultaneously incorporated Cy3-labeled CTP."	"We purified 30 TNBC, 13 normal ductal cells using lasermicrobeam microdissection system (PALM MicroBeam, Carl Zeiss MicroImaging Co., Ltd) in accordance with the manufacturer’s guidance.  Dissected cancer and normal ductal cells were dissolved in RLT lysis buffer (QIAGEN, Maryland, CA) containing 1% β-mercaptoethanol.  The extracted total RNAs were purified with RNeasy Mini Kit (QIAGEN, Velanica, CA) according to the manufacture’s protocol.  For RNA amplification and labeling, we used Agilent Low-Input QuickAmp labeling kit according to the manufacture’s guidance.  Briefly, 100 ng of total RNA of each sample was amplified T7-RNA polymerase and simultaneously incorporated Cy3-labeled CTP."
!Sample_label_ch1	"Cy3"	"Cy3"	"Cy3"	"Cy3"	"Cy3"	"Cy3"	"Cy3"	"Cy3"	"Cy3"	"Cy3"	"Cy3"	"Cy3"	"Cy3"	"Cy3"	"Cy3"	"Cy3"	"Cy3"	"Cy3"	"Cy3"	"Cy3"	"Cy3"	"Cy3"	"Cy3"	"Cy3"	"Cy3"	"Cy3"	"Cy3"	"Cy3"	"Cy3"	"Cy3"	"Cy3"	"Cy3"	"Cy3"	"Cy3"	"Cy3"	"Cy3"	"Cy3"	"Cy3"	"Cy3"	"Cy3"	"Cy3"	"Cy3"	"Cy3"	"Cy3"	"Cy3"	"Cy3"	"Cy3"
!Sample_label_protocol_ch1	"For RNA amplification and labeling, we used Agilent Low-Input QuickAmp labeling kit according to the manufacture’s guidance.  100 ng of total RNA of each sample and normal organs including heart, lung, liver, and kidney (Takara) was amplified T7-RNA polymerase and simultaneously incorporated Cy3-labeled CTP."	"For RNA amplification and labeling, we used Agilent Low-Input QuickAmp labeling kit according to the manufacture’s guidance.  100 ng of total RNA of each sample and normal organs including heart, lung, liver, and kidney (Takara) was amplified T7-RNA polymerase and simultaneously incorporated Cy3-labeled CTP."	"For RNA amplification and labeling, we used Agilent Low-Input QuickAmp labeling kit according to the manufacture’s guidance.  100 ng of total RNA of each sample and normal organs including heart, lung, liver, and kidney (Takara) was amplified T7-RNA polymerase and simultaneously incorporated Cy3-labeled CTP."	"For RNA amplification and labeling, we used Agilent Low-Input QuickAmp labeling kit according to the manufacture’s guidance.  100 ng of total RNA of each sample and normal organs including heart, lung, liver, and kidney (Takara) was amplified T7-RNA polymerase and simultaneously incorporated Cy3-labeled CTP."	"For RNA amplification and labeling, we used Agilent Low-Input QuickAmp labeling kit according to the manufacture’s guidance.  100 ng of total RNA of each sample and normal organs including heart, lung, liver, and kidney (Takara) was amplified T7-RNA polymerase and simultaneously incorporated Cy3-labeled CTP."	"For RNA amplification and labeling, we used Agilent Low-Input QuickAmp labeling kit according to the manufacture’s guidance.  100 ng of total RNA of each sample and normal organs including heart, lung, liver, and kidney (Takara) was amplified T7-RNA polymerase and simultaneously incorporated Cy3-labeled CTP."	"For RNA amplification and labeling, we used Agilent Low-Input QuickAmp labeling kit according to the manufacture’s guidance.  100 ng of total RNA of each sample and normal organs including heart, lung, liver, and kidney (Takara) was amplified T7-RNA polymerase and simultaneously incorporated Cy3-labeled CTP."	"For RNA amplification and labeling, we used Agilent Low-Input QuickAmp labeling kit according to the manufacture’s guidance.  100 ng of total RNA of each sample and normal organs including heart, lung, liver, and kidney (Takara) was amplified T7-RNA polymerase and simultaneously incorporated Cy3-labeled CTP."	"For RNA amplification and labeling, we used Agilent Low-Input QuickAmp labeling kit according to the manufacture’s guidance.  100 ng of total RNA of each sample and normal organs including heart, lung, liver, and kidney (Takara) was amplified T7-RNA polymerase and simultaneously incorporated Cy3-labeled CTP."	"For RNA amplification and labeling, we used Agilent Low-Input QuickAmp labeling kit according to the manufacture’s guidance.  100 ng of total RNA of each sample and normal organs including heart, lung, liver, and kidney (Takara) was amplified T7-RNA polymerase and simultaneously incorporated Cy3-labeled CTP."	"For RNA amplification and labeling, we used Agilent Low-Input QuickAmp labeling kit according to the manufacture’s guidance.  100 ng of total RNA of each sample and normal organs including heart, lung, liver, and kidney (Takara) was amplified T7-RNA polymerase and simultaneously incorporated Cy3-labeled CTP."	"For RNA amplification and labeling, we used Agilent Low-Input QuickAmp labeling kit according to the manufacture’s guidance.  100 ng of total RNA of each sample and normal organs including heart, lung, liver, and kidney (Takara) was amplified T7-RNA polymerase and simultaneously incorporated Cy3-labeled CTP."	"For RNA amplification and labeling, we used Agilent Low-Input QuickAmp labeling kit according to the manufacture’s guidance.  100 ng of total RNA of each sample and normal organs including heart, lung, liver, and kidney (Takara) was amplified T7-RNA polymerase and simultaneously incorporated Cy3-labeled CTP."	"For RNA amplification and labeling, we used Agilent Low-Input QuickAmp labeling kit according to the manufacture’s guidance.  100 ng of total RNA of each sample and normal organs including heart, lung, liver, and kidney (Takara) was amplified T7-RNA polymerase and simultaneously incorporated Cy3-labeled CTP."	"For RNA amplification and labeling, we used Agilent Low-Input QuickAmp labeling kit according to the manufacture’s guidance.  100 ng of total RNA of each sample and normal organs including heart, lung, liver, and kidney (Takara) was amplified T7-RNA polymerase and simultaneously incorporated Cy3-labeled CTP."	"For RNA amplification and labeling, we used Agilent Low-Input QuickAmp labeling kit according to the manufacture’s guidance.  100 ng of total RNA of each sample and normal organs including heart, lung, liver, and kidney (Takara) was amplified T7-RNA polymerase and simultaneously incorporated Cy3-labeled CTP."	"For RNA amplification and labeling, we used Agilent Low-Input QuickAmp labeling kit according to the manufacture’s guidance.  100 ng of total RNA of each sample and normal organs including heart, lung, liver, and kidney (Takara) was amplified T7-RNA polymerase and simultaneously incorporated Cy3-labeled CTP."	"For RNA amplification and labeling, we used Agilent Low-Input QuickAmp labeling kit according to the manufacture’s guidance.  100 ng of total RNA of each sample and normal organs including heart, lung, liver, and kidney (Takara) was amplified T7-RNA polymerase and simultaneously incorporated Cy3-labeled CTP."	"For RNA amplification and labeling, we used Agilent Low-Input QuickAmp labeling kit according to the manufacture’s guidance.  100 ng of total RNA of each sample and normal organs including heart, lung, liver, and kidney (Takara) was amplified T7-RNA polymerase and simultaneously incorporated Cy3-labeled CTP."	"For RNA amplification and labeling, we used Agilent Low-Input QuickAmp labeling kit according to the manufacture’s guidance.  100 ng of total RNA of each sample and normal organs including heart, lung, liver, and kidney (Takara) was amplified T7-RNA polymerase and simultaneously incorporated Cy3-labeled CTP."	"For RNA amplification and labeling, we used Agilent Low-Input QuickAmp labeling kit according to the manufacture’s guidance.  100 ng of total RNA of each sample and normal organs including heart, lung, liver, and kidney (Takara) was amplified T7-RNA polymerase and simultaneously incorporated Cy3-labeled CTP."	"For RNA amplification and labeling, we used Agilent Low-Input QuickAmp labeling kit according to the manufacture’s guidance.  100 ng of total RNA of each sample and normal organs including heart, lung, liver, and kidney (Takara) was amplified T7-RNA polymerase and simultaneously incorporated Cy3-labeled CTP."	"For RNA amplification and labeling, we used Agilent Low-Input QuickAmp labeling kit according to the manufacture’s guidance.  100 ng of total RNA of each sample and normal organs including heart, lung, liver, and kidney (Takara) was amplified T7-RNA polymerase and simultaneously incorporated Cy3-labeled CTP."	"For RNA amplification and labeling, we used Agilent Low-Input QuickAmp labeling kit according to the manufacture’s guidance.  100 ng of total RNA of each sample and normal organs including heart, lung, liver, and kidney (Takara) was amplified T7-RNA polymerase and simultaneously incorporated Cy3-labeled CTP."	"For RNA amplification and labeling, we used Agilent Low-Input QuickAmp labeling kit according to the manufacture’s guidance.  100 ng of total RNA of each sample and normal organs including heart, lung, liver, and kidney (Takara) was amplified T7-RNA polymerase and simultaneously incorporated Cy3-labeled CTP."	"For RNA amplification and labeling, we used Agilent Low-Input QuickAmp labeling kit according to the manufacture’s guidance.  100 ng of total RNA of each sample and normal organs including heart, lung, liver, and kidney (Takara) was amplified T7-RNA polymerase and simultaneously incorporated Cy3-labeled CTP."	"For RNA amplification and labeling, we used Agilent Low-Input QuickAmp labeling kit according to the manufacture’s guidance.  100 ng of total RNA of each sample and normal organs including heart, lung, liver, and kidney (Takara) was amplified T7-RNA polymerase and simultaneously incorporated Cy3-labeled CTP."	"For RNA amplification and labeling, we used Agilent Low-Input QuickAmp labeling kit according to the manufacture’s guidance.  100 ng of total RNA of each sample and normal organs including heart, lung, liver, and kidney (Takara) was amplified T7-RNA polymerase and simultaneously incorporated Cy3-labeled CTP."	"For RNA amplification and labeling, we used Agilent Low-Input QuickAmp labeling kit according to the manufacture’s guidance.  100 ng of total RNA of each sample and normal organs including heart, lung, liver, and kidney (Takara) was amplified T7-RNA polymerase and simultaneously incorporated Cy3-labeled CTP."	"For RNA amplification and labeling, we used Agilent Low-Input QuickAmp labeling kit according to the manufacture’s guidance.  100 ng of total RNA of each sample and normal organs including heart, lung, liver, and kidney (Takara) was amplified T7-RNA polymerase and simultaneously incorporated Cy3-labeled CTP."	"For RNA amplification and labeling, we used Agilent Low-Input QuickAmp labeling kit according to the manufacture’s guidance.  100 ng of total RNA of each sample and normal organs including heart, lung, liver, and kidney (Takara) was amplified T7-RNA polymerase and simultaneously incorporated Cy3-labeled CTP."	"For RNA amplification and labeling, we used Agilent Low-Input QuickAmp labeling kit according to the manufacture’s guidance.  100 ng of total RNA of each sample and normal organs including heart, lung, liver, and kidney (Takara) was amplified T7-RNA polymerase and simultaneously incorporated Cy3-labeled CTP."	"For RNA amplification and labeling, we used Agilent Low-Input QuickAmp labeling kit according to the manufacture’s guidance.  100 ng of total RNA of each sample and normal organs including heart, lung, liver, and kidney (Takara) was amplified T7-RNA polymerase and simultaneously incorporated Cy3-labeled CTP."	"For RNA amplification and labeling, we used Agilent Low-Input QuickAmp labeling kit according to the manufacture’s guidance.  100 ng of total RNA of each sample and normal organs including heart, lung, liver, and kidney (Takara) was amplified T7-RNA polymerase and simultaneously incorporated Cy3-labeled CTP."	"For RNA amplification and labeling, we used Agilent Low-Input QuickAmp labeling kit according to the manufacture’s guidance.  100 ng of total RNA of each sample and normal organs including heart, lung, liver, and kidney (Takara) was amplified T7-RNA polymerase and simultaneously incorporated Cy3-labeled CTP."	"For RNA amplification and labeling, we used Agilent Low-Input QuickAmp labeling kit according to the manufacture’s guidance.  100 ng of total RNA of each sample and normal organs including heart, lung, liver, and kidney (Takara) was amplified T7-RNA polymerase and simultaneously incorporated Cy3-labeled CTP."	"For RNA amplification and labeling, we used Agilent Low-Input QuickAmp labeling kit according to the manufacture’s guidance.  100 ng of total RNA of each sample and normal organs including heart, lung, liver, and kidney (Takara) was amplified T7-RNA polymerase and simultaneously incorporated Cy3-labeled CTP."	"For RNA amplification and labeling, we used Agilent Low-Input QuickAmp labeling kit according to the manufacture’s guidance.  100 ng of total RNA of each sample and normal organs including heart, lung, liver, and kidney (Takara) was amplified T7-RNA polymerase and simultaneously incorporated Cy3-labeled CTP."	"For RNA amplification and labeling, we used Agilent Low-Input QuickAmp labeling kit according to the manufacture’s guidance.  100 ng of total RNA of each sample and normal organs including heart, lung, liver, and kidney (Takara) was amplified T7-RNA polymerase and simultaneously incorporated Cy3-labeled CTP."	"For RNA amplification and labeling, we used Agilent Low-Input QuickAmp labeling kit according to the manufacture’s guidance.  100 ng of total RNA of each sample and normal organs including heart, lung, liver, and kidney (Takara) was amplified T7-RNA polymerase and simultaneously incorporated Cy3-labeled CTP."	"For RNA amplification and labeling, we used Agilent Low-Input QuickAmp labeling kit according to the manufacture’s guidance.  100 ng of total RNA of each sample and normal organs including heart, lung, liver, and kidney (Takara) was amplified T7-RNA polymerase and simultaneously incorporated Cy3-labeled CTP."	"For RNA amplification and labeling, we used Agilent Low-Input QuickAmp labeling kit according to the manufacture’s guidance.  100 ng of total RNA of each sample and normal organs including heart, lung, liver, and kidney (Takara) was amplified T7-RNA polymerase and simultaneously incorporated Cy3-labeled CTP."	"For RNA amplification and labeling, we used Agilent Low-Input QuickAmp labeling kit according to the manufacture’s guidance.  100 ng of total RNA of each sample and normal organs including heart, lung, liver, and kidney (Takara) was amplified T7-RNA polymerase and simultaneously incorporated Cy3-labeled CTP."	"For RNA amplification and labeling, we used Agilent Low-Input QuickAmp labeling kit according to the manufacture’s guidance.  100 ng of total RNA of each sample and normal organs including heart, lung, liver, and kidney (Takara) was amplified T7-RNA polymerase and simultaneously incorporated Cy3-labeled CTP."	"For RNA amplification and labeling, we used Agilent Low-Input QuickAmp labeling kit according to the manufacture’s guidance.  100 ng of total RNA of each sample and normal organs including heart, lung, liver, and kidney (Takara) was amplified T7-RNA polymerase and simultaneously incorporated Cy3-labeled CTP."	"For RNA amplification and labeling, we used Agilent Low-Input QuickAmp labeling kit according to the manufacture’s guidance.  100 ng of total RNA of each sample and normal organs including heart, lung, liver, and kidney (Takara) was amplified T7-RNA polymerase and simultaneously incorporated Cy3-labeled CTP."	"For RNA amplification and labeling, we used Agilent Low-Input QuickAmp labeling kit according to the manufacture’s guidance.  100 ng of total RNA of each sample and normal organs including heart, lung, liver, and kidney (Takara) was amplified T7-RNA polymerase and simultaneously incorporated Cy3-labeled CTP."
!Sample_taxid_ch1	"9606"	"9606"	"9606"	"9606"	"9606"	"9606"	"9606"	"9606"	"9606"	"9606"	"9606"	"9606"	"9606"	"9606"	"9606"	"9606"	"9606"	"9606"	"9606"	"9606"	"9606"	"9606"	"9606"	"9606"	"9606"	"9606"	"9606"	"9606"	"9606"	"9606"	"9606"	"9606"	"9606"	"9606"	"9606"	"9606"	"9606"	"9606"	"9606"	"9606"	"9606"	"9606"	"9606"	"9606"	"9606"	"9606"	"9606"
!Sample_hyb_protocol	"2 μg of Cy3-labeled cRNA was fragmented and hybridized onto the Agilent Whole Human Genome Microarray 4 × 44K slide (Agilent-014850, G4110F), with rotating incubation at 65˚C for 18 h."	"2 μg of Cy3-labeled cRNA was fragmented and hybridized onto the Agilent Whole Human Genome Microarray 4 × 44K slide (Agilent-014850, G4110F), with rotating incubation at 65˚C for 18 h."	"2 μg of Cy3-labeled cRNA was fragmented and hybridized onto the Agilent Whole Human Genome Microarray 4 × 44K slide (Agilent-014850, G4110F), with rotating incubation at 65˚C for 18 h."	"2 μg of Cy3-labeled cRNA was fragmented and hybridized onto the Agilent Whole Human Genome Microarray 4 × 44K slide (Agilent-014850, G4110F), with rotating incubation at 65˚C for 18 h."	"2 μg of Cy3-labeled cRNA was fragmented and hybridized onto the Agilent Whole Human Genome Microarray 4 × 44K slide (Agilent-014850, G4110F), with rotating incubation at 65˚C for 18 h."	"2 μg of Cy3-labeled cRNA was fragmented and hybridized onto the Agilent Whole Human Genome Microarray 4 × 44K slide (Agilent-014850, G4110F), with rotating incubation at 65˚C for 18 h."	"2 μg of Cy3-labeled cRNA was fragmented and hybridized onto the Agilent Whole Human Genome Microarray 4 × 44K slide (Agilent-014850, G4110F), with rotating incubation at 65˚C for 18 h."	"2 μg of Cy3-labeled cRNA was fragmented and hybridized onto the Agilent Whole Human Genome Microarray 4 × 44K slide (Agilent-014850, G4110F), with rotating incubation at 65˚C for 18 h."	"2 μg of Cy3-labeled cRNA was fragmented and hybridized onto the Agilent Whole Human Genome Microarray 4 × 44K slide (Agilent-014850, G4110F), with rotating incubation at 65˚C for 18 h."	"2 μg of Cy3-labeled cRNA was fragmented and hybridized onto the Agilent Whole Human Genome Microarray 4 × 44K slide (Agilent-014850, G4110F), with rotating incubation at 65˚C for 18 h."	"2 μg of Cy3-labeled cRNA was fragmented and hybridized onto the Agilent Whole Human Genome Microarray 4 × 44K slide (Agilent-014850, G4110F), with rotating incubation at 65˚C for 18 h."	"2 μg of Cy3-labeled cRNA was fragmented and hybridized onto the Agilent Whole Human Genome Microarray 4 × 44K slide (Agilent-014850, G4110F), with rotating incubation at 65˚C for 18 h."	"2 μg of Cy3-labeled cRNA was fragmented and hybridized onto the Agilent Whole Human Genome Microarray 4 × 44K slide (Agilent-014850, G4110F), with rotating incubation at 65˚C for 18 h."	"2 μg of Cy3-labeled cRNA was fragmented and hybridized onto the Agilent Whole Human Genome Microarray 4 × 44K slide (Agilent-014850, G4110F), with rotating incubation at 65˚C for 18 h."	"2 μg of Cy3-labeled cRNA was fragmented and hybridized onto the Agilent Whole Human Genome Microarray 4 × 44K slide (Agilent-014850, G4110F), with rotating incubation at 65˚C for 18 h."	"2 μg of Cy3-labeled cRNA was fragmented and hybridized onto the Agilent Whole Human Genome Microarray 4 × 44K slide (Agilent-014850, G4110F), with rotating incubation at 65˚C for 18 h."	"2 μg of Cy3-labeled cRNA was fragmented and hybridized onto the Agilent Whole Human Genome Microarray 4 × 44K slide (Agilent-014850, G4110F), with rotating incubation at 65˚C for 18 h."	"2 μg of Cy3-labeled cRNA was fragmented and hybridized onto the Agilent Whole Human Genome Microarray 4 × 44K slide (Agilent-014850, G4110F), with rotating incubation at 65˚C for 18 h."	"2 μg of Cy3-labeled cRNA was fragmented and hybridized onto the Agilent Whole Human Genome Microarray 4 × 44K slide (Agilent-014850, G4110F), with rotating incubation at 65˚C for 18 h."	"2 μg of Cy3-labeled cRNA was fragmented and hybridized onto the Agilent Whole Human Genome Microarray 4 × 44K slide (Agilent-014850, G4110F), with rotating incubation at 65˚C for 18 h."	"2 μg of Cy3-labeled cRNA was fragmented and hybridized onto the Agilent Whole Human Genome Microarray 4 × 44K slide (Agilent-014850, G4110F), with rotating incubation at 65˚C for 18 h."	"2 μg of Cy3-labeled cRNA was fragmented and hybridized onto the Agilent Whole Human Genome Microarray 4 × 44K slide (Agilent-014850, G4110F), with rotating incubation at 65˚C for 18 h."	"2 μg of Cy3-labeled cRNA was fragmented and hybridized onto the Agilent Whole Human Genome Microarray 4 × 44K slide (Agilent-014850, G4110F), with rotating incubation at 65˚C for 18 h."	"2 μg of Cy3-labeled cRNA was fragmented and hybridized onto the Agilent Whole Human Genome Microarray 4 × 44K slide (Agilent-014850, G4110F), with rotating incubation at 65˚C for 18 h."	"2 μg of Cy3-labeled cRNA was fragmented and hybridized onto the Agilent Whole Human Genome Microarray 4 × 44K slide (Agilent-014850, G4110F), with rotating incubation at 65˚C for 18 h."	"2 μg of Cy3-labeled cRNA was fragmented and hybridized onto the Agilent Whole Human Genome Microarray 4 × 44K slide (Agilent-014850, G4110F), with rotating incubation at 65˚C for 18 h."	"2 μg of Cy3-labeled cRNA was fragmented and hybridized onto the Agilent Whole Human Genome Microarray 4 × 44K slide (Agilent-014850, G4110F), with rotating incubation at 65˚C for 18 h."	"2 μg of Cy3-labeled cRNA was fragmented and hybridized onto the Agilent Whole Human Genome Microarray 4 × 44K slide (Agilent-014850, G4110F), with rotating incubation at 65˚C for 18 h."	"2 μg of Cy3-labeled cRNA was fragmented and hybridized onto the Agilent Whole Human Genome Microarray 4 × 44K slide (Agilent-014850, G4110F), with rotating incubation at 65˚C for 18 h."	"2 μg of Cy3-labeled cRNA was fragmented and hybridized onto the Agilent Whole Human Genome Microarray 4 × 44K slide (Agilent-014850, G4110F), with rotating incubation at 65˚C for 18 h."	"2 μg of Cy3-labeled cRNA was fragmented and hybridized onto the Agilent Whole Human Genome Microarray 4 × 44K slide (Agilent-014850, G4110F), with rotating incubation at 65˚C for 18 h."	"2 μg of Cy3-labeled cRNA was fragmented and hybridized onto the Agilent Whole Human Genome Microarray 4 × 44K slide (Agilent-014850, G4110F), with rotating incubation at 65˚C for 18 h."	"2 μg of Cy3-labeled cRNA was fragmented and hybridized onto the Agilent Whole Human Genome Microarray 4 × 44K slide (Agilent-014850, G4110F), with rotating incubation at 65˚C for 18 h."	"2 μg of Cy3-labeled cRNA was fragmented and hybridized onto the Agilent Whole Human Genome Microarray 4 × 44K slide (Agilent-014850, G4110F), with rotating incubation at 65˚C for 18 h."	"2 μg of Cy3-labeled cRNA was fragmented and hybridized onto the Agilent Whole Human Genome Microarray 4 × 44K slide (Agilent-014850, G4110F), with rotating incubation at 65˚C for 18 h."	"2 μg of Cy3-labeled cRNA was fragmented and hybridized onto the Agilent Whole Human Genome Microarray 4 × 44K slide (Agilent-014850, G4110F), with rotating incubation at 65˚C for 18 h."	"2 μg of Cy3-labeled cRNA was fragmented and hybridized onto the Agilent Whole Human Genome Microarray 4 × 44K slide (Agilent-014850, G4110F), with rotating incubation at 65˚C for 18 h."	"2 μg of Cy3-labeled cRNA was fragmented and hybridized onto the Agilent Whole Human Genome Microarray 4 × 44K slide (Agilent-014850, G4110F), with rotating incubation at 65˚C for 18 h."	"2 μg of Cy3-labeled cRNA was fragmented and hybridized onto the Agilent Whole Human Genome Microarray 4 × 44K slide (Agilent-014850, G4110F), with rotating incubation at 65˚C for 18 h."	"2 μg of Cy3-labeled cRNA was fragmented and hybridized onto the Agilent Whole Human Genome Microarray 4 × 44K slide (Agilent-014850, G4110F), with rotating incubation at 65˚C for 18 h."	"2 μg of Cy3-labeled cRNA was fragmented and hybridized onto the Agilent Whole Human Genome Microarray 4 × 44K slide (Agilent-014850, G4110F), with rotating incubation at 65˚C for 18 h."	"2 μg of Cy3-labeled cRNA was fragmented and hybridized onto the Agilent Whole Human Genome Microarray 4 × 44K slide (Agilent-014850, G4110F), with rotating incubation at 65˚C for 18 h."	"2 μg of Cy3-labeled cRNA was fragmented and hybridized onto the Agilent Whole Human Genome Microarray 4 × 44K slide (Agilent-014850, G4110F), with rotating incubation at 65˚C for 18 h."	"2 μg of Cy3-labeled cRNA was fragmented and hybridized onto the Agilent Whole Human Genome Microarray 4 × 44K slide (Agilent-014850, G4110F), with rotating incubation at 65˚C for 18 h."	"2 μg of Cy3-labeled cRNA was fragmented and hybridized onto the Agilent Whole Human Genome Microarray 4 × 44K slide (Agilent-014850, G4110F), with rotating incubation at 65˚C for 18 h."	"2 μg of Cy3-labeled cRNA was fragmented and hybridized onto the Agilent Whole Human Genome Microarray 4 × 44K slide (Agilent-014850, G4110F), with rotating incubation at 65˚C for 18 h."	"2 μg of Cy3-labeled cRNA was fragmented and hybridized onto the Agilent Whole Human Genome Microarray 4 × 44K slide (Agilent-014850, G4110F), with rotating incubation at 65˚C for 18 h."
!Sample_scan_protocol	"Slides were washed 1 minute at room temperature with GE Wash Buffer 1 (Agilent) and 1 minute with 37Â°C GE Wash buffer 2 (Agilent), then dried immediately by brief centrifugation, and scanned by the Agilent Microarray scanner system (G2505B) in an ozone protection fume hood."	"Slides were washed 1 minute at room temperature with GE Wash Buffer 1 (Agilent) and 1 minute with 37Â°C GE Wash buffer 2 (Agilent), then dried immediately by brief centrifugation, and scanned by the Agilent Microarray scanner system (G2505B) in an ozone protection fume hood."	"Slides were washed 1 minute at room temperature with GE Wash Buffer 1 (Agilent) and 1 minute with 37Â°C GE Wash buffer 2 (Agilent), then dried immediately by brief centrifugation, and scanned by the Agilent Microarray scanner system (G2505B) in an ozone protection fume hood."	"Slides were washed 1 minute at room temperature with GE Wash Buffer 1 (Agilent) and 1 minute with 37Â°C GE Wash buffer 2 (Agilent), then dried immediately by brief centrifugation, and scanned by the Agilent Microarray scanner system (G2505B) in an ozone protection fume hood."	"Slides were washed 1 minute at room temperature with GE Wash Buffer 1 (Agilent) and 1 minute with 37Â°C GE Wash buffer 2 (Agilent), then dried immediately by brief centrifugation, and scanned by the Agilent Microarray scanner system (G2505B) in an ozone protection fume hood."	"Slides were washed 1 minute at room temperature with GE Wash Buffer 1 (Agilent) and 1 minute with 37Â°C GE Wash buffer 2 (Agilent), then dried immediately by brief centrifugation, and scanned by the Agilent Microarray scanner system (G2505B) in an ozone protection fume hood."	"Slides were washed 1 minute at room temperature with GE Wash Buffer 1 (Agilent) and 1 minute with 37Â°C GE Wash buffer 2 (Agilent), then dried immediately by brief centrifugation, and scanned by the Agilent Microarray scanner system (G2505B) in an ozone protection fume hood."	"Slides were washed 1 minute at room temperature with GE Wash Buffer 1 (Agilent) and 1 minute with 37Â°C GE Wash buffer 2 (Agilent), then dried immediately by brief centrifugation, and scanned by the Agilent Microarray scanner system (G2505B) in an ozone protection fume hood."	"Slides were washed 1 minute at room temperature with GE Wash Buffer 1 (Agilent) and 1 minute with 37Â°C GE Wash buffer 2 (Agilent), then dried immediately by brief centrifugation, and scanned by the Agilent Microarray scanner system (G2505B) in an ozone protection fume hood."	"Slides were washed 1 minute at room temperature with GE Wash Buffer 1 (Agilent) and 1 minute with 37Â°C GE Wash buffer 2 (Agilent), then dried immediately by brief centrifugation, and scanned by the Agilent Microarray scanner system (G2505B) in an ozone protection fume hood."	"Slides were washed 1 minute at room temperature with GE Wash Buffer 1 (Agilent) and 1 minute with 37Â°C GE Wash buffer 2 (Agilent), then dried immediately by brief centrifugation, and scanned by the Agilent Microarray scanner system (G2505B) in an ozone protection fume hood."	"Slides were washed 1 minute at room temperature with GE Wash Buffer 1 (Agilent) and 1 minute with 37Â°C GE Wash buffer 2 (Agilent), then dried immediately by brief centrifugation, and scanned by the Agilent Microarray scanner system (G2505B) in an ozone protection fume hood."	"Slides were washed 1 minute at room temperature with GE Wash Buffer 1 (Agilent) and 1 minute with 37Â°C GE Wash buffer 2 (Agilent), then dried immediately by brief centrifugation, and scanned by the Agilent Microarray scanner system (G2505B) in an ozone protection fume hood."	"Slides were washed 1 minute at room temperature with GE Wash Buffer 1 (Agilent) and 1 minute with 37Â°C GE Wash buffer 2 (Agilent), then dried immediately by brief centrifugation, and scanned by the Agilent Microarray scanner system (G2505B) in an ozone protection fume hood."	"Slides were washed 1 minute at room temperature with GE Wash Buffer 1 (Agilent) and 1 minute with 37Â°C GE Wash buffer 2 (Agilent), then dried immediately by brief centrifugation, and scanned by the Agilent Microarray scanner system (G2505B) in an ozone protection fume hood."	"Slides were washed 1 minute at room temperature with GE Wash Buffer 1 (Agilent) and 1 minute with 37Â°C GE Wash buffer 2 (Agilent), then dried immediately by brief centrifugation, and scanned by the Agilent Microarray scanner system (G2505B) in an ozone protection fume hood."	"Slides were washed 1 minute at room temperature with GE Wash Buffer 1 (Agilent) and 1 minute with 37Â°C GE Wash buffer 2 (Agilent), then dried immediately by brief centrifugation, and scanned by the Agilent Microarray scanner system (G2505B) in an ozone protection fume hood."	"Slides were washed 1 minute at room temperature with GE Wash Buffer 1 (Agilent) and 1 minute with 37Â°C GE Wash buffer 2 (Agilent), then dried immediately by brief centrifugation, and scanned by the Agilent Microarray scanner system (G2505B) in an ozone protection fume hood."	"Slides were washed 1 minute at room temperature with GE Wash Buffer 1 (Agilent) and 1 minute with 37Â°C GE Wash buffer 2 (Agilent), then dried immediately by brief centrifugation, and scanned by the Agilent Microarray scanner system (G2505B) in an ozone protection fume hood."	"Slides were washed 1 minute at room temperature with GE Wash Buffer 1 (Agilent) and 1 minute with 37Â°C GE Wash buffer 2 (Agilent), then dried immediately by brief centrifugation, and scanned by the Agilent Microarray scanner system (G2505B) in an ozone protection fume hood."	"Slides were washed 1 minute at room temperature with GE Wash Buffer 1 (Agilent) and 1 minute with 37Â°C GE Wash buffer 2 (Agilent), then dried immediately by brief centrifugation, and scanned by the Agilent Microarray scanner system (G2505B) in an ozone protection fume hood."	"Slides were washed 1 minute at room temperature with GE Wash Buffer 1 (Agilent) and 1 minute with 37Â°C GE Wash buffer 2 (Agilent), then dried immediately by brief centrifugation, and scanned by the Agilent Microarray scanner system (G2505B) in an ozone protection fume hood."	"Slides were washed 1 minute at room temperature with GE Wash Buffer 1 (Agilent) and 1 minute with 37Â°C GE Wash buffer 2 (Agilent), then dried immediately by brief centrifugation, and scanned by the Agilent Microarray scanner system (G2505B) in an ozone protection fume hood."	"Slides were washed 1 minute at room temperature with GE Wash Buffer 1 (Agilent) and 1 minute with 37Â°C GE Wash buffer 2 (Agilent), then dried immediately by brief centrifugation, and scanned by the Agilent Microarray scanner system (G2505B) in an ozone protection fume hood."	"Slides were washed 1 minute at room temperature with GE Wash Buffer 1 (Agilent) and 1 minute with 37Â°C GE Wash buffer 2 (Agilent), then dried immediately by brief centrifugation, and scanned by the Agilent Microarray scanner system (G2505B) in an ozone protection fume hood."	"Slides were washed 1 minute at room temperature with GE Wash Buffer 1 (Agilent) and 1 minute with 37Â°C GE Wash buffer 2 (Agilent), then dried immediately by brief centrifugation, and scanned by the Agilent Microarray scanner system (G2505B) in an ozone protection fume hood."	"Slides were washed 1 minute at room temperature with GE Wash Buffer 1 (Agilent) and 1 minute with 37Â°C GE Wash buffer 2 (Agilent), then dried immediately by brief centrifugation, and scanned by the Agilent Microarray scanner system (G2505B) in an ozone protection fume hood."	"Slides were washed 1 minute at room temperature with GE Wash Buffer 1 (Agilent) and 1 minute with 37Â°C GE Wash buffer 2 (Agilent), then dried immediately by brief centrifugation, and scanned by the Agilent Microarray scanner system (G2505B) in an ozone protection fume hood."	"Slides were washed 1 minute at room temperature with GE Wash Buffer 1 (Agilent) and 1 minute with 37Â°C GE Wash buffer 2 (Agilent), then dried immediately by brief centrifugation, and scanned by the Agilent Microarray scanner system (G2505B) in an ozone protection fume hood."	"Slides were washed 1 minute at room temperature with GE Wash Buffer 1 (Agilent) and 1 minute with 37Â°C GE Wash buffer 2 (Agilent), then dried immediately by brief centrifugation, and scanned by the Agilent Microarray scanner system (G2505B) in an ozone protection fume hood."	"Slides were washed 1 minute at room temperature with GE Wash Buffer 1 (Agilent) and 1 minute with 37Â°C GE Wash buffer 2 (Agilent), then dried immediately by brief centrifugation, and scanned by the Agilent Microarray scanner system (G2505B) in an ozone protection fume hood."	"Slides were washed 1 minute at room temperature with GE Wash Buffer 1 (Agilent) and 1 minute with 37Â°C GE Wash buffer 2 (Agilent), then dried immediately by brief centrifugation, and scanned by the Agilent Microarray scanner system (G2505B) in an ozone protection fume hood."	"Slides were washed 1 minute at room temperature with GE Wash Buffer 1 (Agilent) and 1 minute with 37Â°C GE Wash buffer 2 (Agilent), then dried immediately by brief centrifugation, and scanned by the Agilent Microarray scanner system (G2505B) in an ozone protection fume hood."	"Slides were washed 1 minute at room temperature with GE Wash Buffer 1 (Agilent) and 1 minute with 37Â°C GE Wash buffer 2 (Agilent), then dried immediately by brief centrifugation, and scanned by the Agilent Microarray scanner system (G2505B) in an ozone protection fume hood."	"Slides were washed 1 minute at room temperature with GE Wash Buffer 1 (Agilent) and 1 minute with 37Â°C GE Wash buffer 2 (Agilent), then dried immediately by brief centrifugation, and scanned by the Agilent Microarray scanner system (G2505B) in an ozone protection fume hood."	"Slides were washed 1 minute at room temperature with GE Wash Buffer 1 (Agilent) and 1 minute with 37Â°C GE Wash buffer 2 (Agilent), then dried immediately by brief centrifugation, and scanned by the Agilent Microarray scanner system (G2505B) in an ozone protection fume hood."	"Slides were washed 1 minute at room temperature with GE Wash Buffer 1 (Agilent) and 1 minute with 37Â°C GE Wash buffer 2 (Agilent), then dried immediately by brief centrifugation, and scanned by the Agilent Microarray scanner system (G2505B) in an ozone protection fume hood."	"Slides were washed 1 minute at room temperature with GE Wash Buffer 1 (Agilent) and 1 minute with 37Â°C GE Wash buffer 2 (Agilent), then dried immediately by brief centrifugation, and scanned by the Agilent Microarray scanner system (G2505B) in an ozone protection fume hood."	"Slides were washed 1 minute at room temperature with GE Wash Buffer 1 (Agilent) and 1 minute with 37Â°C GE Wash buffer 2 (Agilent), then dried immediately by brief centrifugation, and scanned by the Agilent Microarray scanner system (G2505B) in an ozone protection fume hood."	"Slides were washed 1 minute at room temperature with GE Wash Buffer 1 (Agilent) and 1 minute with 37Â°C GE Wash buffer 2 (Agilent), then dried immediately by brief centrifugation, and scanned by the Agilent Microarray scanner system (G2505B) in an ozone protection fume hood."	"Slides were washed 1 minute at room temperature with GE Wash Buffer 1 (Agilent) and 1 minute with 37Â°C GE Wash buffer 2 (Agilent), then dried immediately by brief centrifugation, and scanned by the Agilent Microarray scanner system (G2505B) in an ozone protection fume hood."	"Slides were washed 1 minute at room temperature with GE Wash Buffer 1 (Agilent) and 1 minute with 37Â°C GE Wash buffer 2 (Agilent), then dried immediately by brief centrifugation, and scanned by the Agilent Microarray scanner system (G2505B) in an ozone protection fume hood."	"Slides were washed 1 minute at room temperature with GE Wash Buffer 1 (Agilent) and 1 minute with 37Â°C GE Wash buffer 2 (Agilent), then dried immediately by brief centrifugation, and scanned by the Agilent Microarray scanner system (G2505B) in an ozone protection fume hood."	"Slides were washed 1 minute at room temperature with GE Wash Buffer 1 (Agilent) and 1 minute with 37Â°C GE Wash buffer 2 (Agilent), then dried immediately by brief centrifugation, and scanned by the Agilent Microarray scanner system (G2505B) in an ozone protection fume hood."	"Slides were washed 1 minute at room temperature with GE Wash Buffer 1 (Agilent) and 1 minute with 37Â°C GE Wash buffer 2 (Agilent), then dried immediately by brief centrifugation, and scanned by the Agilent Microarray scanner system (G2505B) in an ozone protection fume hood."	"Slides were washed 1 minute at room temperature with GE Wash Buffer 1 (Agilent) and 1 minute with 37Â°C GE Wash buffer 2 (Agilent), then dried immediately by brief centrifugation, and scanned by the Agilent Microarray scanner system (G2505B) in an ozone protection fume hood."	"Slides were washed 1 minute at room temperature with GE Wash Buffer 1 (Agilent) and 1 minute with 37Â°C GE Wash buffer 2 (Agilent), then dried immediately by brief centrifugation, and scanned by the Agilent Microarray scanner system (G2505B) in an ozone protection fume hood."
!Sample_data_processing	"Features of scanned image files containing the Cy3-fluorescence signals of the hybridized Agilent Microarrays were extracted using the Agilent Feature Extraction (ver. 9.5).  The data files were subjected to the GeneSpring (ver. 11.5) for analysis.  Features flagged in Feature Extraction as Feature Non-uniform outliers were excluded."	"Features of scanned image files containing the Cy3-fluorescence signals of the hybridized Agilent Microarrays were extracted using the Agilent Feature Extraction (ver. 9.5).  The data files were subjected to the GeneSpring (ver. 11.5) for analysis.  Features flagged in Feature Extraction as Feature Non-uniform outliers were excluded."	"Features of scanned image files containing the Cy3-fluorescence signals of the hybridized Agilent Microarrays were extracted using the Agilent Feature Extraction (ver. 9.5).  The data files were subjected to the GeneSpring (ver. 11.5) for analysis.  Features flagged in Feature Extraction as Feature Non-uniform outliers were excluded."	"Features of scanned image files containing the Cy3-fluorescence signals of the hybridized Agilent Microarrays were extracted using the Agilent Feature Extraction (ver. 9.5).  The data files were subjected to the GeneSpring (ver. 11.5) for analysis.  Features flagged in Feature Extraction as Feature Non-uniform outliers were excluded."	"Features of scanned image files containing the Cy3-fluorescence signals of the hybridized Agilent Microarrays were extracted using the Agilent Feature Extraction (ver. 9.5).  The data files were subjected to the GeneSpring (ver. 11.5) for analysis.  Features flagged in Feature Extraction as Feature Non-uniform outliers were excluded."	"Features of scanned image files containing the Cy3-fluorescence signals of the hybridized Agilent Microarrays were extracted using the Agilent Feature Extraction (ver. 9.5).  The data files were subjected to the GeneSpring (ver. 11.5) for analysis.  Features flagged in Feature Extraction as Feature Non-uniform outliers were excluded."	"Features of scanned image files containing the Cy3-fluorescence signals of the hybridized Agilent Microarrays were extracted using the Agilent Feature Extraction (ver. 9.5).  The data files were subjected to the GeneSpring (ver. 11.5) for analysis.  Features flagged in Feature Extraction as Feature Non-uniform outliers were excluded."	"Features of scanned image files containing the Cy3-fluorescence signals of the hybridized Agilent Microarrays were extracted using the Agilent Feature Extraction (ver. 9.5).  The data files were subjected to the GeneSpring (ver. 11.5) for analysis.  Features flagged in Feature Extraction as Feature Non-uniform outliers were excluded."	"Features of scanned image files containing the Cy3-fluorescence signals of the hybridized Agilent Microarrays were extracted using the Agilent Feature Extraction (ver. 9.5).  The data files were subjected to the GeneSpring (ver. 11.5) for analysis.  Features flagged in Feature Extraction as Feature Non-uniform outliers were excluded."	"Features of scanned image files containing the Cy3-fluorescence signals of the hybridized Agilent Microarrays were extracted using the Agilent Feature Extraction (ver. 9.5).  The data files were subjected to the GeneSpring (ver. 11.5) for analysis.  Features flagged in Feature Extraction as Feature Non-uniform outliers were excluded."	"Features of scanned image files containing the Cy3-fluorescence signals of the hybridized Agilent Microarrays were extracted using the Agilent Feature Extraction (ver. 9.5).  The data files were subjected to the GeneSpring (ver. 11.5) for analysis.  Features flagged in Feature Extraction as Feature Non-uniform outliers were excluded."	"Features of scanned image files containing the Cy3-fluorescence signals of the hybridized Agilent Microarrays were extracted using the Agilent Feature Extraction (ver. 9.5).  The data files were subjected to the GeneSpring (ver. 11.5) for analysis.  Features flagged in Feature Extraction as Feature Non-uniform outliers were excluded."	"Features of scanned image files containing the Cy3-fluorescence signals of the hybridized Agilent Microarrays were extracted using the Agilent Feature Extraction (ver. 9.5).  The data files were subjected to the GeneSpring (ver. 11.5) for analysis.  Features flagged in Feature Extraction as Feature Non-uniform outliers were excluded."	"Features of scanned image files containing the Cy3-fluorescence signals of the hybridized Agilent Microarrays were extracted using the Agilent Feature Extraction (ver. 9.5).  The data files were subjected to the GeneSpring (ver. 11.5) for analysis.  Features flagged in Feature Extraction as Feature Non-uniform outliers were excluded."	"Features of scanned image files containing the Cy3-fluorescence signals of the hybridized Agilent Microarrays were extracted using the Agilent Feature Extraction (ver. 9.5).  The data files were subjected to the GeneSpring (ver. 11.5) for analysis.  Features flagged in Feature Extraction as Feature Non-uniform outliers were excluded."	"Features of scanned image files containing the Cy3-fluorescence signals of the hybridized Agilent Microarrays were extracted using the Agilent Feature Extraction (ver. 9.5).  The data files were subjected to the GeneSpring (ver. 11.5) for analysis.  Features flagged in Feature Extraction as Feature Non-uniform outliers were excluded."	"Features of scanned image files containing the Cy3-fluorescence signals of the hybridized Agilent Microarrays were extracted using the Agilent Feature Extraction (ver. 9.5).  The data files were subjected to the GeneSpring (ver. 11.5) for analysis.  Features flagged in Feature Extraction as Feature Non-uniform outliers were excluded."	"Features of scanned image files containing the Cy3-fluorescence signals of the hybridized Agilent Microarrays were extracted using the Agilent Feature Extraction (ver. 9.5).  The data files were subjected to the GeneSpring (ver. 11.5) for analysis.  Features flagged in Feature Extraction as Feature Non-uniform outliers were excluded."	"Features of scanned image files containing the Cy3-fluorescence signals of the hybridized Agilent Microarrays were extracted using the Agilent Feature Extraction (ver. 9.5).  The data files were subjected to the GeneSpring (ver. 11.5) for analysis.  Features flagged in Feature Extraction as Feature Non-uniform outliers were excluded."	"Features of scanned image files containing the Cy3-fluorescence signals of the hybridized Agilent Microarrays were extracted using the Agilent Feature Extraction (ver. 9.5).  The data files were subjected to the GeneSpring (ver. 11.5) for analysis.  Features flagged in Feature Extraction as Feature Non-uniform outliers were excluded."	"Features of scanned image files containing the Cy3-fluorescence signals of the hybridized Agilent Microarrays were extracted using the Agilent Feature Extraction (ver. 9.5).  The data files were subjected to the GeneSpring (ver. 11.5) for analysis.  Features flagged in Feature Extraction as Feature Non-uniform outliers were excluded."	"Features of scanned image files containing the Cy3-fluorescence signals of the hybridized Agilent Microarrays were extracted using the Agilent Feature Extraction (ver. 9.5).  The data files were subjected to the GeneSpring (ver. 11.5) for analysis.  Features flagged in Feature Extraction as Feature Non-uniform outliers were excluded."	"Features of scanned image files containing the Cy3-fluorescence signals of the hybridized Agilent Microarrays were extracted using the Agilent Feature Extraction (ver. 9.5).  The data files were subjected to the GeneSpring (ver. 11.5) for analysis.  Features flagged in Feature Extraction as Feature Non-uniform outliers were excluded."	"Features of scanned image files containing the Cy3-fluorescence signals of the hybridized Agilent Microarrays were extracted using the Agilent Feature Extraction (ver. 9.5).  The data files were subjected to the GeneSpring (ver. 11.5) for analysis.  Features flagged in Feature Extraction as Feature Non-uniform outliers were excluded."	"Features of scanned image files containing the Cy3-fluorescence signals of the hybridized Agilent Microarrays were extracted using the Agilent Feature Extraction (ver. 9.5).  The data files were subjected to the GeneSpring (ver. 11.5) for analysis.  Features flagged in Feature Extraction as Feature Non-uniform outliers were excluded."	"Features of scanned image files containing the Cy3-fluorescence signals of the hybridized Agilent Microarrays were extracted using the Agilent Feature Extraction (ver. 9.5).  The data files were subjected to the GeneSpring (ver. 11.5) for analysis.  Features flagged in Feature Extraction as Feature Non-uniform outliers were excluded."	"Features of scanned image files containing the Cy3-fluorescence signals of the hybridized Agilent Microarrays were extracted using the Agilent Feature Extraction (ver. 9.5).  The data files were subjected to the GeneSpring (ver. 11.5) for analysis.  Features flagged in Feature Extraction as Feature Non-uniform outliers were excluded."	"Features of scanned image files containing the Cy3-fluorescence signals of the hybridized Agilent Microarrays were extracted using the Agilent Feature Extraction (ver. 9.5).  The data files were subjected to the GeneSpring (ver. 11.5) for analysis.  Features flagged in Feature Extraction as Feature Non-uniform outliers were excluded."	"Features of scanned image files containing the Cy3-fluorescence signals of the hybridized Agilent Microarrays were extracted using the Agilent Feature Extraction (ver. 9.5).  The data files were subjected to the GeneSpring (ver. 11.5) for analysis.  Features flagged in Feature Extraction as Feature Non-uniform outliers were excluded."	"Features of scanned image files containing the Cy3-fluorescence signals of the hybridized Agilent Microarrays were extracted using the Agilent Feature Extraction (ver. 9.5).  The data files were subjected to the GeneSpring (ver. 11.5) for analysis.  Features flagged in Feature Extraction as Feature Non-uniform outliers were excluded."	"Features of scanned image files containing the Cy3-fluorescence signals of the hybridized Agilent Microarrays were extracted using the Agilent Feature Extraction (ver. 9.5).  The data files were subjected to the GeneSpring (ver. 11.5) for analysis.  Features flagged in Feature Extraction as Feature Non-uniform outliers were excluded."	"Features of scanned image files containing the Cy3-fluorescence signals of the hybridized Agilent Microarrays were extracted using the Agilent Feature Extraction (ver. 9.5).  The data files were subjected to the GeneSpring (ver. 11.5) for analysis.  Features flagged in Feature Extraction as Feature Non-uniform outliers were excluded."	"Features of scanned image files containing the Cy3-fluorescence signals of the hybridized Agilent Microarrays were extracted using the Agilent Feature Extraction (ver. 9.5).  The data files were subjected to the GeneSpring (ver. 11.5) for analysis.  Features flagged in Feature Extraction as Feature Non-uniform outliers were excluded."	"Features of scanned image files containing the Cy3-fluorescence signals of the hybridized Agilent Microarrays were extracted using the Agilent Feature Extraction (ver. 9.5).  The data files were subjected to the GeneSpring (ver. 11.5) for analysis.  Features flagged in Feature Extraction as Feature Non-uniform outliers were excluded."	"Features of scanned image files containing the Cy3-fluorescence signals of the hybridized Agilent Microarrays were extracted using the Agilent Feature Extraction (ver. 9.5).  The data files were subjected to the GeneSpring (ver. 11.5) for analysis.  Features flagged in Feature Extraction as Feature Non-uniform outliers were excluded."	"Features of scanned image files containing the Cy3-fluorescence signals of the hybridized Agilent Microarrays were extracted using the Agilent Feature Extraction (ver. 9.5).  The data files were subjected to the GeneSpring (ver. 11.5) for analysis.  Features flagged in Feature Extraction as Feature Non-uniform outliers were excluded."	"Features of scanned image files containing the Cy3-fluorescence signals of the hybridized Agilent Microarrays were extracted using the Agilent Feature Extraction (ver. 9.5).  The data files were subjected to the GeneSpring (ver. 11.5) for analysis.  Features flagged in Feature Extraction as Feature Non-uniform outliers were excluded."	"Features of scanned image files containing the Cy3-fluorescence signals of the hybridized Agilent Microarrays were extracted using the Agilent Feature Extraction (ver. 9.5).  The data files were subjected to the GeneSpring (ver. 11.5) for analysis.  Features flagged in Feature Extraction as Feature Non-uniform outliers were excluded."	"Features of scanned image files containing the Cy3-fluorescence signals of the hybridized Agilent Microarrays were extracted using the Agilent Feature Extraction (ver. 9.5).  The data files were subjected to the GeneSpring (ver. 11.5) for analysis.  Features flagged in Feature Extraction as Feature Non-uniform outliers were excluded."	"Features of scanned image files containing the Cy3-fluorescence signals of the hybridized Agilent Microarrays were extracted using the Agilent Feature Extraction (ver. 9.5).  The data files were subjected to the GeneSpring (ver. 11.5) for analysis.  Features flagged in Feature Extraction as Feature Non-uniform outliers were excluded."	"Features of scanned image files containing the Cy3-fluorescence signals of the hybridized Agilent Microarrays were extracted using the Agilent Feature Extraction (ver. 9.5).  The data files were subjected to the GeneSpring (ver. 11.5) for analysis.  Features flagged in Feature Extraction as Feature Non-uniform outliers were excluded."	"Features of scanned image files containing the Cy3-fluorescence signals of the hybridized Agilent Microarrays were extracted using the Agilent Feature Extraction (ver. 9.5).  The data files were subjected to the GeneSpring (ver. 11.5) for analysis.  Features flagged in Feature Extraction as Feature Non-uniform outliers were excluded."	"Features of scanned image files containing the Cy3-fluorescence signals of the hybridized Agilent Microarrays were extracted using the Agilent Feature Extraction (ver. 9.5).  The data files were subjected to the GeneSpring (ver. 11.5) for analysis.  Features flagged in Feature Extraction as Feature Non-uniform outliers were excluded."	"Features of scanned image files containing the Cy3-fluorescence signals of the hybridized Agilent Microarrays were extracted using the Agilent Feature Extraction (ver. 9.5).  The data files were subjected to the GeneSpring (ver. 11.5) for analysis.  Features flagged in Feature Extraction as Feature Non-uniform outliers were excluded."	"Features of scanned image files containing the Cy3-fluorescence signals of the hybridized Agilent Microarrays were extracted using the Agilent Feature Extraction (ver. 9.5).  The data files were subjected to the GeneSpring (ver. 11.5) for analysis.  Features flagged in Feature Extraction as Feature Non-uniform outliers were excluded."	"Features of scanned image files containing the Cy3-fluorescence signals of the hybridized Agilent Microarrays were extracted using the Agilent Feature Extraction (ver. 9.5).  The data files were subjected to the GeneSpring (ver. 11.5) for analysis.  Features flagged in Feature Extraction as Feature Non-uniform outliers were excluded."	"Features of scanned image files containing the Cy3-fluorescence signals of the hybridized Agilent Microarrays were extracted using the Agilent Feature Extraction (ver. 9.5).  The data files were subjected to the GeneSpring (ver. 11.5) for analysis.  Features flagged in Feature Extraction as Feature Non-uniform outliers were excluded."
!Sample_platform_id	"GPL4133"	"GPL4133"	"GPL4133"	"GPL4133"	"GPL4133"	"GPL4133"	"GPL4133"	"GPL4133"	"GPL4133"	"GPL4133"	"GPL4133"	"GPL4133"	"GPL4133"	"GPL4133"	"GPL4133"	"GPL4133"	"GPL4133"	"GPL4133"	"GPL4133"	"GPL4133"	"GPL4133"	"GPL4133"	"GPL4133"	"GPL4133"	"GPL4133"	"GPL4133"	"GPL4133"	"GPL4133"	"GPL4133"	"GPL4133"	"GPL4133"	"GPL4133"	"GPL4133"	"GPL4133"	"GPL4133"	"GPL4133"	"GPL4133"	"GPL4133"	"GPL4133"	"GPL4133"	"GPL4133"	"GPL4133"	"GPL4133"	"GPL4133"	"GPL4133"	"GPL4133"	"GPL4133"
!Sample_contact_name	"Masato,,Komatsu"	"Masato,,Komatsu"	"Masato,,Komatsu"	"Masato,,Komatsu"	"Masato,,Komatsu"	"Masato,,Komatsu"	"Masato,,Komatsu"	"Masato,,Komatsu"	"Masato,,Komatsu"	"Masato,,Komatsu"	"Masato,,Komatsu"	"Masato,,Komatsu"	"Masato,,Komatsu"	"Masato,,Komatsu"	"Masato,,Komatsu"	"Masato,,Komatsu"	"Masato,,Komatsu"	"Masato,,Komatsu"	"Masato,,Komatsu"	"Masato,,Komatsu"	"Masato,,Komatsu"	"Masato,,Komatsu"	"Masato,,Komatsu"	"Masato,,Komatsu"	"Masato,,Komatsu"	"Masato,,Komatsu"	"Masato,,Komatsu"	"Masato,,Komatsu"	"Masato,,Komatsu"	"Masato,,Komatsu"	"Masato,,Komatsu"	"Masato,,Komatsu"	"Masato,,Komatsu"	"Masato,,Komatsu"	"Masato,,Komatsu"	"Masato,,Komatsu"	"Masato,,Komatsu"	"Masato,,Komatsu"	"Masato,,Komatsu"	"Masato,,Komatsu"	"Masato,,Komatsu"	"Masato,,Komatsu"	"Masato,,Komatsu"	"Masato,,Komatsu"	"Masato,,Komatsu"	"Masato,,Komatsu"	"Masato,,Komatsu"
!Sample_contact_email	"komatsu@genome.tokushima-u.ac.jp"	"komatsu@genome.tokushima-u.ac.jp"	"komatsu@genome.tokushima-u.ac.jp"	"komatsu@genome.tokushima-u.ac.jp"	"komatsu@genome.tokushima-u.ac.jp"	"komatsu@genome.tokushima-u.ac.jp"	"komatsu@genome.tokushima-u.ac.jp"	"komatsu@genome.tokushima-u.ac.jp"	"komatsu@genome.tokushima-u.ac.jp"	"komatsu@genome.tokushima-u.ac.jp"	"komatsu@genome.tokushima-u.ac.jp"	"komatsu@genome.tokushima-u.ac.jp"	"komatsu@genome.tokushima-u.ac.jp"	"komatsu@genome.tokushima-u.ac.jp"	"komatsu@genome.tokushima-u.ac.jp"	"komatsu@genome.tokushima-u.ac.jp"	"komatsu@genome.tokushima-u.ac.jp"	"komatsu@genome.tokushima-u.ac.jp"	"komatsu@genome.tokushima-u.ac.jp"	"komatsu@genome.tokushima-u.ac.jp"	"komatsu@genome.tokushima-u.ac.jp"	"komatsu@genome.tokushima-u.ac.jp"	"komatsu@genome.tokushima-u.ac.jp"	"komatsu@genome.tokushima-u.ac.jp"	"komatsu@genome.tokushima-u.ac.jp"	"komatsu@genome.tokushima-u.ac.jp"	"komatsu@genome.tokushima-u.ac.jp"	"komatsu@genome.tokushima-u.ac.jp"	"komatsu@genome.tokushima-u.ac.jp"	"komatsu@genome.tokushima-u.ac.jp"	"komatsu@genome.tokushima-u.ac.jp"	"komatsu@genome.tokushima-u.ac.jp"	"komatsu@genome.tokushima-u.ac.jp"	"komatsu@genome.tokushima-u.ac.jp"	"komatsu@genome.tokushima-u.ac.jp"	"komatsu@genome.tokushima-u.ac.jp"	"komatsu@genome.tokushima-u.ac.jp"	"komatsu@genome.tokushima-u.ac.jp"	"komatsu@genome.tokushima-u.ac.jp"	"komatsu@genome.tokushima-u.ac.jp"	"komatsu@genome.tokushima-u.ac.jp"	"komatsu@genome.tokushima-u.ac.jp"	"komatsu@genome.tokushima-u.ac.jp"	"komatsu@genome.tokushima-u.ac.jp"	"komatsu@genome.tokushima-u.ac.jp"	"komatsu@genome.tokushima-u.ac.jp"	"komatsu@genome.tokushima-u.ac.jp"
!Sample_contact_phone	"0886339476"	"0886339476"	"0886339476"	"0886339476"	"0886339476"	"0886339476"	"0886339476"	"0886339476"	"0886339476"	"0886339476"	"0886339476"	"0886339476"	"0886339476"	"0886339476"	"0886339476"	"0886339476"	"0886339476"	"0886339476"	"0886339476"	"0886339476"	"0886339476"	"0886339476"	"0886339476"	"0886339476"	"0886339476"	"0886339476"	"0886339476"	"0886339476"	"0886339476"	"0886339476"	"0886339476"	"0886339476"	"0886339476"	"0886339476"	"0886339476"	"0886339476"	"0886339476"	"0886339476"	"0886339476"	"0886339476"	"0886339476"	"0886339476"	"0886339476"	"0886339476"	"0886339476"	"0886339476"	"0886339476"
!Sample_contact_institute	"Genome Medicine"	"Genome Medicine"	"Genome Medicine"	"Genome Medicine"	"Genome Medicine"	"Genome Medicine"	"Genome Medicine"	"Genome Medicine"	"Genome Medicine"	"Genome Medicine"	"Genome Medicine"	"Genome Medicine"	"Genome Medicine"	"Genome Medicine"	"Genome Medicine"	"Genome Medicine"	"Genome Medicine"	"Genome Medicine"	"Genome Medicine"	"Genome Medicine"	"Genome Medicine"	"Genome Medicine"	"Genome Medicine"	"Genome Medicine"	"Genome Medicine"	"Genome Medicine"	"Genome Medicine"	"Genome Medicine"	"Genome Medicine"	"Genome Medicine"	"Genome Medicine"	"Genome Medicine"	"Genome Medicine"	"Genome Medicine"	"Genome Medicine"	"Genome Medicine"	"Genome Medicine"	"Genome Medicine"	"Genome Medicine"	"Genome Medicine"	"Genome Medicine"	"Genome Medicine"	"Genome Medicine"	"Genome Medicine"	"Genome Medicine"	"Genome Medicine"	"Genome Medicine"
!Sample_contact_address	"Kuramoto-cho 3-18-15"	"Kuramoto-cho 3-18-15"	"Kuramoto-cho 3-18-15"	"Kuramoto-cho 3-18-15"	"Kuramoto-cho 3-18-15"	"Kuramoto-cho 3-18-15"	"Kuramoto-cho 3-18-15"	"Kuramoto-cho 3-18-15"	"Kuramoto-cho 3-18-15"	"Kuramoto-cho 3-18-15"	"Kuramoto-cho 3-18-15"	"Kuramoto-cho 3-18-15"	"Kuramoto-cho 3-18-15"	"Kuramoto-cho 3-18-15"	"Kuramoto-cho 3-18-15"	"Kuramoto-cho 3-18-15"	"Kuramoto-cho 3-18-15"	"Kuramoto-cho 3-18-15"	"Kuramoto-cho 3-18-15"	"Kuramoto-cho 3-18-15"	"Kuramoto-cho 3-18-15"	"Kuramoto-cho 3-18-15"	"Kuramoto-cho 3-18-15"	"Kuramoto-cho 3-18-15"	"Kuramoto-cho 3-18-15"	"Kuramoto-cho 3-18-15"	"Kuramoto-cho 3-18-15"	"Kuramoto-cho 3-18-15"	"Kuramoto-cho 3-18-15"	"Kuramoto-cho 3-18-15"	"Kuramoto-cho 3-18-15"	"Kuramoto-cho 3-18-15"	"Kuramoto-cho 3-18-15"	"Kuramoto-cho 3-18-15"	"Kuramoto-cho 3-18-15"	"Kuramoto-cho 3-18-15"	"Kuramoto-cho 3-18-15"	"Kuramoto-cho 3-18-15"	"Kuramoto-cho 3-18-15"	"Kuramoto-cho 3-18-15"	"Kuramoto-cho 3-18-15"	"Kuramoto-cho 3-18-15"	"Kuramoto-cho 3-18-15"	"Kuramoto-cho 3-18-15"	"Kuramoto-cho 3-18-15"	"Kuramoto-cho 3-18-15"	"Kuramoto-cho 3-18-15"
!Sample_contact_city	"Tokushima"	"Tokushima"	"Tokushima"	"Tokushima"	"Tokushima"	"Tokushima"	"Tokushima"	"Tokushima"	"Tokushima"	"Tokushima"	"Tokushima"	"Tokushima"	"Tokushima"	"Tokushima"	"Tokushima"	"Tokushima"	"Tokushima"	"Tokushima"	"Tokushima"	"Tokushima"	"Tokushima"	"Tokushima"	"Tokushima"	"Tokushima"	"Tokushima"	"Tokushima"	"Tokushima"	"Tokushima"	"Tokushima"	"Tokushima"	"Tokushima"	"Tokushima"	"Tokushima"	"Tokushima"	"Tokushima"	"Tokushima"	"Tokushima"	"Tokushima"	"Tokushima"	"Tokushima"	"Tokushima"	"Tokushima"	"Tokushima"	"Tokushima"	"Tokushima"	"Tokushima"	"Tokushima"
!Sample_contact_zip/postal_code	"7708503"	"7708503"	"7708503"	"7708503"	"7708503"	"7708503"	"7708503"	"7708503"	"7708503"	"7708503"	"7708503"	"7708503"	"7708503"	"7708503"	"7708503"	"7708503"	"7708503"	"7708503"	"7708503"	"7708503"	"7708503"	"7708503"	"7708503"	"7708503"	"7708503"	"7708503"	"7708503"	"7708503"	"7708503"	"7708503"	"7708503"	"7708503"	"7708503"	"7708503"	"7708503"	"7708503"	"7708503"	"7708503"	"7708503"	"7708503"	"7708503"	"7708503"	"7708503"	"7708503"	"7708503"	"7708503"	"7708503"
!Sample_contact_country	"Japan"	"Japan"	"Japan"	"Japan"	"Japan"	"Japan"	"Japan"	"Japan"	"Japan"	"Japan"	"Japan"	"Japan"	"Japan"	"Japan"	"Japan"	"Japan"	"Japan"	"Japan"	"Japan"	"Japan"	"Japan"	"Japan"	"Japan"	"Japan"	"Japan"	"Japan"	"Japan"	"Japan"	"Japan"	"Japan"	"Japan"	"Japan"	"Japan"	"Japan"	"Japan"	"Japan"	"Japan"	"Japan"	"Japan"	"Japan"	"Japan"	"Japan"	"Japan"	"Japan"	"Japan"	"Japan"	"Japan"
!Sample_supplementary_file	"ftp://ftp.ncbi.nlm.nih.gov/geo/samples/GSM952nnn/GSM952871/suppl/GSM952871_US45103014_251485050411_S01_GE1-v5_95_Feb07_1_2.txt.gz"	"ftp://ftp.ncbi.nlm.nih.gov/geo/samples/GSM952nnn/GSM952872/suppl/GSM952872_US45103014_251485050411_S01_GE1-v5_95_Feb07_1_3.txt.gz"	"ftp://ftp.ncbi.nlm.nih.gov/geo/samples/GSM952nnn/GSM952873/suppl/GSM952873_US45103014_251485050411_S01_GE1-v5_95_Feb07_1_4.txt.gz"	"ftp://ftp.ncbi.nlm.nih.gov/geo/samples/GSM952nnn/GSM952874/suppl/GSM952874_US45103014_251485050412_S01_GE1-v5_95_Feb07_1_1.txt.gz"	"ftp://ftp.ncbi.nlm.nih.gov/geo/samples/GSM952nnn/GSM952875/suppl/GSM952875_US45103014_251485050412_S01_GE1-v5_95_Feb07_1_2.txt.gz"	"ftp://ftp.ncbi.nlm.nih.gov/geo/samples/GSM952nnn/GSM952876/suppl/GSM952876_US45103014_251485050412_S01_GE1-v5_95_Feb07_1_4.txt.gz"	"ftp://ftp.ncbi.nlm.nih.gov/geo/samples/GSM952nnn/GSM952877/suppl/GSM952877_US45103014_251485050399_S01_GE1-v5_95_Feb07_1_1.txt.gz"	"ftp://ftp.ncbi.nlm.nih.gov/geo/samples/GSM952nnn/GSM952878/suppl/GSM952878_US45103014_251485050399_S01_GE1-v5_95_Feb07_1_2.txt.gz"	"ftp://ftp.ncbi.nlm.nih.gov/geo/samples/GSM952nnn/GSM952879/suppl/GSM952879_US45103014_251485050399_S01_GE1-v5_95_Feb07_1_3.txt.gz"	"ftp://ftp.ncbi.nlm.nih.gov/geo/samples/GSM952nnn/GSM952880/suppl/GSM952880_US45103014_251485050399_S01_GE1-v5_95_Feb07_1_4.txt.gz"	"ftp://ftp.ncbi.nlm.nih.gov/geo/samples/GSM952nnn/GSM952881/suppl/GSM952881_US45103014_251485050760_S01_GE1-v5_95_Feb07_1_1.txt.gz"	"ftp://ftp.ncbi.nlm.nih.gov/geo/samples/GSM952nnn/GSM952882/suppl/GSM952882_US45103014_251485050760_S01_GE1-v5_95_Feb07_1_2.txt.gz"	"ftp://ftp.ncbi.nlm.nih.gov/geo/samples/GSM952nnn/GSM952883/suppl/GSM952883_US45103014_251485050760_S01_GE1-v5_95_Feb07_1_3.txt.gz"	"ftp://ftp.ncbi.nlm.nih.gov/geo/samples/GSM952nnn/GSM952884/suppl/GSM952884_US45103014_251485050760_S01_GE1-v5_95_Feb07_1_4.txt.gz"	"ftp://ftp.ncbi.nlm.nih.gov/geo/samples/GSM952nnn/GSM952885/suppl/GSM952885_US45103014_251485050400_S01_GE1-v5_95_Feb07_1_1.txt.gz"	"ftp://ftp.ncbi.nlm.nih.gov/geo/samples/GSM952nnn/GSM952886/suppl/GSM952886_US45103014_251485050400_S01_GE1-v5_95_Feb07_1_2.txt.gz"	"ftp://ftp.ncbi.nlm.nih.gov/geo/samples/GSM952nnn/GSM952887/suppl/GSM952887_US45103014_251485050400_S01_GE1-v5_95_Feb07_1_3.txt.gz"	"ftp://ftp.ncbi.nlm.nih.gov/geo/samples/GSM952nnn/GSM952888/suppl/GSM952888_US45103014_251485050400_S01_GE1-v5_95_Feb07_1_4.txt.gz"	"ftp://ftp.ncbi.nlm.nih.gov/geo/samples/GSM952nnn/GSM952889/suppl/GSM952889_US45103014_251485050401_S01_GE1-v5_95_Feb07_1_1.txt.gz"	"ftp://ftp.ncbi.nlm.nih.gov/geo/samples/GSM952nnn/GSM952890/suppl/GSM952890_US45103014_251485050401_S01_GE1-v5_95_Feb07_1_2.txt.gz"	"ftp://ftp.ncbi.nlm.nih.gov/geo/samples/GSM952nnn/GSM952891/suppl/GSM952891_US45103014_251485050401_S01_GE1-v5_95_Feb07_1_4.txt.gz"	"ftp://ftp.ncbi.nlm.nih.gov/geo/samples/GSM952nnn/GSM952892/suppl/GSM952892_US45103014_251485050402_S01_GE1-v5_95_Feb07_1_1.txt.gz"	"ftp://ftp.ncbi.nlm.nih.gov/geo/samples/GSM952nnn/GSM952893/suppl/GSM952893_US45103014_251485050402_S01_GE1-v5_95_Feb07_1_2.txt.gz"	"ftp://ftp.ncbi.nlm.nih.gov/geo/samples/GSM952nnn/GSM952894/suppl/GSM952894_US45103014_251485050402_S01_GE1-v5_95_Feb07_1_3.txt.gz"	"ftp://ftp.ncbi.nlm.nih.gov/geo/samples/GSM952nnn/GSM952895/suppl/GSM952895_US45103014_251485050402_S01_GE1-v5_95_Feb07_1_4.txt.gz"	"ftp://ftp.ncbi.nlm.nih.gov/geo/samples/GSM952nnn/GSM952896/suppl/GSM952896_US45103014_251485050833_S01_GE1-v5_95_Feb07_1_4.txt.gz"	"ftp://ftp.ncbi.nlm.nih.gov/geo/samples/GSM952nnn/GSM952897/suppl/GSM952897_US45103014_251485050834_S01_GE1-v5_95_Feb07_1_1.txt.gz"	"ftp://ftp.ncbi.nlm.nih.gov/geo/samples/GSM952nnn/GSM952898/suppl/GSM952898_US45103014_251485050834_S01_GE1-v5_95_Feb07_1_2.txt.gz"	"ftp://ftp.ncbi.nlm.nih.gov/geo/samples/GSM952nnn/GSM952899/suppl/GSM952899_US45103014_251485050834_S01_GE1-v5_95_Feb07_1_3.txt.gz"	"ftp://ftp.ncbi.nlm.nih.gov/geo/samples/GSM952nnn/GSM952900/suppl/GSM952900_US45103014_251485050834_S01_GE1-v5_95_Feb07_1_4.txt.gz"	"ftp://ftp.ncbi.nlm.nih.gov/geo/samples/GSM952nnn/GSM952901/suppl/GSM952901_US45103014_251485050403_S01_GE1-v5_95_Feb07_1_3.txt.gz"	"ftp://ftp.ncbi.nlm.nih.gov/geo/samples/GSM952nnn/GSM952902/suppl/GSM952902_US45103014_251485050403_S01_GE1-v5_95_Feb07_1_4.txt.gz"	"ftp://ftp.ncbi.nlm.nih.gov/geo/samples/GSM952nnn/GSM952903/suppl/GSM952903_US45103014_251485050831_S01_GE1-v5_95_Feb07_1_1.txt.gz"	"ftp://ftp.ncbi.nlm.nih.gov/geo/samples/GSM952nnn/GSM952904/suppl/GSM952904_US45103014_251485050831_S01_GE1-v5_95_Feb07_1_2.txt.gz"	"ftp://ftp.ncbi.nlm.nih.gov/geo/samples/GSM952nnn/GSM952905/suppl/GSM952905_US45103014_251485050831_S01_GE1-v5_95_Feb07_1_3.txt.gz"	"ftp://ftp.ncbi.nlm.nih.gov/geo/samples/GSM952nnn/GSM952906/suppl/GSM952906_US45103014_251485050831_S01_GE1-v5_95_Feb07_1_4.txt.gz"	"ftp://ftp.ncbi.nlm.nih.gov/geo/samples/GSM952nnn/GSM952907/suppl/GSM952907_US45103014_251485050832_S01_GE1-v5_95_Feb07_1_1.txt.gz"	"ftp://ftp.ncbi.nlm.nih.gov/geo/samples/GSM952nnn/GSM952908/suppl/GSM952908_US45103014_251485050832_S01_GE1-v5_95_Feb07_1_2.txt.gz"	"ftp://ftp.ncbi.nlm.nih.gov/geo/samples/GSM952nnn/GSM952909/suppl/GSM952909_US45103014_251485050832_S01_GE1-v5_95_Feb07_1_3.txt.gz"	"ftp://ftp.ncbi.nlm.nih.gov/geo/samples/GSM952nnn/GSM952910/suppl/GSM952910_US45103014_251485050832_S01_GE1-v5_95_Feb07_1_4.txt.gz"	"ftp://ftp.ncbi.nlm.nih.gov/geo/samples/GSM952nnn/GSM952911/suppl/GSM952911_US45103014_251485050833_S01_GE1-v5_95_Feb07_1_1.txt.gz"	"ftp://ftp.ncbi.nlm.nih.gov/geo/samples/GSM952nnn/GSM952912/suppl/GSM952912_US45103014_251485050833_S01_GE1-v5_95_Feb07_1_2.txt.gz"	"ftp://ftp.ncbi.nlm.nih.gov/geo/samples/GSM952nnn/GSM952913/suppl/GSM952913_US45103014_251485050833_S01_GE1-v5_95_Feb07_1_3.txt.gz"	"ftp://ftp.ncbi.nlm.nih.gov/geo/samples/GSM952nnn/GSM952914/suppl/GSM952914_US45103014_251485050835_S01_GE1-v5_95_Feb07_1_1.txt.gz"	"ftp://ftp.ncbi.nlm.nih.gov/geo/samples/GSM952nnn/GSM952915/suppl/GSM952915_US45103014_251485050835_S01_GE1-v5_95_Feb07_1_2.txt.gz"	"ftp://ftp.ncbi.nlm.nih.gov/geo/samples/GSM952nnn/GSM952916/suppl/GSM952916_US45103014_251485050835_S01_GE1-v5_95_Feb07_1_3.txt.gz"	"ftp://ftp.ncbi.nlm.nih.gov/geo/samples/GSM952nnn/GSM952917/suppl/GSM952917_US45103014_251485050835_S01_GE1-v5_95_Feb07_1_4.txt.gz"
!Sample_data_row_count	"45015"	"45015"	"45015"	"45015"	"45015"	"45015"	"45015"	"45015"	"45015"	"45015"	"45015"	"45015"	"45015"	"45015"	"45015"	"45015"	"45015"	"45015"	"45015"	"45015"	"45015"	"45015"	"45015"	"45015"	"45015"	"45015"	"45015"	"45015"	"45015"	"45015"	"45015"	"45015"	"45015"	"45015"	"45015"	"45015"	"45015"	"45015"	"45015"	"45015"	"45015"	"45015"	"45015"	"45015"	"45015"	"45015"	"45015"
!series_matrix_table_begin
"ID_REF"	"GSM952871"	"GSM952872"	"GSM952873"	"GSM952874"	"GSM952875"	"GSM952876"	"GSM952877"	"GSM952878"	"GSM952879"	"GSM952880"	"GSM952881"	"GSM952882"	"GSM952883"	"GSM952884"	"GSM952885"	"GSM952886"	"GSM952887"	"GSM952888"	"GSM952889"	"GSM952890"	"GSM952891"	"GSM952892"	"GSM952893"	"GSM952894"	"GSM952895"	"GSM952896"	"GSM952897"	"GSM952898"	"GSM952899"	"GSM952900"	"GSM952901"	"GSM952902"	"GSM952903"	"GSM952904"	"GSM952905"	"GSM952906"	"GSM952907"	"GSM952908"	"GSM952909"	"GSM952910"	"GSM952911"	"GSM952912"	"GSM952913"	"GSM952914"	"GSM952915"	"GSM952916"	"GSM952917"
1	2.48E+04	1.85E+04	1.88E+04	2.15E+04	1.94E+04	1.27E+04	1.88E+04	1.75E+04	1.61E+04	1.75E+04	1.64E+04	1.61E+04	1.47E+04	1.31E+04	1.79E+04	1.60E+04	1.74E+04	1.47E+04	1.68E+04	1.76E+04	1.36E+04	1.67E+04	1.89E+04	1.72E+04	1.49E+04	1.67E+04	1.77E+04	1.64E+04	1.42E+04	1.19E+04	1.91E+04	1.86E+04	1.53E+04	1.61E+04	1.42E+04	1.53E+04	1.82E+04	1.85E+04	1.30E+04	1.49E+04	1.62E+04	1.31E+04	1.18E+04	1.46E+04	1.81E+04	1.28E+04	1.49E+04
2	1.41E+01	3.55E+00	3.83E+00	9.35E+00	8.22E+00	3.42E+00	6.42E+00	1.11E+01	3.36E+00	7.65E+00	5.42E+00	4.33E+00	3.52E+00	3.13E+00	3.85E+00	5.87E+00	3.83E+00	2.89E+00	3.88E+00	3.76E+00	3.65E+00	3.17E+00	6.44E+00	3.51E+00	5.18E+00	3.59E+00	4.14E+00	3.34E+00	5.13E+00	5.68E+00	3.91E+00	3.22E+00	2.86E+00	3.52E+00	3.14E+00	3.59E+00	1.03E+01	4.29E+00	3.60E+00	3.26E+00	5.18E+00	3.64E+00	3.98E+00	2.18E+00	2.19E+00	2.00E+00	2.46E+00
3	1.40E+01	3.53E+00	3.83E+00	9.32E+00	8.21E+00	3.43E+00	6.39E+00	1.10E+01	3.34E+00	7.60E+00	5.39E+00	4.31E+00	3.50E+00	3.12E+00	3.84E+00	4.44E+00	3.80E+00	2.87E+00	3.87E+00	3.74E+00	3.66E+00	3.15E+00	6.41E+00	3.50E+00	5.15E+00	3.57E+00	4.13E+00	3.33E+00	5.11E+00	5.69E+00	3.90E+00	3.22E+00	2.85E+00	3.51E+00	3.13E+00	3.57E+00	4.34E+00	4.27E+00	3.63E+00	3.26E+00	5.18E+00	3.65E+00	3.98E+00	2.18E+00	2.18E+00	2.00E+00	2.45E+00
4	1.39E+01	3.51E+00	3.83E+00	9.29E+00	8.21E+00	3.45E+00	6.37E+00	1.09E+01	3.33E+00	7.56E+00	5.37E+00	4.30E+00	3.48E+00	3.48E+00	3.84E+00	4.42E+00	3.78E+00	2.85E+00	3.85E+00	3.72E+00	3.68E+00	3.14E+00	6.37E+00	3.49E+00	5.13E+00	3.56E+00	4.11E+00	3.32E+00	5.09E+00	5.69E+00	3.89E+00	3.22E+00	2.84E+00	3.49E+00	3.13E+00	3.55E+00	5.13E+00	4.25E+00	3.66E+00	3.26E+00	5.17E+00	3.67E+00	1.23E+01	2.18E+00	2.17E+00	1.99E+00	2.44E+00
5	1.38E+01	3.50E+00	3.83E+00	9.27E+00	8.20E+00	3.47E+00	6.35E+00	1.09E+01	3.31E+00	7.51E+00	5.35E+00	4.28E+00	3.47E+00	3.11E+00	3.83E+00	4.40E+00	3.76E+00	2.84E+00	3.84E+00	3.70E+00	3.70E+00	3.13E+00	6.34E+00	3.48E+00	5.11E+00	3.55E+00	4.10E+00	3.31E+00	5.07E+00	5.69E+00	3.89E+00	3.21E+00	2.84E+00	3.48E+00	3.12E+00	3.53E+00	4.31E+00	4.23E+00	3.69E+00	3.26E+00	5.17E+00	3.68E+00	3.99E+00	2.18E+00	2.17E+00	1.99E+00	2.43E+00
6	1.37E+01	3.48E+00	3.83E+00	9.24E+00	8.19E+00	3.48E+00	7.90E+00	1.08E+01	3.30E+00	7.47E+00	5.33E+00	4.27E+00	3.46E+00	3.10E+00	3.83E+00	1.49E+01	3.74E+00	2.82E+00	3.83E+00	3.69E+00	3.71E+00	3.11E+00	6.31E+00	3.48E+00	5.09E+00	3.53E+00	4.08E+00	3.30E+00	5.05E+00	5.69E+00	3.88E+00	3.21E+00	2.83E+00	3.47E+00	3.12E+00	3.51E+00	7.15E+00	4.21E+00	3.72E+00	3.26E+00	5.65E+00	3.69E+00	3.99E+00	2.18E+00	4.89E+00	1.98E+00	2.42E+00
7	1.37E+01	3.47E+00	3.83E+00	9.22E+00	8.19E+00	3.50E+00	6.31E+00	1.08E+01	3.29E+00	7.44E+00	5.32E+00	4.26E+00	3.45E+00	3.09E+00	3.82E+00	1.04E+01	3.72E+00	2.81E+00	3.82E+00	3.67E+00	3.73E+00	3.10E+00	6.28E+00	3.47E+00	5.08E+00	3.52E+00	4.06E+00	3.29E+00	5.04E+00	8.08E+00	3.87E+00	3.21E+00	2.82E+00	3.45E+00	3.11E+00	3.50E+00	4.29E+00	4.19E+00	3.75E+00	3.26E+00	5.17E+00	3.69E+00	4.00E+00	2.18E+00	2.16E+00	1.98E+00	2.41E+00
8	1.36E+01	3.46E+00	3.83E+00	9.20E+00	8.18E+00	3.51E+00	6.29E+00	1.08E+01	3.27E+00	7.40E+00	5.30E+00	4.25E+00	3.44E+00	3.09E+00	3.82E+00	4.35E+00	3.70E+00	2.80E+00	3.81E+00	3.66E+00	3.74E+00	3.09E+00	6.26E+00	3.47E+00	5.06E+00	3.51E+00	4.05E+00	3.28E+00	5.02E+00	5.70E+00	3.87E+00	3.21E+00	2.82E+00	3.44E+00	3.11E+00	3.49E+00	4.28E+00	4.18E+00	3.77E+00	3.26E+00	5.16E+00	3.70E+00	4.00E+00	2.19E+00	2.16E+00	1.97E+00	2.40E+00
9	1.35E+01	3.45E+00	3.84E+00	9.19E+00	8.18E+00	3.52E+00	6.27E+00	1.07E+01	3.26E+00	7.37E+00	5.29E+00	4.24E+00	3.43E+00	3.08E+00	3.82E+00	1.46E+01	3.68E+00	2.79E+00	3.80E+00	3.65E+00	3.75E+00	3.98E+00	6.24E+00	3.46E+00	5.05E+00	3.51E+00	4.04E+00	3.27E+00	5.01E+00	5.70E+00	3.86E+00	3.21E+00	2.81E+00	3.43E+00	3.11E+00	3.47E+00	4.27E+00	4.16E+00	3.80E+00	3.25E+00	5.16E+00	3.71E+00	2.53E+01	2.19E+00	2.15E+00	1.97E+00	2.40E+00
10	1.35E+01	3.44E+00	3.84E+00	9.18E+00	8.18E+00	3.53E+00	6.25E+00	1.07E+01	3.25E+00	7.34E+00	5.27E+00	4.23E+00	3.42E+00	3.08E+00	3.81E+00	4.33E+00	3.67E+00	2.78E+00	3.79E+00	3.64E+00	3.76E+00	3.07E+00	6.22E+00	3.46E+00	5.04E+00	1.97E+01	4.02E+00	3.27E+00	4.99E+00	5.71E+00	3.86E+00	3.21E+00	2.81E+00	3.42E+00	3.10E+00	3.46E+00	4.26E+00	4.15E+00	3.82E+00	3.25E+00	5.15E+00	3.72E+00	4.01E+00	2.19E+00	2.15E+00	1.97E+00	2.39E+00
11	1.34E+01	3.44E+00	3.84E+00	9.17E+00	8.18E+00	3.54E+00	2.47E+01	1.06E+01	3.24E+00	7.32E+00	5.26E+00	4.22E+00	3.41E+00	3.07E+00	3.81E+00	4.32E+00	3.65E+00	2.77E+00	3.78E+00	3.63E+00	3.78E+00	3.06E+00	6.20E+00	3.45E+00	5.03E+00	3.49E+00	4.01E+00	3.26E+00	4.98E+00	5.71E+00	3.85E+00	3.21E+00	2.80E+00	3.42E+00	3.10E+00	3.45E+00	4.25E+00	4.14E+00	3.84E+00	3.25E+00	5.15E+00	3.72E+00	4.02E+00	2.19E+00	2.15E+00	1.96E+00	2.38E+00
12	2.76E+01	6.36E+01	2.48E+01	3.50E+01	8.49E+00	6.78E+00	1.89E+02	2.28E+01	1.19E+01	7.29E+00	2.73E+01	3.27E+01	1.38E+01	3.21E+01	1.96E+01	2.79E+01	2.20E+01	1.98E+01	4.97E+01	2.37E+01	2.06E+01	3.73E+01	3.58E+01	8.84E+01	1.44E+01	1.91E+01	3.24E+01	1.89E+01	1.90E+01	7.94E+01	1.96E+01	1.07E+01	5.68E+00	1.99E+01	1.72E+01	3.99E+00	2.21E+01	1.65E+01	1.16E+01	4.89E+00	1.86E+01	1.42E+01	2.91E+01	6.07E+00	1.36E+01	5.39E+00	2.38E+00
13	1.42E+01	1.85E+02	1.53E+02	1.12E+02	8.18E+00	5.57E+01	2.12E+02	5.07E+01	4.32E+01	1.82E+01	1.41E+01	3.97E+01	8.04E+01	6.36E+01	2.26E+01	7.35E+01	1.04E+02	1.05E+02	8.39E+01	7.46E+01	8.57E+01	5.44E+01	6.93E+01	6.21E+01	7.17E+01	5.40E+00	1.48E+01	2.02E+01	1.11E+01	4.34E+01	5.41E+01	1.34E+02	4.50E+01	3.78E+01	4.12E+01	6.35E+01	3.59E+01	2.24E+01	8.94E+00	3.24E+00	5.14E+00	2.63E+01	6.45E+01	7.62E+00	4.56E+01	1.44E+01	2.22E+01
14	8.08E+01	2.26E+01	1.54E+02	4.29E+01	2.41E+01	9.32E+00	1.17E+02	1.06E+02	8.72E+01	4.16E+01	5.26E+01	6.76E+01	2.19E+02	7.37E+01	5.32E+01	6.20E+01	9.61E+01	3.55E+02	4.17E+01	2.60E+01	1.23E+02	7.34E+01	1.01E+02	7.34E+01	3.58E+01	1.08E+02	4.13E+01	8.57E+01	3.38E+01	4.16E+01	3.29E+01	1.80E+01	5.61E+01	1.08E+02	1.12E+02	7.61E+01	7.76E+01	6.82E+01	3.03E+01	7.36E+00	1.69E+01	2.40E+01	4.07E+01	7.51E+00	6.63E+00	1.95E+00	2.36E+00
15	1.33E+01	9.69E+01	7.96E+00	9.15E+00	7.41E+01	3.79E+01	3.40E+01	2.39E+01	6.93E+01	4.99E+01	7.03E+01	1.54E+01	2.82E+01	3.92E+00	7.87E+01	2.74E+01	8.24E+00	2.05E+01	2.13E+01	1.01E+02	3.81E+00	1.84E+01	9.93E+01	8.08E+01	5.77E+01	8.17E+00	7.08E+00	5.96E+01	3.38E+01	2.96E+01	7.28E+00	6.04E+01	3.21E+01	8.66E+00	1.78E+01	6.32E+00	1.07E+01	3.74E+01	2.45E+01	1.16E+01	1.08E+01	1.70E+01	2.15E+01	2.19E+00	1.38E+01	1.95E+00	6.17E+00
16	1.39E+03	2.82E+03	2.88E+03	1.08E+03	9.40E+02	5.41E+02	1.47E+03	3.15E+03	1.76E+03	2.58E+03	7.87E+02	1.11E+03	2.61E+03	1.52E+03	7.61E+02	2.71E+03	4.49E+03	3.15E+03	1.12E+03	7.72E+02	1.50E+03	1.05E+03	1.04E+03	7.55E+02	3.18E+03	9.48E+02	6.00E+02	1.33E+03	7.24E+02	1.37E+03	7.35E+02	6.64E+02	6.56E+02	5.73E+02	4.32E+02	9.62E+02	8.01E+02	4.49E+02	5.19E+02	3.66E+02	3.70E+02	7.70E+02	9.70E+02	8.78E+01	3.44E+02	1.71E+02	1.29E+02
17	1.33E+01	1.72E+01	5.82E+00	9.16E+00	8.20E+00	1.10E+01	1.10E+01	1.56E+01	6.63E+00	7.20E+00	5.21E+00	4.18E+00	3.38E+00	3.07E+00	1.16E+01	4.32E+00	5.21E+00	2.73E+00	8.78E+00	8.17E+00	3.83E+00	8.11E+00	6.13E+00	3.44E+00	5.00E+00	4.52E+00	3.95E+00	3.23E+00	4.92E+00	5.74E+00	1.02E+01	1.53E+01	5.87E+00	9.16E+00	8.84E+00	8.18E+00	9.55E+00	1.43E+01	3.58E+01	2.39E+02	5.12E+00	3.74E+00	4.96E+00	2.20E+00	4.16E+00	1.95E+00	3.99E+00
18	1.33E+01	3.52E+01	1.89E+01	2.41E+01	3.56E+01	2.49E+01	3.27E+01	5.35E+01	6.58E+01	2.61E+01	7.08E+01	3.19E+01	1.52E+01	9.06E+00	7.56E+01	3.89E+01	3.44E+01	1.16E+01	3.65E+01	4.36E+01	2.01E+01	3.51E+01	5.26E+01	1.05E+02	1.76E+01	3.07E+01	2.25E+01	1.49E+01	3.80E+01	7.26E+01	3.14E+01	3.79E+01	1.54E+01	3.59E+01	2.37E+01	4.77E+01	4.64E+01	4.05E+01	3.06E+01	1.04E+02	5.85E+01	2.83E+01	4.06E+01	9.62E+00	1.68E+01	1.56E+01	1.42E+01
19	5.38E+03	1.40E+04	1.08E+04	1.35E+04	1.01E+04	6.28E+03	1.83E+04	2.54E+04	1.35E+04	2.00E+04	6.13E+03	1.83E+04	1.28E+04	1.24E+04	6.39E+03	1.59E+04	1.13E+04	8.69E+03	1.08E+04	1.35E+04	1.75E+04	1.90E+04	4.53E+03	8.98E+03	2.52E+04	9.77E+03	3.11E+03	4.57E+03	8.44E+03	1.42E+04	1.59E+04	1.33E+04	1.06E+04	1.05E+04	1.45E+04	1.20E+04	1.15E+04	1.13E+04	9.61E+03	9.28E+03	1.16E+04	1.86E+04	1.29E+04	4.67E+03	8.88E+03	7.66E+03	6.57E+03
20	3.31E+01	6.50E+02	3.75E+02	9.11E+01	3.62E+02	1.48E+02	2.67E+02	3.15E+02	2.89E+02	2.89E+02	6.23E+02	5.28E+02	6.27E+02	4.59E+02	6.40E+02	1.81E+02	1.07E+03	3.48E+02	3.90E+02	2.78E+02	4.02E+02	5.38E+02	2.91E+02	4.50E+01	1.14E+03	2.41E+02	4.56E+01	2.53E+02	4.39E+02	6.84E+02	3.95E+02	4.49E+02	2.20E+02	2.41E+02	2.26E+02	5.87E+02	4.96E+02	7.56E+02	3.66E+02	4.15E+01	1.89E+02	1.12E+02	1.31E+02	3.05E+01	2.09E+02	1.30E+02	3.25E+02
21	1.49E+02	4.14E+02	3.70E+02	6.72E+02	1.97E+02	1.77E+02	4.72E+02	5.18E+02	1.90E+02	4.98E+02	2.00E+02	1.87E+02	2.53E+02	4.45E+02	2.71E+02	4.89E+02	3.73E+02	3.48E+02	2.64E+02	1.05E+02	2.60E+02	2.56E+02	2.00E+02	3.24E+02	3.53E+02	2.10E+02	7.88E+01	1.07E+02	1.43E+02	4.52E+02	6.69E+02	6.57E+02	2.37E+02	5.03E+02	6.85E+02	4.39E+02	4.09E+02	3.86E+02	2.94E+02	3.52E+02	2.38E+02	3.99E+02	1.27E+02	7.66E+01	1.32E+02	1.13E+02	7.54E+01
22	3.25E+03	2.38E+03	2.31E+03	4.19E+03	1.58E+03	1.57E+03	1.02E+04	5.77E+03	4.66E+03	5.89E+03	2.21E+03	2.29E+03	3.89E+03	3.46E+03	2.31E+03	3.54E+03	4.03E+03	4.38E+03	1.88E+03	1.80E+03	6.32E+03	2.49E+03	3.04E+03	4.52E+03	4.96E+03	1.61E+03	1.73E+03	1.45E+03	1.21E+03	4.15E+03	3.56E+03	3.41E+03	2.36E+03	2.35E+03	3.75E+03	2.29E+03	2.69E+03	3.54E+03	2.11E+03	1.70E+03	2.28E+03	3.55E+03	2.49E+03	1.89E+03	1.85E+03	1.79E+03	1.17E+03
23	1.31E+02	4.21E+01	4.50E+01	1.73E+02	2.06E+02	4.48E+02	1.96E+02	6.19E+01	3.13E+02	1.16E+02	1.58E+02	4.11E+01	3.71E+01	4.86E+01	1.60E+02	3.86E+01	1.18E+02	6.10E+01	6.06E+01	4.94E+01	1.08E+02	3.81E+01	2.34E+02	8.49E+01	6.21E+01	1.59E+02	8.89E+01	6.55E+01	2.06E+02	1.99E+01	1.02E+02	4.68E+02	2.03E+02	2.19E+02	1.63E+02	1.54E+02	8.66E+01	3.00E+02	7.90E+01	3.02E+01	2.33E+02	6.38E+01	4.11E+01	2.19E+01	1.18E+02	4.99E+01	5.41E+01
24	1.23E+02	2.36E+02	9.08E+01	1.28E+02	9.52E+01	7.40E+01	7.70E+01	2.23E+02	6.07E+01	2.35E+02	1.56E+02	1.00E+02	8.24E+01	2.31E+02	1.63E+02	1.16E+02	1.77E+02	2.88E+02	2.07E+02	8.09E+01	2.39E+02	1.12E+02	2.30E+02	1.53E+02	1.75E+02	1.17E+02	5.07E+01	1.23E+02	9.74E+01	3.87E+02	7.29E+01	5.53E+01	6.27E+01	2.08E+02	2.04E+01	6.11E+01	5.18E+01	8.61E+01	8.77E+01	1.45E+02	1.58E+02	8.26E+01	7.57E+01	5.24E+01	6.31E+01	8.29E+01	1.21E+02
25	1.19E+03	7.90E+02	7.46E+02	7.66E+02	9.10E+02	3.10E+02	9.45E+02	1.13E+03	8.15E+02	1.20E+03	3.71E+02	2.68E+02	1.86E+03	6.56E+02	3.73E+02	1.01E+03	3.06E+03	1.92E+03	8.33E+02	9.43E+02	5.20E+02	2.53E+02	1.13E+03	1.39E+03	3.32E+02	7.99E+02	4.36E+02	6.33E+02	7.69E+02	1.47E+03	1.43E+03	1.64E+03	9.37E+02	3.46E+02	1.07E+03	6.92E+02	6.05E+02	1.17E+03	1.22E+03	4.38E+02	8.80E+02	1.22E+03	1.23E+03	3.22E+02	3.52E+02	1.41E+02	5.39E+02
26	1.34E+01	3.47E+00	6.16E+00	9.27E+00	8.29E+00	3.65E+00	2.15E+01	2.52E+02	6.06E+01	7.15E+00	5.21E+00	4.18E+00	9.62E+00	3.58E+01	3.80E+00	4.45E+01	3.58E+00	2.73E+00	4.11E+01	1.92E+01	3.91E+00	3.00E+00	6.14E+00	3.46E+00	5.42E+01	1.78E+01	3.91E+00	3.22E+00	4.90E+00	5.81E+00	1.31E+01	3.23E+01	2.10E+01	1.32E+01	2.58E+01	3.94E+01	3.25E+01	7.66E+01	6.12E+01	5.21E+01	3.23E+01	6.03E+01	5.39E+01	2.17E+01	1.93E+01	1.94E+00	1.57E+01
27	6.16E+03	1.64E+03	2.42E+03	3.16E+03	1.65E+03	5.34E+02	5.90E+02	1.38E+03	1.33E+03	1.33E+03	9.89E+03	1.31E+03	6.25E+02	3.01E+02	1.08E+04	1.58E+03	7.64E+02	7.29E+02	9.02E+02	6.32E+03	6.62E+02	1.35E+03	2.39E+03	1.81E+03	4.11E+02	3.53E+02	2.61E+03	3.25E+02	1.70E+03	1.72E+03	1.24E+03	1.28E+03	8.96E+02	7.46E+02	2.76E+03	6.57E+03	7.21E+03	4.39E+03	2.77E+03	2.12E+03	3.06E+03	1.96E+03	6.75E+03	1.00E+01	6.22E+01	1.94E+00	3.27E+01
28	1.34E+01	3.49E+00	3.99E+00	9.31E+00	8.32E+00	1.15E+01	6.04E+00	1.05E+01	3.21E+00	7.15E+00	5.22E+00	4.19E+00	3.38E+00	4.30E+00	3.80E+00	4.32E+00	3.56E+00	5.98E+00	6.66E+00	3.94E+00	3.92E+00	4.23E+00	6.15E+00	3.47E+00	5.08E+00	3.53E+00	3.91E+00	3.22E+00	4.90E+00	5.84E+00	3.87E+00	3.20E+00	2.79E+00	3.38E+00	3.10E+00	8.88E+00	1.99E+01	4.06E+00	3.99E+00	3.18E+00	5.11E+00	3.78E+00	4.14E+00	2.21E+00	2.16E+00	1.94E+00	2.94E+00
29	1.34E+01	3.50E+00	4.00E+00	9.33E+00	8.34E+00	3.67E+00	6.04E+00	1.05E+01	3.21E+00	7.16E+00	5.23E+00	4.58E+00	3.39E+00	3.11E+00	3.81E+00	4.32E+00	3.56E+00	2.74E+00	3.72E+00	3.55E+00	3.93E+00	9.89E+00	6.16E+00	3.47E+00	5.10E+00	3.54E+00	3.91E+00	3.22E+00	4.91E+00	5.85E+00	3.88E+00	3.20E+00	1.24E+01	3.38E+00	3.10E+00	3.43E+00	4.16E+00	4.07E+00	3.99E+00	3.17E+00	5.11E+00	3.79E+00	4.15E+00	2.22E+00	2.17E+00	1.95E+00	2.33E+00
30	1.88E+03	2.80E+03	3.24E+03	2.55E+03	1.26E+03	9.13E+02	3.11E+03	5.10E+03	8.54E+02	5.83E+02	1.30E+03	6.12E+02	2.61E+03	3.24E+03	1.32E+03	3.77E+03	3.91E+03	2.35E+03	6.01E+02	2.55E+03	4.30E+03	6.10E+02	1.05E+03	1.19E+03	3.10E+03	1.51E+01	6.70E+02	1.92E+03	1.52E+03	4.29E+03	1.48E+03	2.29E+03	1.13E+03	6.43E+02	1.80E+03	1.52E+03	1.41E+03	2.39E+03	1.31E+03	1.32E+03	2.22E+03	2.17E+03	2.63E+03	4.07E+02	2.03E+03	1.98E+02	4.30E+02
31	1.35E+01	1.29E+01	4.03E+00	1.45E+01	8.38E+00	3.68E+00	1.77E+01	1.06E+01	1.15E+01	7.17E+00	6.66E+00	5.50E+00	3.39E+00	1.35E+01	1.15E+01	6.51E+01	7.92E+00	1.03E+01	1.55E+01	5.48E+01	3.95E+00	9.78E+00	1.72E+01	8.93E+00	6.78E+00	6.44E+00	2.07E+01	1.39E+01	2.01E+01	5.88E+00	3.89E+00	8.12E+00	5.37E+00	3.39E+00	9.11E+00	7.46E+00	1.56E+01	4.00E+01	4.41E+00	1.15E+01	7.79E+00	4.69E+01	1.07E+01	2.22E+00	3.21E+00	1.95E+00	2.34E+00
32	1.88E+02	3.53E+00	3.21E+01	9.41E+00	8.40E+00	6.18E+00	6.04E+00	1.06E+01	4.57E+01	4.50E+01	1.35E+01	1.98E+01	1.72E+01	1.17E+01	1.64E+01	2.35E+01	3.57E+00	2.75E+00	2.35E+01	9.78E+00	5.05E+01	2.31E+01	1.38E+01	1.53E+01	3.49E+01	3.58E+00	3.92E+00	3.23E+00	1.27E+01	8.79E+00	2.86E+01	4.44E+01	2.81E+00	3.40E+00	4.71E+00	3.45E+00	8.31E+00	3.24E+01	4.00E+00	3.16E+00	1.38E+01	3.81E+00	2.12E+01	2.79E+00	2.18E+00	1.27E+01	2.34E+00
33	4.41E+02	6.02E+02	6.07E+02	6.11E+02	5.36E+02	8.15E+02	4.00E+02	5.86E+02	1.65E+03	7.01E+02	2.26E+02	7.59E+02	5.62E+02	4.55E+02	2.69E+02	8.74E+02	8.63E+02	4.84E+02	5.54E+02	6.39E+02	2.37E+02	7.90E+02	5.13E+02	3.00E+02	8.81E+02	3.68E+02	5.22E+02	5.19E+02	5.37E+02	1.21E+03	5.56E+02	3.78E+02	1.82E+02	5.19E+02	4.11E+02	7.66E+02	3.92E+02	5.43E+02	1.11E+02	1.73E+02	6.79E+02	3.66E+02	4.66E+02	1.90E+02	3.21E+02	2.09E+02	1.54E+02
34	1.36E+01	8.04E+00	7.23E+00	9.98E+00	8.44E+00	1.54E+01	4.60E+01	1.07E+01	8.84E+00	7.20E+00	5.27E+00	6.00E+00	3.41E+00	3.15E+00	1.08E+01	2.20E+01	5.98E+00	4.67E+00	1.65E+01	2.21E+01	5.85E+00	9.09E+00	8.11E+00	1.34E+01	5.49E+00	8.22E+00	1.31E+01	1.20E+01	9.34E+00	5.92E+00	1.30E+01	7.11E+00	1.22E+01	1.16E+01	1.15E+01	3.90E+00	1.86E+01	1.72E+01	6.48E+00	1.01E+01	1.04E+01	9.74E+00	6.45E+00	2.23E+00	2.19E+00	2.00E+00	2.34E+00
35	5.49E+01	2.18E+01	8.76E+00	1.15E+01	1.04E+02	1.31E+01	1.48E+01	3.82E+01	2.27E+01	1.70E+01	5.27E+00	1.88E+01	4.51E+01	4.44E+01	8.31E+00	2.25E+01	4.28E+01	1.94E+01	1.49E+01	2.03E+01	3.65E+01	2.14E+01	7.25E+00	2.73E+01	4.01E+01	7.81E+00	3.93E+00	6.57E+00	4.16E+01	2.52E+01	2.18E+01	4.46E+01	2.82E+00	1.85E+01	4.17E+01	3.16E+01	8.83E+01	4.41E+01	4.00E+00	2.61E+01	6.30E+00	2.83E+01	2.89E+01	8.09E+00	2.30E+00	1.77E+01	1.30E+01
36	1.37E+01	3.58E+00	4.10E+00	9.53E+00	8.48E+00	1.86E+01	8.61E+00	1.50E+01	3.26E+00	7.23E+00	5.29E+00	4.26E+00	3.42E+00	3.17E+00	4.39E+00	2.01E+01	3.66E+00	2.77E+00	3.75E+00	3.58E+00	4.01E+00	3.03E+00	6.25E+00	8.89E+00	5.23E+00	3.63E+00	3.94E+00	2.25E+01	4.95E+00	5.95E+00	5.52E+00	3.21E+00	2.83E+00	3.42E+00	3.14E+00	3.49E+00	4.18E+00	4.12E+00	4.00E+00	3.15E+00	5.16E+00	3.83E+00	4.24E+00	2.24E+00	5.54E+00	2.15E+01	1.61E+01
37	2.39E+01	5.69E+00	4.12E+00	2.15E+01	8.50E+00	4.20E+00	6.06E+00	1.08E+01	2.28E+01	7.25E+00	5.30E+00	4.10E+01	3.66E+01	3.18E+00	3.86E+00	1.17E+01	7.64E+01	7.69E+01	1.42E+01	3.59E+00	2.57E+01	4.84E+01	1.03E+01	4.50E+01	9.82E+00	1.42E+01	3.95E+00	3.26E+00	1.40E+01	5.97E+00	4.89E+01	4.25E+01	4.58E+00	1.30E+01	3.15E+00	3.68E+00	6.39E+00	4.13E+00	5.71E+00	8.07E+01	9.79E+00	6.10E+01	4.26E+00	6.20E+01	3.04E+01	1.04E+02	1.43E+01
38	1.56E+02	2.24E+02	4.56E+02	1.93E+02	1.21E+02	2.26E+02	1.80E+02	1.62E+02	3.24E+02	3.08E+02	2.83E+02	4.09E+02	3.91E+02	2.03E+02	3.03E+02	2.20E+02	2.40E+02	3.23E+02	4.45E+02	3.28E+02	4.05E+02	4.45E+02	2.20E+02	1.29E+02	6.54E+02	3.03E+02	7.53E+01	1.65E+02	1.61E+02	3.95E+02	2.89E+02	2.87E+02	2.73E+02	2.73E+02	5.85E+02	3.59E+02	4.58E+02	4.27E+02	4.00E+02	5.80E+02	5.08E+02	6.02E+02	4.79E+02	6.52E+01	6.43E+01	1.06E+01	1.81E+01
39	1.38E+01	3.61E+00	4.15E+00	9.63E+00	8.55E+00	3.75E+00	6.07E+00	1.08E+01	3.30E+00	7.28E+00	5.32E+00	4.29E+00	3.45E+00	3.20E+00	3.99E+00	4.51E+00	3.61E+00	2.79E+00	8.73E+00	3.60E+00	4.04E+00	3.05E+00	6.30E+00	3.53E+00	5.31E+00	3.68E+00	3.97E+00	4.52E+00	4.99E+00	6.01E+00	3.97E+00	3.22E+00	2.85E+00	3.44E+00	3.16E+00	3.52E+00	4.67E+00	4.78E+00	4.01E+00	3.14E+00	5.20E+00	9.73E+00	4.29E+00	2.25E+00	2.21E+00	1.96E+00	2.36E+00
40	1.00E+04	6.79E+03	8.36E+03	7.03E+03	8.30E+03	9.23E+03	8.16E+03	8.56E+03	8.45E+03	7.50E+03	9.04E+03	5.01E+03	5.10E+03	5.61E+03	9.38E+03	8.09E+03	7.54E+03	6.37E+03	6.59E+03	9.95E+03	7.37E+03	4.50E+03	8.58E+03	8.83E+03	7.49E+03	5.14E+03	4.64E+03	3.86E+03	9.20E+03	7.43E+03	9.30E+03	1.04E+04	9.87E+03	8.70E+03	1.03E+04	9.11E+03	9.36E+03	9.46E+03	1.04E+04	1.04E+04	1.10E+04	8.85E+03	8.07E+03	2.03E+03	5.88E+03	3.32E+03	5.19E+03
41	1.39E+01	8.03E+00	8.35E+01	9.70E+00	8.60E+00	1.80E+01	1.75E+01	1.09E+01	5.80E+01	7.32E+00	5.35E+00	2.92E+01	9.66E+01	3.22E+00	3.89E+00	3.50E+01	6.26E+01	2.02E+01	3.24E+01	1.11E+01	1.01E+01	2.91E+01	6.34E+00	5.04E+00	6.40E+01	5.42E+00	1.21E+01	2.78E+01	6.81E+00	6.05E+00	4.00E+00	5.65E+01	2.36E+01	4.45E+01	3.18E+00	3.55E+00	1.08E+01	1.18E+02	6.09E+00	6.74E+00	1.14E+01	2.94E+01	4.33E+00	2.90E+00	3.22E+00	1.97E+00	2.37E+00
42	1.03E+04	3.43E+03	3.67E+03	6.35E+03	2.02E+03	3.90E+03	9.87E+03	5.52E+03	9.72E+03	8.70E+03	3.36E+03	8.44E+03	6.36E+03	5.13E+03	3.35E+03	3.73E+03	9.15E+03	6.64E+03	4.43E+03	5.55E+03	7.93E+03	8.43E+03	1.09E+04	1.98E+03	5.70E+03	1.48E+03	5.37E+03	3.23E+03	1.72E+03	1.16E+04	3.38E+03	3.69E+03	2.99E+03	3.06E+03	2.84E+03	2.40E+03	2.59E+03	2.65E+03	3.22E+03	3.79E+03	3.61E+03	3.69E+03	4.96E+03	7.89E+02	1.94E+03	6.87E+02	7.28E+02
43	2.10E+03	2.86E+03	1.13E+03	2.10E+03	9.47E+02	6.17E+02	1.88E+03	1.54E+03	1.65E+03	1.59E+03	5.08E+03	9.99E+02	3.34E+03	2.57E+03	5.18E+03	1.13E+03	4.14E+03	2.62E+03	2.36E+03	9.00E+02	1.57E+03	1.01E+03	1.90E+03	5.10E+03	3.48E+03	8.23E+02	1.04E+03	2.21E+03	8.01E+02	1.99E+03	1.06E+03	7.67E+02	8.00E+02	1.92E+03	1.00E+03	9.90E+02	2.05E+03	1.26E+03	5.24E+02	3.11E+02	1.08E+03	6.72E+02	8.38E+02	4.68E+01	1.74E+02	6.73E+02	5.28E+02
44	1.40E+01	1.66E+01	5.90E+00	9.82E+00	8.67E+00	3.79E+00	6.13E+00	1.10E+01	3.36E+00	7.39E+00	5.39E+00	4.36E+00	1.69E+01	3.26E+00	4.24E+00	4.51E+00	3.66E+00	4.13E+00	5.04E+00	3.64E+00	4.29E+00	3.09E+00	6.40E+00	3.57E+00	5.45E+00	3.76E+00	4.02E+00	3.32E+00	5.06E+00	6.11E+00	4.04E+00	7.80E+00	2.90E+00	3.49E+00	3.20E+00	3.59E+00	4.25E+00	4.23E+00	4.02E+00	3.14E+00	5.28E+00	3.91E+00	4.39E+00	2.26E+00	1.25E+01	1.98E+00	3.55E+01
45	1.00E+03	1.69E+03	8.69E+02	8.18E+02	4.12E+02	1.69E+03	5.32E+02	7.66E+02	6.80E+02	4.20E+02	1.42E+03	2.94E+02	1.02E+03	1.02E+03	1.40E+03	7.06E+02	7.56E+02	4.32E+02	5.00E+02	9.39E+02	1.90E+03	3.09E+02	5.57E+02	1.78E+03	1.49E+03	5.26E+02	4.42E+02	1.43E+03	3.87E+02	1.30E+03	1.24E+03	1.07E+03	8.18E+02	7.46E+02	1.02E+03	6.29E+02	3.23E+02	1.38E+03	7.70E+02	8.40E+02	1.29E+03	4.98E+02	1.11E+03	1.33E+03	8.73E+02	6.73E+02	5.97E+02
46	6.65E+01	2.40E+02	1.79E+02	1.74E+02	1.71E+02	4.04E+01	1.26E+02	2.98E+02	1.71E+02	2.68E+02	1.21E+02	4.14E+02	1.62E+02	1.47E+02	1.36E+02	2.44E+02	2.69E+02	1.26E+02	1.41E+02	1.57E+02	3.34E+02	4.35E+02	2.09E+02	4.10E+02	3.55E+02	8.38E+01	6.60E+01	1.06E+02	1.48E+02	2.41E+02	3.47E+02	2.79E+02	2.19E+02	1.09E+02	3.19E+02	3.77E+02	2.27E+02	2.76E+02	2.47E+02	1.44E+02	3.25E+02	3.33E+02	2.55E+02	4.99E+01	7.88E+01	6.25E+01	9.07E+01
47	1.14E+03	2.65E+03	2.99E+03	2.19E+03	3.46E+03	2.85E+03	3.26E+03	5.04E+03	1.48E+03	2.07E+03	2.10E+03	3.02E+03	2.36E+03	2.36E+03	2.20E+03	2.66E+03	3.14E+03	2.92E+03	3.67E+03	4.10E+03	2.63E+03	3.21E+03	2.57E+03	4.38E+03	2.45E+03	1.38E+03	1.05E+03	1.85E+03	2.66E+03	2.41E+03	1.32E+03	2.64E+03	8.25E+02	1.53E+03	1.89E+03	1.67E+03	2.38E+03	1.51E+03	1.64E+03	8.63E+02	1.62E+03	1.49E+03	2.98E+03	6.02E+02	7.91E+02	4.57E+02	7.16E+02
48	1.42E+01	3.74E+00	4.30E+00	9.98E+00	8.77E+00	3.83E+00	6.19E+00	1.12E+01	3.41E+00	7.50E+00	5.45E+00	4.43E+00	3.54E+00	3.31E+00	4.46E+00	7.56E+00	3.71E+00	2.86E+00	3.87E+00	3.69E+00	4.16E+00	6.00E+00	6.49E+00	3.61E+00	6.16E+00	3.84E+00	4.08E+00	3.37E+00	5.14E+00	6.20E+00	4.10E+00	3.26E+00	2.95E+00	3.53E+00	3.25E+00	3.65E+00	4.29E+00	4.29E+00	4.02E+00	3.14E+00	1.01E+01	3.96E+00	8.34E+00	2.28E+00	2.38E+00	2.00E+00	2.42E+00
49	2.70E+01	9.66E+01	1.20E+02	9.46E+01	4.65E+01	1.66E+02	7.18E+01	2.41E+02	2.09E+02	7.04E+01	5.90E+01	1.20E+02	2.20E+02	2.79E+01	6.85E+01	1.48E+02	1.15E+02	1.21E+02	5.95E+01	1.63E+02	2.15E+02	1.37E+02	9.96E+01	4.91E+01	3.44E+01	5.66E+01	3.86E+01	8.17E+01	2.89E+01	1.11E+02	8.68E+01	1.06E+02	3.01E+01	6.16E+01	1.64E+01	4.40E+01	6.36E+01	1.39E+01	2.79E+01	1.90E+01	1.63E+01	2.79E+01	1.39E+02	1.09E+01	2.03E+01	6.31E+00	1.79E+01
50	1.43E+01	3.77E+00	2.67E+01	1.01E+01	8.82E+00	3.84E+00	3.28E+02	2.36E+01	1.06E+01	7.56E+00	5.48E+00	4.47E+00	3.56E+00	3.34E+00	4.00E+00	4.62E+00	3.73E+00	2.88E+00	3.90E+00	3.72E+00	4.19E+00	3.16E+00	6.54E+00	3.82E+01	5.64E+00	3.88E+00	4.12E+00	3.40E+00	5.18E+00	6.25E+00	4.14E+00	3.27E+00	2.97E+00	3.56E+00	3.27E+00	3.68E+00	4.32E+00	4.33E+00	5.22E+00	9.11E+00	5.41E+00	3.99E+00	4.52E+00	2.29E+00	2.29E+00	2.01E+00	2.44E+00
51	1.05E+03	1.41E+03	3.47E+02	7.40E+02	1.10E+03	1.08E+03	7.19E+02	4.85E+02	1.30E+03	5.10E+02	9.36E+02	9.18E+02	3.56E+02	6.00E+02	9.96E+02	5.97E+02	3.92E+02	4.68E+02	1.30E+03	1.31E+03	6.64E+02	9.39E+02	3.91E+02	7.56E+02	3.58E+02	5.38E+02	7.09E+02	4.83E+02	1.19E+03	5.96E+02	8.26E+02	6.04E+02	6.31E+02	1.11E+03	8.56E+02	7.30E+02	8.37E+02	8.42E+02	8.07E+02	7.09E+02	6.42E+02	6.92E+02	1.06E+03	1.22E+02	4.48E+02	2.09E+02	2.89E+02
52	1.44E+01	3.00E+02	3.76E+01	8.58E+01	6.07E+01	1.45E+02	7.72E+01	3.07E+02	7.27E+01	3.75E+01	1.61E+01	7.80E+01	1.27E+02	1.78E+01	2.71E+01	1.13E+02	8.45E+01	7.89E+01	6.17E+01	2.11E+01	6.40E+01	7.65E+01	1.50E+01	9.98E+01	1.38E+02	1.58E+01	3.65E+01	2.55E+01	7.88E+01	9.21E+01	1.04E+02	1.32E+01	1.27E+02	3.27E+01	1.74E+02	8.80E+00	3.31E+01	1.17E+02	4.67E+01	2.39E+01	3.72E+01	3.93E+01	4.38E+01	4.40E+00	4.91E+01	2.97E+00	5.25E+00
53	3.40E+01	2.14E+01	4.71E+01	2.42E+01	1.12E+01	3.20E+01	4.89E+01	3.23E+01	2.22E+01	7.66E+00	1.37E+01	3.34E+01	3.80E+01	4.38E+01	1.91E+01	5.42E+01	4.68E+01	2.91E+01	8.77E+01	4.83E+01	3.17E+01	4.25E+01	1.86E+01	2.47E+01	2.30E+01	2.57E+01	2.74E+01	3.73E+01	3.75E+01	4.80E+01	2.39E+01	3.46E+01	6.07E+01	2.72E+01	1.35E+01	5.08E+01	9.17E+01	3.73E+01	4.38E+01	9.71E+00	1.44E+01	4.25E+01	2.91E+01	7.90E+00	1.29E+01	6.96E+00	2.47E+00
54	1.45E+01	2.61E+01	6.15E+00	6.25E+01	8.42E+01	1.70E+01	2.77E+01	1.16E+01	8.89E+01	7.69E+00	2.01E+01	4.55E+00	3.31E+02	8.73E+01	2.74E+01	2.40E+01	2.10E+02	2.55E+02	1.21E+01	3.78E+00	1.15E+01	3.21E+00	8.18E+01	3.67E+00	4.45E+02	3.09E+01	4.40E+00	2.86E+02	2.33E+01	2.80E+01	1.35E+02	3.30E+02	1.49E+02	1.15E+02	1.39E+02	9.94E+01	1.15E+02	4.81E+01	1.65E+02	3.35E+02	6.87E+01	1.89E+02	4.61E+00	2.30E+00	1.78E+01	6.43E+00	1.12E+02
55	1.45E+01	7.28E+00	4.42E+00	1.03E+01	9.38E+01	3.88E+00	1.40E+01	1.16E+01	4.50E+00	7.73E+00	6.70E+00	5.02E+00	3.64E+00	3.41E+00	4.08E+00	9.39E+00	3.81E+00	6.11E+00	3.52E+01	3.79E+00	4.26E+00	1.03E+01	6.68E+00	1.06E+01	1.20E+01	3.97E+00	4.21E+00	9.67E+00	5.31E+00	6.37E+00	4.22E+00	7.45E+00	3.03E+00	3.63E+00	3.73E+00	3.76E+00	4.39E+00	4.70E+00	7.79E+00	5.71E+00	7.26E+00	7.35E+00	4.64E+00	2.38E+00	2.33E+00	2.87E+00	2.49E+00
56	1.79E+02	1.49E+02	2.41E+01	5.70E+01	1.36E+02	1.77E+01	7.26E+01	7.87E+01	9.35E+01	2.87E+01	3.82E+01	4.77E+01	3.10E+01	5.95E+01	4.28E+01	3.80E+01	8.98E+01	6.82E+01	2.25E+01	3.37E+01	3.43E+01	6.15E+01	3.80E+01	5.03E+01	1.51E+02	2.04E+01	7.82E+01	5.80E+01	1.13E+02	2.40E+01	3.74E+01	3.06E+01	4.29E+01	2.79E+01	4.08E+01	1.12E+02	6.68E+01	7.85E+01	3.22E+01	1.09E+02	9.83E+01	4.49E+01	2.58E+01	2.40E+00	7.59E+00	2.04E+00	6.33E+00
57	4.93E+02	1.51E+02	2.37E+02	3.43E+02	3.21E+02	2.17E+02	2.63E+02	4.27E+02	3.85E+02	2.47E+02	5.11E+01	2.81E+02	7.54E+01	1.09E+02	6.12E+01	3.75E+02	2.43E+02	2.76E+02	1.96E+02	1.09E+02	3.77E+02	2.88E+02	1.10E+02	2.36E+02	5.61E+01	1.12E+02	2.55E+02	1.09E+02	1.79E+02	4.65E+02	1.05E+02	1.04E+02	6.11E+01	6.09E+01	3.72E+01	2.21E+02	2.10E+02	7.88E+01	4.67E+01	1.99E+01	4.94E+01	2.21E+02	2.00E+02	6.94E+01	3.37E+01	7.13E+00	2.41E+01
58	1.47E+01	1.42E+02	2.11E+02	2.53E+01	1.08E+02	3.39E+02	1.12E+02	1.26E+03	1.43E+02	1.66E+01	1.24E+02	1.68E+01	4.71E+02	3.06E+02	1.27E+02	8.87E+02	7.25E+02	6.68E+02	2.31E+01	9.35E+01	2.84E+01	1.60E+01	3.50E+01	1.32E+02	6.45E+02	9.75E+00	1.91E+01	2.35E+02	1.46E+02	4.18E+01	1.48E+02	2.79E+01	6.85E+01	1.54E+01	3.95E+01	1.22E+02	8.83E+01	4.87E+01	9.14E+01	1.63E+01	3.62E+01	6.60E+01	5.85E+01	2.61E+01	8.05E+02	3.34E+01	1.15E+02
59	4.21E+01	5.58E+01	1.66E+01	2.08E+01	2.60E+01	1.21E+01	7.07E+01	7.95E+01	5.96E+01	4.72E+01	4.20E+01	1.58E+01	5.20E+01	3.43E+01	6.25E+01	4.16E+01	6.71E+01	3.77E+01	3.40E+01	1.62E+01	2.72E+01	3.06E+01	3.78E+01	4.37E+01	6.06E+01	6.00E+01	2.68E+01	1.15E+01	2.71E+01	5.57E+01	1.98E+01	9.40E+00	2.81E+01	3.69E+00	1.66E+01	1.48E+01	4.39E+01	7.59E+00	1.04E+01	1.06E+01	1.30E+01	1.75E+01	3.01E+01	5.98E+00	4.38E+00	2.18E+00	5.01E+00
60	1.55E+02	3.93E+00	4.50E+00	1.05E+01	9.06E+00	8.58E+01	2.14E+01	1.19E+01	4.98E+00	7.92E+00	5.93E+01	1.03E+01	1.65E+01	3.48E+00	5.16E+01	1.66E+01	4.23E+00	3.05E+00	1.10E+01	1.27E+01	1.05E+01	7.06E+00	2.47E+01	3.75E+00	3.91E+01	8.16E+00	9.20E+00	4.92E+00	5.46E+00	6.49E+00	4.73E+01	3.38E+00	2.21E+01	4.02E+00	4.00E+00	1.06E+01	4.46E+00	1.02E+02	7.92E+00	4.63E+00	5.67E+00	1.18E+01	4.76E+00	2.32E+00	2.38E+00	2.07E+00	2.54E+00
61	7.82E+03	1.62E+04	1.64E+04	1.02E+04	1.46E+04	5.52E+03	8.46E+03	1.55E+04	6.43E+03	7.15E+03	5.09E+03	2.32E+04	9.59E+03	5.89E+03	5.51E+03	1.32E+04	1.31E+04	1.13E+04	1.61E+04	1.79E+04	4.65E+03	2.25E+04	1.45E+04	5.32E+03	1.33E+04	8.57E+03	4.63E+03	9.01E+03	1.02E+04	1.66E+04	3.93E+03	3.17E+03	2.20E+03	2.14E+03	2.55E+03	3.61E+03	6.15E+03	4.10E+03	2.47E+03	1.81E+03	2.98E+03	2.91E+03	1.55E+04	7.48E+02	1.64E+03	6.23E+02	1.29E+03
62	2.67E+02	1.39E+02	1.37E+02	1.63E+02	1.03E+02	8.63E+01	1.92E+02	1.39E+02	1.07E+02	1.67E+02	1.64E+02	1.20E+02	1.29E+02	1.04E+02	1.70E+02	1.39E+02	1.14E+02	9.54E+01	1.00E+02	9.72E+01	8.99E+01	1.27E+02	1.06E+02	1.21E+02	1.69E+02	1.43E+02	9.54E+01	1.17E+02	9.82E+01	9.30E+01	1.91E+02	1.75E+02	1.07E+02	1.87E+02	2.06E+02	1.72E+02	1.95E+02	1.73E+02	1.23E+02	1.50E+02	1.29E+02	1.28E+02	9.32E+01	4.85E+01	8.88E+01	6.45E+01	5.39E+01
63	3.53E+02	3.97E+00	4.54E+00	1.06E+01	6.04E+01	3.90E+00	6.58E+00	6.97E+01	3.65E+00	8.04E+00	5.70E+00	4.78E+00	3.79E+00	3.53E+00	4.22E+00	4.90E+00	3.97E+00	3.04E+00	5.59E+00	3.96E+00	4.36E+00	7.47E+00	6.93E+00	3.79E+00	3.50E+01	4.11E+00	4.39E+00	3.62E+00	5.56E+00	6.56E+00	4.37E+00	3.42E+00	3.39E+00	3.76E+00	3.46E+00	4.12E+00	4.51E+00	4.61E+00	4.03E+00	7.25E+00	5.75E+00	4.17E+00	4.83E+00	2.33E+00	2.41E+00	2.10E+00	2.58E+00
64	9.88E+01	4.59E+00	4.56E+00	1.07E+01	9.13E+00	1.11E+01	2.46E+01	1.22E+01	8.17E+00	8.09E+00	1.28E+01	1.29E+01	4.03E+00	6.55E+00	1.21E+01	1.58E+01	2.01E+01	7.23E+00	4.12E+00	1.26E+01	4.37E+00	2.36E+01	1.88E+01	4.59E+01	1.01E+01	4.12E+00	4.42E+00	3.65E+00	6.55E+00	6.59E+00	7.97E+00	6.64E+00	3.15E+00	7.02E+00	9.09E+00	7.19E+00	1.42E+01	1.03E+01	5.84E+00	6.73E+00	5.78E+00	9.34E+00	4.85E+00	2.34E+00	3.14E+00	3.75E+00	2.59E+00
65	1.81E+02	8.74E+01	7.29E+01	8.20E+01	6.57E+01	8.61E+01	8.04E+01	1.04E+02	5.08E+01	1.07E+02	1.01E+02	6.61E+01	5.54E+01	4.46E+01	7.16E+01	8.25E+01	6.35E+01	5.46E+01	6.80E+01	7.04E+01	5.80E+01	6.66E+01	6.54E+01	9.37E+01	6.86E+01	4.78E+01	5.15E+01	8.52E+01	5.75E+01	8.84E+01	7.40E+01	9.27E+01	5.48E+01	5.72E+01	6.66E+01	6.46E+01	8.77E+01	7.54E+01	5.70E+01	7.98E+01	7.37E+01	6.42E+01	5.14E+01	2.65E+01	4.01E+01	3.61E+01	2.12E+01
66	2.76E+02	2.43E+02	1.40E+02	5.61E+01	6.39E+02	2.07E+02	2.69E+02	4.20E+02	1.83E+02	2.41E+02	7.25E+01	2.00E+02	3.89E+02	3.07E+02	7.79E+01	1.41E+02	2.33E+02	4.66E+02	2.43E+02	2.87E+02	8.72E+01	2.12E+02	1.99E+02	2.97E+02	3.61E+02	3.39E+02	1.09E+02	1.86E+02	3.25E+02	5.57E+02	6.93E+01	1.80E+02	1.29E+02	2.73E+01	6.90E+01	1.39E+01	4.03E+02	1.87E+02	3.37E+01	2.05E+01	1.24E+02	5.58E+01	1.84E+02	5.95E+01	4.31E+01	4.13E+02	2.37E+02
67	1.45E+02	8.84E+01	3.00E+01	1.05E+02	3.25E+01	2.83E+01	6.44E+01	4.14E+01	2.56E+01	3.38E+01	6.87E+01	3.99E+01	6.70E+01	1.50E+01	5.52E+01	4.41E+01	7.92E+01	2.18E+01	2.83E+01	7.61E+01	4.81E+01	2.49E+01	4.72E+01	2.29E+02	9.99E+01	2.79E+01	3.50E+01	7.94E+01	2.99E+01	2.12E+01	5.60E+01	3.80E+01	4.53E+01	1.03E+02	1.14E+02	2.19E+01	3.56E+01	5.58E+01	6.74E+01	3.02E+01	3.40E+01	5.76E+01	5.76E+01	7.81E+00	6.22E+00	8.44E+00	1.20E+01
68	8.30E+01	5.23E+01	4.67E+01	3.22E+01	4.38E+01	5.36E+01	4.75E+01	3.10E+01	3.52E+01	2.48E+01	8.45E+01	3.39E+01	3.01E+01	2.21E+01	4.31E+01	4.74E+01	3.11E+01	3.17E+01	4.02E+01	5.39E+01	4.93E+01	3.89E+01	3.77E+01	4.76E+01	3.49E+01	2.87E+01	3.22E+01	4.18E+01	3.89E+01	3.01E+01	4.56E+01	3.78E+01	3.81E+01	5.16E+01	4.56E+01	3.34E+01	4.71E+01	5.79E+01	5.85E+01	5.79E+01	6.10E+01	4.08E+01	2.75E+01	5.14E+00	2.26E+01	1.21E+01	1.42E+01
69	9.69E+02	9.25E+02	1.72E+03	1.29E+03	1.31E+03	1.70E+03	1.07E+03	9.63E+02	1.31E+03	1.41E+03	1.25E+03	1.43E+03	2.13E+03	1.04E+03	1.51E+03	8.04E+02	1.91E+03	1.73E+03	1.38E+03	1.46E+03	1.47E+03	1.53E+03	8.38E+02	8.09E+02	1.12E+03	6.81E+02	5.26E+02	7.53E+02	1.00E+03	1.44E+03	8.85E+02	6.75E+02	6.36E+02	6.27E+02	5.14E+02	4.94E+02	9.17E+02	6.83E+02	5.27E+02	3.33E+02	5.24E+02	6.68E+02	1.28E+03	1.74E+02	2.61E+02	1.54E+02	1.89E+02
70	5.71E+02	1.78E+02	2.79E+02	1.41E+02	1.58E+02	2.50E+02	6.20E+01	3.16E+02	2.52E+02	2.55E+02	1.42E+02	3.05E+02	1.36E+02	2.47E+02	1.56E+02	1.80E+02	2.26E+02	1.82E+02	4.06E+02	1.24E+02	9.45E+01	3.23E+02	2.09E+02	3.19E+02	1.11E+02	9.72E+01	7.31E+01	8.76E+01	1.49E+02	4.50E+02	2.39E+02	1.47E+02	3.25E+01	9.68E+01	3.51E+01	6.87E+01	1.08E+02	6.52E+01	1.35E+02	8.21E+01	6.92E+01	1.20E+02	1.60E+02	9.62E+01	5.53E+01	2.18E+02	4.58E+01
71	2.19E+02	4.10E+00	4.37E+02	1.10E+01	9.19E+00	3.84E+00	6.85E+00	2.14E+02	3.24E+01	8.42E+00	3.15E+01	5.61E+02	1.29E+01	1.53E+01	3.31E+01	1.55E+01	4.18E+00	3.18E+00	4.23E+00	4.18E+00	8.31E+00	5.72E+02	7.22E+00	1.58E+02	3.59E+01	4.20E+00	4.58E+00	2.36E+02	5.88E+00	6.72E+00	1.44E+01	3.59E+00	3.24E+00	3.09E+02	5.10E+01	3.99E+00	4.61E+00	4.77E+00	3.97E+00	1.07E+02	5.95E+00	4.24E+00	4.99E+00	2.35E+00	3.93E+01	1.27E+02	2.68E+00
72	3.63E+01	3.38E+01	1.92E+01	1.11E+01	9.19E+00	4.04E+00	1.73E+01	6.10E+01	2.74E+01	8.47E+00	6.41E+01	5.43E+00	9.93E+00	1.15E+01	5.51E+01	7.03E+01	9.39E+00	5.42E+00	9.86E+00	4.21E+00	4.40E+00	8.21E+00	7.27E+00	9.98E+00	2.65E+01	2.00E+01	9.54E+00	1.21E+01	6.89E+00	6.74E+00	6.28E+00	8.52E+00	6.29E+00	9.22E+00	4.67E+00	8.26E+00	1.51E+01	9.14E+00	8.24E+00	8.14E+00	5.97E+00	2.91E+01	8.63E+00	2.35E+00	8.31E+00	2.30E+00	2.70E+00
73	8.50E+01	8.24E+00	1.88E+01	1.23E+01	9.23E+00	1.01E+01	1.49E+01	4.14E+01	4.39E+00	8.52E+00	4.59E+01	2.76E+01	5.19E+00	9.15E+00	2.95E+01	1.71E+01	1.60E+01	7.21E+00	2.62E+01	8.10E+00	1.64E+01	3.26E+01	7.31E+00	4.29E+01	2.55E+01	1.46E+01	2.00E+01	1.86E+01	1.61E+01	6.75E+00	2.33E+01	2.18E+01	9.96E+00	1.15E+01	1.80E+01	1.61E+01	5.78E+01	1.17E+01	7.99E+00	1.06E+01	1.91E+01	6.51E+00	1.31E+01	7.12E+00	1.32E+01	2.06E+01	1.26E+01
74	7.81E+01	9.28E+01	1.34E+02	7.54E+01	6.46E+01	9.80E+01	7.98E+01	2.10E+02	6.01E+01	9.86E+01	1.04E+02	1.04E+02	5.25E+01	7.30E+01	7.41E+01	4.94E+01	2.90E+01	7.72E+01	1.01E+02	1.08E+02	1.95E+02	1.09E+02	3.86E+01	1.49E+02	9.52E+01	3.56E+01	5.24E+01	8.63E+01	5.86E+01	1.04E+02	8.35E+01	5.20E+01	5.33E+01	6.33E+01	4.51E+01	6.84E+01	4.96E+01	5.61E+01	2.09E+01	6.63E+01	2.46E+01	1.04E+02	1.28E+02	6.82E+00	3.29E+01	9.85E+00	2.03E+01
75	9.87E+01	4.16E+00	4.65E+00	1.12E+01	9.18E+00	3.75E+00	7.00E+00	1.30E+01	3.80E+00	8.62E+00	5.87E+00	5.15E+00	4.13E+00	3.72E+00	4.48E+00	5.27E+00	4.30E+00	3.26E+00	4.28E+00	4.31E+00	4.38E+00	3.56E+00	7.40E+00	3.99E+00	6.36E+00	4.21E+00	4.67E+00	3.91E+00	6.07E+00	6.77E+00	4.57E+00	3.71E+00	3.27E+00	3.99E+00	3.66E+00	4.03E+00	4.65E+00	4.84E+00	3.91E+00	3.17E+00	6.02E+00	4.24E+00	5.04E+00	2.34E+00	2.58E+00	2.24E+00	5.03E+00
76	1.79E+01	4.18E+00	4.65E+00	1.12E+01	9.18E+00	3.72E+00	7.04E+00	1.31E+01	3.81E+00	8.68E+00	5.88E+00	5.19E+00	4.17E+00	3.73E+00	4.50E+00	5.30E+00	4.33E+00	3.28E+00	4.29E+00	4.35E+00	4.37E+00	3.58E+00	7.44E+00	4.01E+00	6.75E+00	4.21E+00	4.69E+00	3.94E+00	6.12E+00	6.78E+00	4.59E+00	3.74E+00	3.28E+00	4.01E+00	3.68E+00	4.04E+00	4.65E+00	4.85E+00	3.89E+00	3.17E+00	6.03E+00	4.24E+00	5.05E+00	2.34E+00	2.60E+00	2.26E+00	3.27E+00
77	1.66E+01	4.19E+00	4.65E+00	1.13E+01	9.17E+00	3.69E+00	7.07E+00	1.31E+01	3.82E+00	8.73E+00	5.89E+00	5.22E+00	4.21E+00	3.75E+00	4.53E+00	5.34E+00	4.36E+00	3.31E+00	4.31E+00	4.38E+00	4.36E+00	3.60E+00	7.49E+00	4.03E+00	8.15E+00	4.21E+00	4.71E+00	3.97E+00	6.17E+00	6.79E+00	4.60E+00	3.78E+00	3.29E+00	4.03E+00	3.69E+00	5.08E+00	4.66E+00	4.87E+00	3.87E+00	3.17E+00	1.84E+01	4.23E+00	5.06E+00	2.34E+00	2.62E+00	2.28E+00	2.77E+00
78	1.64E+01	4.21E+00	4.65E+00	1.13E+01	9.15E+00	3.66E+00	7.11E+00	1.47E+01	3.82E+00	8.79E+00	9.23E+00	5.25E+00	4.25E+00	3.76E+00	4.55E+00	5.38E+00	4.40E+00	3.33E+00	4.31E+00	4.43E+00	4.34E+00	3.62E+00	7.53E+00	4.05E+00	7.39E+00	4.20E+00	4.73E+00	5.32E+00	6.23E+00	6.79E+00	4.61E+00	3.82E+00	3.29E+00	4.05E+00	3.71E+00	4.05E+00	4.66E+00	4.88E+00	3.84E+00	3.17E+00	6.05E+00	7.32E+00	5.06E+00	2.34E+00	2.64E+00	2.29E+00	2.79E+00
79	1.66E+01	4.23E+00	4.65E+00	1.14E+01	9.14E+00	3.63E+00	7.14E+00	1.33E+01	3.83E+00	8.84E+00	5.90E+00	5.29E+00	4.29E+00	3.77E+00	4.57E+00	5.42E+00	4.43E+00	3.36E+00	4.89E+00	4.47E+00	4.33E+00	3.64E+00	7.58E+00	4.07E+00	6.41E+00	4.87E+00	4.75E+00	4.02E+00	6.28E+00	6.80E+00	4.62E+00	3.86E+00	3.30E+00	4.08E+00	3.73E+00	4.06E+00	4.66E+00	4.89E+00	3.82E+00	3.17E+00	6.05E+00	5.30E+00	5.07E+00	2.34E+00	2.66E+00	2.31E+00	2.80E+00
80	1.67E+01	4.24E+00	4.65E+00	1.14E+01	9.12E+00	3.59E+00	7.42E+00	1.33E+01	3.83E+00	8.90E+00	5.91E+00	5.33E+00	4.34E+00	5.30E+00	4.59E+00	5.46E+00	4.47E+00	3.38E+00	4.33E+00	4.51E+00	4.31E+00	3.66E+00	7.63E+00	4.10E+00	6.85E+00	4.19E+00	4.76E+00	4.05E+00	6.33E+00	6.80E+00	4.63E+00	3.90E+00	3.30E+00	4.10E+00	3.75E+00	4.06E+00	4.67E+00	4.90E+00	3.79E+00	3.17E+00	6.05E+00	4.20E+00	5.07E+00	2.33E+00	2.68E+00	2.33E+00	2.82E+00
81	1.69E+01	4.26E+00	4.65E+00	1.15E+01	9.10E+00	3.54E+00	7.21E+00	1.34E+01	3.83E+00	8.95E+00	5.91E+00	5.37E+00	4.38E+00	3.80E+00	4.62E+00	5.50E+00	4.51E+00	3.41E+00	4.34E+00	6.09E+00	4.28E+00	3.67E+00	7.68E+00	1.16E+01	6.42E+00	4.18E+00	4.78E+00	4.08E+00	6.39E+00	6.80E+00	4.64E+00	3.94E+00	3.30E+00	4.12E+00	3.76E+00	4.06E+00	4.67E+00	4.91E+00	3.76E+00	3.16E+00	6.05E+00	4.18E+00	5.06E+00	2.33E+00	2.70E+00	2.84E+00	2.83E+00
82	1.70E+01	4.28E+00	4.64E+00	1.15E+01	9.07E+00	1.61E+01	7.25E+00	1.35E+01	3.83E+00	9.01E+00	5.92E+00	5.40E+00	4.43E+00	5.64E+00	4.64E+00	5.54E+00	4.55E+00	3.44E+00	4.98E+00	4.60E+00	4.26E+00	3.70E+00	7.74E+00	4.15E+00	1.08E+01	1.29E+01	4.79E+00	4.11E+00	6.45E+00	6.79E+00	4.64E+00	3.99E+00	3.30E+00	4.15E+00	3.78E+00	4.06E+00	4.66E+00	4.91E+00	3.73E+00	5.04E+00	6.05E+00	4.16E+00	5.06E+00	2.32E+00	2.72E+00	2.37E+00	2.85E+00
83	1.72E+01	4.30E+00	4.64E+00	1.15E+01	9.04E+00	3.45E+00	7.28E+00	1.35E+01	3.83E+00	9.07E+00	5.92E+00	5.44E+00	4.48E+00	3.82E+00	4.66E+00	5.59E+00	4.59E+00	3.47E+00	4.35E+00	4.64E+00	4.23E+00	3.71E+00	7.79E+00	9.09E+00	1.20E+01	7.02E+00	4.81E+00	4.13E+00	6.50E+00	6.79E+00	4.65E+00	4.04E+00	3.30E+00	4.17E+00	3.80E+00	4.06E+00	4.66E+00	4.92E+00	3.69E+00	3.15E+00	6.04E+00	4.14E+00	5.05E+00	2.32E+00	2.75E+00	2.39E+00	2.86E+00
84	2.73E+04	2.13E+04	2.14E+04	2.03E+04	2.06E+04	1.24E+04	2.11E+04	2.04E+04	1.60E+04	1.95E+04	1.86E+04	1.97E+04	1.88E+04	1.58E+04	2.33E+04	1.95E+04	2.03E+04	1.77E+04	1.84E+04	2.03E+04	1.47E+04	2.05E+04	2.23E+04	2.05E+04	1.73E+04	1.83E+04	2.12E+04	1.98E+04	1.78E+04	1.48E+04	2.18E+04	2.21E+04	1.77E+04	1.89E+04	1.79E+04	1.74E+04	1.98E+04	2.01E+04	1.26E+04	1.39E+04	1.98E+04	1.49E+04	1.50E+04	1.75E+04	1.63E+04	1.52E+04	1.78E+04
85	2.74E+04	2.16E+04	2.07E+04	2.12E+04	1.97E+04	1.22E+04	2.17E+04	2.02E+04	1.64E+04	1.91E+04	2.08E+04	2.04E+04	1.93E+04	1.60E+04	2.31E+04	1.93E+04	2.01E+04	1.72E+04	1.83E+04	2.10E+04	1.44E+04	2.03E+04	2.27E+04	2.11E+04	1.69E+04	1.76E+04	2.16E+04	2.04E+04	1.80E+04	1.44E+04	2.15E+04	2.22E+04	1.73E+04	1.88E+04	1.80E+04	1.69E+04	1.99E+04	2.10E+04	1.26E+04	1.34E+04	1.92E+04	1.54E+04	1.48E+04	1.74E+04	1.49E+04	1.57E+04	1.68E+04
86	2.54E+04	1.87E+04	1.94E+04	2.13E+04	2.00E+04	1.35E+04	1.95E+04	1.77E+04	1.61E+04	1.81E+04	1.70E+04	1.64E+04	1.51E+04	1.36E+04	1.97E+04	1.57E+04	1.76E+04	1.56E+04	1.69E+04	1.78E+04	1.43E+04	1.73E+04	1.99E+04	1.80E+04	1.49E+04	1.70E+04	1.77E+04	1.69E+04	1.46E+04	1.34E+04	1.88E+04	1.93E+04	1.56E+04	1.61E+04	1.49E+04	1.56E+04	1.84E+04	1.96E+04	1.31E+04	1.52E+04	1.67E+04	1.37E+04	1.25E+04	1.53E+04	1.65E+04	1.34E+04	1.56E+04
87	1.40E+01	3.53E+00	3.82E+00	9.32E+00	8.20E+00	3.43E+00	6.39E+00	1.10E+01	3.35E+00	7.60E+00	5.40E+00	4.31E+00	3.50E+00	3.12E+00	3.84E+00	4.44E+00	3.80E+00	2.87E+00	3.86E+00	3.74E+00	3.66E+00	3.15E+00	6.41E+00	3.49E+00	5.16E+00	3.58E+00	4.13E+00	3.32E+00	5.10E+00	1.25E+01	3.90E+00	3.21E+00	2.85E+00	3.51E+00	3.13E+00	3.57E+00	4.34E+00	4.27E+00	3.62E+00	3.26E+00	5.17E+00	3.65E+00	3.98E+00	2.18E+00	3.02E+00	2.00E+00	2.45E+00
88	1.39E+01	3.51E+00	3.82E+00	9.29E+00	8.20E+00	3.45E+00	6.37E+00	1.10E+01	3.33E+00	7.56E+00	5.38E+00	4.30E+00	3.48E+00	3.11E+00	3.84E+00	4.42E+00	5.09E+00	2.85E+00	3.85E+00	3.72E+00	3.67E+00	3.14E+00	6.37E+00	3.48E+00	5.13E+00	3.56E+00	4.11E+00	3.31E+00	5.17E+00	5.68E+00	3.89E+00	3.21E+00	2.84E+00	3.49E+00	3.12E+00	3.55E+00	4.32E+00	4.25E+00	3.65E+00	3.26E+00	5.17E+00	3.66E+00	3.99E+00	2.18E+00	2.17E+00	1.99E+00	2.44E+00
89	1.38E+01	3.49E+00	3.82E+00	9.26E+00	8.19E+00	3.46E+00	6.35E+00	1.09E+01	3.31E+00	7.52E+00	5.36E+00	4.28E+00	3.47E+00	3.10E+00	3.83E+00	4.40E+00	3.76E+00	2.84E+00	3.84E+00	3.70E+00	3.69E+00	3.12E+00	6.34E+00	3.48E+00	5.11E+00	5.41E+00	4.09E+00	3.30E+00	5.06E+00	5.68E+00	3.88E+00	3.21E+00	2.84E+00	3.48E+00	3.12E+00	3.53E+00	4.31E+00	4.23E+00	3.68E+00	3.26E+00	5.17E+00	3.67E+00	3.99E+00	2.18E+00	2.17E+00	1.98E+00	2.43E+00
90	1.37E+01	3.48E+00	3.82E+00	9.24E+00	8.18E+00	3.48E+00	6.33E+00	1.08E+01	3.30E+00	7.48E+00	5.34E+00	4.27E+00	3.46E+00	3.09E+00	3.83E+00	4.38E+00	3.73E+00	2.82E+00	3.83E+00	3.69E+00	3.71E+00	3.11E+00	6.31E+00	3.47E+00	5.10E+00	2.09E+01	4.08E+00	3.30E+00	5.05E+00	5.69E+00	3.88E+00	3.20E+00	2.83E+00	3.46E+00	3.11E+00	3.52E+00	4.30E+00	4.21E+00	3.71E+00	3.26E+00	5.16E+00	3.68E+00	3.99E+00	2.18E+00	2.16E+00	1.98E+00	2.42E+00
91	1.37E+01	3.47E+00	3.82E+00	9.22E+00	8.18E+00	4.83E+01	6.31E+00	1.09E+01	3.28E+00	7.44E+00	5.32E+00	4.26E+00	3.45E+00	3.09E+00	3.82E+00	1.47E+01	3.71E+00	2.81E+00	3.82E+00	3.67E+00	3.72E+00	4.03E+00	6.28E+00	3.46E+00	5.08E+00	3.53E+00	4.06E+00	3.29E+00	5.03E+00	5.69E+00	3.87E+00	3.20E+00	2.82E+00	3.45E+00	3.11E+00	3.50E+00	4.29E+00	4.20E+00	3.74E+00	3.26E+00	5.16E+00	3.69E+00	4.00E+00	2.18E+00	2.16E+00	1.97E+00	2.41E+00
92	1.36E+01	3.46E+00	3.83E+00	9.20E+00	8.17E+00	3.51E+00	6.29E+00	1.08E+01	3.27E+00	7.40E+00	5.30E+00	4.24E+00	3.43E+00	3.08E+00	3.82E+00	7.60E+00	3.70E+00	2.80E+00	3.81E+00	3.66E+00	3.73E+00	3.09E+00	2.38E+02	3.46E+00	5.06E+00	3.52E+00	4.05E+00	3.28E+00	5.01E+00	5.69E+00	3.86E+00	3.20E+00	2.82E+00	3.44E+00	3.11E+00	3.48E+00	4.27E+00	4.18E+00	3.77E+00	3.26E+00	5.16E+00	3.70E+00	4.00E+00	2.18E+00	2.15E+00	1.97E+00	2.40E+00
93	1.35E+01	3.45E+00	3.83E+00	9.18E+00	8.17E+00	3.52E+00	6.27E+00	1.07E+01	3.26E+00	7.37E+00	5.29E+00	4.23E+00	3.42E+00	3.08E+00	3.81E+00	5.50E+00	3.68E+00	2.78E+00	3.80E+00	3.65E+00	3.75E+00	3.08E+00	6.23E+00	3.45E+00	5.05E+00	3.51E+00	4.04E+00	3.27E+00	5.00E+00	5.69E+00	3.86E+00	3.20E+00	2.81E+00	3.43E+00	3.10E+00	3.47E+00	4.26E+00	4.16E+00	3.79E+00	3.26E+00	5.15E+00	3.71E+00	4.01E+00	2.18E+00	2.15E+00	1.97E+00	2.40E+00
94	1.35E+01	3.44E+00	3.83E+00	9.17E+00	8.17E+00	3.53E+00	6.25E+00	1.07E+01	3.25E+00	1.82E+01	5.27E+00	4.22E+00	3.41E+00	3.07E+00	3.81E+00	2.15E+01	3.66E+00	2.77E+00	3.79E+00	3.63E+00	3.76E+00	3.07E+00	6.21E+00	3.45E+00	5.03E+00	3.50E+00	4.02E+00	3.26E+00	4.98E+00	5.70E+00	3.85E+00	3.20E+00	2.80E+00	3.42E+00	3.10E+00	3.46E+00	4.25E+00	4.15E+00	3.81E+00	3.25E+00	5.15E+00	3.71E+00	4.01E+00	2.18E+00	2.15E+00	1.96E+00	2.39E+00
95	1.34E+01	3.43E+00	3.84E+00	9.16E+00	8.17E+00	3.54E+00	6.23E+00	1.06E+01	3.24E+00	7.31E+00	5.26E+00	4.21E+00	3.41E+00	3.12E+00	3.80E+00	4.31E+00	3.65E+00	2.77E+00	3.78E+00	3.62E+00	3.77E+00	3.06E+00	6.19E+00	3.45E+00	5.02E+00	3.49E+00	4.01E+00	3.26E+00	4.97E+00	5.70E+00	3.85E+00	3.20E+00	2.80E+00	3.41E+00	3.10E+00	3.45E+00	4.24E+00	4.14E+00	3.83E+00	3.25E+00	5.14E+00	3.72E+00	4.02E+00	2.19E+00	2.14E+00	1.96E+00	2.38E+00
96	1.46E+02	4.18E+01	2.85E+01	1.18E+02	1.14E+02	6.48E+01	7.88E+01	1.35E+02	1.77E+02	2.26E+02	3.08E+02	3.54E+02	2.56E+01	1.03E+02	3.18E+02	1.59E+02	3.00E+01	5.96E+01	3.20E+02	2.52E+02	2.61E+02	3.71E+02	6.96E+01	1.92E+02	2.17E+01	1.06E+02	6.22E+01	6.95E+01	1.01E+02	1.74E+02	1.62E+02	1.38E+02	1.03E+02	3.46E+02	8.09E+01	6.09E+01	1.41E+02	1.31E+02	1.41E+02	1.09E+02	1.16E+02	1.06E+02	1.18E+02	2.78E+01	4.42E+01	1.96E+00	2.04E+01
97	1.34E+01	1.93E+03	9.88E+02	1.09E+02	2.60E+02	1.96E+02	4.04E+02	1.33E+03	6.72E+02	7.26E+00	9.92E+01	1.52E+01	3.01E+02	3.95E+02	9.71E+01	5.04E+02	5.62E+02	5.60E+02	1.42E+02	2.67E+02	2.19E+02	2.73E+01	1.34E+02	2.88E+02	3.67E+02	3.48E+00	2.05E+01	2.00E+02	1.97E+02	8.64E+01	3.70E+02	1.18E+02	4.66E+01	9.05E+01	9.90E+01	5.36E+01	2.84E+02	1.64E+02	1.83E+02	3.23E+02	1.25E+02	1.84E+02	3.76E+02	2.19E+00	1.54E+01	1.39E+01	2.12E+01
98	1.33E+01	4.31E+01	5.14E+01	4.93E+01	4.70E+01	2.22E+01	1.20E+02	7.04E+01	3.26E+01	6.53E+01	7.58E+01	2.41E+01	6.46E+01	8.20E+01	9.84E+01	4.86E+01	3.09E+02	1.01E+02	9.07E+01	5.36E+01	8.71E+01	2.93E+01	9.25E+01	4.72E+01	3.92E+01	9.86E+01	1.19E+01	2.74E+01	4.59E+01	2.47E+02	7.78E+00	1.66E+01	8.02E+00	7.34E+01	4.62E+00	3.73E+01	4.35E+00	2.74E+01	5.71E+00	3.24E+00	5.13E+00	3.73E+00	7.08E+01	2.19E+00	5.67E+01	8.17E+00	1.62E+01
99	1.33E+01	1.32E+01	8.74E+00	9.13E+00	8.17E+00	4.53E+00	9.27E+00	1.05E+01	5.62E+00	7.22E+00	5.22E+00	6.04E+00	3.38E+00	6.05E+00	1.18E+01	1.83E+01	8.48E+00	7.48E+00	2.68E+01	2.12E+01	3.81E+00	1.14E+01	1.39E+01	9.99E+00	5.00E+00	9.45E+00	2.11E+01	1.09E+01	1.63E+01	5.72E+00	1.21E+01	1.36E+01	3.93E+00	1.52E+01	3.43E+01	1.07E+01	1.85E+01	1.53E+01	8.95E+00	1.01E+01	1.68E+01	8.55E+00	3.18E+01	2.19E+00	2.14E+00	2.62E+00	2.36E+00
100	1.33E+01	1.67E+01	1.00E+01	2.09E+01	8.18E+00	1.21E+01	1.45E+01	1.05E+01	1.95E+01	7.20E+00	1.07E+01	6.83E+00	6.85E+00	4.84E+00	1.46E+01	3.21E+01	1.57E+01	3.10E+01	2.85E+01	1.97E+01	8.76E+00	1.82E+01	7.00E+01	1.86E+01	8.24E+00	1.07E+01	2.75E+01	1.13E+01	1.39E+01	4.29E+01	1.34E+01	1.16E+01	1.12E+01	1.50E+01	1.18E+01	1.04E+01	2.25E+01	1.39E+01	1.39E+01	1.46E+01	6.02E+01	1.23E+01	1.45E+01	1.01E+01	5.11E+00	8.65E+01	5.47E+00
101	1.61E+04	1.23E+04	9.09E+03	7.62E+03	4.13E+03	4.57E+03	1.28E+04	8.85E+03	1.51E+04	1.10E+04	5.49E+03	1.23E+04	1.15E+04	7.52E+03	5.62E+03	6.39E+03	1.43E+04	1.11E+04	4.27E+03	4.35E+03	1.04E+04	1.24E+04	8.67E+03	8.95E+03	8.85E+03	2.48E+03	8.44E+03	4.99E+03	3.25E+03	9.82E+03	4.36E+03	4.23E+03	2.27E+03	2.01E+03	3.28E+03	2.52E+03	3.85E+03	2.88E+03	2.87E+03	1.45E+03	2.15E+03	3.86E+03	5.03E+03	1.67E+03	1.56E+03	1.15E+03	1.23E+03
102	4.47E+01	2.34E+01	3.21E+01	3.42E+01	8.19E+00	8.15E+00	3.25E+01	1.25E+01	2.49E+01	1.52E+01	1.43E+01	5.70E+01	5.76E+01	3.06E+00	1.45E+01	1.90E+01	1.28E+01	6.12E+00	1.59E+01	2.04E+01	3.73E+01	6.19E+01	9.69E+00	3.52E+01	3.67E+01	2.22E+01	2.17E+01	4.37E+01	1.40E+01	2.05E+01	1.21E+01	2.49E+01	7.18E+00	1.02E+01	1.29E+01	1.67E+01	1.01E+02	6.97E+01	1.98E+01	4.27E+01	2.33E+01	2.02E+01	1.45E+01	8.80E+00	1.02E+01	1.10E+01	2.69E+01
103	6.11E+01	2.80E+01	9.60E+00	1.21E+01	7.04E+01	1.98E+01	4.46E+01	1.03E+02	4.79E+01	1.45E+01	2.50E+01	1.20E+01	1.71E+01	3.06E+00	3.16E+01	1.10E+02	2.57E+01	4.55E+01	5.60E+01	5.44E+01	2.22E+01	1.66E+01	1.75E+01	1.06E+02	1.85E+01	2.11E+01	3.41E+01	3.69E+01	1.17E+02	3.83E+01	8.13E+01	7.22E+01	7.28E+01	3.18E+01	3.73E+01	4.79E+01	3.19E+01	3.72E+01	5.30E+01	8.66E+01	3.25E+01	7.17E+01	9.13E+01	2.74E+01	2.16E+01	6.20E+00	2.34E+00
104	1.22E+04	5.80E+03	3.62E+03	2.70E+03	4.95E+03	2.07E+03	7.92E+03	6.90E+03	8.59E+03	5.74E+03	3.55E+03	4.73E+03	1.28E+04	4.40E+03	3.54E+03	5.07E+03	1.73E+04	1.21E+04	2.80E+03	2.63E+03	7.81E+03	4.60E+03	1.70E+04	5.33E+03	6.63E+03	7.29E+03	6.81E+03	4.08E+03	4.12E+03	9.26E+03	2.49E+03	1.76E+03	1.49E+03	1.30E+03	2.64E+03	2.68E+03	2.65E+03	2.25E+03	1.61E+03	1.55E+03	3.39E+03	2.82E+03	2.80E+03	2.38E+02	4.88E+02	3.49E+02	5.61E+02
105	1.33E+01	5.29E+01	2.85E+01	2.40E+01	9.23E+01	4.02E+01	4.68E+02	2.28E+01	1.54E+02	1.18E+02	6.26E+01	3.64E+02	3.14E+01	1.68E+02	5.87E+01	3.51E+01	5.01E+01	3.28E+01	2.92E+01	3.86E+01	2.82E+01	3.62E+02	9.92E+01	7.74E+01	5.28E+01	2.79E+01	2.12E+01	3.03E+01	8.19E+01	1.80E+02	3.96E+01	1.46E+02	8.65E+01	1.19E+02	9.56E+01	6.44E+01	2.23E+02	7.00E+01	2.50E+01	4.57E+01	3.30E+01	3.16E+01	5.26E+01	2.20E+00	7.59E+00	1.94E+02	1.26E+02
106	4.42E+02	9.54E+02	6.80E+02	6.50E+02	3.91E+02	5.36E+02	7.34E+02	9.73E+02	7.10E+02	1.47E+03	9.39E+02	7.68E+02	9.79E+02	1.12E+03	9.91E+02	8.13E+02	1.17E+03	7.93E+02	7.62E+02	4.25E+02	1.07E+03	7.92E+02	8.20E+02	7.16E+02	1.80E+03	4.40E+02	2.23E+02	7.18E+02	3.97E+02	1.44E+03	8.06E+02	8.32E+02	6.76E+02	6.62E+02	4.92E+02	7.97E+02	8.36E+02	7.63E+02	5.08E+02	1.92E+02	9.01E+02	5.76E+02	5.03E+02	1.85E+02	2.69E+02	1.66E+02	2.99E+02
107	1.33E+01	3.44E+00	3.92E+00	9.19E+00	8.23E+00	3.63E+00	6.06E+00	1.05E+01	3.19E+00	7.13E+00	5.20E+00	4.17E+00	3.37E+00	3.07E+00	3.79E+00	4.28E+00	3.55E+00	2.72E+00	3.71E+00	3.55E+00	3.88E+00	3.00E+00	6.11E+00	3.44E+00	5.01E+00	3.49E+00	3.91E+00	3.21E+00	4.88E+00	5.77E+00	3.84E+00	3.19E+00	2.77E+00	3.36E+00	3.08E+00	3.40E+00	4.16E+00	4.05E+00	3.97E+00	3.20E+00	5.09E+00	3.76E+00	4.08E+00	2.20E+00	2.14E+00	1.94E+00	2.33E+00
108	3.91E+01	3.44E+00	2.09E+01	2.12E+02	2.38E+01	7.09E+00	2.06E+01	1.05E+01	1.12E+01	7.13E+00	2.16E+02	4.24E+00	1.13E+02	3.07E+00	2.26E+02	5.12E+00	1.31E+02	7.98E+01	2.98E+01	2.62E+01	7.63E+01	4.45E+00	2.21E+01	4.04E+01	5.02E+00	7.26E+01	1.40E+01	1.62E+01	6.03E+01	1.94E+01	1.79E+02	1.09E+02	9.89E+01	4.96E+02	1.17E+02	1.01E+02	8.64E+01	9.56E+01	7.83E+01	1.45E+02	9.14E+01	1.51E+02	2.16E+01	2.53E+01	7.35E+01	2.44E+02	1.14E+02
109	3.02E+03	4.01E+03	4.31E+03	2.57E+03	1.50E+03	1.95E+03	4.84E+03	2.59E+03	3.15E+03	2.79E+03	2.24E+03	5.16E+03	4.13E+03	4.27E+03	2.30E+03	2.72E+03	5.06E+03	4.03E+03	3.72E+03	1.63E+03	1.74E+03	5.12E+03	3.67E+03	4.52E+03	4.70E+03	1.45E+03	1.34E+03	2.92E+03	9.14E+02	6.93E+03	1.78E+03	1.47E+03	1.06E+03	1.11E+03	1.45E+03	7.11E+02	1.73E+03	8.45E+02	8.76E+02	7.34E+02	5.47E+02	1.06E+03	1.18E+03	2.02E+02	3.29E+02	1.26E+03	7.05E+02
110	2.74E+02	3.96E+02	3.32E+02	5.54E+02	1.77E+02	1.91E+02	7.35E+02	4.24E+02	2.43E+02	6.45E+02	2.81E+02	7.77E+02	5.43E+02	3.48E+02	3.01E+02	4.46E+02	4.12E+02	3.43E+02	2.65E+02	2.11E+02	4.03E+02	7.61E+02	2.16E+02	2.42E+02	4.43E+02	1.81E+02	2.09E+02	2.85E+02	1.51E+02	3.72E+02	5.97E+02	5.62E+02	3.52E+02	4.78E+02	5.60E+02	3.69E+02	3.65E+02	4.93E+02	2.61E+02	2.94E+02	3.11E+02	4.82E+02	2.28E+02	4.01E+01	9.92E+01	1.08E+02	5.24E+01
111	3.59E+03	5.52E+03	3.18E+03	3.84E+03	1.24E+03	2.29E+03	3.33E+03	4.80E+03	3.58E+03	3.13E+03	9.55E+02	1.47E+03	6.87E+03	3.76E+03	9.77E+02	3.49E+03	1.15E+04	8.78E+03	3.75E+03	2.25E+03	2.37E+03	1.46E+03	1.61E+03	8.99E+03	1.65E+03	2.26E+03	1.92E+03	3.23E+03	1.01E+03	6.99E+03	1.48E+03	9.60E+02	1.16E+03	1.74E+03	1.06E+03	1.12E+03	1.78E+03	9.11E+02	8.66E+02	6.30E+02	7.51E+02	1.30E+03	2.43E+03	4.32E+02	7.23E+02	2.09E+03	3.81E+02
112	1.39E+02	1.59E+01	1.78E+01	1.78E+01	1.29E+02	4.23E+01	1.17E+02	1.05E+01	1.34E+01	1.75E+02	1.33E+02	1.75E+01	1.20E+02	3.00E+01	1.34E+02	1.36E+01	1.99E+02	1.09E+02	1.14E+01	1.15E+02	1.37E+02	2.07E+01	2.48E+01	3.46E+00	1.19E+01	3.02E+02	8.45E+01	3.21E+00	3.97E+01	2.84E+02	9.08E+01	2.10E+02	4.72E+01	6.72E+01	1.47E+02	6.15E+01	1.97E+01	1.06E+02	1.87E+02	3.55E+01	2.55E+01	4.03E+01	1.06E+02	2.21E+00	2.16E+00	1.94E+00	2.71E+00
113	1.93E+01	3.48E+00	3.99E+00	9.30E+00	8.32E+00	3.67E+00	6.03E+00	1.05E+01	9.14E+00	7.14E+00	5.21E+00	4.19E+00	4.02E+01	3.69E+00	3.80E+00	4.31E+00	3.55E+00	2.73E+00	3.71E+00	3.55E+00	3.93E+00	4.39E+00	6.14E+00	3.46E+00	5.75E+01	3.53E+00	3.90E+00	1.10E+01	4.89E+00	5.83E+00	3.87E+00	3.20E+00	1.75E+01	3.37E+00	3.10E+00	3.42E+00	4.15E+00	4.06E+00	3.99E+00	3.18E+00	2.47E+01	3.78E+00	8.42E+00	2.21E+00	2.16E+00	1.94E+00	2.33E+00
114	1.34E+01	7.28E+00	3.11E+01	9.32E+00	1.33E+01	1.05E+01	6.03E+00	1.05E+01	3.21E+00	7.14E+00	1.09E+01	5.01E+01	1.87E+01	3.11E+00	1.89E+01	9.05E+00	5.60E+01	2.01E+01	1.19E+01	1.53E+01	1.37E+01	1.44E+01	6.15E+00	3.46E+00	2.78E+01	1.63E+01	7.88E+00	1.38E+01	1.63E+01	5.85E+00	2.12E+01	3.20E+00	2.03E+01	5.58E+00	2.18E+01	3.12E+01	2.67E+01	2.03E+01	5.23E+00	3.17E+00	5.18E+00	6.13E+00	1.16E+01	3.92E+00	8.98E+00	1.94E+00	2.33E+00
115	1.34E+01	5.24E+01	4.01E+00	1.64E+01	1.21E+02	6.12E+00	4.63E+01	1.94E+02	1.02E+02	3.12E+01	1.66E+01	1.95E+02	3.38E+00	2.42E+01	2.06E+01	1.85E+02	1.03E+02	9.08E+01	9.97E+01	9.14E+01	2.65E+01	1.62E+02	2.18E+01	1.33E+01	8.19E+01	1.97E+01	1.64E+01	5.66E+01	5.69E+01	3.17E+01	7.03E+01	8.03E+00	1.78E+01	1.36E+02	5.34E+01	1.77E+01	1.02E+02	3.83E+01	4.00E+00	3.17E+00	1.67E+01	8.53E+01	2.22E+01	8.19E+00	4.12E+01	3.52E+01	5.77E+00
116	1.35E+01	1.93E+01	4.03E+00	9.37E+00	2.39E+01	4.41E+00	1.16E+01	1.06E+01	1.65E+01	7.16E+00	1.01E+01	7.72E+00	9.88E+00	8.23E+00	1.52E+01	2.12E+01	6.97E+00	6.18E+00	8.52E+00	8.89E+00	9.11E+00	1.90E+01	6.17E+00	8.29E+00	1.00E+01	3.83E+00	1.34E+01	1.76E+01	9.23E+00	5.87E+00	1.19E+01	3.20E+00	1.41E+01	6.39E+01	1.07E+01	4.68E+00	3.98E+01	1.38E+01	1.44E+01	7.89E+00	1.43E+01	6.86E+00	1.05E+01	4.93E+00	2.17E+00	4.63E+01	2.33E+00
117	1.35E+01	6.37E+00	4.04E+00	9.40E+00	8.39E+00	1.24E+01	1.43E+01	2.03E+01	3.72E+00	7.17E+00	8.73E+00	4.21E+00	5.25E+00	3.13E+00	1.23E+01	1.22E+01	8.90E+00	4.57E+00	6.35E+00	8.83E+00	5.96E+00	3.52E+00	6.18E+00	6.21E+00	5.25E+00	6.05E+00	1.00E+01	8.20E+00	6.93E+00	1.49E+01	1.27E+01	4.23E+00	6.01E+00	9.87E+00	3.11E+00	3.45E+00	1.62E+01	1.11E+01	1.04E+01	4.35E+00	9.54E+00	1.82E+01	4.19E+00	2.22E+00	2.18E+00	1.95E+00	2.33E+00
118	1.35E+01	7.81E+00	8.59E+00	9.43E+00	8.41E+00	3.70E+00	6.03E+00	1.06E+01	4.42E+00	7.18E+00	8.91E+00	4.22E+00	3.40E+00	3.14E+00	4.82E+00	1.16E+01	4.77E+00	2.75E+00	3.73E+00	3.56E+00	3.97E+00	3.01E+00	6.20E+00	1.51E+01	7.38E+00	3.59E+00	8.30E+00	1.30E+01	9.93E+00	5.90E+00	3.91E+00	4.27E+00	6.53E+00	3.40E+00	3.12E+00	3.46E+00	2.27E+01	2.10E+01	5.29E+00	3.16E+00	2.83E+01	1.36E+01	4.20E+00	2.22E+00	2.18E+00	1.95E+00	2.34E+00
119	3.65E+01	5.72E+01	5.16E+01	6.34E+01	2.01E+02	3.26E+01	4.71E+01	4.25E+01	3.85E+01	3.83E+01	4.13E+01	4.10E+01	3.15E+01	2.33E+01	4.29E+01	7.46E+01	4.30E+01	2.75E+01	5.59E+01	5.79E+01	4.28E+01	4.83E+01	5.74E+01	6.09E+01	5.56E+01	2.66E+01	4.31E+01	3.19E+01	5.22E+01	4.78E+01	5.79E+01	6.50E+01	3.95E+01	3.60E+01	5.70E+01	3.70E+01	7.12E+01	6.12E+01	5.10E+01	5.66E+01	4.36E+01	7.04E+01	2.54E+01	1.55E+01	3.72E+01	2.91E+01	2.58E+01
120	1.36E+01	1.61E+02	4.41E+00	9.49E+00	8.45E+00	3.72E+00	6.04E+00	1.07E+01	4.91E+00	7.20E+00	5.27E+00	6.66E+00	3.41E+00	3.15E+00	3.83E+00	1.21E+01	9.75E+00	6.63E+00	1.47E+01	7.30E+00	4.00E+00	1.25E+01	1.59E+01	6.01E+00	1.57E+01	7.26E+00	3.93E+00	4.76E+00	4.93E+00	5.93E+00	3.93E+00	6.47E+00	2.82E+00	3.41E+00	3.13E+00	3.48E+00	1.05E+01	4.11E+00	4.01E+00	4.40E+00	1.62E+01	1.57E+01	8.11E+00	3.50E+00	2.19E+00	4.45E+00	2.34E+00
121	1.36E+01	1.35E+01	6.63E+00	9.52E+00	9.81E+00	1.57E+01	8.32E+00	1.07E+01	3.26E+00	7.22E+00	1.55E+01	6.03E+00	3.42E+00	3.16E+00	1.23E+01	1.78E+01	2.98E+01	8.02E+00	1.50E+01	1.16E+01	6.69E+00	1.07E+01	7.66E+00	1.01E+01	5.24E+00	8.15E+00	8.43E+00	1.49E+01	4.95E+00	5.95E+00	1.23E+01	1.56E+01	1.46E+01	2.97E+01	1.60E+01	1.72E+01	2.33E+01	2.12E+01	2.43E+01	9.20E+00	1.24E+01	1.19E+01	5.96E+00	2.23E+00	5.57E+00	3.11E+00	2.35E+00
122	1.96E+02	5.16E+01	7.58E+01	1.50E+03	1.03E+02	1.87E+02	2.37E+02	1.30E+03	1.82E+02	1.15E+02	2.37E+01	3.36E+02	1.66E+02	7.33E+02	2.51E+01	1.28E+03	3.27E+02	1.97E+02	1.80E+01	3.03E+01	6.45E+02	3.13E+02	6.26E+00	3.97E+02	3.65E+01	1.07E+02	7.98E+01	2.73E+01	8.63E+01	9.13E+01	5.22E+00	3.21E+00	2.84E+00	1.28E+01	1.91E+01	3.50E+00	5.08E+01	1.96E+01	4.02E+00	8.87E+00	5.17E+00	5.46E+00	3.62E+01	4.61E+00	3.00E+00	2.82E+02	2.66E+02
123	1.37E+01	1.99E+01	4.87E+00	9.59E+00	8.52E+00	2.67E+01	1.19E+02	6.50E+01	2.47E+01	7.25E+00	5.30E+00	4.28E+00	1.96E+02	8.75E+01	7.89E+00	5.78E+01	1.22E+01	2.67E+01	1.07E+01	8.35E+01	4.03E+00	3.07E+00	6.27E+00	4.50E+00	3.62E+02	7.87E+00	1.47E+01	1.30E+01	7.16E+00	7.70E+00	8.48E+00	8.14E+00	1.00E+01	3.81E+00	9.29E+00	5.59E+00	7.95E+00	1.28E+01	4.01E+00	1.48E+01	5.18E+00	2.57E+01	4.46E+01	3.80E+00	2.56E+01	1.96E+00	2.81E+00
124	1.38E+01	9.10E+00	6.30E+00	9.62E+00	8.54E+00	3.75E+00	1.71E+01	1.08E+01	3.29E+00	7.27E+00	7.79E+00	6.28E+00	3.44E+00	7.66E+00	1.09E+01	4.80E+00	7.22E+00	2.88E+00	1.41E+01	7.98E+00	5.64E+00	3.05E+00	1.07E+01	7.28E+00	5.31E+00	7.79E+00	6.59E+00	7.34E+00	1.69E+01	8.46E+00	1.28E+01	1.67E+01	3.45E+00	6.61E+00	1.34E+01	8.33E+00	1.68E+01	1.64E+01	9.43E+00	4.53E+00	1.56E+01	1.49E+01	9.03E+00	2.24E+00	2.21E+00	1.96E+00	2.36E+00
125	3.45E+01	2.71E+01	3.73E+01	1.86E+01	3.15E+01	1.51E+01	5.48E+01	2.17E+01	1.99E+01	2.80E+01	1.23E+01	2.02E+01	1.47E+01	1.47E+01	2.66E+01	3.98E+01	2.53E+01	1.61E+01	1.82E+01	2.41E+01	1.89E+01	1.69E+01	1.97E+01	2.21E+01	1.93E+01	2.56E+01	3.15E+01	3.35E+01	2.89E+01	3.37E+01	2.83E+01	2.03E+01	3.23E+01	2.77E+01	2.59E+01	1.92E+01	3.98E+01	4.08E+01	2.01E+01	2.39E+01	3.11E+01	2.27E+01	1.59E+01	1.85E+01	7.90E+00	9.03E+00	7.39E+00
126	1.26E+02	1.42E+02	1.69E+02	1.30E+02	9.40E+01	5.53E+01	1.20E+02	1.27E+02	8.85E+01	1.73E+02	8.42E+01	7.12E+02	1.42E+02	2.47E+02	1.01E+02	1.10E+02	1.29E+02	1.57E+02	1.50E+02	1.69E+02	1.75E+02	7.26E+02	1.63E+02	1.09E+02	4.90E+02	9.17E+01	8.77E+01	1.54E+02	8.66E+01	1.48E+02	1.57E+02	1.18E+02	1.48E+02	1.30E+02	1.83E+02	2.15E+02	3.16E+02	2.14E+02	8.37E+01	1.26E+02	1.46E+02	1.28E+02	1.10E+02	7.24E+01	1.40E+02	3.41E+02	1.10E+02
127	1.39E+01	3.65E+00	4.20E+00	9.73E+00	8.62E+00	3.78E+00	2.19E+01	6.63E+01	4.20E+00	7.33E+00	5.36E+00	1.75E+01	1.19E+01	3.23E+00	3.90E+00	4.47E+00	3.63E+00	1.41E+01	3.80E+00	3.62E+00	4.08E+00	2.65E+01	6.35E+00	3.55E+00	1.04E+01	3.73E+00	4.00E+00	4.26E+00	5.03E+00	6.07E+00	4.01E+00	3.23E+00	2.88E+00	3.25E+01	7.70E+00	3.56E+00	4.22E+00	4.20E+00	4.02E+00	3.14E+00	5.24E+00	3.89E+00	4.35E+00	2.25E+00	6.43E+00	1.97E+00	2.80E+00
128	1.52E+03	1.25E+03	1.09E+03	1.40E+03	6.45E+02	6.21E+02	9.68E+02	1.24E+03	8.12E+02	8.98E+02	7.70E+02	5.50E+02	9.82E+02	1.17E+03	7.70E+02	1.06E+03	1.64E+03	1.69E+03	8.70E+02	9.00E+01	9.87E+02	5.62E+02	1.02E+03	9.78E+02	1.78E+03	6.81E+02	7.86E+02	7.46E+02	5.16E+02	1.06E+03	1.19E+03	1.25E+03	9.34E+02	1.76E+03	1.08E+03	1.03E+03	8.83E+02	1.22E+03	7.95E+02	5.29E+02	5.88E+02	1.06E+03	1.03E+02	2.19E+02	4.56E+02	2.47E+02	3.13E+02
129	1.40E+01	1.70E+01	5.45E+00	9.81E+00	1.90E+01	1.24E+01	7.28E+01	1.77E+01	2.01E+01	7.38E+00	1.23E+01	3.46E+01	9.49E+00	3.25E+00	9.97E+00	1.88E+01	9.36E+00	5.64E+00	1.22E+01	3.39E+01	1.90E+01	2.80E+01	6.39E+00	2.63E+01	5.81E+00	1.12E+01	6.77E+00	1.60E+01	2.15E+01	6.11E+00	7.24E+00	1.71E+01	9.89E+00	8.38E+00	1.36E+01	5.47E+00	7.21E+00	2.11E+01	6.58E+00	1.22E+01	1.75E+01	1.37E+01	1.48E+01	7.40E+00	2.24E+00	9.93E+00	3.47E+00
130	1.54E+01	7.70E+01	2.28E+01	9.85E+00	8.69E+00	8.65E+00	1.43E+01	1.11E+01	1.38E+01	7.41E+00	9.30E+01	5.74E+01	9.00E+01	4.93E+01	1.02E+02	2.13E+01	4.52E+01	5.65E+00	1.48E+01	7.80E+01	1.33E+01	5.75E+01	9.32E+01	2.05E+01	4.83E+02	4.95E+00	1.42E+01	2.01E+01	1.11E+01	1.18E+01	9.40E+01	3.92E+02	2.21E+02	3.41E+02	2.04E+02	2.41E+02	1.64E+02	2.37E+01	2.51E+02	2.81E+01	5.53E+01	4.05E+02	9.69E+01	4.05E+00	2.49E+00	1.98E+00	2.40E+00
131	1.41E+01	1.07E+02	8.67E+01	9.89E+00	8.72E+00	1.51E+02	2.09E+01	2.79E+01	4.75E+00	7.43E+00	4.27E+01	4.39E+00	3.51E+00	1.56E+01	4.66E+01	1.91E+01	3.68E+00	2.84E+00	1.79E+01	4.55E+00	2.54E+01	7.67E+00	6.44E+00	1.45E+01	8.34E+00	3.28E+01	4.05E+00	2.01E+01	5.10E+00	6.15E+00	7.90E+00	5.88E+01	2.91E+01	3.51E+00	1.98E+01	9.59E+01	1.47E+02	5.82E+01	1.96E+01	3.14E+00	3.11E+01	4.83E+01	6.63E+00	9.35E+00	1.05E+02	3.40E+01	6.18E+01
132	7.43E+01	2.36E+01	7.68E+00	9.93E+00	8.21E+01	1.66E+02	2.43E+01	1.43E+02	8.97E+01	1.08E+01	5.43E+00	4.41E+00	1.98E+02	3.29E+00	3.95E+00	7.67E+01	1.73E+02	1.65E+02	7.01E+01	5.39E+01	4.15E+00	3.12E+00	3.64E+01	3.59E+00	5.54E+00	9.53E+01	2.48E+01	3.35E+00	4.06E+01	7.60E+01	3.87E+01	2.63E+01	2.05E+01	1.07E+01	1.73E+01	5.17E+01	2.84E+01	2.91E+01	1.47E+01	3.14E+00	5.34E+00	8.88E+00	2.05E+01	2.27E+00	2.26E+00	1.99E+00	2.41E+00
133	1.42E+01	3.74E+00	4.30E+00	9.97E+00	8.77E+00	3.83E+00	6.19E+00	1.12E+01	3.41E+00	7.49E+00	5.45E+00	4.43E+00	3.53E+00	3.30E+00	3.97E+00	4.57E+00	3.70E+00	2.86E+00	3.87E+00	3.69E+00	4.16E+00	3.13E+00	6.48E+00	3.60E+00	5.58E+00	3.84E+00	4.08E+00	3.37E+00	5.14E+00	6.20E+00	4.10E+00	3.26E+00	2.94E+00	3.53E+00	8.97E+00	1.20E+01	4.29E+00	4.30E+00	4.03E+00	3.14E+00	5.36E+00	3.97E+00	4.48E+00	2.28E+00	2.27E+00	7.53E+00	8.72E+01
134	3.57E+01	2.77E+01	3.94E+01	5.02E+01	8.79E+00	8.86E+00	2.61E+02	5.03E+01	1.50E+01	2.96E+01	5.25E+01	9.97E+01	7.05E+01	2.13E+01	7.03E+01	4.92E+01	1.17E+02	2.63E+01	5.93E+01	6.74E+01	3.77E+01	1.05E+02	3.58E+01	6.09E+01	1.09E+02	2.57E+01	3.77E+01	2.53E+01	1.86E+01	2.53E+01	9.21E+01	3.44E+01	6.54E+01	2.84E+02	6.05E+01	4.58E+01	1.06E+02	1.42E+02	9.70E+01	8.17E+01	1.12E+02	4.04E+01	6.77E+01	5.57E+00	9.98E+00	1.57E+01	2.57E+00
135	1.43E+01	3.90E+00	4.33E+00	1.01E+01	8.82E+00	3.85E+00	6.23E+00	1.13E+01	3.44E+00	7.55E+00	5.48E+00	5.33E+00	6.76E+00	3.33E+00	4.00E+00	1.24E+01	3.73E+00	2.88E+00	3.90E+00	4.01E+00	4.30E+00	1.37E+01	6.53E+00	9.57E+00	1.37E+01	7.45E+00	4.12E+00	9.98E+00	5.18E+00	6.25E+00	8.53E+00	3.76E+00	2.97E+00	3.56E+00	7.75E+00	3.68E+00	7.75E+00	9.31E+00	7.38E+00	4.14E+00	5.40E+00	1.23E+01	4.53E+00	2.28E+00	2.28E+00	2.01E+00	2.44E+00
136	1.43E+01	1.01E+01	2.39E+01	1.01E+01	8.84E+00	7.34E+00	1.21E+01	1.14E+01	5.35E+00	7.58E+00	6.49E+00	9.51E+00	6.79E+00	6.02E+00	1.39E+01	4.63E+00	5.02E+00	3.55E+00	1.19E+01	1.14E+01	4.21E+00	3.40E+00	6.56E+00	1.21E+01	1.15E+02	6.53E+00	4.30E+00	1.53E+01	5.21E+00	1.66E+01	4.58E+00	5.50E+00	8.34E+00	1.69E+01	9.45E+00	3.69E+00	9.50E+00	1.15E+01	6.36E+00	1.15E+01	1.12E+01	9.75E+00	4.55E+00	9.17E+00	2.29E+00	6.41E+03	3.48E+00
137	1.44E+01	1.34E+01	4.88E+00	1.01E+01	8.87E+00	3.87E+00	1.20E+01	1.14E+01	6.55E+00	7.62E+00	5.51E+00	4.51E+00	3.59E+00	5.39E+00	7.84E+00	1.74E+01	3.76E+00	2.90E+00	1.31E+01	3.74E+00	4.81E+00	5.28E+00	6.58E+00	3.65E+00	1.23E+01	6.69E+00	6.13E+00	1.28E+01	5.23E+00	6.30E+00	4.17E+00	3.29E+00	8.44E+00	6.49E+00	1.27E+01	3.71E+00	1.44E+01	1.17E+01	1.36E+01	3.14E+00	1.12E+01	9.77E+00	4.57E+00	2.29E+00	2.30E+00	2.02E+00	2.46E+00
138	2.72E+02	1.50E+02	2.37E+02	3.50E+02	1.52E+02	4.00E+01	2.08E+02	3.78E+02	1.05E+02	3.16E+02	7.19E+01	1.04E+02	1.84E+02	2.92E+02	8.34E+01	3.36E+02	3.51E+02	3.10E+02	8.43E+01	1.83E+02	7.40E+02	9.71E+01	1.65E+02	3.48E+02	4.35E+02	1.83E+02	1.53E+02	2.37E+02	1.20E+02	5.53E+02	9.76E+01	4.08E+01	7.70E+01	7.07E+01	9.71E+01	6.63E+01	1.24E+02	9.57E+02	2.03E+02	5.26E+01	9.77E+01	6.06E+01	2.08E+02	8.70E+01	9.11E+01	2.92E+01	6.64E+01
139	1.99E+02	8.26E+02	6.12E+02	8.43E+02	6.12E+02	2.54E+02	4.01E+02	8.97E+02	5.20E+02	3.54E+02	5.04E+02	3.52E+02	5.24E+02	8.85E+02	5.15E+02	7.69E+02	9.05E+02	5.41E+02	2.78E+02	3.82E+02	5.20E+02	3.58E+02	6.34E+02	5.02E+02	4.26E+02	3.82E+02	2.43E+02	3.05E+02	3.26E+02	9.00E+02	3.40E+02	4.98E+02	3.64E+02	4.04E+02	3.81E+02	3.04E+02	5.59E+02	2.41E+02	2.78E+02	1.62E+02	2.30E+02	2.76E+02	4.22E+02	9.21E+00	5.02E+01	2.03E+00	2.40E+01
140	1.45E+01	1.09E+01	4.42E+00	1.78E+01	2.67E+01	5.89E+00	8.72E+00	1.21E+01	4.51E+00	7.72E+00	1.12E+01	7.02E+00	1.97E+01	5.36E+01	1.49E+01	2.37E+01	3.81E+00	9.43E+00	8.60E+00	7.92E+00	4.86E+00	5.44E+00	6.67E+00	8.49E+00	2.44E+01	3.97E+00	1.49E+01	2.19E+01	1.90E+01	1.21E+01	1.04E+01	6.57E+00	5.10E+00	3.63E+00	1.24E+01	1.38E+01	1.15E+01	8.42E+00	1.22E+01	8.32E+00	1.07E+01	1.33E+01	4.64E+00	2.30E+00	2.33E+00	2.04E+00	2.49E+00
141	1.46E+01	3.86E+00	4.44E+00	1.03E+01	8.96E+00	3.89E+00	6.37E+00	1.17E+01	3.54E+00	7.76E+00	5.58E+00	4.60E+00	3.65E+00	3.42E+00	4.09E+00	4.73E+00	3.83E+00	2.95E+00	3.99E+00	3.81E+00	4.28E+00	1.07E+01	6.70E+00	3.69E+00	5.84E+00	3.99E+00	4.24E+00	3.49E+00	5.34E+00	6.39E+00	4.24E+00	3.32E+00	3.04E+00	3.64E+00	3.35E+00	3.77E+00	4.40E+00	4.46E+00	4.04E+00	3.15E+00	5.56E+00	4.08E+00	4.67E+00	2.31E+00	2.33E+00	2.04E+00	2.50E+00
142	3.87E+01	7.86E+01	1.27E+02	5.93E+01	8.98E+00	1.06E+02	5.11E+01	1.35E+02	9.03E+01	9.11E+01	3.23E+01	5.07E+01	4.77E+01	8.56E+01	3.37E+01	6.48E+01	5.51E+01	9.06E+01	4.74E+01	7.46E+01	1.58E+02	6.08E+01	1.16E+02	7.68E+01	3.53E+01	3.20E+01	1.88E+01	2.51E+01	3.83E+01	1.72E+02	4.61E+01	9.49E+01	5.00E+01	6.35E+01	4.23E+01	3.20E+01	7.73E+01	1.73E+01	4.19E+01	3.15E+00	8.63E+01	3.01E+01	7.16E+01	3.40E+01	9.08E+00	2.72E+01	1.10E+01
143	4.19E+01	9.33E+01	8.25E+01	1.52E+02	1.33E+02	5.99E+01	1.31E+02	1.89E+02	8.80E+01	1.83E+02	5.48E+01	7.21E+01	7.32E+01	4.15E+01	5.98E+01	1.36E+02	1.60E+02	9.67E+01	1.06E+02	9.96E+01	1.42E+02	7.23E+01	1.35E+02	7.31E+01	1.65E+02	8.59E+01	2.31E+01	6.59E+01	1.18E+02	2.14E+02	7.11E+01	5.89E+01	4.55E+01	2.90E+01	1.15E+02	4.01E+01	2.84E+01	2.82E+01	3.49E+01	2.86E+01	6.75E+01	1.30E+02	5.77E+01	7.01E+01	1.48E+01	3.97E+01	8.70E+01
144	3.41E+01	2.51E+02	2.98E+02	2.12E+02	2.78E+02	7.73E+01	3.05E+02	5.05E+02	7.82E+01	1.89E+02	2.34E+02	1.46E+02	1.11E+02	1.49E+02	2.24E+02	4.84E+02	1.80E+02	2.04E+02	2.85E+02	1.16E+02	2.82E+02	1.37E+02	1.04E+02	1.64E+02	3.58E+02	1.73E+02	8.85E+01	4.46E+01	2.88E+02	2.57E+02	2.91E+02	7.45E+01	7.97E+01	1.30E+02	8.93E+01	2.31E+02	1.97E+02	7.95E+01	7.88E+01	6.22E+01	1.09E+02	1.59E+02	2.42E+02	5.12E+01	8.85E+01	1.19E+02	9.30E+01
145	4.53E+02	6.32E+02	3.39E+02	2.37E+02	2.82E+02	2.83E+02	6.35E+02	1.35E+03	9.17E+02	2.47E+02	1.34E+02	2.32E+02	3.84E+02	3.94E+02	1.20E+02	4.10E+02	5.73E+02	2.73E+02	2.83E+02	3.31E+02	4.27E+02	2.31E+02	2.06E+02	5.13E+02	2.23E+02	2.51E+02	2.02E+02	1.00E+02	1.40E+02	3.52E+02	1.15E+02	6.16E+01	7.25E+01	1.42E+02	1.23E+02	4.35E+01	9.82E+01	6.78E+01	1.56E+02	7.39E+01	8.03E+01	1.33E+02	4.14E+02	9.91E+00	6.40E+01	4.28E+01	8.43E+01
146	8.01E+02	1.98E+02	2.69E+02	7.14E+02	1.26E+02	2.56E+02	2.11E+02	2.85E+02	1.89E+02	1.57E+02	2.94E+02	4.56E+02	2.49E+02	8.98E+01	2.96E+02	2.97E+02	3.40E+02	3.03E+02	5.00E+02	2.20E+02	1.26E+02	4.57E+02	1.18E+02	3.06E+02	7.69E+01	9.77E+01	1.98E+02	1.89E+02	3.22E+01	2.28E+02	1.21E+02	8.99E+01	4.30E+01	1.13E+02	1.07E+02	7.99E+01	4.74E+01	1.13E+02	5.09E+01	5.66E+01	2.62E+01	8.06E+01	1.58E+02	4.41E+01	7.04E+01	8.80E+01	2.10E+01
147	2.94E+02	1.49E+01	2.89E+01	1.06E+01	9.09E+00	1.53E+01	8.93E+01	3.92E+01	1.91E+01	1.68E+01	1.40E+01	1.95E+01	5.58E+01	1.92E+01	1.22E+01	1.56E+01	2.56E+01	2.51E+01	2.73E+01	1.35E+01	3.39E+01	2.17E+01	2.17E+01	2.22E+01	2.33E+01	1.77E+01	1.26E+01	2.09E+01	2.77E+01	1.86E+01	2.90E+01	2.70E+01	2.09E+01	1.72E+01	1.84E+01	2.02E+01	2.55E+01	3.36E+01	2.58E+01	1.93E+01	2.26E+01	1.77E+01	2.00E+01	2.86E+00	1.21E+01	4.90E+00	2.57E+00
148	1.13E+02	9.76E+01	7.42E+01	3.86E+01	9.85E+01	1.34E+02	7.13E+01	2.32E+02	3.21E+01	8.04E+00	3.25E+01	4.78E+00	4.28E+01	3.53E+00	3.56E+01	1.43E+02	2.70E+01	5.95E+01	2.27E+01	1.39E+01	6.03E+01	1.19E+01	6.92E+00	4.26E+01	4.95E+01	1.44E+01	7.67E+00	3.63E+00	5.57E+00	1.55E+01	6.13E+01	6.92E+01	9.85E+01	2.75E+01	8.16E+01	7.68E+01	4.50E+00	1.74E+01	1.51E+02	2.39E+01	1.63E+01	2.20E+01	2.37E+01	1.04E+01	7.55E+01	5.57E+01	2.58E+00
149	3.95E+02	1.47E+03	2.24E+03	6.63E+02	9.74E+02	1.62E+03	6.10E+02	8.91E+03	7.52E+02	1.68E+02	9.21E+02	1.29E+02	2.29E+03	2.29E+03	8.64E+02	5.49E+03	4.35E+03	4.12E+03	6.78E+02	1.13E+03	2.82E+02	1.53E+02	7.17E+02	3.64E+03	3.00E+03	8.37E+01	8.66E+01	2.64E+03	6.13E+02	2.13E+02	1.58E+03	7.66E+02	3.00E+02	1.93E+02	4.10E+02	3.61E+02	6.41E+02	5.76E+02	4.62E+02	2.07E+02	2.36E+02	4.41E+02	6.71E+02	5.03E+02	6.25E+03	4.61E+02	1.48E+03
150	6.66E+01	4.00E+00	4.56E+00	1.07E+01	9.13E+00	3.90E+00	7.07E+00	1.23E+01	3.68E+00	8.13E+00	6.43E+01	4.83E+00	3.84E+00	3.56E+00	4.26E+00	7.60E+00	4.02E+00	3.07E+00	4.13E+00	4.01E+00	4.38E+00	3.37E+00	6.99E+00	3.81E+00	6.13E+00	4.13E+00	4.44E+00	3.67E+00	5.64E+00	6.60E+00	4.41E+00	3.46E+00	3.16E+00	3.79E+00	3.49E+00	3.91E+00	4.53E+00	4.66E+00	4.02E+00	3.17E+00	5.81E+00	4.20E+00	4.88E+00	2.34E+00	2.43E+00	2.12E+00	2.60E+00
151	2.51E+02	4.01E+00	5.45E+00	1.08E+01	2.87E+01	3.92E+01	6.68E+00	1.24E+01	1.04E+01	8.17E+00	8.89E+00	2.42E+01	1.76E+01	5.71E+00	4.33E+00	6.12E+00	9.34E+00	3.09E+00	4.15E+00	4.66E+00	6.03E+00	3.05E+01	5.22E+01	3.16E+01	1.51E+01	8.42E+00	4.46E+00	3.69E+00	1.17E+01	6.62E+00	5.72E+00	3.48E+00	3.87E+00	3.81E+00	2.67E+01	4.34E+00	4.54E+00	4.68E+00	4.01E+00	3.17E+00	5.83E+00	4.21E+00	8.82E+00	2.34E+00	2.44E+00	1.62E+01	9.16E+00
152	1.13E+02	4.03E+00	4.59E+00	1.08E+01	9.15E+00	6.82E+00	7.51E+00	4.29E+01	6.87E+00	8.22E+00	5.76E+00	1.43E+01	3.89E+00	3.73E+00	7.81E+00	6.62E+00	4.07E+00	3.10E+00	1.45E+01	1.03E+01	1.37E+01	3.07E+01	3.77E+01	6.62E+00	6.19E+00	1.45E+01	7.09E+00	1.86E+01	3.35E+01	7.02E+00	4.44E+00	7.26E+00	7.10E+00	7.59E+00	9.11E+00	7.24E+00	2.81E+01	1.28E+01	4.01E+00	1.72E+01	2.50E+01	1.70E+01	4.92E+00	4.03E+00	2.46E+00	2.58E+00	2.63E+00
153	1.91E+02	7.46E+00	4.60E+00	1.09E+01	9.16E+00	1.07E+01	6.75E+00	1.25E+01	3.72E+00	8.27E+00	9.03E+00	4.92E+00	3.91E+00	3.61E+00	4.33E+00	1.63E+01	4.10E+00	3.12E+00	4.18E+00	4.09E+00	4.40E+00	4.91E+00	7.10E+00	3.86E+00	1.17E+01	1.30E+01	4.51E+00	5.83E+00	5.76E+00	6.66E+00	4.46E+00	3.52E+00	3.66E+00	3.85E+00	6.55E+00	3.95E+00	6.04E+00	4.72E+00	4.00E+00	7.60E+00	1.29E+01	5.14E+00	4.94E+00	2.34E+00	2.47E+00	6.35E+01	2.64E+00
154	1.65E+02	1.41E+02	1.06E+02	8.66E+01	4.32E+02	1.71E+01	1.06E+02	6.18E+02	3.74E+00	9.30E+00	8.71E+01	4.95E+00	4.30E+01	1.77E+02	6.31E+01	3.60E+02	4.11E+02	1.66E+02	1.07E+01	8.44E+00	1.17E+02	8.53E+00	7.14E+00	1.15E+02	1.24E+02	3.35E+01	2.15E+01	1.49E+02	5.05E+02	6.68E+00	1.12E+02	3.60E+02	1.99E+02	2.62E+02	5.69E+01	5.35E+01	6.16E+01	2.71E+02	6.35E+02	1.77E+01	7.71E+01	1.48E+02	4.09E+01	1.60E+02	7.79E+02	8.45E+01	2.96E+01
155	4.76E+01	4.16E+01	3.01E+01	1.89E+01	2.19E+01	2.53E+01	3.56E+01	3.82E+01	2.52E+01	8.82E+01	4.57E+01	5.29E+01	2.06E+01	2.41E+01	3.22E+01	3.31E+01	2.72E+01	2.56E+01	3.30E+01	3.38E+01	2.43E+01	6.52E+01	3.16E+01	4.49E+01	4.47E+01	3.59E+01	4.01E+01	4.07E+01	3.47E+01	3.21E+01	2.61E+01	2.73E+01	2.13E+01	2.14E+01	3.39E+01	1.84E+01	3.37E+01	4.26E+01	3.07E+01	3.40E+01	7.64E+01	3.22E+01	2.26E+01	9.03E+00	5.47E+00	2.18E+00	4.17E+00
156	3.48E+02	9.51E+00	2.67E+01	2.22E+01	9.18E+00	3.83E+00	3.37E+01	4.85E+01	3.06E+01	1.68E+01	3.32E+01	9.39E+00	1.36E+01	4.85E+01	1.04E+01	6.10E+01	2.39E+01	4.09E+01	1.78E+01	8.72E+00	1.98E+01	8.10E+00	7.22E+00	2.99E+01	6.12E+01	7.91E+00	1.32E+01	1.07E+01	5.88E+00	8.55E+00	3.54E+01	3.60E+00	1.88E+01	7.64E+00	1.22E+01	9.00E+01	6.20E+00	2.00E+01	5.58E+00	1.53E+01	6.08E+00	5.77E+01	4.99E+00	2.34E+00	8.30E+00	2.63E+01	2.68E+00
157	3.58E+02	1.29E+02	8.54E+01	1.05E+02	6.68E+01	3.05E+01	1.15E+02	2.83E+02	8.81E+01	1.11E+02	1.10E+02	1.22E+02	6.23E+01	1.14E+02	1.26E+02	1.50E+02	2.01E+02	1.18E+02	8.48E+01	6.92E+01	1.18E+02	1.06E+02	1.48E+02	5.31E+01	1.73E+02	9.25E+01	7.05E+01	8.16E+01	8.02E+01	1.85E+02	1.05E+02	8.00E+01	1.18E+02	2.49E+02	1.33E+02	1.28E+02	7.04E+01	7.71E+01	4.36E+01	7.74E+01	2.59E+01	2.30E+02	1.07E+02	3.54E+01	9.17E+01	2.16E+01	4.62E+01
158	1.02E+02	1.18E+01	1.63E+01	1.11E+01	9.18E+00	2.19E+01	1.17E+01	1.28E+01	8.33E+00	1.83E+01	7.51E+01	5.26E+00	4.07E+00	7.58E+00	2.07E+01	2.44E+01	1.49E+01	1.13E+01	1.32E+01	1.00E+01	1.08E+01	1.77E+01	7.30E+00	1.46E+01	1.78E+01	1.75E+01	8.51E+00	7.66E+00	9.05E+00	6.74E+00	1.89E+01	1.02E+02	3.44E+01	9.68E+00	1.67E+01	8.48E+00	2.30E+01	3.20E+01	1.46E+01	2.02E+01	7.65E+00	1.21E+01	7.45E+00	5.35E+00	8.34E+00	5.83E+00	1.04E+01
159	9.45E+01	7.39E+00	1.25E+02	1.11E+01	1.58E+02	8.46E+00	1.72E+02	4.66E+01	7.43E+01	1.09E+01	1.64E+01	7.72E+01	1.08E+02	6.84E+00	4.46E+00	7.29E+01	5.87E+01	7.73E+01	6.39E+00	4.02E+01	8.54E+00	7.82E+01	2.35E+01	1.07E+01	5.42E+01	7.98E+01	3.88E+01	1.53E+01	1.47E+02	1.47E+02	5.52E+01	1.02E+01	1.25E+02	4.47E+00	3.72E+01	1.40E+02	2.94E+01	4.45E+01	1.11E+01	8.62E+00	7.04E+01	1.06E+02	3.82E+01	2.34E+00	2.56E+00	2.85E+00	9.63E+00
160	1.61E+01	4.16E+00	4.64E+00	1.12E+01	9.17E+00	3.75E+00	7.00E+00	3.97E+01	3.80E+00	8.61E+00	7.69E+00	5.15E+00	4.14E+00	3.71E+00	4.48E+00	5.27E+00	4.30E+00	3.26E+00	4.28E+00	4.32E+00	4.38E+00	3.56E+00	7.39E+00	3.99E+00	6.36E+00	4.20E+00	4.66E+00	3.91E+00	6.07E+00	6.76E+00	4.57E+00	3.71E+00	3.26E+00	3.99E+00	3.66E+00	4.02E+00	4.64E+00	4.84E+00	3.91E+00	3.18E+00	6.01E+00	4.24E+00	5.04E+00	2.34E+00	2.58E+00	2.25E+00	2.74E+00
161	6.67E+01	4.17E+00	4.64E+00	1.12E+01	9.16E+00	3.72E+00	7.04E+00	1.31E+01	3.81E+00	8.67E+00	5.87E+00	5.18E+00	4.17E+00	3.72E+00	4.50E+00	5.30E+00	4.33E+00	3.28E+00	4.29E+00	4.35E+00	4.36E+00	3.58E+00	7.44E+00	4.01E+00	6.37E+00	4.20E+00	4.68E+00	3.94E+00	6.12E+00	6.77E+00	4.58E+00	3.75E+00	3.27E+00	4.01E+00	3.68E+00	4.03E+00	4.64E+00	4.85E+00	3.89E+00	3.18E+00	6.02E+00	4.24E+00	5.05E+00	2.34E+00	2.60E+00	2.26E+00	2.76E+00
162	1.63E+01	4.19E+00	4.64E+00	1.13E+01	9.15E+00	3.69E+00	7.07E+00	1.31E+01	3.81E+00	8.72E+00	2.06E+01	5.22E+00	4.21E+00	9.19E+00	2.49E+01	3.95E+01	4.37E+00	3.31E+00	4.30E+00	4.39E+00	4.35E+00	3.60E+00	7.48E+00	4.03E+00	6.38E+00	4.20E+00	4.70E+00	3.97E+00	6.17E+00	6.78E+00	4.59E+00	3.79E+00	3.28E+00	4.03E+00	3.69E+00	4.24E+00	4.65E+00	4.87E+00	3.86E+00	3.18E+00	6.03E+00	4.23E+00	5.05E+00	2.34E+00	2.62E+00	2.28E+00	2.77E+00
163	1.64E+01	4.20E+00	4.64E+00	1.13E+01	9.14E+00	3.65E+00	1.27E+02	1.32E+01	3.82E+00	8.78E+00	5.89E+00	5.26E+00	4.26E+00	3.75E+00	4.55E+00	5.38E+00	4.40E+00	3.33E+00	4.30E+00	4.43E+00	4.33E+00	1.10E+01	7.53E+00	4.05E+00	8.10E+00	5.21E+00	4.72E+00	4.00E+00	6.23E+00	6.78E+00	4.60E+00	3.82E+00	3.28E+00	4.05E+00	3.71E+00	4.04E+00	4.65E+00	4.88E+00	3.84E+00	3.17E+00	6.03E+00	4.22E+00	5.06E+00	2.34E+00	2.64E+00	2.30E+00	2.79E+00
164	1.66E+01	4.22E+00	4.64E+00	1.14E+01	9.12E+00	3.61E+00	7.14E+00	1.33E+01	3.82E+00	8.83E+00	6.98E+01	5.29E+00	4.30E+00	3.77E+00	4.57E+00	5.42E+00	4.44E+00	3.36E+00	4.31E+00	4.47E+00	4.32E+00	3.63E+00	7.58E+00	4.07E+00	1.03E+01	6.57E+00	4.74E+00	4.02E+00	6.28E+00	6.79E+00	4.61E+00	3.87E+00	3.29E+00	4.07E+00	5.25E+00	4.05E+00	4.66E+00	4.89E+00	3.81E+00	3.17E+00	6.04E+00	4.21E+00	5.06E+00	2.33E+00	2.66E+00	2.31E+00	2.80E+00
165	1.67E+01	4.24E+00	4.64E+00	1.14E+01	9.10E+00	3.57E+00	7.18E+00	1.33E+01	3.82E+00	8.89E+00	5.90E+00	5.33E+00	4.34E+00	3.78E+00	4.59E+00	5.46E+00	4.47E+00	3.39E+00	4.32E+00	4.51E+00	4.29E+00	5.60E+00	7.63E+00	4.10E+00	6.40E+00	4.17E+00	4.76E+00	4.57E+00	6.33E+00	6.79E+00	4.62E+00	3.91E+00	3.29E+00	4.10E+00	3.74E+00	4.05E+00	4.66E+00	4.89E+00	3.79E+00	3.17E+00	6.04E+00	4.19E+00	5.06E+00	2.33E+00	2.68E+00	2.33E+00	2.82E+00
166	1.69E+01	4.26E+00	4.64E+00	1.14E+01	9.08E+00	1.36E+01	7.21E+00	1.34E+01	3.83E+00	8.94E+00	5.90E+00	5.37E+00	4.39E+00	3.79E+00	4.61E+00	5.50E+00	4.51E+00	3.41E+00	4.96E+01	4.56E+00	4.27E+00	3.67E+00	7.68E+00	4.12E+00	6.40E+00	4.16E+00	4.77E+00	4.08E+00	6.39E+00	6.78E+00	4.63E+00	3.95E+00	3.29E+00	4.12E+00	6.67E+00	5.81E+00	4.65E+00	4.90E+00	3.75E+00	3.17E+00	6.03E+00	4.17E+00	5.06E+00	2.32E+00	2.70E+00	2.35E+00	2.83E+00
167	1.70E+01	4.27E+00	4.63E+00	1.15E+01	9.05E+00	4.84E+00	7.25E+00	1.35E+01	3.83E+00	9.00E+00	5.91E+00	6.71E+00	4.44E+00	4.12E+00	4.64E+00	5.55E+00	4.55E+00	3.44E+00	4.33E+00	4.60E+00	4.24E+00	3.69E+00	7.74E+00	4.14E+00	6.40E+00	4.49E+00	4.78E+00	4.11E+00	6.45E+00	6.78E+00	4.63E+00	4.00E+00	3.29E+00	4.14E+00	3.78E+00	4.42E+00	4.65E+00	6.24E+01	3.72E+00	3.16E+00	6.03E+00	4.15E+00	8.30E+00	2.32E+00	2.73E+00	2.38E+00	2.85E+00
168	1.72E+01	4.29E+00	4.62E+00	1.15E+01	9.02E+00	3.44E+00	7.28E+00	1.35E+01	3.83E+00	9.06E+00	5.43E+02	5.44E+00	4.49E+00	6.79E+00	4.66E+00	5.59E+00	4.59E+00	3.48E+00	4.33E+00	4.65E+00	4.21E+00	3.71E+00	7.79E+00	4.17E+00	1.35E+01	6.80E+00	4.80E+00	4.14E+00	6.51E+00	6.77E+00	4.64E+00	4.05E+00	3.29E+00	4.17E+00	3.79E+00	6.06E+00	4.65E+00	4.91E+00	3.69E+00	4.24E+00	6.01E+00	4.13E+00	5.04E+00	2.31E+00	2.75E+00	2.40E+00	2.86E+00
169	1.74E+01	4.31E+00	4.61E+00	1.16E+01	8.99E+00	3.38E+00	7.31E+00	1.36E+01	3.82E+00	9.12E+00	5.91E+00	5.48E+00	4.54E+00	3.82E+00	4.68E+00	5.64E+00	4.64E+00	3.51E+00	4.34E+00	4.70E+00	1.36E+01	3.73E+00	7.85E+00	4.20E+00	8.54E+00	8.49E+00	4.81E+00	4.17E+00	6.57E+00	6.76E+00	4.64E+00	4.10E+00	3.29E+00	4.19E+00	3.81E+00	4.49E+00	4.64E+00	4.91E+00	3.65E+00	3.15E+00	6.00E+00	4.10E+00	5.03E+00	2.31E+00	2.77E+00	2.42E+00	2.87E+00
170	2.43E+04	2.14E+04	2.04E+04	2.08E+04	1.95E+04	1.17E+04	2.09E+04	2.04E+04	1.64E+04	1.88E+04	2.08E+04	2.00E+04	1.93E+04	1.57E+04	2.31E+04	1.92E+04	2.07E+04	1.67E+04	1.77E+04	2.02E+04	1.47E+04	2.00E+04	2.29E+04	2.03E+04	1.68E+04	1.76E+04	2.08E+04	2.06E+04	1.78E+04	1.44E+04	2.18E+04	2.22E+04	1.75E+04	1.84E+04	1.79E+04	1.64E+04	1.99E+04	2.10E+04	1.27E+04	1.33E+04	1.94E+04	1.54E+04	1.48E+04	1.81E+04	1.40E+04	1.52E+04	1.67E+04
171	1.41E+01	4.26E+00	3.82E+00	9.36E+00	8.21E+00	3.40E+00	6.41E+00	6.12E+01	3.37E+00	7.66E+00	5.43E+00	4.33E+00	3.51E+00	3.82E+00	4.33E+00	1.30E+01	3.83E+00	2.89E+00	3.87E+00	3.76E+00	3.63E+00	3.17E+00	6.45E+00	3.50E+00	5.19E+00	6.49E+00	4.14E+00	3.33E+00	5.12E+00	5.67E+00	3.90E+00	3.20E+00	2.86E+00	3.52E+00	3.13E+00	3.59E+00	7.16E+00	4.30E+00	3.57E+00	3.25E+00	5.16E+00	3.63E+00	3.97E+00	2.17E+00	2.18E+00	2.00E+00	2.46E+00
172	1.40E+01	3.53E+00	3.82E+00	4.45E+01	2.77E+03	3.42E+00	6.39E+00	1.10E+01	3.35E+00	7.61E+00	5.40E+00	4.31E+00	3.50E+00	3.11E+00	4.88E+00	4.44E+00	3.80E+00	2.87E+00	3.86E+00	1.31E+01	3.65E+00	3.15E+00	6.41E+00	3.49E+00	5.16E+00	3.58E+00	4.13E+00	3.32E+00	5.72E+00	5.67E+00	3.89E+00	3.20E+00	2.85E+00	3.51E+00	3.13E+00	3.57E+00	4.33E+00	4.28E+00	3.60E+00	3.26E+00	5.16E+00	3.64E+00	3.98E+00	2.17E+00	2.18E+00	1.99E+00	2.45E+00
173	1.39E+01	3.51E+00	3.82E+00	9.29E+00	8.19E+00	3.44E+00	6.37E+00	1.10E+01	3.33E+00	7.56E+00	5.38E+00	4.30E+00	3.48E+00	3.11E+00	3.83E+00	4.42E+00	3.78E+00	2.85E+00	3.84E+00	3.72E+00	3.67E+00	3.14E+00	6.38E+00	3.48E+00	5.14E+00	3.57E+00	4.11E+00	3.31E+00	5.08E+00	5.68E+00	3.89E+00	3.20E+00	2.84E+00	3.49E+00	3.12E+00	3.55E+00	4.32E+00	4.26E+00	3.64E+00	3.26E+00	5.16E+00	3.66E+00	3.98E+00	2.17E+00	2.17E+00	1.99E+00	2.44E+00
174	1.38E+01	3.50E+00	3.82E+00	9.26E+00	8.18E+00	3.46E+00	6.35E+00	1.09E+01	3.31E+00	7.52E+00	5.36E+00	4.28E+00	3.47E+00	3.10E+00	3.83E+00	4.39E+00	3.75E+00	2.84E+00	3.83E+00	3.70E+00	3.68E+00	3.12E+00	6.34E+00	3.47E+00	5.12E+00	5.18E+00	4.09E+00	3.30E+00	5.06E+00	5.68E+00	3.88E+00	3.20E+00	2.83E+00	3.48E+00	3.12E+00	3.53E+00	4.31E+00	4.24E+00	3.67E+00	3.26E+00	5.16E+00	3.67E+00	3.99E+00	2.18E+00	2.16E+00	1.98E+00	2.43E+00
175	1.37E+01	3.48E+00	3.82E+00	9.23E+00	8.17E+00	3.47E+00	6.33E+00	1.09E+01	3.30E+00	7.48E+00	5.34E+00	4.27E+00	3.45E+00	3.09E+00	3.82E+00	4.49E+00	3.73E+00	2.82E+00	3.82E+00	3.69E+00	3.70E+00	3.11E+00	6.31E+00	3.47E+00	5.10E+00	3.54E+00	1.23E+01	3.29E+00	5.04E+00	5.68E+00	3.87E+00	3.20E+00	2.83E+00	3.46E+00	3.11E+00	3.52E+00	4.30E+00	4.22E+00	3.70E+00	3.26E+00	5.16E+00	3.68E+00	3.99E+00	2.18E+00	2.16E+00	1.98E+00	2.42E+00
176	1.37E+01	3.47E+00	3.82E+00	9.21E+00	8.17E+00	3.49E+00	6.31E+00	1.08E+01	3.29E+00	7.44E+00	5.32E+00	4.25E+00	3.44E+00	3.08E+00	3.82E+00	4.36E+00	3.71E+00	2.81E+00	3.81E+00	3.67E+00	3.71E+00	3.10E+00	6.28E+00	3.46E+00	5.08E+00	3.53E+00	4.06E+00	3.29E+00	5.02E+00	5.68E+00	3.87E+00	3.20E+00	2.82E+00	3.45E+00	3.11E+00	3.50E+00	4.28E+00	4.20E+00	3.73E+00	3.26E+00	5.15E+00	3.69E+00	4.00E+00	2.18E+00	2.15E+00	1.97E+00	2.41E+00
177	1.36E+01	3.65E+00	3.82E+00	9.19E+00	8.16E+00	4.03E+01	6.29E+00	1.08E+01	3.27E+00	7.40E+00	5.30E+00	4.24E+00	3.43E+00	3.08E+00	3.81E+00	4.34E+00	3.70E+00	2.80E+00	3.80E+00	3.66E+00	3.73E+00	3.09E+00	1.53E+02	3.45E+00	5.06E+00	3.52E+00	4.05E+00	3.28E+00	5.01E+00	5.68E+00	3.86E+00	3.20E+00	2.81E+00	3.44E+00	3.10E+00	3.48E+00	4.27E+00	4.18E+00	3.76E+00	3.26E+00	5.15E+00	3.70E+00	4.00E+00	2.18E+00	2.15E+00	1.97E+00	2.40E+00
178	1.35E+01	3.45E+00	3.82E+00	9.17E+00	8.16E+00	3.52E+00	6.27E+00	1.07E+01	3.26E+00	7.37E+00	5.29E+00	4.23E+00	3.42E+00	3.07E+00	3.81E+00	4.33E+00	3.68E+00	2.78E+00	3.79E+00	3.64E+00	3.74E+00	3.07E+00	2.64E+02	3.45E+00	5.05E+00	3.51E+00	4.03E+00	3.27E+00	4.99E+00	5.69E+00	3.85E+00	3.19E+00	2.81E+00	3.43E+00	3.10E+00	3.47E+00	4.26E+00	4.17E+00	3.78E+00	3.26E+00	5.14E+00	3.70E+00	4.01E+00	2.18E+00	2.14E+00	1.96E+00	2.39E+00
179	1.35E+01	3.44E+00	3.83E+00	9.16E+00	8.16E+00	3.53E+00	6.25E+00	2.03E+01	3.25E+00	7.34E+00	5.27E+00	4.22E+00	3.41E+00	3.07E+00	3.80E+00	4.32E+00	3.66E+00	2.77E+00	3.78E+00	3.63E+00	3.75E+00	3.06E+00	6.21E+00	3.44E+00	5.03E+00	3.50E+00	4.02E+00	3.26E+00	4.98E+00	5.69E+00	3.85E+00	3.19E+00	2.80E+00	3.42E+00	3.10E+00	3.46E+00	4.25E+00	4.15E+00	3.80E+00	3.25E+00	5.14E+00	3.71E+00	4.01E+00	2.18E+00	2.14E+00	1.96E+00	2.39E+00
180	1.34E+01	3.43E+00	3.83E+00	9.14E+00	8.15E+00	3.54E+00	6.23E+00	1.06E+01	3.24E+00	7.31E+00	5.26E+00	4.21E+00	3.40E+00	3.06E+00	3.80E+00	4.30E+00	3.65E+00	2.76E+00	3.77E+00	3.62E+00	3.76E+00	3.05E+00	6.19E+00	3.44E+00	5.02E+00	3.49E+00	4.01E+00	3.25E+00	4.96E+00	5.69E+00	3.85E+00	3.19E+00	2.80E+00	3.41E+00	3.09E+00	3.45E+00	4.24E+00	4.14E+00	3.83E+00	3.25E+00	5.14E+00	3.72E+00	4.01E+00	2.18E+00	2.14E+00	1.96E+00	2.38E+00
181	2.99E+01	1.18E+01	2.35E+01	7.98E+01	6.21E+02	3.55E+00	6.53E+01	1.76E+01	2.36E+01	9.41E+00	1.12E+02	2.60E+01	3.03E+01	1.89E+01	1.19E+02	2.65E+01	2.01E+01	1.65E+01	1.59E+01	1.50E+01	6.78E+00	2.99E+01	2.60E+01	2.02E+01	9.12E+01	1.49E+01	1.49E+01	2.66E+01	3.53E+01	4.13E+01	4.56E+01	4.07E+01	1.87E+01	1.29E+02	2.28E+01	2.32E+01	1.13E+02	2.28E+01	7.67E+01	9.11E+00	2.97E+01	4.43E+01	5.85E+00	7.93E+01	5.35E+00	2.41E+00	6.04E+01
182	1.33E+01	2.40E+01	3.84E+00	2.03E+01	1.20E+02	6.50E+01	1.55E+02	5.35E+01	1.92E+01	2.66E+02	5.55E+00	1.17E+02	1.77E+01	5.73E+00	3.79E+00	2.64E+01	1.60E+01	1.13E+01	2.68E+01	1.48E+01	8.83E+00	1.24E+02	3.12E+02	1.19E+02	5.00E+00	4.21E+01	1.36E+01	4.97E+01	1.19E+02	4.22E+01	1.57E+01	1.67E+01	1.74E+01	9.99E+00	8.39E+00	1.29E+01	1.82E+01	1.97E+01	8.62E+00	3.74E+00	1.10E+01	2.39E+01	8.35E+00	2.18E+00	2.13E+00	2.94E+00	2.37E+00
183	3.48E+02	3.96E+01	3.85E+02	8.05E+01	1.08E+02	7.51E+01	1.81E+02	3.43E+02	1.24E+02	8.73E+01	1.51E+02	2.96E+01	2.15E+02	6.06E+01	1.48E+02	1.96E+02	1.53E+02	2.14E+02	7.62E+01	9.63E+01	9.74E+01	4.71E+01	9.71E+01	1.21E+02	1.65E+02	1.13E+02	5.02E+01	8.83E+01	5.59E+01	7.03E+01	2.40E+02	4.18E+02	1.50E+02	1.23E+02	4.28E+02	3.69E+02	5.27E+02	3.07E+02	2.33E+02	2.49E+02	3.89E+02	3.55E+02	1.27E+02	2.19E+00	3.10E+01	5.80E+01	2.06E+01
184	3.76E+02	2.83E+02	3.66E+02	9.53E+02	1.93E+02	8.57E+01	2.65E+02	2.13E+02	3.33E+02	2.96E+02	5.71E+02	1.42E+02	4.26E+02	2.34E+02	5.69E+02	3.07E+02	2.65E+02	2.97E+02	2.19E+02	1.96E+02	4.23E+02	1.47E+02	1.24E+02	2.24E+02	1.54E+02	2.79E+02	4.03E+02	1.59E+02	8.04E+01	3.64E+02	1.43E+02	1.44E+02	1.13E+02	5.57E+01	1.83E+02	1.88E+02	3.47E+02	1.10E+02	4.77E+01	1.44E+02	1.13E+02	2.18E+02	3.04E+02	6.52E+00	2.15E+01	1.40E+01	2.84E+01
185	1.33E+01	3.41E+00	3.85E+00	9.11E+00	8.16E+00	3.58E+00	6.14E+00	2.05E+01	7.59E+00	7.19E+00	5.34E+00	4.17E+00	3.37E+00	3.67E+00	3.78E+00	2.36E+01	7.00E+00	3.99E+00	3.73E+00	3.58E+00	3.81E+00	3.02E+00	6.12E+00	3.43E+00	4.99E+00	3.47E+00	5.82E+00	3.22E+00	1.89E+01	5.71E+00	3.83E+00	3.19E+00	2.77E+00	3.65E+00	4.92E+00	3.41E+00	1.18E+01	5.01E+00	9.87E+00	8.20E+00	5.31E+00	3.74E+00	4.03E+00	2.19E+00	2.13E+00	1.94E+00	2.35E+00
186	1.32E+01	3.41E+00	3.86E+00	9.12E+00	8.16E+00	3.59E+00	6.13E+00	1.05E+01	3.19E+00	7.18E+00	5.20E+00	4.17E+00	3.37E+00	3.05E+00	3.78E+00	4.26E+00	3.58E+00	2.72E+00	3.73E+00	3.57E+00	3.82E+00	3.01E+00	6.11E+00	3.43E+00	4.99E+00	3.47E+00	3.94E+00	3.22E+00	4.90E+00	5.72E+00	3.83E+00	3.19E+00	2.77E+00	3.37E+00	3.08E+00	3.40E+00	4.18E+00	4.08E+00	3.92E+00	3.23E+00	5.11E+00	3.74E+00	4.04E+00	2.19E+00	2.13E+00	2.07E+00	2.34E+00
187	1.32E+01	1.51E+01	1.10E+01	1.53E+01	8.17E+00	3.60E+00	8.00E+00	1.05E+01	2.64E+01	7.16E+00	4.14E+01	7.62E+00	3.16E+01	6.07E+01	5.87E+01	2.69E+01	3.63E+00	2.72E+00	3.72E+00	7.64E+00	1.29E+01	7.67E+00	2.28E+01	1.95E+01	5.10E+01	2.60E+01	9.15E+00	1.50E+01	2.02E+01	1.76E+01	6.13E+01	5.07E+01	2.64E+01	2.68E+01	5.15E+01	2.21E+01	1.44E+01	7.49E+01	2.83E+01	2.07E+01	1.11E+02	2.09E+01	6.95E+00	2.19E+00	2.88E+00	2.65E+00	2.34E+00
188	7.96E+02	2.51E+02	3.39E+02	6.34E+02	3.84E+02	1.56E+02	9.13E+02	3.42E+02	5.15E+02	5.30E+02	5.58E+02	1.41E+02	1.05E+03	2.94E+02	5.61E+02	3.05E+02	1.35E+03	1.11E+03	2.27E+02	4.20E+02	3.32E+02	1.50E+02	6.82E+02	4.04E+02	4.60E+02	2.78E+02	2.79E+02	2.26E+02	2.15E+02	3.91E+02	8.64E+01	4.53E+02	1.75E+02	7.99E+02	2.44E+02	2.92E+02	4.31E+02	2.20E+02	1.34E+02	1.33E+02	2.09E+02	1.85E+02	3.45E+02	3.38E+01	6.79E+01	6.13E+01	8.88E+01
189	1.42E+03	4.79E+01	1.04E+02	9.13E+00	1.88E+02	2.44E+01	3.15E+01	9.92E+02	2.91E+02	7.38E+01	1.35E+02	1.17E+02	3.43E+02	4.57E+01	1.52E+02	9.65E+02	1.94E+03	1.25E+03	3.71E+00	3.46E+02	3.75E+01	1.22E+02	5.43E+01	3.14E+02	2.53E+01	3.47E+00	3.97E+02	3.21E+00	1.21E+02	4.05E+02	5.20E+02	1.12E+03	6.40E+02	3.48E+02	7.24E+02	6.22E+02	7.31E+02	4.80E+02	3.43E+02	1.93E+02	3.04E+02	2.33E+02	3.48E+02	6.24E+02	1.98E+02	1.47E+03	5.60E+02
190	1.81E+02	1.68E+02	1.44E+01	1.20E+02	2.75E+01	3.62E+00	1.16E+02	9.56E+01	7.10E+01	1.46E+02	2.51E+02	1.62E+01	1.21E+02	8.65E+00	2.44E+02	3.33E+01	3.97E+02	1.78E+02	1.30E+02	1.06E+01	1.61E+02	2.67E+01	1.38E+02	3.20E+01	1.37E+02	3.73E+01	4.95E+01	4.34E+01	3.96E+01	6.03E+01	1.41E+02	7.02E+01	1.48E+02	1.32E+02	8.63E+01	2.34E+02	6.33E+02	1.66E+02	8.77E+01	1.49E+01	2.23E+02	1.62E+02	4.86E+01	3.54E+01	3.57E+01	1.05E+01	1.79E+01
191	1.32E+01	3.47E+02	2.27E+02	9.15E+00	8.20E+00	9.20E+00	4.07E+01	2.73E+02	1.16E+02	7.12E+00	4.68E+01	4.16E+00	1.94E+01	2.16E+01	3.94E+01	4.24E+02	1.24E+01	2.74E+01	3.99E+00	1.17E+02	1.58E+01	5.65E+00	6.09E+00	2.73E+01	1.04E+02	3.48E+00	3.03E+01	3.41E+01	4.88E+00	6.40E+00	1.53E+01	7.02E+00	6.70E+00	3.36E+00	2.15E+01	6.23E+01	2.57E+01	1.90E+01	9.32E+00	4.41E+00	5.70E+00	1.40E+01	3.84E+01	2.19E+00	5.77E+00	1.94E+00	2.33E+00
192	7.65E+02	1.54E+03	1.27E+03	1.18E+03	3.58E+02	2.28E+02	1.21E+03	1.95E+03	1.16E+03	7.56E+02	1.17E+03	1.70E+03	9.97E+02	1.65E+03	1.21E+03	1.64E+03	1.27E+03	8.85E+02	4.36E+02	8.93E+02	3.53E+02	1.78E+03	1.17E+03	5.19E+02	1.85E+03	1.37E+03	4.28E+02	6.87E+02	3.82E+02	2.46E+03	1.74E+03	1.53E+03	1.18E+03	7.19E+02	1.08E+03	2.15E+03	1.64E+03	1.09E+03	8.02E+02	3.89E+02	9.64E+02	1.45E+03	8.47E+02	2.31E+02	2.79E+02	2.53E+02	2.98E+02
193	2.95E+01	7.36E+01	1.10E+02	4.34E+01	1.23E+02	9.34E+00	1.78E+01	2.09E+01	4.60E+01	5.96E+01	2.45E+01	7.96E+01	9.32E+01	1.93E+01	2.67E+01	3.13E+01	1.29E+02	9.06E+01	1.54E+01	1.34E+02	4.72E+01	7.95E+01	1.66E+01	2.47E+02	7.75E+01	7.90E+01	4.09E+01	7.42E+01	5.86E+01	8.99E+01	4.83E+01	5.72E+01	2.59E+01	4.07E+01	1.15E+02	4.14E+00	3.79E+01	5.87E+01	9.84E+00	3.20E+00	5.08E+00	5.97E+00	7.89E+01	2.20E+00	3.86E+01	1.67E+01	5.94E+00
194	1.61E+01	1.08E+02	8.35E+01	9.19E+00	8.16E+01	3.75E+01	3.90E+01	1.31E+01	1.98E+01	2.37E+01	1.18E+01	2.04E+01	1.21E+01	6.60E+00	2.06E+01	2.63E+01	2.15E+01	1.38E+01	2.09E+01	5.64E+01	3.90E+01	2.34E+01	2.12E+01	9.31E+01	1.09E+01	3.44E+01	3.83E+01	1.79E+01	3.73E+01	1.38E+01	4.12E+01	1.94E+01	2.70E+01	4.28E+01	1.73E+01	1.24E+01	2.34E+01	4.15E+01	2.30E+01	2.42E+01	2.08E+01	2.46E+01	2.24E+01	2.20E+00	7.47E+00	1.93E+00	2.32E+00
195	1.33E+01	2.37E+01	1.98E+01	2.62E+01	2.86E+01	2.70E+01	2.06E+01	5.57E+01	2.86E+01	1.09E+02	1.64E+01	1.81E+01	6.02E+01	1.86E+01	1.95E+01	4.80E+01	1.83E+02	2.67E+01	2.57E+01	1.10E+01	6.08E+01	3.95E+01	2.44E+01	3.19E+01	8.55E+00	2.54E+01	1.86E+01	2.14E+01	1.80E+01	4.71E+01	3.48E+01	2.10E+01	1.92E+01	1.94E+01	4.50E+01	1.55E+02	3.38E+01	2.40E+01	3.59E+01	2.59E+01	2.89E+01	3.16E+01	2.34E+01	7.72E+00	1.23E+01	1.40E+01	3.07E+02
196	6.87E+01	4.86E+01	2.92E+01	1.28E+01	8.26E+00	3.65E+00	5.19E+01	4.05E+01	2.79E+01	7.11E+00	2.22E+01	1.79E+01	7.51E+00	3.33E+00	2.67E+01	2.21E+01	1.25E+01	1.15E+01	1.09E+01	4.36E+01	7.57E+00	2.45E+01	3.47E+01	2.78E+01	1.78E+01	5.02E+00	4.14E+01	7.78E+01	3.08E+01	6.39E+00	1.18E+01	6.70E+00	4.68E+01	3.15E+01	6.14E+01	3.42E+01	3.62E+01	2.09E+01	1.34E+01	1.45E+01	1.21E+01	2.51E+01	2.74E+01	2.20E+00	2.15E+00	9.64E+00	2.32E+00
197	8.03E+02	1.53E+03	1.82E+03	1.85E+03	7.32E+02	3.97E+02	2.23E+03	1.58E+03	2.18E+03	1.95E+03	1.22E+03	1.75E+03	3.09E+03	1.19E+03	1.25E+03	1.00E+03	3.31E+03	2.47E+03	1.34E+03	1.20E+03	2.77E+03	1.82E+03	4.06E+03	1.23E+03	2.39E+03	5.34E+02	5.95E+02	2.19E+03	8.99E+02	2.64E+03	1.38E+03	1.13E+03	1.21E+03	6.92E+02	1.07E+03	1.19E+03	1.29E+03	1.23E+03	1.12E+03	6.46E+02	1.45E+03	1.57E+03	1.52E+03	2.05E+02	1.11E+02	1.10E+02	1.47E+02
198	1.33E+01	8.19E+00	3.97E+00	9.26E+00	8.29E+00	3.67E+00	6.02E+00	3.17E+01	2.38E+01	9.12E+00	7.06E+00	4.17E+00	3.37E+00	3.09E+00	7.67E+00	1.40E+01	3.54E+00	2.72E+00	5.40E+00	1.05E+01	3.92E+00	8.28E+00	6.12E+00	5.30E+00	5.06E+00	3.52E+00	3.89E+00	1.43E+01	1.11E+01	1.16E+01	6.66E+00	4.10E+00	2.78E+00	5.73E+00	8.02E+00	3.41E+00	1.26E+01	1.57E+01	3.99E+00	3.18E+00	6.84E+00	4.27E+00	5.80E+00	2.21E+00	2.15E+00	1.94E+00	2.32E+00
199	1.34E+01	6.66E+00	3.99E+00	9.29E+00	8.31E+00	3.67E+00	1.06E+01	1.05E+01	1.42E+01	7.12E+00	5.21E+00	4.18E+00	3.37E+00	3.09E+00	3.79E+00	5.94E+00	3.54E+00	2.72E+00	5.73E+00	3.07E+01	4.85E+00	1.15E+01	6.13E+00	4.04E+00	5.08E+00	6.46E+00	7.88E+00	1.09E+01	4.88E+00	5.83E+00	4.82E+00	3.19E+00	2.78E+00	3.37E+00	6.61E+00	3.42E+00	7.74E+00	1.05E+01	4.00E+00	6.74E+00	9.56E+00	9.46E+00	1.36E+01	2.21E+00	2.16E+00	1.94E+00	2.32E+00
200	3.65E+02	4.82E+02	3.61E+02	3.42E+02	2.82E+02	1.44E+01	2.36E+02	5.51E+02	2.41E+02	3.89E+02	3.64E+02	6.51E+02	5.82E+02	2.73E+02	3.69E+02	7.28E+02	5.12E+02	6.45E+02	4.41E+02	3.47E+02	3.10E+02	6.47E+02	1.66E+02	1.41E+02	3.55E+02	2.08E+02	1.67E+02	2.88E+02	1.92E+02	1.67E+02	3.12E+02	1.49E+02	3.78E+02	1.38E+02	2.34E+02	5.05E+02	4.09E+02	6.08E+02	2.53E+02	7.03E+01	1.86E+02	7.78E+01	3.14E+02	3.80E+01	3.81E+01	1.08E+02	7.77E+01
201	1.34E+01	4.86E+01	4.32E+01	1.15E+01	8.34E+00	3.69E+00	5.19E+01	1.05E+01	5.53E+01	2.46E+01	6.34E+00	4.19E+00	1.33E+01	3.11E+00	1.18E+01	1.34E+01	9.61E+00	6.56E+00	5.97E+01	1.84E+01	3.95E+00	3.00E+00	6.15E+00	7.05E+01	2.25E+01	3.56E+00	3.90E+00	3.21E+00	4.89E+00	5.85E+00	3.79E+01	2.21E+02	8.38E+01	1.01E+02	8.81E+01	9.20E+01	1.40E+01	1.10E+02	9.05E+01	4.02E+01	1.15E+02	3.39E+01	1.59E+01	3.83E+01	1.09E+01	1.69E+01	7.16E+01
202	1.32E+02	1.58E+02	8.67E+01	1.14E+02	8.74E+01	9.88E+01	1.29E+02	1.02E+02	8.01E+01	9.56E+01	1.04E+02	1.01E+02	8.08E+01	4.86E+01	9.22E+01	1.19E+02	8.28E+01	6.99E+01	7.64E+01	1.30E+02	7.30E+01	9.58E+01	1.20E+02	8.14E+01	4.74E+01	5.60E+01	6.29E+01	5.49E+01	1.21E+02	8.25E+01	8.10E+01	6.65E+01	5.62E+01	7.33E+01	6.75E+01	4.95E+01	1.12E+02	9.28E+01	8.17E+01	6.00E+01	6.85E+01	8.41E+01	8.27E+01	2.62E+01	2.93E+01	2.55E+01	2.20E+01
203	5.30E+01	1.55E+01	9.74E+01	2.02E+01	2.91E+01	1.06E+01	2.26E+01	1.06E+01	1.33E+01	7.15E+00	2.40E+01	1.36E+01	1.82E+01	5.25E+00	2.00E+01	3.85E+01	1.48E+01	1.33E+01	1.60E+01	1.94E+01	1.23E+01	1.81E+01	1.31E+03	1.95E+01	7.59E+00	8.27E+00	1.31E+01	7.52E+00	1.04E+01	5.88E+00	4.10E+01	3.56E+01	1.97E+01	3.43E+01	3.97E+01	2.01E+01	2.42E+01	6.82E+01	1.71E+01	3.71E+01	2.47E+01	5.50E+01	8.28E+00	2.23E+01	2.87E+01	1.23E+01	1.03E+01
204	1.32E+03	1.93E+03	2.15E+03	1.35E+03	8.31E+02	1.71E+03	1.66E+03	2.14E+03	2.05E+03	1.10E+03	1.32E+03	3.09E+03	6.47E+02	3.59E+03	1.39E+03	1.44E+03	1.53E+03	9.85E+02	1.00E+03	1.20E+03	5.47E+03	3.22E+03	1.64E+03	5.70E+03	6.30E+02	5.50E+02	4.12E+02	7.06E+02	8.38E+02	2.52E+03	9.94E+02	5.84E+02	2.69E+02	1.00E+03	3.88E+02	1.18E+03	7.12E+02	1.37E+03	1.58E+03	5.00E+02	1.09E+03	6.36E+02	1.04E+03	1.30E+02	4.10E+02	2.35E+02	6.14E+02
205	1.36E+01	1.29E+01	1.65E+01	2.95E+02	4.73E+01	3.72E+00	8.94E+01	2.71E+01	8.60E+01	3.33E+01	1.91E+01	4.23E+00	1.63E+02	8.70E+01	3.27E+01	1.30E+01	1.10E+02	1.38E+02	1.00E+01	3.56E+00	1.45E+02	3.01E+00	9.03E+01	8.64E+01	4.60E+02	5.71E+01	6.45E+00	6.26E+01	1.13E+02	6.45E+01	7.34E+01	8.36E+01	1.88E+02	2.30E+02	4.41E+01	1.18E+02	3.83E+01	1.27E+02	4.01E+00	5.92E+01	9.71E+01	1.57E+01	4.22E+00	2.23E+00	5.52E+01	1.95E+00	2.34E+00
206	1.55E+02	9.10E+01	6.47E+01	1.87E+02	1.64E+02	9.62E+00	5.93E+01	2.90E+02	1.96E+02	1.32E+02	1.61E+02	2.87E+01	3.40E+00	2.40E+02	1.64E+02	9.28E+01	5.25E+01	7.14E+01	4.28E+01	1.62E+03	5.24E+02	3.14E+01	1.90E+01	3.74E+02	9.59E+00	3.62E+00	5.93E+01	4.39E+01	1.92E+02	3.10E+01	1.07E+03	3.58E+02	3.71E+02	1.12E+02	6.09E+02	4.57E+02	1.04E+03	1.88E+03	2.96E+02	3.91E+02	2.84E+02	7.54E+02	1.78E+03	1.61E+02	3.54E+02	2.53E+03	1.20E+02
207	1.99E+01	2.21E+01	2.88E+01	9.51E+00	8.47E+00	2.19E+01	7.90E+00	1.67E+01	5.31E+00	7.21E+00	5.28E+00	1.75E+01	1.05E+01	9.03E+00	9.64E+00	2.24E+01	3.57E+00	2.76E+00	1.52E+01	4.67E+00	1.28E+01	2.13E+01	7.02E+00	1.43E+01	5.66E+00	6.31E+00	1.21E+01	9.23E+00	1.74E+01	5.17E+01	3.12E+01	3.29E+00	2.82E+00	2.53E+01	2.01E+01	1.79E+01	1.76E+01	2.94E+01	7.70E+00	1.27E+01	6.94E+00	4.27E+01	9.19E+00	2.23E+00	2.19E+00	4.16E+00	6.03E+00
208	3.68E+02	2.72E+02	1.60E+02	2.82E+02	1.75E+02	3.61E+01	1.34E+02	1.18E+02	7.57E+01	1.85E+01	1.11E+02	4.88E+02	9.17E+01	7.13E+01	1.21E+02	1.13E+02	1.21E+02	7.32E+01	3.28E+02	1.95E+02	6.64E+01	4.87E+02	4.39E+01	1.54E+02	1.24E+02	7.48E+01	2.05E+02	1.26E+02	1.13E+02	9.17E+01	1.03E+02	4.91E+01	9.69E+01	8.57E+01	7.81E+01	4.94E+01	1.95E+02	1.45E+02	1.39E+02	3.63E+01	3.79E+01	6.95E+01	1.15E+02	4.75E+01	2.96E+01	6.24E+01	2.43E+01
210	1.37E+01	2.40E+01	1.24E+01	9.61E+00	8.54E+00	1.97E+01	1.57E+01	6.15E+01	2.63E+01	2.89E+01	5.08E+01	5.18E+01	8.55E+00	1.08E+01	5.91E+01	1.66E+01	1.53E+01	5.98E+00	1.62E+01	2.66E+01	1.26E+01	3.02E+01	1.52E+01	2.05E+01	9.73E+00	1.39E+01	1.17E+01	1.72E+01	1.71E+01	7.87E+00	1.52E+01	8.44E+00	1.02E+01	1.73E+01	2.52E+01	7.90E+00	1.85E+01	2.29E+01	8.81E+00	8.49E+00	1.70E+01	1.71E+01	1.20E+01	3.01E+00	5.50E+00	1.96E+00	2.36E+00
211	1.38E+01	3.62E+00	4.16E+00	9.65E+00	8.56E+00	3.77E+00	1.85E+01	1.09E+01	3.30E+00	7.28E+00	5.33E+00	4.30E+00	3.44E+00	3.20E+00	3.87E+00	4.44E+00	3.61E+00	2.79E+00	4.99E+00	3.60E+00	4.06E+00	3.05E+00	6.30E+00	3.53E+00	5.34E+00	3.70E+00	3.97E+00	4.39E+00	4.99E+00	6.02E+00	3.98E+00	3.21E+00	2.86E+00	3.44E+00	3.87E+01	3.53E+00	4.20E+00	8.17E+00	4.02E+00	3.14E+00	5.20E+00	8.22E+00	4.32E+00	2.24E+00	2.21E+00	1.96E+00	2.36E+00
212	8.74E+01	2.55E+01	4.18E+00	9.68E+00	8.59E+00	4.28E+01	1.03E+01	1.09E+01	3.32E+00	7.30E+00	4.09E+01	2.38E+01	1.61E+01	6.02E+00	4.11E+01	7.26E+00	1.13E+01	1.71E+01	9.09E+00	3.61E+00	5.03E+00	3.27E+01	2.15E+01	3.54E+00	6.28E+00	2.51E+01	3.98E+00	3.29E+00	4.64E+01	6.04E+00	7.38E+01	2.35E+01	3.37E+00	3.45E+00	1.19E+01	3.54E+00	4.21E+00	5.81E+00	4.62E+00	1.30E+01	7.88E+01	4.09E+00	1.12E+01	6.19E+00	1.52E+01	2.46E+01	4.20E+00
213	1.57E+02	8.24E+01	1.42E+02	8.92E+01	2.64E+02	3.10E+02	1.47E+02	5.26E+02	7.22E+01	2.06E+02	2.29E+02	4.39E+02	1.74E+02	3.42E+02	2.39E+02	3.67E+02	1.51E+02	1.19E+02	3.31E+02	2.30E+02	3.81E+02	4.24E+02	2.32E+02	5.77E+02	1.13E+02	1.59E+02	1.50E+02	2.28E+02	1.65E+02	1.81E+02	1.15E+02	3.63E+01	1.21E+02	1.09E+02	7.60E+01	1.70E+02	4.60E+01	1.52E+02	1.65E+02	1.28E+02	6.10E+01	1.98E+02	1.62E+02	8.99E+00	1.98E+01	4.94E+00	5.50E+01
214	1.48E+02	1.95E+02	1.94E+02	3.43E+02	1.81E+02	2.78E+02	2.89E+02	2.64E+02	1.29E+02	1.73E+02	5.01E+02	2.43E+02	1.21E+02	1.48E+02	4.96E+02	2.43E+02	2.80E+02	1.77E+02	3.25E+02	1.69E+02	9.25E+01	2.56E+02	3.79E+02	2.19E+02	2.74E+02	8.90E+01	1.06E+02	1.38E+02	8.56E+01	3.11E+02	2.16E+02	1.72E+02	1.39E+02	1.36E+02	2.01E+02	1.14E+02	1.17E+02	3.01E+02	2.37E+02	1.01E+02	1.55E+02	4.20E+02	1.99E+02	6.55E+01	1.32E+02	2.29E+02	2.25E+02
215	1.40E+01	3.68E+00	4.23E+00	9.80E+00	8.66E+00	3.80E+00	6.12E+00	1.10E+01	3.36E+00	7.37E+00	5.38E+00	4.36E+00	3.48E+00	3.25E+00	3.91E+00	4.50E+00	3.65E+00	2.82E+00	3.81E+00	3.64E+00	4.11E+00	3.09E+00	6.39E+00	3.56E+00	5.46E+00	3.77E+00	4.02E+00	3.32E+00	5.05E+00	6.11E+00	4.04E+00	3.23E+00	2.90E+00	3.48E+00	3.20E+00	3.59E+00	4.24E+00	4.23E+00	4.02E+00	3.14E+00	5.27E+00	3.92E+00	4.40E+00	2.26E+00	2.24E+00	1.98E+00	2.39E+00
216	3.62E+02	3.69E+02	3.04E+02	3.81E+02	5.37E+02	3.58E+02	3.57E+02	3.52E+02	2.59E+02	2.97E+02	4.20E+02	3.24E+02	2.65E+02	1.86E+02	4.33E+02	3.37E+02	3.22E+02	2.32E+02	3.13E+02	3.86E+02	2.54E+02	4.05E+02	3.60E+02	3.81E+02	2.60E+02	2.21E+02	2.32E+02	2.11E+02	3.80E+02	2.92E+02	4.75E+02	5.52E+02	2.47E+02	3.79E+02	4.19E+02	2.77E+02	4.89E+02	4.22E+02	3.24E+02	4.99E+02	2.81E+02	2.46E+02	1.48E+02	2.01E+02	3.13E+02	3.08E+02	2.08E+02
217	1.40E+01	3.71E+00	1.96E+02	1.46E+01	8.71E+00	2.18E+01	6.15E+00	4.21E+02	1.64E+01	7.43E+00	5.41E+00	4.39E+00	1.85E+02	2.71E+01	4.65E+00	2.52E+02	5.56E+02	3.96E+02	6.41E+00	4.98E+00	4.26E+00	3.11E+00	4.26E+01	2.23E+01	1.13E+01	3.81E+00	1.79E+01	5.46E+00	7.82E+00	6.15E+00	4.07E+00	3.24E+00	3.51E+00	4.17E+00	4.40E+00	3.62E+00	9.51E+00	8.14E+00	4.62E+00	1.74E+01	5.90E+00	3.95E+00	2.00E+01	2.27E+00	4.44E+01	1.39E+01	2.40E+00
218	9.86E+01	1.03E+01	9.84E+00	9.92E+00	6.53E+01	3.83E+00	1.47E+01	1.12E+01	7.21E+00	7.45E+00	1.45E+01	1.12E+01	3.80E+00	3.29E+00	8.01E+00	1.55E+01	1.26E+01	6.08E+00	9.54E+00	8.76E+00	1.99E+01	3.12E+00	1.17E+01	7.60E+00	5.55E+00	9.58E+00	7.78E+00	9.60E+00	5.20E+00	6.35E+00	7.30E+00	4.89E+00	8.35E+00	1.54E+01	1.35E+01	8.89E+00	1.63E+01	1.14E+01	9.06E+00	1.07E+01	1.53E+01	1.14E+01	5.32E+00	2.27E+00	2.26E+00	1.99E+00	2.41E+00
219	1.41E+01	1.76E+02	3.17E+01	2.15E+01	1.15E+02	1.12E+02	2.19E+01	5.17E+01	1.61E+02	9.68E+00	4.49E+01	1.42E+02	1.67E+02	1.04E+02	5.50E+01	2.00E+01	4.23E+02	1.37E+02	5.95E+01	6.89E+01	1.30E+02	1.46E+02	2.05E+02	1.09E+02	4.97E+01	3.24E+01	8.00E+01	7.02E+01	1.16E+02	8.92E+01	1.28E+02	5.79E+01	1.39E+02	1.25E+03	7.87E+01	1.13E+01	3.23E+02	8.58E+01	1.39E+02	6.78E+01	1.35E+02	2.06E+02	7.28E+01	1.01E+01	1.65E+01	6.74E+01	9.20E+01
220	3.04E+03	3.35E+03	3.40E+03	2.82E+03	2.50E+03	2.34E+03	1.89E+03	3.76E+03	4.34E+03	3.19E+03	1.32E+03	2.45E+03	5.59E+03	4.07E+03	1.40E+03	2.74E+03	6.32E+03	5.50E+03	3.42E+03	4.07E+03	5.49E+03	2.64E+03	4.43E+03	2.94E+03	4.69E+03	2.49E+03	2.20E+03	1.84E+03	2.02E+03	5.41E+03	1.80E+03	1.79E+03	1.73E+03	1.68E+03	1.60E+03	1.76E+03	2.50E+03	1.91E+03	1.78E+03	9.79E+02	1.73E+03	2.33E+03	5.64E+03	9.43E+01	3.23E+02	3.32E+02	4.86E+02
221	1.42E+01	6.50E+00	7.60E+00	1.00E+01	8.81E+00	6.19E+00	9.92E+00	1.13E+01	3.44E+00	1.13E+01	5.48E+00	4.47E+00	5.95E+00	3.33E+00	1.72E+01	4.61E+00	5.61E+00	1.04E+01	1.04E+01	6.34E+00	4.20E+00	3.15E+00	6.53E+00	3.62E+00	7.31E+00	3.88E+00	4.12E+00	5.89E+00	5.18E+00	6.25E+00	4.13E+00	7.83E+00	7.69E+00	5.19E+00	5.61E+00	5.66E+00	1.06E+01	4.34E+00	7.78E+00	3.67E+00	6.17E+00	1.16E+01	4.53E+00	4.77E+00	6.74E+00	2.88E+00	7.13E+00
222	5.71E+02	1.17E+03	1.14E+03	1.92E+03	3.44E+02	6.32E+02	7.98E+02	5.98E+02	7.58E+02	1.52E+03	8.49E+02	1.92E+03	1.12E+03	2.76E+03	8.61E+02	6.35E+02	2.30E+03	1.69E+03	1.34E+03	1.11E+03	1.29E+03	2.10E+03	1.27E+03	7.53E+02	3.09E+02	8.74E+02	2.10E+02	1.12E+03	3.24E+02	2.41E+03	5.24E+02	4.42E+02	6.13E+02	1.01E+03	2.75E+02	7.96E+02	1.09E+03	7.56E+02	2.51E+02	1.43E+02	3.40E+02	5.47E+02	8.24E+02	5.91E+02	1.72E+02	1.75E+02	2.61E+02
223	2.69E+01	1.08E+02	3.45E+01	1.61E+01	4.06E+01	2.65E+01	1.16E+02	8.67E+01	9.51E+01	6.55E+01	5.56E+00	2.34E+01	2.78E+01	2.44E+01	9.53E+00	3.14E+01	5.41E+01	4.67E+01	2.81E+01	1.84E+01	4.57E+01	3.06E+01	3.79E+01	3.81E+01	1.15E+01	2.08E+01	2.44E+01	2.94E+01	6.11E+01	1.18E+02	1.32E+01	4.57E+01	1.96E+01	4.83E+01	2.36E+01	7.97E+00	1.30E+01	2.69E+01	1.94E+01	1.98E+01	2.94E+01	2.84E+01	2.26E+01	2.39E+01	1.28E+01	2.18E+01	2.94E+01
224	1.44E+01	6.16E+01	2.45E+01	1.02E+01	8.89E+00	2.93E+01	5.65E+01	1.06E+02	2.57E+01	1.35E+02	4.65E+01	1.97E+01	6.95E+01	5.68E+01	4.66E+01	6.99E+01	5.13E+01	5.55E+01	4.20E+01	3.44E+01	2.32E+01	1.20E+01	4.64E+01	7.31E+01	1.78E+01	3.20E+01	1.35E+01	3.30E+01	8.99E+00	5.67E+01	4.18E+00	1.69E+01	1.01E+01	1.57E+01	3.31E+00	9.30E+00	2.87E+01	1.05E+03	4.04E+00	3.15E+00	5.48E+00	7.09E+01	9.97E+01	2.29E+00	2.31E+00	2.42E+00	2.47E+00
225	2.40E+03	7.55E+02	2.43E+03	2.16E+03	1.84E+03	3.94E+02	7.00E+02	1.99E+02	4.00E+02	1.46E+03	9.82E+02	8.74E+02	8.30E+02	2.85E+02	1.02E+03	4.17E+02	6.64E+02	4.06E+02	4.36E+02	1.26E+03	2.71E+03	9.24E+02	1.51E+03	1.71E+03	1.86E+03	5.37E+02	1.21E+03	3.41E+02	1.43E+03	1.69E+03	1.47E+02	3.21E+02	2.17E+02	4.24E+02	1.71E+02	3.98E+02	3.88E+02	3.51E+02	2.50E+02	7.53E+01	1.59E+02	3.92E+02	8.77E+02	1.75E+02	2.75E+02	8.41E+01	6.70E+01
226	1.45E+01	9.78E+00	4.42E+00	1.03E+01	8.93E+00	3.89E+00	1.10E+01	1.16E+01	3.52E+00	7.71E+00	5.84E+00	8.48E+00	1.24E+01	7.28E+00	4.07E+00	5.59E+00	3.81E+00	3.05E+00	3.97E+00	3.79E+00	4.27E+00	1.00E+01	6.67E+00	3.68E+00	1.54E+01	3.98E+00	1.17E+01	1.04E+01	5.31E+00	6.37E+00	8.21E+00	3.31E+00	3.86E+00	1.06E+01	8.47E+00	3.76E+00	1.26E+01	1.37E+01	8.91E+00	4.41E+00	1.30E+01	9.03E+00	7.73E+00	2.30E+00	2.32E+00	2.03E+00	2.49E+00
227	1.45E+01	4.99E+00	4.43E+00	1.03E+01	8.96E+00	3.90E+00	6.37E+00	1.97E+01	3.54E+00	7.75E+00	5.58E+00	4.60E+00	3.65E+00	3.42E+00	4.09E+00	9.20E+00	3.83E+00	2.94E+00	3.98E+00	1.26E+01	4.28E+00	9.13E+00	6.69E+00	3.69E+00	7.40E+00	3.99E+00	1.29E+01	6.45E+00	5.34E+00	6.39E+00	4.24E+00	3.32E+00	3.30E+00	4.32E+00	3.35E+00	3.77E+00	4.39E+00	4.46E+00	4.04E+00	4.37E+00	5.56E+00	4.09E+00	4.67E+00	2.31E+00	6.11E+00	2.04E+00	2.50E+00
228	3.52E+02	7.79E+02	6.71E+02	3.88E+02	1.91E+03	8.38E+02	1.03E+03	4.83E+02	5.70E+02	3.78E+02	1.03E+03	5.01E+02	3.04E+02	1.76E+02	1.11E+03	5.19E+02	4.05E+02	4.33E+02	3.10E+02	7.60E+02	1.01E+03	5.04E+02	1.07E+03	1.09E+02	8.53E+02	3.53E+02	2.15E+02	3.45E+02	1.74E+03	3.53E+02	9.77E+02	1.53E+03	1.43E+03	9.21E+02	1.73E+03	1.92E+03	1.03E+03	1.39E+03	9.54E+02	5.07E+02	7.99E+02	1.11E+03	4.99E+02	7.75E+01	9.09E+02	2.51E+02	3.54E+02
229	1.47E+01	2.17E+01	2.61E+01	4.94E+01	7.24E+01	2.45E+01	2.92E+01	2.52E+01	1.40E+01	7.82E+00	1.60E+01	3.59E+01	9.80E+00	3.45E+00	1.15E+01	1.28E+01	1.06E+01	9.70E+00	1.39E+01	1.00E+01	2.84E+01	4.60E+01	9.40E+00	3.44E+01	1.48E+01	1.36E+01	1.93E+01	1.91E+01	5.40E+00	7.19E+00	2.63E+01	2.54E+01	1.39E+01	1.87E+01	1.83E+01	1.15E+01	2.30E+01	1.69E+01	1.52E+01	1.65E+01	1.50E+01	9.58E+00	1.01E+01	4.80E+00	1.22E+02	1.06E+01	2.45E+02
230	1.47E+01	4.82E+00	4.48E+00	1.04E+01	9.02E+00	1.74E+01	6.46E+00	1.19E+01	3.59E+00	7.86E+00	5.63E+00	7.02E+00	3.70E+00	3.46E+00	6.20E+00	7.09E+00	3.89E+00	6.31E+00	4.03E+00	3.87E+00	4.32E+00	3.28E+00	6.79E+00	4.96E+00	1.08E+01	5.59E+00	4.30E+00	7.43E+00	5.43E+00	6.46E+00	4.29E+00	5.13E+00	3.21E+00	3.69E+00	4.06E+00	3.82E+00	1.00E+01	5.92E+00	7.57E+00	3.16E+00	8.64E+00	6.98E+00	4.74E+00	2.32E+00	2.36E+00	2.06E+00	2.53E+00
231	5.58E+01	9.07E+00	4.49E+00	3.85E+01	9.04E+00	3.91E+00	6.49E+00	1.22E+02	8.37E+00	7.91E+00	5.65E+00	9.14E+00	3.72E+00	3.48E+00	4.16E+00	6.04E+00	3.91E+00	3.00E+00	1.66E+01	3.89E+00	4.33E+00	3.29E+00	6.82E+00	3.74E+00	8.28E+00	4.06E+00	4.32E+00	3.57E+00	5.46E+00	6.49E+00	4.31E+00	3.37E+00	3.09E+00	3.70E+00	3.41E+00	3.84E+00	1.15E+01	4.55E+00	4.04E+00	4.90E+00	5.67E+00	4.14E+00	4.77E+00	2.32E+00	2.37E+00	9.87E+00	2.54E+00
232	8.00E+03	9.40E+03	1.20E+04	5.45E+03	5.80E+03	7.74E+03	6.20E+03	8.24E+03	6.87E+03	4.64E+03	5.74E+03	4.38E+03	6.44E+03	4.77E+03	6.13E+03	4.78E+03	7.36E+03	5.87E+03	9.06E+03	7.09E+03	8.63E+03	4.58E+03	6.45E+03	8.47E+03	4.92E+03	2.48E+03	4.62E+03	4.60E+03	4.34E+03	8.68E+03	3.67E+03	4.31E+03	2.25E+03	3.41E+03	4.05E+03	3.13E+03	3.72E+03	4.34E+03	4.34E+03	4.10E+03	3.74E+03	4.54E+03	6.79E+03	1.85E+03	9.66E+02	8.68E+02	1.56E+03
233	4.74E+02	4.58E+00	4.52E+00	1.06E+01	9.08E+00	3.91E+00	2.94E+01	1.21E+01	3.64E+00	7.99E+00	1.12E+01	4.75E+00	3.77E+00	3.51E+00	4.20E+00	6.20E+00	3.95E+00	3.02E+00	4.08E+00	5.50E+00	4.35E+00	3.32E+00	6.88E+00	3.77E+00	6.04E+00	4.09E+00	4.37E+00	3.61E+00	5.53E+00	6.53E+00	4.35E+00	3.40E+00	3.12E+00	3.74E+00	4.03E+00	5.37E+00	4.48E+00	4.59E+00	4.04E+00	3.24E+00	5.73E+00	4.17E+00	4.82E+00	2.33E+00	2.39E+00	2.09E+00	2.57E+00
234	7.38E+02	6.73E+01	4.86E+01	4.85E+01	4.61E+01	4.09E+01	5.76E+01	5.81E+01	4.25E+01	5.86E+01	5.25E+01	4.97E+01	3.42E+01	2.62E+01	4.51E+01	6.48E+01	3.82E+01	3.41E+01	4.76E+01	4.54E+01	3.96E+01	6.20E+01	4.33E+01	5.56E+01	3.71E+01	4.13E+01	4.19E+01	4.01E+01	4.72E+01	4.68E+01	6.13E+01	5.42E+01	3.83E+01	4.90E+01	4.43E+01	4.10E+01	5.67E+01	5.40E+01	5.61E+01	4.92E+01	3.72E+01	4.33E+01	3.10E+01	2.45E+01	1.79E+01	2.18E+01	2.15E+01
235	8.45E+01	1.19E+01	5.04E+00	1.07E+01	2.67E+01	6.50E+00	1.42E+01	1.22E+01	7.38E+00	9.30E+00	1.33E+01	6.27E+00	3.81E+00	3.54E+00	7.08E+00	8.75E+00	4.00E+00	3.05E+00	6.34E+00	4.56E+00	4.57E+00	2.23E+01	6.95E+00	6.07E+00	1.35E+01	4.12E+00	4.41E+00	6.96E+00	1.23E+01	6.58E+00	4.45E+00	7.57E+00	3.15E+00	6.43E+00	4.84E+00	4.16E+00	1.54E+01	1.10E+01	7.74E+00	3.17E+00	1.57E+01	4.19E+00	4.86E+00	2.33E+00	2.42E+00	2.11E+00	2.59E+00
236	1.11E+03	6.70E+02	4.23E+02	5.15E+02	4.35E+02	1.41E+02	7.55E+02	9.60E+02	3.98E+02	1.35E+03	4.40E+02	4.90E+02	1.00E+03	3.27E+02	4.90E+02	6.57E+02	2.55E+03	1.66E+03	8.40E+02	1.18E+03	5.56E+02	5.16E+02	1.74E+03	7.43E+02	5.55E+02	5.17E+02	4.44E+02	4.52E+02	5.15E+02	8.90E+02	5.72E+02	3.87E+02	3.78E+02	3.44E+02	5.24E+02	6.23E+02	2.42E+02	5.42E+02	3.60E+02	6.54E+02	6.38E+02	8.25E+02	1.09E+03	1.79E+01	3.01E+01	2.21E+01	2.59E+01
237	4.17E+02	1.77E+02	1.30E+02	1.99E+02	1.26E+02	3.16E+01	2.13E+02	9.27E+01	1.75E+02	2.36E+02	6.99E+01	4.45E+01	1.72E+02	1.72E+02	8.53E+01	1.03E+02	4.83E+02	4.12E+02	1.07E+02	1.21E+02	2.82E+02	5.41E+01	2.33E+02	2.14E+02	1.24E+02	2.73E+02	1.95E+02	1.17E+02	7.33E+01	1.34E+02	1.40E+02	3.05E+01	6.94E+01	9.25E+01	1.62E+02	9.22E+01	4.82E+01	6.77E+01	4.19E+01	1.53E+01	5.42E+01	5.33E+01	8.73E+01	6.75E+00	3.77E+01	1.50E+01	1.60E+01
238	1.53E+01	3.11E+01	3.25E+01	1.45E+01	5.62E+01	2.87E+01	3.66E+01	7.11E+01	2.56E+01	1.59E+02	6.48E+01	6.20E+01	6.12E+01	2.63E+01	5.57E+01	4.88E+01	6.49E+01	6.58E+01	7.63E+01	4.46E+01	3.32E+01	6.76E+01	3.16E+01	5.74E+01	1.38E+02	2.56E+01	3.38E+01	5.65E+01	3.32E+01	5.51E+01	3.32E+01	1.53E+02	4.81E+01	8.47E+01	5.38E+01	2.59E+01	8.78E+01	1.54E+02	5.54E+01	3.96E+01	6.13E+01	2.99E+01	2.76E+01	4.71E+01	1.84E+01	3.22E+01	4.87E+01
239	1.54E+01	9.47E+00	4.59E+00	1.08E+01	9.15E+00	3.88E+00	6.75E+00	1.25E+01	3.72E+00	5.64E+01	1.70E+01	1.18E+01	3.91E+00	4.51E+00	9.41E+00	5.04E+00	4.10E+00	3.12E+00	1.07E+01	4.09E+00	4.39E+00	1.40E+01	7.10E+00	3.86E+00	2.95E+01	4.16E+00	4.51E+00	3.74E+00	5.76E+00	6.66E+00	4.46E+00	7.96E+00	3.19E+00	3.84E+00	6.31E+00	3.95E+00	7.19E+00	4.72E+00	4.00E+00	5.02E+00	5.88E+00	4.23E+00	4.94E+00	2.34E+00	2.47E+00	2.15E+00	2.64E+00
240	6.66E+01	1.85E+01	2.49E+01	1.31E+01	9.16E+00	7.22E+00	1.79E+01	1.26E+01	7.51E+00	4.03E+01	2.16E+01	8.25E+01	5.00E+00	1.68E+01	3.69E+01	5.07E+00	1.08E+01	8.90E+00	3.20E+01	4.12E+00	2.06E+01	1.03E+02	7.14E+00	1.19E+01	2.15E+01	3.03E+01	4.53E+00	3.76E+00	2.18E+01	2.35E+01	4.84E+01	1.20E+01	1.55E+01	5.87E+01	4.38E+01	2.21E+01	1.87E+01	6.18E+01	2.40E+01	1.05E+02	3.31E+01	5.13E+00	1.21E+01	2.34E+00	5.91E+00	2.16E+00	8.79E+00
241	2.36E+02	8.34E+01	2.63E+02	1.32E+02	1.94E+02	3.02E+02	3.25E+02	1.66E+02	3.18E+02	2.23E+02	2.18E+02	3.01E+02	1.21E+02	5.84E+01	2.27E+02	2.58E+02	1.87E+02	1.01E+02	1.69E+02	1.15E+02	1.32E+02	3.12E+02	3.38E+02	2.98E+02	2.00E+02	1.09E+02	8.83E+01	1.51E+02	1.32E+02	9.75E+01	1.82E+02	2.11E+02	7.14E+01	8.37E+01	1.02E+02	6.56E+01	1.29E+02	1.13E+02	1.06E+02	4.86E+01	3.63E+01	1.18E+02	1.05E+02	2.10E+01	5.85E+01	3.15E+01	6.38E+01
242	1.03E+03	6.86E+02	2.74E+02	5.40E+02	6.57E+02	3.26E+02	4.09E+02	7.00E+02	9.02E+02	3.22E+02	4.05E+02	5.98E+02	5.20E+02	8.23E+02	3.39E+02	6.00E+02	6.51E+02	3.70E+02	1.05E+03	7.80E+02	4.06E+02	6.35E+02	5.15E+02	7.40E+02	8.16E+02	1.11E+03	3.11E+02	5.10E+02	7.68E+02	1.18E+03	4.13E+02	5.46E+02	3.19E+02	2.32E+02	2.79E+02	2.78E+02	3.54E+02	4.55E+02	2.58E+02	3.10E+02	3.61E+02	7.57E+02	6.77E+02	1.03E+02	7.59E+01	1.26E+02	3.44E+02
243	1.88E+03	3.14E+03	2.42E+03	9.74E+02	4.03E+03	4.95E+03	2.83E+03	6.54E+02	5.05E+03	2.89E+03	4.01E+03	1.53E+03	3.08E+03	1.43E+03	4.20E+03	7.98E+02	3.06E+03	3.86E+03	2.04E+03	2.02E+03	1.80E+03	1.60E+03	8.69E+02	5.87E+02	1.65E+03	2.08E+03	6.55E+02	6.32E+02	3.63E+03	1.94E+03	1.74E+03	1.01E+03	1.29E+03	1.05E+03	1.67E+03	3.45E+03	4.75E+03	1.65E+03	2.01E+03	9.48E+02	3.36E+03	1.02E+03	1.90E+03	1.38E+02	1.29E+03	5.01E+02	7.08E+02
244	5.96E+02	5.09E+02	2.08E+02	2.77E+02	2.46E+02	1.58E+02	4.09E+02	7.46E+02	2.05E+02	3.64E+02	5.11E+02	1.67E+02	3.42E+02	4.14E+02	5.44E+02	4.74E+02	4.72E+02	2.66E+02	2.17E+02	2.21E+02	4.51E+02	1.81E+02	3.68E+02	1.45E+02	6.95E+02	2.86E+02	2.14E+02	3.01E+02	1.42E+02	3.28E+02	1.82E+02	1.48E+02	1.22E+02	2.15E+02	1.03E+02	1.67E+02	2.76E+02	2.39E+02	1.41E+02	7.07E+01	1.43E+02	2.13E+02	3.26E+02	2.73E+01	5.03E+01	7.22E+01	1.17E+02
245	2.99E+01	5.88E+01	1.55E+02	5.36E+01	2.25E+02	1.84E+02	1.78E+02	1.29E+01	1.08E+02	8.55E+00	1.30E+02	1.18E+01	1.20E+02	3.60E+01	1.13E+02	4.88E+01	1.83E+02	3.42E+01	1.36E+01	4.28E+00	3.42E+01	1.61E+01	3.39E+01	3.97E+00	6.45E+01	6.61E+02	1.46E+01	3.89E+00	1.83E+02	6.74E+00	1.54E+01	3.69E+00	3.25E+00	3.96E+00	3.97E+00	4.01E+00	1.42E+02	1.96E+01	3.92E+00	3.18E+00	2.86E+01	1.22E+02	5.44E+00	3.13E+00	2.56E+00	2.23E+00	3.06E+00
246	1.61E+01	7.32E+00	4.63E+00	1.12E+01	9.15E+00	6.26E+02	7.00E+00	1.30E+01	1.31E+01	8.61E+00	1.80E+01	1.18E+01	4.14E+00	3.71E+00	1.69E+01	5.27E+00	2.33E+01	1.09E+01	5.46E+00	1.92E+01	4.37E+00	1.97E+01	7.39E+00	2.06E+01	6.35E+00	1.42E+01	4.66E+00	3.91E+00	6.07E+00	6.75E+00	4.56E+00	3.72E+00	1.90E+01	3.99E+00	4.17E+00	5.90E+00	9.36E+00	4.84E+00	1.91E+01	3.18E+00	6.00E+00	1.85E+01	5.63E+00	4.73E+00	2.58E+00	4.17E+00	1.24E+01
247	1.62E+01	4.17E+00	4.63E+00	1.12E+01	9.14E+00	3.71E+00	7.04E+00	1.31E+01	3.80E+00	8.66E+00	5.87E+00	5.18E+00	4.18E+00	3.72E+00	4.50E+00	5.30E+00	4.34E+00	3.28E+00	4.28E+00	4.36E+00	4.36E+00	3.57E+00	7.43E+00	4.01E+00	6.36E+00	4.19E+00	4.68E+00	3.94E+00	6.13E+00	6.76E+00	4.57E+00	3.76E+00	3.26E+00	4.01E+00	3.68E+00	4.50E+00	4.64E+00	4.85E+00	3.88E+00	3.18E+00	6.01E+00	4.23E+00	5.04E+00	2.34E+00	2.60E+00	2.27E+00	2.76E+00
248	1.63E+01	4.18E+00	4.64E+00	1.12E+01	9.13E+00	3.68E+00	7.07E+00	1.31E+01	3.81E+00	8.72E+00	5.87E+00	5.22E+00	4.22E+00	3.73E+00	2.53E+01	1.23E+01	4.37E+00	3.31E+00	4.29E+00	4.39E+00	4.34E+00	5.37E+00	7.48E+00	4.03E+00	6.37E+00	4.19E+00	4.70E+00	3.97E+00	6.18E+00	6.77E+00	4.58E+00	3.79E+00	3.27E+00	4.03E+00	3.69E+00	4.03E+00	4.64E+00	4.86E+00	4.92E+00	3.18E+00	6.02E+00	4.22E+00	6.57E+00	2.33E+00	2.62E+00	2.28E+00	2.77E+00
249	1.64E+01	4.20E+00	4.63E+00	1.13E+01	9.12E+00	3.64E+00	2.15E+01	1.32E+01	3.81E+00	8.77E+00	2.87E+01	5.26E+00	4.26E+00	3.75E+00	4.55E+00	5.38E+00	4.40E+00	3.33E+00	4.30E+00	4.43E+00	4.32E+00	3.61E+00	7.53E+00	4.05E+00	6.38E+00	4.18E+00	4.72E+00	4.00E+00	6.23E+00	6.77E+00	4.59E+00	3.83E+00	3.27E+00	4.05E+00	3.71E+00	4.22E+00	4.64E+00	4.87E+00	3.84E+00	3.18E+00	6.02E+00	4.21E+00	5.05E+00	2.33E+00	2.64E+00	2.30E+00	2.79E+00
250	1.66E+01	4.22E+00	4.63E+00	1.13E+01	9.10E+00	9.37E+00	7.14E+00	1.33E+01	3.81E+00	8.83E+00	4.29E+01	5.29E+00	4.30E+00	3.76E+00	4.57E+00	5.42E+00	4.44E+00	3.36E+00	4.30E+00	4.48E+00	4.31E+00	3.63E+00	7.58E+00	4.07E+00	6.39E+00	4.17E+00	4.73E+00	4.02E+00	6.28E+00	6.77E+00	4.60E+00	3.87E+00	3.28E+00	4.07E+00	3.73E+00	4.04E+00	4.65E+00	4.88E+00	3.81E+00	3.18E+00	6.02E+00	4.20E+00	5.05E+00	2.33E+00	2.66E+00	2.32E+00	2.80E+00
251	1.67E+01	4.24E+00	4.63E+00	1.14E+01	9.08E+00	3.66E+00	7.18E+00	1.33E+01	3.82E+00	8.88E+00	3.96E+01	5.33E+00	4.35E+00	3.77E+00	4.59E+00	5.46E+00	4.48E+00	3.39E+00	4.31E+00	4.52E+00	4.28E+00	3.65E+00	7.63E+00	4.10E+00	6.39E+00	4.16E+00	4.75E+00	5.66E+00	6.34E+00	6.77E+00	4.61E+00	3.92E+00	3.28E+00	4.10E+00	3.74E+00	4.04E+00	4.64E+00	4.89E+00	3.78E+00	3.17E+00	6.02E+00	4.18E+00	5.05E+00	2.32E+00	2.68E+00	2.34E+00	2.82E+00
252	1.69E+01	4.25E+00	4.62E+00	1.14E+01	9.05E+00	1.62E+01	7.21E+00	1.34E+01	3.82E+00	8.94E+00	5.90E+00	5.37E+00	4.40E+00	3.78E+00	4.61E+00	5.51E+00	4.52E+00	3.42E+00	2.23E+01	4.56E+00	4.26E+00	3.67E+00	7.68E+00	4.12E+00	9.47E+00	4.39E+00	4.76E+00	4.08E+00	6.39E+00	6.77E+00	4.62E+00	3.96E+00	3.28E+00	4.12E+00	4.69E+00	5.66E+00	4.64E+00	7.02E+02	3.75E+00	3.17E+00	6.02E+00	4.17E+00	5.05E+00	2.32E+00	2.70E+00	2.36E+00	2.83E+00
253	1.71E+01	4.27E+00	4.62E+00	1.15E+01	9.03E+00	3.47E+00	7.24E+00	1.35E+01	3.82E+00	9.85E+00	5.90E+00	5.41E+00	4.45E+00	4.34E+00	4.63E+00	5.55E+00	4.56E+00	3.45E+00	4.32E+00	4.61E+00	4.23E+00	3.69E+00	7.74E+00	9.71E+00	6.39E+00	4.14E+00	4.78E+00	4.11E+00	6.45E+00	6.76E+00	4.62E+00	4.01E+00	3.28E+00	4.14E+00	3.78E+00	4.04E+00	4.64E+00	4.90E+00	3.72E+00	3.16E+00	6.01E+00	4.14E+00	5.04E+00	2.31E+00	2.73E+00	3.89E+00	2.84E+00
254	1.72E+01	4.29E+00	4.61E+00	1.15E+01	8.99E+00	3.42E+00	1.94E+01	1.35E+01	3.82E+00	9.05E+00	5.48E+01	5.44E+00	4.50E+00	7.43E+00	4.65E+00	5.60E+00	4.60E+00	3.48E+00	4.32E+00	4.66E+00	1.02E+01	3.71E+00	7.79E+00	4.17E+00	6.38E+00	4.12E+00	4.79E+00	4.14E+00	6.51E+00	6.75E+00	4.63E+00	4.06E+00	3.28E+00	4.17E+00	3.79E+00	4.04E+00	4.63E+00	4.90E+00	3.68E+00	3.16E+00	5.99E+00	4.12E+00	5.03E+00	2.31E+00	2.75E+00	2.40E+00	2.86E+00
255	1.74E+01	4.31E+00	4.60E+00	1.15E+01	8.96E+00	3.37E+00	7.31E+00	1.36E+01	3.81E+00	9.11E+00	5.90E+00	5.48E+00	4.55E+00	7.87E+00	4.68E+00	5.64E+00	7.36E+01	3.51E+00	4.32E+00	4.71E+00	4.16E+00	3.73E+00	7.85E+00	4.20E+00	6.37E+00	4.10E+00	4.80E+00	4.17E+00	6.57E+00	6.74E+00	4.63E+00	4.12E+00	3.28E+00	4.19E+00	3.81E+00	7.27E+00	4.63E+00	4.90E+00	3.64E+00	3.15E+00	5.98E+00	4.09E+00	5.02E+00	2.30E+00	2.78E+00	2.42E+00	2.88E+00
256	1.41E+01	3.53E+00	3.82E+00	5.69E+02	8.30E+01	3.42E+00	6.39E+00	1.10E+01	3.35E+00	7.61E+00	5.41E+00	4.31E+00	3.49E+00	3.11E+00	3.84E+00	8.47E+00	3.81E+00	2.88E+00	3.85E+00	3.74E+00	3.64E+00	3.15E+00	6.42E+00	3.49E+00	5.17E+00	7.30E+00	6.23E+00	3.32E+00	5.10E+00	8.46E+01	3.89E+00	3.20E+00	2.85E+00	3.51E+00	3.12E+00	3.57E+00	8.04E+00	4.28E+00	3.59E+00	3.25E+00	5.15E+00	3.64E+00	3.98E+00	2.17E+00	3.03E+00	1.99E+00	2.45E+00
257	1.39E+01	3.51E+00	3.81E+00	1.54E+02	1.17E+03	3.44E+00	6.37E+00	1.10E+01	3.33E+00	7.56E+00	5.38E+00	4.30E+00	3.48E+00	3.10E+00	3.83E+00	4.42E+00	3.78E+00	2.86E+00	3.84E+00	3.96E+01	3.66E+00	3.14E+00	6.38E+00	3.48E+00	5.14E+00	3.57E+00	4.11E+00	3.31E+00	5.07E+00	5.67E+00	3.88E+00	3.19E+00	2.84E+00	3.49E+00	3.12E+00	3.55E+00	6.07E+00	4.26E+00	3.63E+00	3.26E+00	5.15E+00	3.65E+00	3.98E+00	2.17E+00	3.65E+00	1.99E+00	2.44E+00
258	1.38E+01	3.50E+00	3.81E+00	9.26E+00	8.17E+00	3.45E+00	6.35E+00	1.09E+01	3.32E+00	7.52E+00	5.36E+00	4.28E+00	3.46E+00	3.09E+00	3.82E+00	4.39E+00	3.76E+00	2.84E+00	3.83E+00	4.16E+00	3.68E+00	3.12E+00	6.35E+00	3.47E+00	5.12E+00	3.91E+00	4.09E+00	3.30E+00	5.06E+00	5.67E+00	3.88E+00	3.19E+00	2.83E+00	3.48E+00	3.11E+00	3.53E+00	4.30E+00	4.24E+00	3.66E+00	3.26E+00	5.15E+00	3.67E+00	3.99E+00	2.17E+00	2.16E+00	1.98E+00	2.43E+00
259	1.37E+01	3.48E+00	3.81E+00	9.23E+00	8.17E+00	3.47E+00	6.33E+00	1.09E+01	3.30E+00	7.48E+00	5.34E+00	4.26E+00	3.45E+00	3.09E+00	3.82E+00	4.37E+00	3.73E+00	2.82E+00	3.82E+00	3.69E+00	3.69E+00	3.11E+00	6.31E+00	3.46E+00	5.10E+00	3.55E+00	4.08E+00	3.29E+00	5.04E+00	5.67E+00	3.87E+00	3.19E+00	2.83E+00	3.46E+00	3.11E+00	3.52E+00	4.29E+00	4.22E+00	3.69E+00	3.26E+00	5.15E+00	3.68E+00	3.99E+00	2.17E+00	2.15E+00	1.98E+00	2.42E+00
260	1.37E+01	3.47E+00	3.81E+00	9.21E+00	8.16E+00	3.48E+00	6.31E+00	1.08E+01	3.28E+00	7.44E+00	5.32E+00	4.25E+00	3.44E+00	3.08E+00	3.81E+00	4.36E+00	3.71E+00	2.81E+00	3.81E+00	3.67E+00	3.71E+00	3.10E+00	6.28E+00	3.45E+00	5.08E+00	3.53E+00	4.06E+00	3.28E+00	5.02E+00	5.68E+00	3.86E+00	3.19E+00	2.82E+00	3.45E+00	3.10E+00	3.50E+00	4.28E+00	4.21E+00	3.72E+00	3.26E+00	5.15E+00	3.69E+00	4.00E+00	2.17E+00	2.15E+00	1.97E+00	2.41E+00
261	1.36E+01	3.45E+00	3.81E+00	9.18E+00	8.15E+00	2.57E+01	6.29E+00	1.08E+01	3.27E+00	7.40E+00	5.30E+00	4.24E+00	3.43E+00	3.07E+00	3.81E+00	4.34E+00	3.69E+00	2.80E+00	3.80E+00	3.65E+00	3.72E+00	3.08E+00	4.59E+01	3.45E+00	5.06E+00	3.52E+00	4.05E+00	3.27E+00	5.00E+00	5.68E+00	5.62E+00	3.19E+00	2.81E+00	3.44E+00	3.10E+00	3.48E+00	7.18E+00	4.19E+00	3.75E+00	3.26E+00	5.14E+00	3.69E+00	4.00E+00	2.18E+00	2.14E+00	1.97E+00	2.40E+00
262	1.35E+01	3.44E+00	3.82E+00	9.16E+00	8.15E+00	3.51E+00	6.27E+00	1.07E+01	3.26E+00	7.37E+00	5.29E+00	4.23E+00	3.42E+00	3.07E+00	3.80E+00	4.32E+00	3.68E+00	4.48E+00	3.79E+00	3.64E+00	3.74E+00	3.07E+00	1.93E+02	3.44E+00	5.05E+00	3.51E+00	4.03E+00	3.27E+00	4.99E+00	5.68E+00	3.85E+00	3.19E+00	2.80E+00	3.43E+00	3.10E+00	3.47E+00	4.26E+00	4.17E+00	3.77E+00	3.26E+00	5.14E+00	3.70E+00	4.00E+00	2.18E+00	2.14E+00	1.96E+00	2.39E+00
263	1.35E+01	3.43E+00	3.82E+00	9.15E+00	8.14E+00	3.52E+00	6.25E+00	1.07E+01	3.25E+00	7.33E+00	5.27E+00	4.21E+00	3.41E+00	3.06E+00	3.80E+00	4.31E+00	3.66E+00	2.77E+00	3.78E+00	3.63E+00	3.75E+00	3.06E+00	6.21E+00	3.44E+00	5.03E+00	3.50E+00	4.02E+00	3.26E+00	4.97E+00	5.68E+00	3.85E+00	3.19E+00	2.80E+00	3.42E+00	3.09E+00	3.46E+00	5.41E+00	4.16E+00	3.80E+00	3.25E+00	5.13E+00	3.71E+00	4.01E+00	2.18E+00	2.14E+00	1.96E+00	2.38E+00
264	1.34E+01	3.43E+00	3.82E+00	9.13E+00	8.14E+00	3.54E+00	6.23E+00	1.06E+01	3.24E+00	2.32E+02	5.26E+00	4.20E+00	3.40E+00	3.06E+00	3.79E+00	4.30E+00	3.64E+00	2.76E+00	3.77E+00	3.62E+00	3.76E+00	3.05E+00	6.19E+00	3.43E+00	5.02E+00	3.49E+00	4.01E+00	3.25E+00	4.96E+00	5.69E+00	3.84E+00	3.18E+00	2.79E+00	3.41E+00	3.09E+00	3.44E+00	8.69E+00	4.14E+00	3.82E+00	3.25E+00	5.13E+00	3.71E+00	4.01E+00	2.18E+00	2.13E+00	1.95E+00	2.38E+00
265	1.34E+01	3.42E+00	3.83E+00	9.12E+00	6.56E+01	3.55E+00	6.21E+00	1.06E+01	3.23E+00	7.27E+00	5.24E+00	9.50E+00	3.39E+00	3.05E+00	3.79E+00	4.29E+00	3.63E+00	2.75E+00	3.76E+00	3.61E+00	3.77E+00	3.04E+00	6.17E+00	3.43E+00	5.01E+00	1.69E+01	3.99E+00	3.24E+00	4.95E+00	5.69E+00	7.58E+00	3.18E+00	2.79E+00	3.40E+00	1.25E+01	3.43E+00	4.22E+00	2.13E+01	3.84E+00	5.82E+01	5.12E+00	3.72E+00	4.02E+00	2.18E+00	1.55E+01	1.95E+00	2.37E+00
266	1.33E+01	7.35E+01	1.72E+01	9.11E+00	2.50E+02	3.56E+00	1.80E+01	3.38E+01	1.08E+01	7.25E+00	5.23E+00	4.19E+00	3.71E+01	3.05E+00	3.79E+00	1.17E+02	3.62E+00	8.24E+00	3.75E+00	3.60E+00	3.78E+00	3.03E+00	6.15E+00	3.42E+00	2.25E+01	3.48E+00	3.98E+00	7.04E+00	2.54E+01	5.69E+00	3.83E+00	4.46E+00	2.78E+00	3.39E+00	3.08E+00	3.42E+00	4.21E+00	4.12E+00	3.86E+00	3.25E+00	5.12E+00	3.73E+00	4.02E+00	2.18E+00	2.13E+00	1.95E+00	8.19E+00
267	1.35E+03	8.49E+02	1.02E+03	5.18E+02	1.25E+03	5.13E+02	3.99E+02	5.34E+02	3.93E+02	4.74E+02	4.48E+02	3.38E+03	5.86E+02	7.91E+02	4.53E+02	5.54E+02	4.56E+02	8.15E+02	9.83E+02	1.02E+03	5.12E+02	3.26E+03	1.09E+03	1.30E+03	4.70E+02	9.11E+02	5.59E+02	5.57E+02	7.55E+02	7.42E+02	7.56E+02	1.55E+03	4.71E+02	8.00E+02	1.09E+03	5.61E+02	4.48E+02	8.60E+02	5.70E+02	1.54E+03	7.66E+02	6.31E+02	7.40E+02	1.20E+02	4.02E+02	1.87E+02	3.02E+02
268	3.55E+01	3.18E+01	3.24E+01	1.74E+01	1.60E+01	1.98E+01	1.61E+01	6.72E+01	2.75E+01	7.20E+00	2.70E+01	7.56E+00	1.91E+01	1.39E+01	7.78E+01	2.65E+01	2.21E+01	2.01E+01	2.08E+01	2.40E+01	1.66E+01	1.71E+01	2.45E+01	2.44E+01	1.85E+01	3.74E+01	2.96E+01	2.97E+01	2.63E+01	1.39E+01	3.32E+01	3.45E+01	3.48E+01	3.22E+01	4.18E+01	2.08E+01	3.12E+01	5.53E+01	3.21E+01	1.49E+01	2.23E+01	2.09E+01	3.33E+01	3.44E+00	1.27E+01	4.56E+00	1.84E+01
269	1.03E+02	6.36E+02	4.12E+02	1.16E+02	2.70E+02	2.11E+02	1.67E+02	3.31E+02	2.21E+02	4.00E+02	1.03E+02	1.27E+02	1.44E+02	2.36E+02	1.05E+02	1.52E+02	4.93E+02	2.83E+02	2.18E+02	2.03E+02	2.13E+02	1.32E+02	2.84E+02	4.73E+02	1.48E+02	2.47E+02	1.27E+02	1.82E+02	6.83E+01	1.69E+02	1.60E+02	1.09E+02	5.15E+01	1.55E+02	2.09E+02	1.53E+02	1.55E+02	4.84E+02	1.10E+02	4.86E+01	1.51E+02	8.61E+01	2.38E+02	6.10E+01	9.04E+01	5.19E+01	4.57E+01
270	9.95E+02	1.24E+03	7.49E+02	9.81E+02	4.77E+02	8.46E+02	1.11E+03	1.07E+03	6.90E+02	7.13E+02	1.14E+03	6.64E+02	1.17E+03	2.83E+02	1.20E+03	7.79E+02	2.11E+03	9.64E+02	7.56E+02	8.38E+02	7.76E+02	6.87E+02	1.49E+03	2.34E+03	1.53E+03	2.75E+02	5.33E+02	5.99E+02	5.57E+02	6.91E+02	7.80E+02	5.36E+02	6.55E+02	6.36E+02	9.03E+02	5.80E+02	6.79E+02	7.94E+02	3.79E+02	4.38E+02	8.71E+02	7.03E+02	5.98E+02	2.18E+00	4.55E+01	2.38E+01	1.14E+02
271	3.43E+03	6.68E+02	2.33E+02	5.08E+02	4.11E+02	1.52E+02	1.38E+03	1.14E+03	8.67E+02	3.01E+02	1.05E+03	2.14E+02	6.08E+02	2.09E+03	1.09E+03	9.00E+02	1.61E+03	5.88E+02	5.50E+02	5.82E+02	8.41E+02	2.21E+02	3.83E+02	1.22E+03	7.80E+02	1.82E+02	1.58E+03	3.68E+02	4.27E+02	1.17E+03	2.65E+02	7.36E+02	3.73E+02	1.43E+02	1.85E+02	3.88E+02	4.27E+02	2.66E+02	4.94E+02	8.87E+01	3.20E+02	2.88E+02	5.45E+02	1.79E+02	2.66E+02	1.63E+02	3.00E+02
272	1.32E+01	3.40E+00	3.52E+01	9.10E+00	8.16E+00	2.48E+01	9.90E+00	1.05E+01	2.09E+01	1.82E+01	5.19E+00	4.15E+00	2.38E+01	3.04E+00	3.77E+00	4.25E+00	5.43E+01	3.05E+00	3.71E+00	3.55E+00	3.83E+00	3.84E+00	6.09E+00	3.86E+00	4.98E+00	5.29E+00	3.92E+00	3.21E+00	5.49E+00	3.29E+01	2.05E+01	1.48E+01	2.76E+00	3.36E+00	3.07E+00	3.39E+00	4.16E+00	5.09E+00	1.24E+01	3.22E+00	5.09E+00	3.75E+00	1.13E+01	7.04E+01	2.13E+00	2.38E+00	2.33E+00
273	6.40E+02	6.74E+02	6.02E+02	5.69E+02	7.22E+02	2.39E+02	1.40E+03	5.81E+02	5.89E+02	7.03E+02	7.33E+02	9.44E+02	9.04E+02	3.73E+02	7.57E+02	6.43E+02	9.51E+02	5.56E+02	5.12E+02	6.74E+02	4.59E+02	9.53E+02	1.10E+03	5.03E+02	6.16E+02	3.96E+02	2.23E+02	3.23E+02	7.49E+02	9.23E+02	4.71E+02	3.31E+02	2.63E+02	4.16E+02	2.69E+02	6.86E+02	4.79E+02	6.21E+02	3.44E+02	4.93E+02	3.12E+02	3.71E+02	3.69E+02	1.07E+02	1.85E+02	6.12E+01	1.04E+02
274	1.32E+01	8.92E+00	1.46E+01	9.11E+00	8.17E+00	3.62E+00	2.76E+01	1.04E+01	3.18E+00	2.04E+01	5.49E+00	4.18E+00	3.35E+00	3.05E+00	6.60E+00	4.25E+00	4.27E+01	2.71E+00	3.70E+00	3.54E+00	3.85E+00	8.49E+00	4.79E+01	3.42E+00	4.98E+00	3.47E+00	3.91E+00	3.20E+00	4.87E+00	5.73E+00	3.82E+00	4.67E+00	5.11E+00	2.20E+01	4.00E+00	3.38E+00	4.15E+00	1.42E+01	3.95E+00	3.22E+00	5.08E+00	3.75E+00	9.11E+00	2.19E+00	5.55E+00	1.93E+00	2.33E+00
275	7.04E+01	6.68E+01	1.16E+02	1.05E+02	6.25E+01	8.64E+01	5.12E+01	8.69E+01	1.79E+02	5.38E+01	9.42E+00	2.70E+01	6.87E+01	2.17E+01	1.81E+01	1.15E+02	1.73E+02	3.93E+01	2.79E+01	4.58E+01	6.84E+01	4.29E+01	1.85E+02	1.94E+02	7.15E+01	5.85E+01	9.47E+01	8.42E+01	6.21E+01	2.95E+01	8.66E+01	2.14E+01	2.05E+01	1.44E+01	3.16E+01	6.99E+01	1.45E+01	1.70E+01	5.85E+01	3.50E+01	2.74E+01	1.66E+01	7.31E+01	8.50E+00	1.26E+01	8.10E+00	1.58E+01
276	1.32E+01	1.40E+01	4.11E+01	1.21E+02	8.19E+00	1.11E+01	3.00E+01	1.07E+02	1.42E+01	7.10E+00	5.18E+00	4.15E+00	9.23E+01	7.58E+00	6.15E+00	7.27E+01	2.01E+02	1.88E+01	6.63E+01	9.93E+00	3.11E+01	3.11E+00	6.08E+00	1.40E+02	1.68E+02	6.74E+00	1.50E+01	7.70E+00	2.12E+01	1.13E+02	2.13E+02	7.27E+00	4.08E+01	4.52E+01	3.07E+00	3.38E+00	9.05E+00	3.65E+01	2.60E+01	4.19E+00	1.02E+02	2.29E+01	5.06E+01	8.67E+01	1.58E+03	1.93E+00	1.40E+02
277	6.63E+01	2.64E+02	2.10E+02	2.20E+02	2.40E+02	1.74E+02	2.52E+02	4.47E+02	2.00E+02	4.75E+02	1.49E+02	3.18E+02	2.73E+02	2.15E+02	1.84E+02	3.49E+02	1.99E+02	1.74E+02	2.65E+02	2.83E+02	2.66E+02	3.49E+02	7.74E+01	1.85E+02	3.01E+02	1.52E+02	7.12E+01	1.81E+02	2.22E+02	2.79E+02	3.33E+02	2.54E+02	2.04E+02	2.52E+02	3.56E+02	2.37E+02	2.48E+02	2.78E+02	2.30E+02	2.18E+02	2.60E+02	3.23E+02	2.98E+02	8.12E+01	1.20E+02	1.12E+02	9.42E+01
278	2.63E+02	5.34E+02	1.56E+02	7.69E+01	9.70E+01	3.32E+02	2.89E+02	1.53E+02	3.79E+02	1.32E+02	3.74E+02	9.34E+02	9.79E+00	7.95E+01	3.88E+02	1.09E+02	1.50E+02	4.34E+01	9.84E+01	3.62E+01	1.18E+02	9.57E+02	2.31E+01	1.84E+02	5.91E+01	1.70E+02	1.26E+02	3.17E+01	1.77E+02	3.73E+01	2.89E+02	3.61E+01	2.70E+02	3.50E+02	2.18E+02	3.11E+02	6.33E+01	1.48E+02	2.26E+01	6.19E+01	2.09E+02	6.50E+01	1.03E+02	1.25E+01	4.47E+01	5.77E+01	7.56E+01
279	3.43E+02	4.60E+03	1.29E+03	8.62E+03	8.63E+02	4.73E+03	3.25E+04	3.87E+03	7.66E+02	9.83E+03	5.36E+03	1.29E+04	1.30E+04	7.14E+03	5.38E+03	2.67E+03	1.69E+04	1.13E+04	6.12E+02	7.05E+03	3.53E+02	1.30E+04	6.86E+02	7.27E+03	2.06E+04	5.10E+01	5.87E+01	3.14E+03	8.94E+02	1.99E+04	9.37E+03	4.91E+03	2.90E+03	4.62E+03	5.08E+03	4.46E+03	5.65E+03	4.43E+03	6.68E+03	3.81E+03	5.27E+03	6.83E+03	5.04E+03	2.93E+03	7.57E+03	3.74E+03	1.60E+03
280	2.44E+03	8.07E+02	1.81E+03	2.08E+03	1.57E+03	3.93E+02	1.12E+03	1.44E+03	1.41E+03	7.80E+02	9.34E+02	9.27E+02	1.84E+03	2.22E+03	9.32E+02	7.36E+02	1.43E+03	1.04E+03	8.28E+02	7.64E+02	3.14E+03	9.41E+02	1.04E+03	1.93E+03	5.01E+03	4.20E+02	8.85E+02	1.69E+03	1.31E+03	1.32E+03	7.82E+02	6.63E+02	6.73E+02	1.51E+03	4.51E+02	1.28E+03	1.54E+03	4.80E+02	4.19E+02	3.28E+02	4.16E+02	5.76E+02	1.42E+03	8.92E+02	3.05E+02	1.27E+03	5.45E+02
281	8.11E+03	7.19E+03	8.45E+03	5.04E+03	7.75E+03	7.25E+03	7.68E+03	4.66E+03	1.71E+04	1.52E+04	4.58E+03	1.13E+04	1.37E+04	8.32E+03	4.63E+03	2.48E+03	1.88E+04	1.16E+04	9.46E+03	6.84E+03	1.38E+04	1.15E+04	2.20E+04	1.50E+04	9.59E+03	7.94E+03	3.38E+03	3.83E+03	5.98E+03	2.39E+04	7.05E+03	5.27E+03	3.53E+03	3.79E+03	5.02E+03	5.38E+03	5.71E+03	5.86E+03	4.19E+03	3.90E+03	5.79E+03	8.53E+03	7.77E+03	1.62E+03	1.79E+03	1.66E+03	2.08E+03
282	1.33E+01	2.44E+01	1.81E+01	1.28E+01	2.28E+01	2.90E+01	3.68E+01	2.81E+01	1.42E+01	1.84E+01	2.88E+01	2.86E+01	1.49E+01	1.03E+01	2.18E+01	4.20E+01	1.81E+01	1.50E+01	2.14E+01	2.89E+01	2.27E+01	3.48E+01	2.09E+01	3.25E+01	1.92E+01	2.00E+01	2.73E+01	2.16E+01	2.72E+01	2.31E+01	2.44E+01	3.61E+01	2.41E+01	4.26E+01	2.54E+01	1.71E+01	4.30E+01	3.87E+01	2.56E+01	3.72E+01	3.93E+01	2.88E+01	1.68E+01	4.19E+00	1.17E+01	2.04E+01	8.53E+00
283	6.29E+02	9.83E+02	6.20E+02	8.67E+02	2.93E+02	5.12E+02	5.33E+02	1.20E+03	5.68E+02	1.54E+03	4.67E+02	6.63E+02	6.28E+02	1.81E+03	4.88E+02	7.49E+02	1.24E+03	1.01E+03	6.95E+02	7.11E+02	8.61E+02	6.57E+02	6.71E+02	1.02E+03	9.99E+02	3.48E+02	1.62E+02	5.41E+02	1.96E+02	9.52E+02	6.06E+02	4.03E+02	3.58E+02	7.42E+02	6.16E+02	8.14E+02	4.73E+02	4.95E+02	6.49E+02	2.36E+02	4.12E+02	5.39E+02	6.12E+02	2.97E+02	2.75E+02	5.22E+02	3.98E+02
284	1.33E+01	2.29E+01	7.62E+00	9.28E+00	3.46E+01	5.55E+00	2.13E+01	2.40E+01	1.70E+01	1.01E+01	2.01E+01	1.25E+01	1.38E+01	7.31E+00	2.33E+01	3.53E+01	1.38E+01	1.26E+01	1.46E+01	2.32E+01	1.04E+01	1.69E+01	1.79E+01	2.06E+01	1.75E+01	5.48E+01	2.36E+01	2.21E+01	2.79E+01	6.53E+00	2.01E+01	1.13E+01	4.45E+00	2.11E+01	1.67E+01	7.11E+00	1.96E+01	3.31E+01	1.38E+01	1.60E+01	2.09E+01	1.88E+01	8.90E+00	3.08E+00	4.14E+00	3.56E+00	2.32E+00
285	4.24E+02	1.09E+03	1.21E+03	1.87E+03	4.22E+02	6.17E+02	1.53E+03	1.81E+03	1.31E+03	1.57E+03	4.07E+02	1.35E+03	9.28E+02	1.11E+03	4.64E+02	1.44E+03	9.34E+02	8.78E+02	4.00E+02	3.63E+02	7.94E+02	1.46E+03	4.27E+02	6.05E+02	2.01E+03	1.37E+03	1.98E+02	4.09E+02	2.23E+02	1.05E+03	1.79E+03	1.67E+03	1.04E+03	1.21E+03	1.47E+03	1.14E+03	1.18E+03	1.23E+03	9.13E+02	8.65E+02	1.13E+03	1.83E+03	4.11E+02	2.59E+02	4.92E+02	3.55E+02	3.27E+02
286	1.34E+01	1.62E+01	8.97E+00	9.33E+00	8.34E+00	3.69E+00	1.11E+01	1.05E+01	1.09E+01	1.33E+01	9.26E+00	5.95E+00	5.02E+00	4.06E+00	8.96E+00	2.57E+01	9.79E+00	2.84E+00	9.46E+00	1.38E+01	7.37E+00	7.52E+00	7.93E+00	1.57E+01	1.94E+01	7.09E+00	9.89E+00	1.46E+01	1.39E+01	7.41E+00	8.85E+00	7.58E+00	1.54E+01	1.36E+01	1.38E+01	3.42E+00	1.65E+01	2.27E+01	8.94E+00	1.24E+01	1.46E+01	1.27E+01	8.06E+00	4.30E+00	2.16E+00	1.94E+00	2.32E+00
287	1.34E+01	3.00E+01	7.00E+00	9.35E+00	1.08E+01	3.70E+00	1.78E+01	2.88E+01	1.03E+01	7.13E+00	1.74E+01	1.03E+01	7.04E+00	3.89E+00	1.86E+01	1.80E+01	8.23E+00	8.32E+00	2.13E+01	1.41E+01	9.73E+00	2.99E+00	2.01E+01	1.58E+01	5.13E+00	9.04E+00	1.52E+01	1.21E+01	1.09E+01	7.38E+00	2.18E+01	1.20E+01	1.08E+01	1.58E+01	1.40E+01	7.34E+00	2.01E+01	2.18E+01	1.15E+01	8.35E+00	2.26E+01	1.77E+01	1.26E+01	2.21E+00	2.16E+00	1.94E+00	2.32E+00
288	1.35E+01	1.34E+02	4.04E+00	3.02E+01	8.38E+00	1.15E+01	3.38E+01	1.06E+01	1.20E+02	1.65E+01	8.99E+01	1.65E+02	9.07E+01	3.12E+00	8.97E+01	3.37E+01	2.24E+01	9.33E+00	3.65E+01	3.79E+01	4.95E+01	1.52E+02	6.17E+00	3.86E+01	1.71E+02	5.88E+01	3.90E+00	3.33E+01	4.03E+01	9.45E+01	3.02E+01	2.31E+01	1.09E+02	7.37E+00	5.58E+01	3.40E+01	1.70E+01	2.48E+01	6.63E+00	1.55E+01	5.10E+00	8.74E+01	1.77E+01	2.22E+00	7.36E+01	2.03E+00	4.63E+00
289	1.35E+01	4.05E+01	5.89E+00	9.41E+00	8.40E+00	3.72E+00	6.01E+00	1.18E+01	3.23E+00	7.15E+00	5.24E+00	4.21E+00	6.63E+00	3.13E+00	6.00E+00	5.74E+00	3.55E+00	2.74E+00	3.71E+00	3.55E+00	3.98E+00	6.63E+00	6.18E+00	3.47E+00	5.17E+00	3.59E+00	3.90E+00	3.22E+00	4.90E+00	5.90E+00	3.90E+00	3.19E+00	1.00E+01	3.39E+00	1.36E+01	2.03E+01	4.14E+00	4.09E+00	1.64E+01	4.19E+00	5.53E+00	3.82E+00	4.21E+00	2.22E+00	2.17E+00	1.94E+00	2.33E+00
290	9.30E+01	5.67E+01	8.11E+01	1.44E+02	1.05E+02	7.25E+01	1.94E+02	5.31E+01	8.28E+01	9.44E+01	9.20E+01	6.31E+01	6.55E+01	1.43E+01	1.02E+02	1.10E+02	9.02E+01	2.13E+02	1.03E+02	3.44E+01	1.81E+02	7.95E+01	7.37E+01	2.55E+01	1.01E+02	3.99E+01	4.29E+01	5.74E+01	3.70E+01	1.46E+02	3.07E+01	9.11E+01	7.31E+01	1.13E+02	7.09E+01	8.84E+01	4.71E+02	4.95E+01	3.43E+01	1.80E+01	2.56E+02	6.05E+01	5.92E+01	6.75E+01	1.21E+02	2.05E+01	8.60E+01
291	8.11E+02	1.05E+03	9.36E+02	5.14E+02	8.61E+02	9.77E+02	3.07E+03	8.33E+02	1.89E+03	8.68E+02	8.22E+02	2.08E+03	1.67E+03	7.93E+02	8.83E+02	9.54E+02	2.05E+03	1.29E+03	1.49E+03	3.22E+03	7.19E+02	2.14E+03	1.51E+03	1.09E+03	2.20E+03	1.30E+03	5.92E+02	4.19E+02	8.41E+02	1.87E+03	8.37E+02	6.80E+02	4.84E+02	5.92E+02	6.30E+02	1.09E+03	4.67E+02	8.04E+02	7.66E+02	1.22E+03	1.22E+03	1.02E+03	3.09E+03	2.55E+02	4.47E+02	2.06E+02	3.46E+02
292	1.36E+01	1.39E+01	2.78E+01	9.50E+00	8.87E+00	3.74E+00	2.51E+01	1.07E+01	4.84E+00	7.20E+00	1.48E+01	1.31E+01	9.43E+00	4.01E+00	1.53E+01	2.51E+01	2.63E+01	3.48E+01	6.53E+00	6.14E+00	3.54E+01	4.37E+00	7.52E+00	6.85E+00	1.91E+01	1.27E+01	8.42E+00	5.78E+01	1.19E+01	5.95E+00	1.97E+01	2.80E+01	1.88E+01	3.20E+01	2.53E+01	7.42E+00	3.57E+01	4.23E+01	1.59E+01	3.63E+01	5.46E+01	1.27E+01	4.25E+00	2.23E+00	2.19E+00	1.95E+00	2.34E+00
293	2.01E+01	4.90E+01	5.15E+01	3.75E+01	3.23E+01	3.87E+01	6.20E+01	1.67E+02	4.16E+01	5.57E+01	2.07E+01	7.62E+01	6.30E+01	5.53E+01	2.04E+01	3.80E+01	3.50E+01	3.46E+01	5.46E+01	3.63E+01	8.02E+01	7.41E+01	4.02E+01	7.49E+01	1.18E+02	1.12E+01	2.47E+01	3.20E+01	9.58E+01	5.18E+01	3.02E+01	3.24E+01	3.52E+01	2.51E+01	2.30E+01	2.58E+01	2.17E+01	3.01E+01	1.29E+01	3.36E+01	3.29E+01	3.73E+01	3.65E+01	1.01E+01	2.83E+01	2.69E+01	3.44E+01
294	1.37E+01	9.81E+00	4.13E+00	9.57E+00	3.05E+01	3.76E+00	6.04E+00	1.08E+01	6.15E+01	2.88E+01	5.30E+00	3.76E+01	1.28E+01	3.86E+00	3.85E+00	4.40E+00	3.58E+00	1.63E+01	4.25E+00	3.58E+00	4.04E+00	4.09E+01	6.26E+00	4.91E+01	7.68E+00	3.67E+00	3.94E+00	3.26E+00	3.15E+01	3.31E+01	3.95E+00	3.20E+00	2.84E+00	3.42E+00	1.86E+01	9.56E+00	4.17E+00	4.14E+00	1.10E+01	3.15E+00	5.17E+00	1.32E+01	4.29E+00	2.23E+00	4.48E+01	1.95E+00	2.35E+00
295	1.37E+01	3.61E+00	4.15E+00	9.60E+00	8.53E+00	4.19E+01	6.05E+00	2.29E+01	5.63E+00	7.25E+00	5.31E+00	4.28E+00	1.35E+02	1.92E+01	3.86E+00	4.42E+00	9.80E+00	2.78E+00	2.23E+01	3.59E+00	4.05E+00	5.30E+00	6.03E+01	3.51E+00	5.32E+00	8.98E+00	3.95E+00	3.27E+00	4.97E+00	6.00E+00	2.14E+01	3.20E+00	2.85E+00	3.43E+00	3.15E+00	7.97E+00	4.97E+01	4.15E+00	4.02E+00	3.15E+00	5.18E+00	3.87E+00	4.31E+00	2.24E+00	1.11E+01	1.14E+01	2.36E+00
296	1.38E+01	4.99E+00	4.16E+00	9.64E+00	8.55E+00	5.63E+00	1.21E+01	1.18E+01	3.30E+00	7.27E+00	7.88E+00	4.29E+00	3.44E+00	3.77E+00	7.59E+00	6.89E+00	5.96E+00	2.79E+00	3.77E+00	5.45E+00	4.06E+00	5.61E+00	1.38E+01	3.52E+00	7.54E+00	3.70E+00	7.47E+00	9.09E+00	1.34E+01	6.02E+00	8.63E+00	1.13E+01	3.21E+00	4.19E+00	3.16E+00	7.33E+00	1.64E+01	1.17E+01	8.34E+00	4.21E+00	1.64E+01	1.09E+01	1.16E+01	3.55E+00	2.67E+00	1.96E+00	2.36E+00
297	6.92E+02	4.44E+02	4.07E+02	2.99E+02	5.62E+02	4.84E+02	6.89E+02	8.17E+02	1.18E+03	1.30E+03	6.37E+02	1.76E+03	1.07E+03	1.34E+03	6.48E+02	3.11E+02	4.79E+02	7.78E+02	5.13E+02	1.13E+03	1.46E+03	1.78E+03	1.13E+03	7.83E+02	1.65E+03	3.53E+02	3.28E+02	2.71E+02	5.45E+02	9.10E+02	3.65E+02	2.67E+02	3.07E+02	3.31E+02	4.35E+02	4.10E+02	1.48E+02	5.14E+02	4.87E+02	4.64E+02	4.11E+02	4.98E+02	8.04E+02	1.28E+02	1.82E+02	1.82E+02	3.58E+01
298	1.38E+01	3.65E+00	5.82E+01	4.17E+01	8.60E+00	2.17E+01	6.08E+00	1.09E+01	1.22E+01	1.26E+01	5.35E+00	4.15E+01	3.46E+00	5.86E+01	9.09E+00	3.49E+01	2.82E+01	2.89E+01	2.26E+01	3.61E+00	2.42E+01	4.05E+01	7.77E+00	3.54E+00	5.40E+00	3.74E+00	3.99E+00	5.62E+00	5.01E+00	1.37E+01	4.01E+00	3.22E+00	5.23E+00	3.46E+00	3.18E+00	3.56E+00	4.21E+00	5.36E+00	4.03E+00	3.14E+00	5.23E+00	3.90E+00	4.36E+00	2.25E+00	2.22E+00	1.97E+00	2.37E+00
299	1.39E+01	5.61E+01	4.21E+00	2.54E+01	8.63E+00	1.31E+01	2.61E+01	1.10E+01	3.34E+00	7.34E+00	5.37E+00	4.34E+00	7.32E+00	3.23E+00	3.90E+00	4.48E+00	3.63E+00	5.57E+01	6.15E+00	3.62E+00	1.46E+02	3.07E+00	6.36E+00	3.55E+00	2.67E+01	3.75E+00	4.00E+00	1.84E+01	8.85E+00	6.09E+00	8.08E+00	1.04E+02	1.41E+01	3.06E+01	1.39E+02	9.01E+00	3.54E+01	3.99E+01	6.01E+00	2.72E+01	4.34E+01	7.36E+00	4.38E+00	1.20E+01	5.24E+00	1.97E+00	2.38E+00
300	3.67E+01	6.45E+01	2.91E+01	6.28E+01	5.58E+01	2.04E+01	6.54E+01	1.43E+01	4.53E+00	7.36E+00	7.02E+01	1.84E+01	3.48E+00	1.39E+01	8.37E+01	2.00E+01	3.64E+00	2.82E+00	4.07E+01	1.19E+01	1.80E+01	2.80E+01	6.38E+00	8.41E+01	1.60E+01	4.98E+01	5.42E+01	5.06E+01	6.24E+01	7.28E+00	4.21E+01	8.84E+01	3.39E+01	3.48E+00	4.99E+01	9.61E+01	5.19E+01	5.21E+01	1.40E+02	8.66E+01	1.19E+02	2.06E+01	4.40E+00	4.43E+00	2.38E+00	1.08E+01	1.40E+01
301	3.20E+03	2.62E+03	1.56E+03	2.98E+03	8.69E+02	1.61E+03	2.95E+03	3.17E+03	1.79E+03	2.15E+03	1.28E+03	1.28E+03	1.74E+03	1.70E+03	1.33E+03	2.19E+03	2.52E+03	2.37E+03	1.47E+03	1.19E+03	1.80E+03	1.34E+03	2.03E+03	1.60E+03	3.30E+03	1.44E+03	1.54E+03	9.05E+02	7.31E+02	1.73E+03	1.83E+03	1.15E+03	1.32E+03	1.25E+03	1.38E+03	2.34E+03	2.26E+03	2.01E+03	1.37E+03	1.49E+03	1.73E+03	1.82E+03	1.43E+03	3.88E+02	3.66E+02	3.01E+02	6.31E+02
302	1.40E+01	3.10E+01	2.14E+01	5.34E+01	2.31E+01	3.38E+01	6.14E+00	1.11E+01	2.54E+01	3.43E+01	6.52E+01	1.97E+01	1.86E+01	8.12E+00	6.97E+01	4.53E+00	1.03E+01	1.18E+01	3.05E+01	2.29E+01	2.05E+01	1.99E+01	3.15E+01	3.09E+01	1.40E+01	2.24E+01	5.37E+00	1.75E+01	2.65E+01	6.15E+00	4.32E+01	2.36E+01	1.71E+01	8.22E+00	3.64E+01	2.45E+01	2.11E+01	1.69E+01	2.54E+01	3.35E+01	3.55E+01	3.95E+01	3.76E+01	1.42E+01	3.28E+01	1.58E+02	9.76E+00
303	4.02E+02	6.25E+02	1.07E+03	4.36E+02	2.31E+02	1.70E+02	2.52E+02	5.22E+02	2.74E+02	3.42E+02	3.71E+02	2.64E+02	1.82E+02	1.71E+02	3.83E+02	7.69E+02	5.96E+02	2.05E+02	5.74E+02	7.77E+02	2.07E+02	2.78E+02	8.80E+02	3.64E+02	5.85E+02	2.27E+02	2.58E+02	1.33E+02	4.43E+02	5.86E+02	3.28E+02	9.58E+01	2.60E+02	5.05E+01	1.83E+02	4.34E+02	3.47E+02	2.23E+02	1.46E+02	7.36E+01	2.11E+02	1.90E+02	5.60E+02	5.64E+00	1.32E+01	2.06E+01	3.01E+01
304	2.52E+01	3.97E+01	3.27E+01	1.43E+01	3.95E+01	3.68E+01	4.12E+01	3.06E+01	2.60E+01	2.04E+01	2.86E+01	2.64E+01	1.71E+01	1.37E+01	2.91E+01	2.97E+01	2.68E+01	1.02E+01	2.47E+01	3.47E+01	2.17E+01	3.10E+01	2.99E+01	3.26E+01	2.22E+01	1.30E+01	1.90E+01	2.26E+01	2.97E+01	1.67E+01	3.48E+01	3.96E+01	2.19E+01	3.31E+01	3.83E+01	3.43E+01	4.11E+01	3.78E+01	3.37E+01	3.79E+01	2.89E+01	2.94E+01	1.85E+01	3.62E+00	1.87E+01	2.19E+01	1.10E+01
305	1.80E+01	1.60E+01	1.76E+01	4.78E+01	2.50E+01	4.50E+00	2.94E+01	2.52E+01	3.12E+01	1.36E+01	1.25E+01	8.63E+01	1.75E+01	1.01E+01	2.63E+01	2.65E+01	5.71E+01	1.95E+01	2.50E+01	4.62E+01	5.88E+01	8.45E+01	1.08E+01	2.64E+01	7.85E+01	3.36E+01	2.13E+01	7.29E+01	3.21E+01	2.44E+01	1.95E+01	2.22E+01	3.30E+01	4.56E+01	6.40E+01	1.12E+02	3.05E+01	3.81E+01	7.65E+01	1.44E+02	6.50E+01	3.65E+01	1.46E+01	2.28E+00	2.82E+00	2.93E+00	2.43E+00
306	1.42E+01	4.56E+01	2.03E+01	1.62E+01	2.80E+01	4.12E+01	3.51E+01	2.55E+01	1.63E+01	1.91E+01	3.25E+01	2.17E+01	1.08E+01	1.19E+01	2.23E+01	3.58E+01	2.43E+01	1.51E+01	2.13E+01	3.03E+01	2.14E+01	1.96E+01	2.76E+01	2.91E+01	2.66E+01	1.88E+01	2.05E+01	2.08E+01	3.53E+01	2.12E+01	5.02E+01	4.02E+01	1.55E+01	3.82E+01	3.51E+01	1.38E+01	4.06E+01	4.61E+01	3.07E+01	2.88E+01	3.43E+01	2.92E+01	1.92E+01	8.76E+00	1.05E+01	1.00E+01	4.35E+01
307	1.43E+01	3.78E+00	4.35E+00	1.01E+01	1.30E+02	4.79E+01	4.99E+02	5.70E+01	8.74E+00	7.57E+00	5.49E+00	3.87E+01	3.57E+00	3.34E+00	8.66E+00	4.62E+00	4.14E+00	2.89E+00	5.61E+00	3.73E+00	9.17E+01	4.18E+01	1.98E+01	3.63E+00	5.68E+00	3.28E+01	4.13E+00	3.41E+00	4.46E+01	6.27E+00	4.15E+00	3.27E+00	5.44E+00	3.57E+00	3.28E+00	3.69E+00	4.32E+00	4.36E+00	4.04E+00	3.15E+00	4.54E+01	4.02E+00	2.54E+01	3.93E+00	8.63E+00	2.01E+00	2.45E+00
308	1.43E+01	3.79E+00	4.36E+00	1.01E+01	8.86E+00	3.88E+00	9.79E+00	4.06E+01	3.48E+00	7.60E+00	5.51E+00	4.51E+00	3.58E+00	3.35E+00	5.10E+00	4.64E+00	3.76E+00	3.59E+00	3.92E+00	3.74E+00	4.23E+00	3.17E+00	6.58E+00	3.64E+00	5.72E+00	3.92E+00	4.15E+00	3.42E+00	5.22E+00	6.29E+00	6.30E+00	3.28E+00	2.99E+00	3.58E+00	3.29E+00	3.71E+00	4.33E+00	2.27E+02	4.04E+00	3.15E+00	5.45E+00	4.03E+00	4.58E+00	2.29E+00	2.29E+00	2.01E+00	2.46E+00
309	1.44E+01	5.70E+01	2.27E+01	1.02E+01	2.39E+01	2.10E+01	3.38E+01	5.68E+01	1.16E+01	4.37E+01	2.51E+01	3.24E+01	8.22E+00	2.40E+01	2.72E+01	2.34E+01	1.85E+01	1.36E+01	3.93E+00	4.01E+01	1.26E+01	4.24E+01	1.91E+01	1.76E+01	1.24E+01	1.83E+01	2.25E+01	3.20E+01	1.47E+01	1.18E+01	2.74E+01	4.30E+01	1.71E+01	3.36E+01	3.76E+01	1.65E+01	2.67E+01	2.73E+01	2.45E+01	1.29E+01	1.82E+01	2.29E+01	2.21E+01	4.83E+00	7.91E+00	6.05E+00	7.84E+00
310	1.44E+01	3.82E+00	4.40E+00	1.02E+01	8.91E+00	3.89E+00	6.32E+00	1.16E+01	3.51E+00	7.67E+00	5.54E+00	4.55E+00	3.61E+00	3.38E+00	4.05E+00	4.68E+00	3.79E+00	2.92E+00	3.95E+00	3.77E+00	4.26E+00	3.20E+00	6.63E+00	3.66E+00	5.78E+00	3.96E+00	4.19E+00	3.46E+00	5.28E+00	6.34E+00	4.20E+00	3.30E+00	3.01E+00	3.61E+00	3.32E+00	3.74E+00	4.36E+00	4.42E+00	4.05E+00	3.15E+00	5.51E+00	4.06E+00	4.63E+00	2.30E+00	2.31E+00	2.03E+00	2.47E+00
311	1.45E+01	3.84E+00	4.41E+00	1.02E+01	8.93E+00	3.90E+00	6.35E+00	1.16E+01	3.52E+00	7.71E+00	5.56E+00	4.57E+00	3.63E+00	3.40E+00	4.07E+00	4.71E+00	3.81E+00	2.93E+00	3.96E+00	3.79E+00	4.27E+00	3.21E+00	6.66E+00	3.67E+00	5.82E+00	3.98E+00	4.21E+00	3.47E+00	5.31E+00	6.37E+00	4.22E+00	3.31E+00	3.03E+00	3.62E+00	3.33E+00	3.75E+00	4.38E+00	4.44E+00	4.05E+00	3.15E+00	5.53E+00	4.08E+00	4.65E+00	2.30E+00	2.32E+00	2.03E+00	2.49E+00
312	1.45E+01	1.84E+01	1.58E+01	1.31E+01	1.49E+01	2.27E+01	2.84E+01	1.59E+01	1.20E+01	1.59E+01	2.34E+01	1.50E+01	1.03E+01	3.41E+00	2.25E+01	2.17E+01	4.43E+01	1.39E+01	1.49E+01	2.38E+01	1.71E+01	5.05E+01	1.55E+01	2.02E+01	1.72E+01	8.94E+00	2.01E+01	1.79E+01	2.41E+01	1.77E+01	2.05E+01	1.98E+01	1.19E+01	2.38E+01	2.11E+01	1.21E+01	1.92E+02	2.30E+01	2.03E+01	1.47E+01	1.53E+02	1.89E+01	6.90E+00	1.11E+01	4.32E+00	6.28E+00	2.89E+00
313	4.46E+02	8.88E+02	6.92E+02	1.06E+03	4.85E+02	1.01E+03	8.35E+02	2.10E+03	1.23E+03	1.99E+03	8.86E+02	7.05E+02	2.80E+03	1.79E+03	8.88E+02	1.62E+03	3.15E+03	2.50E+03	8.69E+02	7.30E+02	1.12E+03	7.71E+02	1.58E+03	1.76E+03	1.89E+03	1.02E+03	3.83E+02	8.71E+02	3.99E+02	2.95E+03	5.83E+02	5.48E+02	5.73E+02	9.34E+02	6.96E+02	9.19E+02	8.93E+02	7.56E+02	6.66E+02	3.73E+02	4.45E+02	1.01E+03	1.24E+03	1.53E+02	1.61E+02	2.66E+02	4.18E+02
314	2.81E+02	3.29E+02	7.62E+02	6.88E+02	3.91E+02	3.61E+02	2.20E+02	3.72E+02	4.46E+02	7.54E+02	5.42E+02	3.13E+02	9.67E+02	4.65E+02	5.74E+02	2.66E+02	2.62E+03	2.12E+03	1.28E+03	3.86E+02	1.58E+03	3.25E+02	6.55E+02	6.33E+02	8.62E+02	6.41E+02	1.39E+02	1.97E+02	4.04E+02	1.03E+03	2.89E+02	2.22E+02	1.74E+02	2.91E+02	3.32E+02	3.19E+02	1.16E+03	2.05E+02	4.51E+02	2.11E+02	1.51E+02	2.50E+02	2.48E+02	2.54E+02	2.13E+02	1.31E+02	2.62E+02
315	1.04E+03	1.04E+03	1.00E+03	5.70E+02	5.97E+02	5.00E+02	5.20E+02	1.75E+03	4.50E+02	7.98E+02	1.44E+03	2.24E+03	1.40E+03	1.05E+03	1.40E+03	8.89E+02	7.67E+02	1.01E+03	5.40E+02	7.70E+02	7.11E+02	2.31E+03	5.57E+02	1.05E+03	2.60E+03	5.93E+02	5.89E+02	6.16E+03	6.52E+02	1.17E+03	1.09E+03	1.90E+03	8.50E+02	9.41E+02	1.37E+03	1.25E+03	9.74E+02	1.44E+03	1.56E+03	7.70E+02	8.97E+02	4.54E+02	6.14E+02	5.77E+02	4.25E+02	5.83E+03	5.82E+03
316	4.92E+01	1.12E+02	1.69E+02	2.51E+02	1.11E+02	1.56E+02	8.05E+01	2.22E+02	1.26E+02	1.79E+02	8.86E+01	3.32E+02	1.44E+02	3.36E+02	9.26E+01	3.33E+02	2.28E+02	9.00E+01	2.02E+02	1.13E+02	2.78E+02	3.33E+02	3.47E+02	9.13E+01	1.72E+02	1.15E+02	6.95E+01	7.58E+01	7.51E+01	2.32E+02	1.66E+02	9.62E+01	8.20E+01	1.31E+02	8.17E+01	1.88E+02	1.27E+02	9.04E+01	1.16E+02	1.06E+02	1.47E+02	1.50E+02	2.45E+02	1.66E+01	4.79E+01	3.50E+01	5.91E+01
317	3.95E+01	4.74E+00	1.12E+01	1.05E+01	1.95E+01	1.10E+01	2.30E+01	2.58E+01	1.41E+01	7.94E+00	5.66E+00	4.72E+00	3.74E+00	3.61E+00	9.28E+00	2.53E+01	3.93E+00	3.01E+00	4.42E+00	3.91E+00	4.35E+00	4.55E+00	6.84E+00	3.75E+00	6.01E+00	2.37E+01	4.35E+00	6.48E+00	5.49E+00	9.90E+00	3.56E+01	3.39E+00	7.61E+00	3.72E+00	5.39E+00	3.90E+00	4.47E+00	4.58E+00	4.04E+00	3.19E+00	1.09E+01	4.16E+00	4.80E+00	2.32E+00	2.38E+00	2.08E+00	2.55E+00
318	1.74E+02	7.02E+01	6.69E+01	9.33E+01	1.16E+02	1.08E+02	3.25E+02	9.53E+01	6.92E+01	1.69E+02	2.21E+01	4.18E+01	9.03E+01	1.29E+01	3.01E+01	7.72E+01	1.09E+02	7.58E+01	9.70E+01	5.97E+01	1.45E+02	4.70E+01	1.98E+02	1.27E+02	9.97E+01	5.65E+01	5.66E+01	5.69E+01	8.07E+01	2.37E+02	2.36E+02	2.88E+01	4.96E+01	1.51E+02	7.72E+01	1.19E+02	3.74E+02	6.52E+01	7.27E+01	3.59E+01	1.52E+02	6.58E+01	4.53E+01	2.58E+01	2.15E+01	3.69E+01	3.16E+01
319	7.38E+01	1.50E+01	6.87E+00	1.06E+01	9.09E+00	9.08E+00	1.30E+01	1.21E+01	1.17E+01	8.03E+00	7.63E+00	7.92E+00	3.79E+00	3.52E+00	9.44E+00	1.07E+01	7.67E+00	5.66E+00	6.43E+00	1.07E+01	7.41E+00	1.88E+01	6.91E+00	9.87E+00	6.07E+00	8.51E+00	4.39E+00	7.94E+00	5.56E+00	6.55E+00	1.63E+01	8.28E+00	5.95E+00	1.22E+01	1.38E+01	9.33E+00	1.23E+01	1.61E+01	9.82E+00	1.13E+01	1.01E+01	1.21E+01	4.84E+00	2.33E+00	2.40E+00	2.10E+00	2.58E+00
320	1.19E+02	2.16E+03	1.07E+02	2.13E+02	2.79E+02	8.22E+01	9.89E+01	2.99E+02	1.05E+02	1.64E+02	3.12E+02	1.05E+02	5.29E+02	5.02E+01	3.23E+02	2.70E+02	1.21E+02	1.45E+02	2.04E+02	3.14E+02	3.33E+02	9.79E+01	1.12E+02	1.05E+02	3.47E+02	6.14E+01	7.97E+01	1.42E+02	2.14E+02	1.49E+02	5.12E+02	2.20E+03	7.14E+02	9.83E+02	1.77E+02	7.12E+01	2.55E+02	6.21E+02	5.86E+02	5.46E+02	2.66E+02	1.72E+02	5.90E+02	1.99E+03	8.86E+02	2.40E+03	2.80E+02
321	3.17E+01	4.76E+01	3.72E+01	3.02E+01	3.44E+01	4.46E+01	4.41E+01	4.23E+01	3.04E+01	4.57E+01	3.72E+01	2.86E+01	2.17E+01	1.77E+01	3.54E+01	3.91E+01	2.90E+01	2.06E+01	3.93E+01	1.01E+02	1.27E+02	3.01E+01	3.25E+01	3.69E+01	3.44E+01	2.23E+01	2.70E+01	2.80E+01	4.36E+01	2.57E+01	5.95E+01	5.06E+01	3.07E+01	5.55E+01	4.35E+01	2.61E+01	4.79E+01	6.89E+01	4.29E+01	4.77E+01	6.07E+01	3.26E+01	3.18E+01	1.31E+01	1.39E+01	1.14E+01	1.68E+01
322	4.57E+01	4.01E+00	4.56E+00	1.07E+01	9.12E+00	3.90E+00	6.68E+00	1.24E+01	5.92E+00	8.62E+00	5.74E+00	4.86E+00	3.86E+00	3.57E+00	4.28E+00	7.80E+00	4.04E+00	3.08E+00	4.14E+00	8.29E+02	3.54E+02	1.10E+01	7.02E+00	3.82E+00	6.16E+00	4.14E+00	4.55E+00	7.85E+00	5.68E+00	6.62E+00	6.98E+00	3.48E+00	6.35E+00	9.38E+00	5.40E+00	1.16E+01	9.29E+00	1.05E+01	7.21E+00	1.04E+01	5.83E+00	4.22E+00	4.90E+00	2.33E+00	4.73E+00	2.13E+00	2.62E+00
323	9.34E+01	1.67E+01	1.44E+01	1.08E+01	2.11E+01	2.28E+01	2.74E+01	1.24E+01	1.49E+01	2.45E+01	1.74E+01	1.13E+01	7.61E+00	8.61E+00	1.81E+01	1.49E+01	2.14E+01	8.78E+00	2.27E+01	1.85E+01	4.74E+01	1.70E+01	2.26E+01	1.78E+01	2.56E+01	2.12E+01	1.14E+01	1.59E+01	1.32E+01	1.00E+01	2.10E+01	1.72E+01	1.03E+01	2.73E+01	2.32E+01	1.99E+01	1.96E+01	2.39E+01	1.02E+01	2.55E+01	1.56E+01	1.52E+01	5.86E+00	2.77E+00	2.59E+00	3.04E+00	3.65E+00
324	2.13E+02	8.58E+01	1.94E+01	2.75E+01	8.67E+01	8.00E+00	1.51E+01	3.07E+01	2.37E+01	1.47E+01	2.46E+01	1.42E+01	3.96E+01	1.37E+01	2.69E+01	2.23E+01	6.71E+00	1.22E+01	2.92E+01	1.23E+01	2.02E+01	1.24E+01	7.09E+00	9.43E+00	1.77E+01	2.17E+01	6.41E+00	1.66E+01	7.94E+01	6.79E+00	1.49E+01	9.02E+00	1.07E+01	1.11E+01	1.83E+01	1.31E+01	2.41E+01	1.41E+01	9.49E+00	9.84E+00	4.92E+01	1.52E+01	1.08E+01	2.58E+01	1.03E+01	4.20E+00	9.68E+00
325	2.50E+02	8.44E+01	7.23E+01	4.95E+01	6.10E+01	5.42E+01	7.10E+01	8.16E+01	9.15E+01	5.69E+01	6.99E+01	7.75E+01	6.36E+01	6.47E+01	7.62E+01	9.05E+01	7.01E+01	4.22E+01	7.61E+01	8.51E+01	6.41E+01	8.00E+01	5.92E+01	1.05E+02	7.56E+01	7.06E+01	3.27E+01	2.94E+02	9.21E+01	7.04E+01	8.70E+01	9.55E+01	5.23E+01	7.98E+01	9.36E+01	8.20E+01	8.48E+01	9.51E+01	7.23E+01	1.14E+02	1.08E+02	9.22E+01	7.48E+01	1.30E+03	4.56E+01	5.49E+01	5.07E+01
326	1.85E+02	9.08E+01	8.02E+01	9.76E+01	1.36E+01	3.81E+01	8.05E+01	2.49E+01	5.48E+01	1.34E+02	3.13E+01	8.62E+01	2.59E+02	1.50E+01	1.01E+01	2.06E+01	4.22E+02	3.79E+02	2.98E+01	6.23E+00	4.69E+00	9.23E+01	7.17E+00	3.89E+00	4.53E+01	5.25E+01	6.64E+01	3.79E+00	2.51E+01	1.67E+02	7.58E+01	1.12E+02	7.64E+01	1.20E+02	1.42E+02	9.68E+01	2.13E+02	7.92E+01	5.58E+01	4.00E+01	1.65E+02	7.24E+01	4.98E+00	5.43E+01	3.62E+01	3.41E+01	5.44E+01
327	4.00E+02	2.18E+01	2.24E+01	1.46E+01	9.15E+00	1.16E+01	1.30E+01	1.28E+01	1.13E+01	1.07E+01	3.82E+01	2.13E+01	4.01E+00	7.27E+00	1.25E+01	5.72E+01	2.30E+01	4.92E+01	6.26E+01	3.45E+01	1.59E+01	1.47E+01	2.04E+01	3.41E+01	2.23E+01	1.79E+01	1.69E+01	1.61E+01	1.77E+01	2.32E+01	1.13E+01	1.80E+01	2.22E+01	2.57E+01	2.01E+01	1.53E+01	6.16E+01	7.85E+01	8.38E+00	1.25E+01	3.31E+01	3.49E+01	4.79E+01	2.34E+00	1.04E+01	2.19E+00	4.29E+00
328	1.26E+02	4.93E+01	4.06E+01	3.75E+01	3.75E+01	3.23E+01	4.97E+01	4.62E+01	3.64E+01	6.89E+01	4.86E+01	4.31E+01	2.80E+01	2.66E+01	5.06E+01	5.07E+01	4.09E+01	4.21E+01	5.21E+01	1.81E+01	5.85E+01	4.44E+01	3.02E+01	5.89E+01	4.14E+01	3.77E+01	4.38E+01	4.21E+01	7.87E+01	3.77E+01	6.20E+01	6.24E+01	5.06E+01	5.28E+01	5.53E+01	3.71E+01	5.71E+01	6.54E+01	5.58E+01	6.11E+01	8.92E+01	5.39E+01	2.87E+01	1.24E+01	2.97E+01	1.94E+01	2.41E+01
329	2.90E+01	6.16E+01	7.76E+01	2.53E+01	2.59E+01	1.52E+01	6.70E+01	9.09E+01	1.69E+01	1.59E+01	3.45E+01	1.11E+01	8.21E+01	2.23E+01	3.89E+01	3.37E+01	1.51E+01	1.87E+01	4.46E+01	9.34E+00	1.39E+01	1.57E+01	1.38E+02	3.03E+01	2.41E+02	1.48E+01	1.06E+01	1.45E+01	2.27E+01	1.10E+02	3.08E+01	2.05E+01	2.67E+01	1.32E+01	5.46E+01	1.69E+01	2.35E+01	2.06E+01	1.61E+01	2.59E+01	7.56E+01	1.02E+01	3.56E+01	2.34E+00	8.24E+00	2.22E+00	3.48E+01
330	2.21E+02	3.14E+02	2.61E+02	6.22E+02	6.06E+02	1.97E+03	1.51E+02	3.62E+02	2.33E+02	8.96E+02	2.52E+02	1.28E+02	1.34E+02	6.82E+01	2.14E+02	3.24E+02	2.10E+02	1.72E+02	3.88E+02	3.57E+02	4.43E+02	1.20E+02	6.30E+02	4.81E+02	1.36E+02	2.20E+02	2.20E+02	3.44E+02	6.75E+02	7.85E+02	1.94E+02	5.35E+02	6.11E+02	1.06E+02	1.54E+02	3.88E+02	3.57E+02	5.59E+02	3.49E+02	3.73E+01	1.46E+02	4.68E+02	2.35E+02	7.13E+01	3.74E+02	3.52E+01	3.35E+01
331	5.74E+02	2.47E+01	3.19E+01	1.72E+01	2.76E+01	1.02E+02	2.84E+01	2.85E+01	2.50E+01	1.37E+01	1.96E+01	2.55E+01	1.28E+01	1.25E+01	7.57E+00	4.27E+01	2.96E+01	1.95E+01	2.67E+01	1.95E+01	1.92E+01	3.33E+01	1.41E+01	2.80E+01	2.85E+01	2.69E+01	2.42E+01	1.69E+01	2.90E+01	3.26E+01	3.38E+01	2.41E+01	1.81E+01	2.55E+01	4.86E+01	2.95E+01	2.19E+01	2.88E+01	2.98E+01	3.81E+01	2.85E+01	8.06E+01	2.04E+01	6.88E+00	2.58E+00	6.96E+00	1.02E+01
332	1.62E+01	4.16E+00	4.63E+00	1.12E+01	9.13E+00	3.70E+00	7.04E+00	4.52E+01	3.79E+00	8.65E+00	5.86E+00	5.18E+00	4.18E+00	3.71E+00	3.37E+01	3.00E+01	4.34E+00	3.28E+00	4.27E+00	4.36E+00	4.35E+00	3.57E+00	7.43E+00	4.01E+00	6.36E+00	4.18E+00	4.68E+00	3.94E+00	6.13E+00	6.75E+00	4.57E+00	3.76E+00	3.26E+00	4.01E+00	3.68E+00	8.12E+00	4.63E+00	4.85E+00	3.88E+00	3.18E+00	6.00E+00	4.23E+00	5.04E+00	2.33E+00	2.60E+00	2.27E+00	2.76E+00
333	1.63E+01	4.18E+00	4.63E+00	1.12E+01	9.11E+00	3.67E+00	3.12E+02	1.31E+01	3.80E+00	8.71E+00	5.87E+00	5.22E+00	4.22E+00	3.73E+00	4.52E+00	5.34E+00	4.37E+00	3.31E+00	4.28E+00	4.40E+00	4.38E+00	3.59E+00	7.48E+00	4.02E+00	6.36E+00	4.18E+00	4.69E+00	3.97E+00	6.18E+00	6.76E+00	4.58E+00	3.80E+00	3.26E+00	4.03E+00	3.69E+00	4.02E+00	4.63E+00	4.86E+00	3.86E+00	3.18E+00	6.01E+00	4.22E+00	5.04E+00	2.33E+00	2.62E+00	2.29E+00	2.77E+00
334	1.64E+01	4.20E+00	4.62E+00	1.13E+01	9.10E+00	3.63E+00	7.11E+00	1.32E+01	3.80E+00	8.76E+00	5.87E+00	5.25E+00	4.27E+00	4.41E+00	4.54E+00	5.38E+00	4.41E+00	3.34E+00	4.29E+00	4.44E+00	4.32E+00	3.61E+00	7.53E+00	5.20E+00	7.07E+00	5.33E+00	4.71E+00	4.00E+00	6.23E+00	6.76E+00	4.59E+00	3.84E+00	3.27E+00	4.05E+00	3.71E+00	4.03E+00	4.63E+00	4.87E+00	3.83E+00	3.18E+00	6.01E+00	4.21E+00	5.05E+00	2.33E+00	2.64E+00	2.30E+00	3.78E+00
335	1.66E+01	4.21E+00	4.62E+00	1.13E+01	9.08E+00	3.59E+00	7.14E+00	1.32E+01	3.81E+00	8.82E+00	5.88E+00	5.29E+00	4.31E+00	7.55E+00	4.56E+00	5.42E+00	4.44E+00	3.36E+00	4.29E+00	4.48E+00	4.29E+00	3.63E+00	7.58E+00	4.07E+00	6.37E+00	4.16E+00	4.73E+00	4.02E+00	6.29E+00	6.76E+00	4.60E+00	3.88E+00	3.27E+00	4.07E+00	3.73E+00	5.24E+00	4.63E+00	4.88E+00	3.81E+00	3.18E+00	6.01E+00	4.19E+00	5.05E+00	2.32E+00	2.66E+00	2.32E+00	2.80E+00
336	1.67E+01	4.23E+00	4.62E+00	1.14E+01	9.06E+00	3.55E+00	7.18E+00	1.33E+01	3.81E+00	2.34E+01	5.88E+00	5.33E+00	4.36E+00	6.09E+00	4.59E+00	5.46E+00	4.48E+00	3.39E+00	3.41E+01	4.53E+00	4.27E+00	3.65E+00	7.63E+00	4.09E+00	6.85E+00	8.89E+00	4.74E+00	4.05E+00	6.34E+00	6.76E+00	4.60E+00	3.93E+00	3.27E+00	4.09E+00	3.74E+00	4.03E+00	4.63E+00	4.89E+00	3.78E+00	3.22E+00	6.00E+00	4.17E+00	5.04E+00	2.32E+00	2.68E+00	2.34E+00	2.82E+00
337	1.69E+01	4.25E+00	4.61E+00	1.14E+01	9.03E+00	3.51E+00	7.21E+00	1.34E+01	3.81E+00	8.93E+00	5.89E+00	5.37E+00	4.40E+00	3.77E+00	4.61E+00	5.51E+00	4.52E+00	3.42E+00	4.30E+00	4.57E+00	4.24E+00	3.67E+00	7.68E+00	1.52E+01	6.37E+00	4.13E+00	4.76E+00	4.08E+00	6.40E+00	6.75E+00	4.61E+00	3.98E+00	3.27E+00	4.12E+00	3.76E+00	4.03E+00	4.63E+00	4.89E+00	3.74E+00	5.14E+00	6.00E+00	4.15E+00	5.04E+00	2.32E+00	2.70E+00	2.36E+00	2.83E+00
338	1.71E+01	4.27E+00	4.60E+00	1.14E+01	9.00E+00	3.45E+00	7.24E+00	1.34E+01	3.81E+00	8.99E+00	1.17E+02	5.40E+00	4.46E+00	3.79E+00	4.63E+00	5.55E+00	4.56E+00	4.24E+00	4.31E+00	4.62E+00	4.21E+00	3.69E+00	7.73E+00	4.14E+00	7.01E+00	8.08E+00	4.77E+00	4.11E+00	6.45E+00	6.75E+00	4.61E+00	4.02E+00	3.27E+00	4.14E+00	3.77E+00	4.03E+00	4.63E+00	4.89E+00	3.71E+00	5.15E+00	5.99E+00	4.13E+00	5.03E+00	2.31E+00	2.73E+00	2.38E+00	2.85E+00
339	1.73E+01	4.29E+00	4.60E+00	1.15E+01	8.97E+00	3.40E+00	7.27E+00	1.35E+01	3.80E+00	9.05E+00	5.89E+00	5.44E+00	4.51E+00	3.80E+00	4.65E+00	5.60E+00	4.60E+00	3.48E+00	4.31E+00	2.21E+01	6.99E+00	3.71E+00	7.79E+00	4.17E+00	6.36E+00	6.80E+00	4.78E+00	4.14E+00	6.51E+00	6.74E+00	4.62E+00	4.08E+00	3.27E+00	4.17E+00	3.79E+00	9.04E+00	4.62E+00	4.89E+00	3.67E+00	3.16E+00	5.97E+00	4.10E+00	5.02E+00	2.30E+00	2.75E+00	2.41E+00	2.86E+00
340	1.75E+01	5.61E+00	4.59E+00	1.15E+01	8.94E+00	3.35E+00	7.30E+00	1.36E+01	3.80E+00	9.10E+00	5.89E+00	5.48E+00	4.56E+00	5.40E+00	4.67E+00	7.17E+00	3.52E+01	3.52E+00	8.02E+00	4.71E+00	4.15E+00	3.73E+00	7.85E+00	4.20E+00	6.35E+00	4.08E+00	4.79E+00	4.17E+00	6.57E+00	6.72E+00	4.62E+00	4.13E+00	3.36E+00	4.19E+00	3.80E+00	4.03E+00	4.61E+00	4.89E+00	3.63E+00	5.17E+00	5.95E+00	4.08E+00	5.01E+00	2.30E+00	2.78E+00	2.43E+00	2.87E+00
341	1.41E+01	3.54E+00	3.81E+00	9.33E+00	8.19E+00	3.41E+00	6.39E+00	1.11E+01	3.35E+00	7.62E+00	5.41E+00	4.31E+00	3.49E+00	3.11E+00	3.83E+00	4.44E+00	3.81E+00	2.88E+00	3.85E+00	3.74E+00	3.64E+00	3.15E+00	6.43E+00	3.56E+00	5.17E+00	3.60E+00	4.13E+00	3.32E+00	5.14E+00	1.30E+02	3.89E+00	3.19E+00	2.85E+00	3.51E+00	3.12E+00	3.58E+00	4.33E+00	4.29E+00	3.58E+00	3.25E+00	5.14E+00	3.63E+00	3.98E+00	2.17E+00	3.30E+00	1.99E+00	2.45E+00
342	1.40E+01	8.36E+00	3.81E+00	4.06E+03	2.94E+03	3.43E+00	6.37E+00	1.10E+01	3.33E+00	7.57E+00	5.39E+00	4.30E+00	3.48E+00	3.10E+00	3.83E+00	4.42E+00	3.78E+00	2.86E+00	3.83E+00	1.30E+02	3.65E+00	3.13E+00	6.39E+00	3.47E+00	5.15E+00	3.58E+00	4.11E+00	3.31E+00	5.07E+00	5.66E+00	3.88E+00	3.19E+00	2.84E+00	3.49E+00	3.12E+00	3.56E+00	4.31E+00	4.27E+00	3.61E+00	3.25E+00	5.14E+00	3.65E+00	3.98E+00	2.17E+00	2.16E+00	1.98E+00	2.44E+00
343	1.38E+01	3.50E+00	3.81E+00	9.26E+00	8.17E+00	3.45E+00	6.35E+00	1.09E+01	3.32E+00	7.52E+00	5.36E+00	4.28E+00	3.46E+00	3.09E+00	3.82E+00	4.39E+00	3.76E+00	2.84E+00	3.82E+00	3.70E+00	1.45E+01	3.12E+00	6.35E+00	3.46E+00	5.12E+00	3.56E+00	4.09E+00	3.30E+00	5.05E+00	5.67E+00	3.87E+00	3.19E+00	2.83E+00	3.48E+00	3.11E+00	3.54E+00	4.30E+00	4.25E+00	3.65E+00	3.26E+00	5.14E+00	3.66E+00	3.99E+00	2.17E+00	2.16E+00	1.98E+00	2.43E+00
344	1.37E+01	3.48E+00	3.81E+00	9.23E+00	8.16E+00	3.46E+00	6.33E+00	3.76E+01	3.30E+00	7.48E+00	5.34E+00	4.26E+00	3.45E+00	3.08E+00	3.82E+00	4.37E+00	3.74E+00	2.83E+00	3.81E+00	3.68E+00	3.69E+00	3.11E+00	6.32E+00	3.45E+00	5.10E+00	3.55E+00	4.08E+00	3.29E+00	5.03E+00	5.67E+00	3.87E+00	3.18E+00	2.82E+00	3.46E+00	3.11E+00	3.52E+00	4.29E+00	4.23E+00	3.68E+00	3.26E+00	5.14E+00	3.67E+00	3.99E+00	2.17E+00	2.15E+00	1.97E+00	2.42E+00
345	1.37E+01	3.47E+00	3.81E+00	1.04E+01	8.15E+00	3.48E+00	6.31E+00	1.08E+01	3.29E+00	7.44E+00	5.32E+00	4.25E+00	3.43E+00	3.08E+00	3.81E+00	4.35E+00	3.71E+00	2.81E+00	3.80E+00	3.67E+00	3.70E+00	3.09E+00	6.29E+00	3.45E+00	5.08E+00	3.54E+00	4.06E+00	3.28E+00	5.01E+00	5.67E+00	3.86E+00	3.18E+00	2.82E+00	3.45E+00	3.10E+00	3.50E+00	4.28E+00	4.21E+00	3.71E+00	3.26E+00	5.14E+00	3.68E+00	4.00E+00	2.17E+00	2.15E+00	1.97E+00	2.41E+00
346	1.36E+01	3.45E+00	3.81E+00	9.18E+00	8.14E+00	3.49E+00	6.29E+00	1.08E+01	3.27E+00	7.40E+00	5.30E+00	4.23E+00	3.42E+00	3.07E+00	3.80E+00	4.44E+00	3.69E+00	2.80E+00	3.79E+00	3.65E+00	3.72E+00	3.08E+00	6.26E+00	3.44E+00	5.06E+00	3.52E+00	4.05E+00	3.27E+00	5.00E+00	5.67E+00	3.85E+00	3.18E+00	2.81E+00	3.44E+00	3.10E+00	3.48E+00	4.26E+00	4.19E+00	3.74E+00	3.26E+00	5.13E+00	3.69E+00	4.00E+00	2.17E+00	2.14E+00	1.96E+00	2.40E+00
347	1.35E+01	3.44E+00	3.81E+00	9.16E+00	8.14E+00	3.51E+00	6.27E+00	1.07E+01	3.26E+00	7.36E+00	5.29E+00	4.22E+00	3.41E+00	3.06E+00	3.80E+00	4.47E+00	3.67E+00	2.78E+00	3.78E+00	3.64E+00	3.73E+00	3.07E+00	8.50E+00	3.44E+00	5.05E+00	3.51E+00	4.03E+00	3.26E+00	4.98E+00	5.67E+00	3.85E+00	3.18E+00	2.80E+00	3.42E+00	3.09E+00	3.47E+00	4.25E+00	4.17E+00	3.77E+00	3.26E+00	5.13E+00	3.70E+00	4.00E+00	2.17E+00	2.14E+00	1.96E+00	2.39E+00
348	1.34E+01	3.43E+00	3.81E+00	9.14E+00	8.13E+00	3.52E+00	6.24E+00	1.07E+01	3.25E+00	7.33E+00	5.27E+00	4.21E+00	3.40E+00	3.06E+00	3.79E+00	4.31E+00	3.66E+00	2.77E+00	3.77E+00	3.63E+00	3.74E+00	3.06E+00	2.97E+02	3.43E+00	5.03E+00	3.50E+00	4.02E+00	3.26E+00	4.97E+00	5.68E+00	3.84E+00	3.18E+00	2.80E+00	3.41E+00	3.09E+00	3.46E+00	4.24E+00	4.16E+00	3.79E+00	3.25E+00	5.13E+00	3.71E+00	4.01E+00	2.17E+00	2.13E+00	1.95E+00	2.38E+00
349	1.34E+01	3.42E+00	3.82E+00	9.12E+00	8.13E+00	3.53E+00	6.23E+00	1.06E+01	3.24E+00	7.30E+00	5.26E+00	4.20E+00	3.39E+00	3.05E+00	3.79E+00	4.29E+00	3.64E+00	2.76E+00	3.76E+00	3.62E+00	3.75E+00	3.05E+00	6.18E+00	3.42E+00	5.02E+00	3.50E+00	4.00E+00	3.25E+00	4.95E+00	5.68E+00	3.84E+00	3.18E+00	2.79E+00	3.40E+00	3.09E+00	3.44E+00	4.23E+00	4.14E+00	3.81E+00	3.25E+00	5.12E+00	3.71E+00	4.01E+00	2.18E+00	2.13E+00	1.95E+00	2.38E+00
350	1.33E+01	1.33E+01	7.55E+00	9.11E+00	8.13E+00	6.91E+00	6.21E+00	1.06E+01	6.79E+00	7.27E+00	5.24E+00	1.92E+01	1.24E+01	8.97E+00	1.49E+01	4.28E+00	3.63E+00	4.56E+00	4.80E+00	1.21E+01	7.47E+00	1.45E+01	6.16E+00	7.73E+00	5.01E+00	4.56E+00	3.99E+00	3.24E+00	8.19E+00	5.68E+00	1.50E+01	2.27E+01	2.08E+01	1.49E+01	1.13E+01	9.85E+00	5.21E+01	1.62E+01	7.58E+00	1.90E+01	5.12E+00	3.72E+00	9.46E+00	1.02E+01	1.45E+01	2.33E+01	1.23E+01
351	2.05E+01	1.29E+01	5.14E+01	1.54E+01	7.29E+02	7.96E+00	9.21E+00	1.69E+01	3.22E+00	7.24E+00	2.45E+01	2.06E+01	3.23E+01	3.69E+00	2.42E+01	2.48E+01	2.94E+01	3.52E+01	1.12E+01	3.59E+00	1.34E+01	1.99E+01	1.21E+01	1.58E+01	1.99E+01	1.82E+01	3.98E+00	3.56E+00	4.93E+00	2.64E+01	1.37E+01	1.51E+01	1.63E+01	8.32E+00	2.83E+01	7.47E+00	5.35E+00	1.52E+01	9.47E+00	1.50E+01	8.94E+00	1.19E+01	2.27E+01	2.46E+00	6.60E+01	1.94E+00	7.24E+00
352	1.33E+01	1.46E+01	7.23E+00	9.09E+00	3.34E+01	1.67E+01	7.92E+00	1.06E+01	1.27E+01	7.22E+00	8.48E+00	1.31E+01	1.41E+01	3.04E+00	1.43E+01	2.15E+01	5.03E+01	1.31E+01	1.68E+01	2.56E+01	1.73E+01	2.22E+01	2.08E+01	1.90E+01	4.99E+00	1.65E+01	1.20E+01	1.66E+01	2.11E+01	9.40E+00	1.64E+01	2.88E+01	1.40E+01	1.41E+01	1.34E+01	9.29E+00	1.92E+01	4.18E+01	1.95E+01	1.61E+01	2.07E+01	1.90E+01	1.64E+01	2.18E+00	1.20E+01	1.67E+01	6.79E+00
353	3.50E+02	5.18E+02	8.79E+01	6.63E+02	3.02E+02	3.53E+01	2.50E+03	7.32E+02	3.40E+02	6.48E+02	1.49E+02	2.75E+02	1.64E+03	2.98E+02	1.78E+02	4.51E+02	2.53E+03	2.17E+03	2.96E+02	7.63E+02	9.45E+02	3.14E+02	1.19E+03	2.09E+02	8.31E+02	2.73E+02	1.02E+02	1.69E+02	1.73E+02	1.17E+03	1.18E+02	2.30E+02	1.73E+02	7.00E+01	3.43E+02	2.12E+02	2.11E+02	4.14E+02	1.67E+02	8.76E+01	9.08E+01	4.92E+02	3.09E+02	1.07E+02	2.93E+02	1.74E+02	1.65E+02
354	6.80E+01	4.41E+01	3.84E+00	9.08E+00	8.13E+00	3.58E+00	6.14E+00	1.05E+01	3.19E+00	1.31E+01	5.20E+00	4.16E+00	2.39E+01	3.04E+00	1.22E+01	1.04E+01	3.58E+00	1.31E+01	3.72E+00	3.57E+00	2.26E+01	3.01E+00	6.11E+00	3.41E+00	4.98E+00	3.47E+00	6.32E+00	3.22E+00	4.89E+00	5.69E+00	3.82E+00	5.87E+01	2.77E+00	3.37E+00	1.08E+01	3.40E+00	4.18E+00	4.08E+00	1.03E+01	3.24E+00	5.10E+00	3.74E+00	4.03E+00	2.18E+00	2.12E+00	1.94E+00	4.71E+00
355	9.88E+02	5.00E+02	1.17E+03	2.08E+03	1.03E+03	1.05E+03	9.97E+02	7.36E+02	1.58E+03	2.77E+03	2.39E+03	7.20E+02	1.27E+03	1.49E+03	2.51E+03	7.74E+02	1.26E+03	7.71E+02	1.35E+03	1.09E+03	2.02E+03	7.66E+02	9.63E+02	1.88E+03	1.41E+03	9.15E+02	5.26E+02	1.74E+03	9.75E+02	1.55E+03	6.40E+02	7.14E+02	6.01E+02	1.04E+03	5.87E+02	3.79E+02	8.93E+02	6.32E+02	5.94E+02	3.79E+02	6.68E+02	6.33E+02	1.27E+03	4.92E+01	1.57E+02	9.72E+01	5.28E+01
356	6.47E+01	3.39E+00	3.85E+00	9.08E+00	1.76E+01	3.59E+00	6.11E+00	1.05E+01	2.89E+01	1.50E+01	4.48E+01	1.28E+01	1.11E+02	1.49E+01	4.51E+01	9.74E+01	6.79E+01	1.80E+01	2.88E+01	3.38E+01	2.88E+01	1.83E+01	1.86E+02	9.25E+01	1.18E+02	2.50E+01	2.21E+01	2.28E+01	2.53E+01	7.25E+01	6.09E+01	3.17E+00	6.63E+00	2.31E+01	6.43E+01	4.38E+01	2.95E+02	2.87E+01	8.72E+00	7.03E+01	5.09E+00	5.27E+01	3.17E+01	3.47E+01	7.06E+00	9.82E+01	2.33E+00
357	1.32E+01	2.08E+01	2.17E+01	9.08E+00	8.14E+00	1.19E+01	7.17E+00	1.25E+01	1.14E+01	7.13E+00	5.18E+00	4.18E+00	4.39E+01	3.04E+00	1.38E+01	3.25E+01	7.06E+00	1.08E+01	1.36E+01	1.57E+01	1.39E+01	8.67E+00	6.99E+00	6.87E+00	1.54E+01	7.69E+00	2.12E+01	1.50E+01	1.02E+01	5.71E+00	2.70E+01	2.23E+01	2.48E+01	2.94E+01	1.46E+01	2.30E+01	1.39E+01	1.43E+01	2.27E+01	9.06E+00	1.46E+01	1.26E+01	9.11E+00	1.03E+01	1.39E+01	4.92E+01	2.33E+00
358	2.80E+02	6.10E+02	4.68E+02	5.03E+02	4.51E+02	2.89E+02	3.54E+02	4.18E+02	5.92E+02	5.77E+02	6.40E+02	5.42E+02	1.04E+03	6.44E+02	6.64E+02	4.47E+02	5.17E+02	4.31E+02	4.23E+02	3.97E+02	9.08E+02	5.71E+02	3.19E+02	7.48E+02	1.07E+03	2.56E+02	1.86E+02	4.27E+02	4.41E+02	5.00E+02	4.56E+02	4.62E+02	3.49E+02	4.16E+02	5.25E+02	4.29E+02	7.30E+02	7.33E+02	5.24E+02	9.39E+02	9.72E+02	5.42E+02	4.17E+02	1.55E+02	1.55E+02	1.66E+02	5.11E+01
359	9.79E+02	4.81E+02	3.56E+02	2.37E+02	3.08E+02	2.45E+02	4.12E+02	6.00E+02	4.08E+02	3.23E+02	9.27E+02	1.56E+02	4.42E+02	3.03E+02	9.97E+02	5.38E+02	5.27E+02	3.10E+02	2.87E+02	3.96E+02	5.51E+02	1.50E+02	3.84E+02	4.98E+02	3.74E+02	2.67E+02	3.56E+02	5.09E+02	2.12E+02	8.07E+02	4.45E+02	6.28E+02	3.11E+02	3.34E+02	2.67E+02	4.02E+02	3.18E+02	3.60E+02	4.16E+02	5.96E+02	3.39E+02	1.85E+02	2.39E+02	2.44E+02	2.74E+02	2.02E+02	6.48E+01
360	6.79E+01	1.18E+02	1.63E+02	1.13E+02	4.15E+01	1.88E+01	1.09E+02	3.08E+02	1.01E+02	7.09E+00	1.09E+02	4.51E+01	1.97E+02	1.66E+02	1.14E+02	2.49E+02	2.47E+02	2.06E+02	8.66E+01	5.25E+01	1.24E+02	5.46E+01	2.93E+01	6.71E+01	3.49E+02	3.92E+01	6.74E+01	4.22E+01	3.16E+01	1.22E+02	3.72E+02	4.11E+02	2.83E+02	1.87E+02	4.66E+02	3.68E+02	2.88E+02	2.71E+02	1.72E+02	1.94E+02	2.88E+02	3.85E+02	2.90E+01	2.94E+01	7.84E+01	8.56E+01	3.32E+01
361	3.48E+02	2.74E+02	1.12E+02	4.96E+02	8.38E+01	7.92E+01	4.00E+02	4.99E+02	1.34E+02	1.18E+02	2.21E+02	2.18E+02	1.72E+02	1.77E+02	2.27E+02	2.27E+02	2.76E+02	2.81E+02	2.44E+02	9.91E+01	3.76E+02	2.28E+02	1.22E+02	2.21E+02	1.29E+02	1.02E+02	1.41E+02	1.28E+02	1.76E+02	1.98E+02	2.16E+02	2.48E+02	1.89E+02	2.36E+02	2.03E+02	1.44E+02	1.89E+02	2.21E+02	1.19E+02	1.33E+02	1.40E+02	1.11E+02	1.54E+02	8.04E+01	1.24E+02	7.20E+01	9.54E+01
362	1.36E+01	3.09E+01	3.39E+01	2.40E+01	2.66E+01	3.60E+01	4.39E+01	3.72E+01	2.66E+01	1.11E+01	3.13E+01	2.19E+01	2.18E+01	1.37E+01	2.61E+01	4.22E+01	2.10E+01	1.46E+01	3.94E+01	3.55E+01	2.53E+01	3.06E+01	2.88E+01	3.44E+01	1.40E+01	2.20E+01	3.51E+01	2.65E+01	4.14E+01	2.25E+01	3.07E+01	4.10E+01	1.34E+01	2.57E+01	1.98E+01	1.91E+01	3.84E+01	4.31E+01	2.65E+01	3.33E+01	3.44E+01	2.24E+01	2.60E+01	1.06E+01	1.48E+01	1.38E+01	1.35E+01
363	5.95E+01	7.93E+02	6.09E+02	1.66E+02	2.98E+02	5.88E+02	1.89E+02	3.48E+03	2.62E+02	6.85E+01	2.75E+02	2.25E+01	1.04E+03	5.74E+02	2.89E+02	2.16E+03	2.27E+03	1.48E+03	1.87E+02	2.96E+02	1.13E+02	3.16E+01	3.42E+02	1.27E+03	9.28E+02	2.31E+01	5.54E+01	6.87E+02	2.56E+02	6.60E+01	4.92E+02	1.41E+02	1.19E+02	6.99E+01	1.42E+02	1.22E+02	2.93E+02	9.63E+01	1.05E+02	9.15E+01	9.25E+01	2.05E+02	2.50E+02	1.78E+02	1.58E+03	1.18E+02	4.10E+02
364	1.42E+03	2.68E+03	1.87E+03	1.07E+03	3.62E+03	7.32E+02	1.45E+03	3.04E+03	1.77E+03	2.65E+03	1.04E+03	4.45E+03	3.46E+03	1.55E+03	1.10E+03	2.49E+03	5.06E+03	3.40E+03	4.95E+03	4.44E+03	1.72E+03	4.57E+03	5.13E+03	2.68E+03	1.92E+03	2.61E+03	9.15E+02	1.48E+03	3.81E+03	8.77E+03	7.47E+02	7.86E+02	4.87E+02	6.23E+02	6.44E+02	6.02E+02	1.04E+03	8.97E+02	8.51E+02	5.79E+02	1.01E+03	8.71E+02	3.40E+03	1.71E+03	3.88E+02	1.09E+03	1.15E+03
365	2.81E+01	1.08E+02	9.82E+01	5.56E+01	3.90E+01	7.26E+01	1.24E+02	1.73E+02	7.90E+01	8.60E+01	2.37E+02	1.22E+02	6.88E+01	5.80E+01	2.49E+02	8.64E+01	2.69E+02	2.27E+02	7.81E+01	1.34E+02	6.11E+01	1.39E+02	1.41E+02	5.59E+01	6.33E+01	6.31E+01	4.59E+00	3.87E+01	2.58E+01	1.03E+02	1.34E+02	1.13E+02	7.28E+01	1.06E+02	1.14E+02	9.09E+01	7.81E+01	1.07E+02	6.40E+01	8.40E+01	7.81E+01	7.06E+01	1.04E+02	2.36E+01	1.09E+02	5.47E+01	5.95E+01
366	6.60E+02	8.18E+02	6.65E+02	3.78E+02	4.16E+02	3.05E+02	3.96E+02	6.80E+02	4.56E+02	5.51E+02	6.39E+02	5.35E+02	3.70E+02	4.39E+02	6.56E+02	5.42E+02	5.39E+02	3.33E+02	5.17E+02	2.99E+02	3.67E+02	5.82E+02	5.34E+02	5.58E+02	4.41E+02	3.02E+02	3.63E+02	2.46E+02	3.75E+02	4.22E+02	5.79E+02	4.52E+02	3.54E+02	4.79E+02	4.89E+02	3.08E+02	5.15E+02	4.38E+02	3.25E+02	3.07E+02	2.31E+02	3.74E+02	2.82E+02	1.13E+02	1.69E+02	3.13E+02	6.73E+01
367	3.70E+02	1.86E+02	8.84E+02	6.73E+02	6.43E+01	4.84E+02	1.86E+02	9.03E+01	5.24E+02	5.39E+02	9.03E+01	2.59E+02	5.75E+02	1.00E+02	8.36E+01	5.62E+01	9.40E+02	8.33E+02	6.68E+01	4.49E+02	7.16E+02	2.67E+02	1.67E+03	6.82E+02	1.08E+02	1.28E+02	3.95E+02	4.24E+02	1.16E+02	1.98E+02	1.49E+02	5.27E+01	1.85E+02	1.93E+02	8.33E+01	8.65E+01	1.30E+02	1.32E+02	1.97E+02	8.23E+01	5.25E+01	2.57E+02	3.80E+02	2.63E+00	4.71E+01	1.93E+00	4.32E+00
368	1.33E+01	4.60E+00	1.21E+01	9.22E+00	8.26E+00	3.67E+00	1.13E+01	1.05E+01	4.55E+00	7.08E+00	5.94E+00	4.16E+00	5.34E+00	3.07E+00	3.77E+00	1.06E+01	3.97E+00	7.20E+00	6.98E+00	4.07E+00	1.00E+01	1.29E+01	6.09E+00	1.02E+01	1.21E+01	3.52E+00	5.99E+00	5.58E+00	6.02E+00	5.80E+00	6.95E+00	3.18E+00	8.43E+00	1.50E+01	4.32E+00	6.91E+00	1.54E+01	9.59E+00	6.71E+00	1.35E+01	1.75E+01	3.78E+00	1.24E+01	4.47E+00	2.14E+00	6.20E+00	2.31E+00
369	1.33E+01	2.25E+01	1.43E+01	9.24E+00	8.28E+00	4.30E+01	8.66E+00	1.05E+01	4.98E+00	7.08E+00	1.24E+01	1.59E+01	8.01E+00	3.08E+00	1.25E+01	5.99E+00	8.70E+00	7.76E+00	1.60E+01	1.82E+01	1.68E+01	2.38E+01	1.60E+01	1.77E+01	6.89E+00	3.52E+00	6.54E+00	8.75E+00	1.37E+01	5.81E+00	9.56E+00	1.42E+01	1.21E+01	1.24E+01	8.34E+00	3.40E+00	4.03E+01	1.07E+01	8.09E+00	1.75E+01	9.61E+00	3.78E+00	7.44E+00	2.20E+00	1.33E+01	1.21E+01	2.31E+00
370	6.54E+01	1.25E+02	1.37E+02	4.97E+01	2.44E+01	3.32E+01	3.25E+01	2.47E+02	3.53E+01	3.14E+01	1.94E+01	6.22E+02	1.46E+01	6.87E+01	2.50E+01	3.33E+02	1.81E+01	1.53E+01	3.51E+01	1.08E+02	4.38E+01	3.05E+01	1.63E+02	3.07E+01	2.59E+01	2.45E+01	2.39E+01	2.39E+01	3.95E+01	6.78E+01	2.81E+01	2.05E+01	1.38E+02	2.98E+01	1.36E+02	9.35E+01	4.90E+01	1.08E+02	7.44E+01	2.23E+01	2.40E+01	2.39E+01	7.39E+01	2.03E+04	1.97E+01	5.09E+00	9.84E+00
371	1.33E+01	3.48E+00	4.00E+00	9.29E+00	8.31E+00	3.69E+00	5.99E+00	1.05E+01	3.20E+00	7.10E+00	5.20E+00	4.17E+00	3.36E+00	3.09E+00	3.78E+00	4.29E+00	3.53E+00	2.72E+00	3.69E+00	3.53E+00	3.94E+00	2.98E+00	6.12E+00	3.44E+00	5.09E+00	3.55E+00	3.88E+00	3.20E+00	4.86E+00	5.84E+00	3.86E+00	3.18E+00	2.78E+00	3.36E+00	3.09E+00	3.41E+00	4.12E+00	4.05E+00	4.01E+00	3.17E+00	5.08E+00	3.79E+00	4.16E+00	2.21E+00	2.15E+00	1.93E+00	2.32E+00
372	1.45E+01	7.47E+01	4.51E+00	7.12E+01	8.90E+00	7.09E+01	8.26E+01	3.94E+01	1.42E+01	7.10E+00	3.63E+02	1.26E+01	1.27E+02	3.68E+01	3.83E+02	1.53E+02	1.47E+02	1.39E+02	8.07E+01	2.02E+01	1.89E+02	1.94E+01	6.97E+01	3.58E+01	5.71E+01	8.11E+00	2.80E+01	3.15E+01	3.27E+01	3.61E+01	2.21E+02	1.59E+02	8.16E+01	1.04E+02	2.72E+02	1.36E+02	1.44E+02	3.61E+01	1.69E+02	2.02E+02	1.86E+02	1.27E+02	8.93E+00	2.80E+02	1.46E+03	2.88E+01	7.30E+01
373	1.37E+03	8.39E+02	7.04E+02	8.24E+02	1.33E+03	5.75E+02	1.19E+03	1.54E+03	1.19E+03	1.34E+03	1.02E+03	8.32E+02	1.29E+03	6.85E+02	1.04E+03	1.35E+03	1.68E+03	1.44E+03	8.10E+02	8.47E+02	1.41E+03	8.75E+02	1.46E+03	1.77E+03	4.13E+02	7.01E+02	5.74E+02	6.11E+02	1.08E+03	2.04E+03	9.66E+02	4.31E+02	1.85E+02	6.24E+02	2.45E+02	2.75E+02	6.57E+02	3.34E+02	2.61E+02	9.31E+01	4.02E+02	4.63E+02	6.28E+02	1.04E+02	1.17E+02	8.75E+01	1.82E+02
374	1.34E+01	1.80E+02	4.04E+00	9.37E+00	2.86E+01	7.39E+00	9.67E+00	1.83E+01	3.22E+00	7.13E+00	5.23E+00	4.20E+00	3.37E+00	3.11E+00	3.80E+00	1.30E+01	2.00E+01	3.13E+00	2.84E+01	3.54E+00	3.97E+00	2.99E+00	2.27E+02	3.46E+00	5.15E+00	3.58E+00	3.89E+00	3.21E+00	4.89E+00	5.88E+00	9.97E+01	3.84E+00	1.04E+01	3.38E+00	3.81E+01	7.14E+00	8.99E+00	4.46E+01	7.95E+00	2.52E+02	5.20E+00	4.26E+01	4.20E+00	1.53E+01	7.28E+01	2.88E+01	2.28E+01
375	1.65E+01	3.53E+00	4.40E+00	9.40E+00	8.39E+00	3.72E+00	6.00E+00	1.06E+01	1.41E+01	7.14E+00	4.02E+01	4.21E+00	7.63E+00	3.12E+00	5.46E+01	4.34E+00	3.54E+00	2.74E+00	3.70E+00	3.54E+00	3.98E+00	3.00E+00	1.36E+01	3.47E+00	3.14E+01	3.60E+00	4.31E+00	3.22E+00	4.89E+00	1.21E+01	3.90E+00	3.18E+00	2.80E+00	3.38E+00	6.80E+01	3.69E+01	4.82E+01	8.36E+00	7.49E+00	5.25E+00	4.58E+01	5.71E+00	1.89E+01	9.14E+00	2.17E+00	2.88E+00	7.06E+00
376	2.23E+02	1.85E+02	3.13E+02	2.65E+02	1.74E+02	1.61E+02	4.05E+02	3.27E+02	1.50E+02	3.77E+02	3.09E+02	2.09E+02	2.21E+02	1.89E+02	3.18E+02	3.92E+02	2.83E+02	2.71E+02	1.43E+02	1.56E+02	1.64E+02	2.28E+02	4.38E+02	3.21E+02	4.97E+02	2.98E+02	1.40E+02	1.63E+02	1.45E+02	3.99E+02	4.41E+02	5.82E+02	4.35E+02	4.66E+02	7.93E+02	4.31E+02	2.90E+02	8.13E+02	3.66E+02	6.44E+02	5.73E+02	5.43E+02	2.66E+02	2.75E+01	8.25E+01	5.25E+01	1.43E+01
377	2.93E+02	1.80E+03	2.36E+03	4.93E+02	2.47E+02	5.82E+02	9.09E+02	4.73E+03	6.12E+02	3.35E+02	1.24E+02	7.38E+01	3.20E+03	1.70E+03	1.27E+02	3.90E+03	4.81E+03	3.09E+03	5.49E+02	6.29E+02	8.67E+02	7.32E+01	1.13E+03	1.07E+03	4.39E+02	9.60E+01	2.25E+02	2.43E+02	1.53E+02	5.88E+02	9.61E+02	1.41E+02	4.88E+02	4.90E+01	5.61E+02	3.54E+02	4.23E+02	3.30E+02	6.59E+02	1.63E+02	5.84E+02	4.17E+02	8.79E+02	6.95E+02	9.94E+02	5.69E+03	4.29E+02
378	1.36E+01	4.20E+01	5.98E+00	9.49E+00	4.19E+01	9.98E+00	1.39E+01	3.13E+01	3.82E+00	7.18E+00	6.67E+00	6.20E+01	1.01E+01	3.15E+00	1.32E+01	2.34E+01	9.31E+00	5.86E+00	1.33E+01	9.97E+00	5.08E+00	7.74E+01	8.19E+01	1.01E+01	9.12E+00	1.27E+01	1.20E+01	1.25E+01	3.24E+01	1.16E+01	5.41E+00	3.69E+01	1.06E+01	1.29E+01	9.64E+00	5.96E+00	1.08E+01	1.95E+01	1.33E+01	8.07E+00	1.25E+01	2.03E+01	1.27E+01	2.23E+00	5.90E+00	1.94E+00	2.34E+00
379	2.29E+01	9.90E+00	1.39E+01	9.53E+00	1.78E+01	1.23E+01	2.07E+01	2.55E+01	1.44E+01	1.14E+01	1.48E+01	1.45E+01	1.34E+01	7.60E+00	1.64E+01	2.93E+01	2.22E+01	1.84E+01	1.96E+01	1.37E+01	1.17E+01	1.16E+01	1.14E+01	1.33E+01	1.27E+01	5.46E+01	2.10E+01	1.96E+01	2.26E+01	9.37E+00	1.57E+01	2.03E+01	8.00E+01	2.30E+01	2.15E+01	1.00E+01	2.70E+01	1.97E+01	5.10E+01	8.56E+00	1.33E+01	2.00E+01	1.30E+01	2.77E+00	4.99E+00	1.95E+00	2.34E+00
380	1.83E+01	1.47E+01	2.23E+01	1.39E+02	8.50E+00	1.45E+02	1.90E+02	1.06E+02	9.24E+00	4.89E+01	1.33E+01	4.26E+00	8.05E+01	1.82E+01	1.09E+01	5.53E+01	2.87E+02	2.79E+02	3.74E+00	3.57E+00	1.96E+02	3.03E+00	6.25E+00	3.97E+01	4.99E+01	3.67E+00	1.61E+01	3.25E+00	4.95E+00	1.84E+02	9.08E+01	1.47E+02	3.54E+01	1.82E+01	3.12E+01	4.03E+01	3.87E+01	4.14E+00	2.87E+01	1.44E+01	1.96E+01	2.85E+01	1.80E+01	1.24E+02	3.45E+02	1.18E+01	1.94E+01
381	1.37E+01	3.60E+00	4.15E+00	9.59E+00	8.53E+00	3.77E+00	6.04E+00	1.46E+01	3.29E+00	7.24E+00	5.31E+00	4.28E+00	3.43E+00	3.18E+00	3.85E+00	4.41E+00	3.59E+00	2.78E+00	3.75E+00	3.58E+00	4.05E+00	3.03E+00	6.27E+00	3.51E+00	5.32E+00	3.69E+00	3.95E+00	3.26E+00	4.96E+00	6.00E+00	3.96E+00	2.07E+01	2.84E+00	3.43E+00	3.15E+00	3.51E+00	4.18E+00	4.15E+00	4.02E+00	3.15E+00	5.18E+00	3.87E+00	4.31E+00	2.24E+00	3.81E+00	1.95E+00	2.35E+00
382	3.68E+02	7.49E+02	5.79E+02	3.90E+02	4.11E+02	1.12E+02	4.44E+02	7.08E+02	3.99E+02	1.24E+02	2.31E+02	3.26E+02	2.00E+02	2.47E+02	2.55E+02	2.88E+02	2.25E+02	2.68E+02	2.30E+02	1.47E+02	3.44E+02	3.53E+02	2.81E+02	3.74E+02	5.16E+02	1.94E+02	1.04E+02	1.75E+02	2.24E+02	3.27E+02	5.72E+02	6.86E+02	3.34E+02	1.98E+02	3.57E+02	3.82E+02	5.42E+02	3.06E+02	3.16E+02	2.33E+02	2.55E+02	3.88E+02	2.10E+02	2.24E+00	2.74E+01	3.59E+01	3.47E+01
383	1.21E+02	3.20E+02	1.71E+02	1.54E+02	3.38E+02	8.83E+01	3.15E+02	2.95E+02	2.72E+02	1.37E+02	1.46E+02	2.39E+02	3.49E+02	2.51E+02	1.46E+02	2.93E+02	2.72E+02	1.92E+02	2.04E+02	1.99E+02	2.31E+02	2.22E+02	3.34E+02	1.29E+02	5.50E+02	1.35E+02	9.24E+01	1.28E+02	2.49E+02	4.02E+02	1.84E+02	3.14E+02	2.24E+02	2.68E+02	2.99E+02	2.74E+02	5.39E+02	3.50E+02	2.45E+02	1.47E+02	1.67E+02	3.00E+02	2.24E+02	1.71E+01	4.94E+01	9.55E+00	4.03E+01
384	6.11E+01	1.06E+01	4.19E+00	9.70E+00	1.51E+01	3.80E+00	2.18E+01	6.09E+01	3.59E+00	7.31E+00	5.35E+00	4.32E+00	3.45E+00	3.22E+00	7.81E+00	8.11E+00	4.14E+00	2.80E+00	1.60E+01	3.61E+00	9.84E+00	7.27E+00	6.33E+00	3.53E+00	1.14E+01	4.51E+00	1.34E+01	1.07E+01	5.49E+00	6.06E+00	4.73E+00	1.93E+01	9.09E+00	1.34E+01	1.14E+01	3.55E+00	1.32E+01	1.06E+01	2.12E+01	8.34E+00	1.07E+01	9.21E+00	4.37E+00	5.06E+00	2.22E+00	2.89E+00	2.37E+00
385	1.64E+01	3.79E+01	2.01E+01	1.76E+01	2.27E+01	9.20E+00	2.82E+01	1.36E+01	1.67E+01	1.45E+01	1.84E+01	1.01E+01	1.83E+01	1.38E+01	2.06E+01	3.06E+01	1.80E+01	1.15E+01	1.51E+01	2.10E+01	1.37E+01	1.78E+01	1.17E+01	1.52E+01	1.01E+01	9.02E+00	1.11E+01	1.86E+01	2.25E+01	1.14E+01	2.00E+01	1.50E+01	7.85E+00	2.31E+01	1.36E+01	5.37E+00	1.95E+01	3.22E+01	2.15E+01	1.29E+01	1.46E+01	2.52E+01	1.16E+01	2.25E+00	6.26E+00	2.87E+00	3.98E+00
386	4.17E+03	1.51E+04	7.56E+03	2.16E+04	1.84E+04	8.62E+03	5.80E+02	1.62E+04	2.96E+04	4.37E+03	4.95E+03	4.48E+02	2.98E+01	1.20E+04	5.02E+03	7.64E+03	8.29E+00	4.27E+02	3.97E+01	7.31E+03	1.37E+03	4.54E+02	3.74E+01	3.82E+03	3.58E+02	3.85E+01	1.49E+03	1.36E+03	1.47E+04	4.77E+02	1.89E+04	4.96E+03	6.07E+03	1.95E+03	7.05E+03	2.51E+03	3.16E+03	1.32E+04	9.54E+03	5.05E+03	5.64E+03	1.19E+04	6.16E+03	5.12E+01	6.23E+02	3.58E+01	3.01E+02
387	1.39E+01	3.69E+00	4.25E+00	9.82E+00	8.94E+00	3.83E+00	1.39E+01	1.11E+01	3.37E+00	9.32E+01	5.39E+00	4.37E+00	3.49E+00	3.26E+00	3.92E+00	4.51E+00	4.15E+00	3.02E+00	2.69E+01	3.64E+00	4.13E+00	3.09E+00	1.85E+02	3.56E+00	5.49E+00	3.79E+00	4.03E+00	3.33E+00	5.06E+00	5.24E+01	4.05E+00	3.23E+00	2.90E+00	3.49E+00	3.21E+00	3.60E+00	4.24E+00	4.25E+00	4.03E+00	3.14E+00	5.29E+00	3.94E+00	4.43E+00	2.26E+00	2.24E+00	1.40E+02	2.39E+00
388	6.65E+03	8.67E+03	7.84E+03	7.24E+03	3.55E+03	2.91E+03	7.43E+03	5.65E+03	5.54E+03	3.42E+03	6.61E+03	1.02E+04	5.27E+03	7.88E+03	6.79E+03	4.10E+03	9.68E+03	6.63E+03	5.94E+03	5.69E+03	3.70E+03	9.87E+03	5.81E+03	5.84E+03	7.32E+03	3.38E+03	2.96E+03	4.42E+03	2.81E+03	6.81E+03	3.15E+03	4.15E+03	2.97E+03	2.16E+03	3.41E+03	4.07E+03	3.67E+03	3.39E+03	4.02E+03	2.83E+03	3.89E+03	4.36E+03	4.92E+03	2.66E+03	2.24E+03	1.52E+03	3.44E+03
389	2.19E+01	4.59E+01	8.91E+01	1.02E+01	1.17E+01	3.85E+00	3.96E+01	1.39E+02	1.67E+01	7.87E+01	5.87E+00	1.29E+01	2.40E+01	2.51E+01	8.73E+00	5.54E+01	8.04E+01	1.97E+02	1.40E+01	1.70E+01	1.93E+01	1.09E+01	6.91E+01	1.73E+01	6.14E+01	2.96E+01	3.09E+01	8.69E+01	2.69E+01	9.69E+00	4.97E+01	1.32E+01	3.05E+01	2.95E+01	1.12E+01	2.02E+01	1.04E+01	5.01E+01	1.75E+01	7.31E+00	2.07E+01	2.86E+01	2.46E+01	2.27E+00	2.25E+00	1.99E+00	1.68E+01
390	1.41E+01	3.73E+00	1.13E+01	9.94E+00	8.75E+00	3.86E+00	6.18E+00	1.12E+01	3.41E+00	7.47E+00	5.44E+00	4.42E+00	3.52E+00	4.04E+00	3.96E+00	4.56E+00	3.69E+00	2.85E+00	3.85E+00	3.68E+00	1.69E+01	3.12E+00	6.47E+00	3.59E+00	5.59E+00	3.85E+00	4.08E+00	3.36E+00	5.13E+00	6.20E+00	4.10E+00	1.05E+01	2.94E+00	3.52E+00	1.20E+01	1.63E+01	4.27E+00	1.92E+01	4.04E+00	3.15E+00	5.35E+00	3.98E+00	4.50E+00	2.27E+00	2.26E+00	1.99E+00	2.42E+00
391	1.41E+01	4.02E+01	4.31E+00	5.56E+01	3.23E+01	3.86E+00	6.20E+00	6.09E+01	3.80E+01	7.50E+00	5.46E+00	4.44E+00	7.24E+00	3.31E+00	3.97E+00	1.09E+01	3.71E+00	5.76E+00	1.12E+01	5.37E+00	4.19E+00	3.13E+00	1.17E+01	3.60E+00	9.68E+00	3.87E+00	4.10E+00	2.65E+01	5.15E+00	6.22E+00	4.11E+00	8.48E+00	2.95E+00	3.02E+01	1.94E+01	3.66E+00	4.29E+00	4.43E+00	4.04E+00	3.15E+00	3.03E+01	2.31E+01	2.40E+01	2.27E+00	2.27E+00	2.00E+00	3.79E+00
392	1.42E+01	3.76E+00	4.33E+00	1.00E+01	8.80E+00	1.20E+01	6.22E+00	1.39E+01	3.75E+00	7.53E+00	5.47E+00	4.46E+00	3.55E+00	3.32E+00	7.00E+00	7.67E+00	3.72E+00	6.15E+00	6.73E+00	6.18E+00	4.20E+00	8.85E+00	6.52E+00	3.61E+00	5.65E+00	6.56E+00	4.11E+00	3.39E+00	5.17E+00	6.24E+00	5.30E+00	7.58E+00	6.27E+00	6.95E+00	7.40E+00	3.85E+00	1.12E+01	9.41E+00	4.04E+00	7.85E+00	6.48E+00	1.52E+01	5.20E+00	2.28E+00	2.27E+00	2.00E+00	2.44E+00
393	1.40E+03	1.13E+03	1.13E+03	7.81E+02	5.91E+02	1.02E+03	2.66E+03	1.72E+03	1.73E+03	2.18E+03	3.42E+02	9.31E+02	1.07E+03	7.74E+02	3.38E+02	1.12E+03	2.42E+03	1.78E+03	6.44E+02	1.36E+03	1.05E+03	1.04E+03	2.16E+03	1.75E+03	6.05E+02	1.02E+03	3.56E+02	1.88E+02	4.49E+02	2.34E+03	7.58E+02	3.03E+02	3.66E+02	2.89E+02	5.44E+02	7.68E+02	4.59E+02	3.19E+02	3.73E+02	3.66E+02	7.77E+02	1.03E+03	1.33E+03	8.14E+01	4.99E+02	1.60E+02	8.32E+02
394	1.43E+01	9.83E+01	1.36E+01	1.22E+01	1.53E+01	7.58E+00	3.38E+01	1.43E+01	4.01E+01	4.68E+01	1.35E+01	1.29E+01	7.72E+00	1.34E+01	1.05E+01	2.36E+01	1.16E+01	3.00E+01	3.91E+00	1.63E+01	2.86E+01	1.16E+01	1.96E+01	7.74E+00	5.72E+00	1.47E+01	1.47E+01	2.76E+01	2.74E+01	1.89E+01	1.62E+01	1.53E+01	5.23E+01	1.84E+01	2.23E+01	1.95E+01	4.16E+01	3.73E+01	1.99E+01	1.65E+01	1.72E+01	1.91E+01	2.15E+01	2.29E+00	2.46E+00	2.01E+00	5.74E+00
395	3.62E+02	6.35E+02	6.45E+02	7.02E+02	3.84E+02	2.64E+02	5.34E+02	1.26E+03	5.27E+02	6.12E+02	5.57E+02	3.66E+02	6.69E+02	5.44E+02	5.70E+02	8.18E+02	9.94E+02	4.89E+02	2.60E+02	1.10E+03	6.52E+02	3.57E+02	3.96E+02	8.16E+02	1.06E+03	3.05E+02	2.66E+02	2.89E+02	1.68E+02	6.90E+02	3.86E+02	9.61E+02	4.89E+02	4.23E+02	3.75E+02	5.01E+02	9.98E+02	4.89E+02	3.94E+02	8.87E+02	7.01E+02	7.92E+02	7.43E+02	2.82E+02	4.89E+02	2.73E+02	1.85E+02
396	2.15E+03	3.52E+03	4.02E+03	3.62E+03	2.50E+03	1.73E+03	2.35E+03	4.46E+03	2.13E+03	3.05E+03	1.28E+03	2.12E+03	3.22E+03	2.93E+03	1.45E+03	4.02E+03	4.68E+03	3.85E+03	1.10E+03	2.49E+03	2.27E+03	2.31E+03	1.75E+03	4.71E+03	2.69E+03	3.08E+02	1.47E+03	5.65E+03	2.57E+03	3.19E+03	1.12E+03	1.69E+03	1.34E+03	2.95E+03	9.81E+02	1.76E+03	1.78E+03	1.41E+03	7.77E+02	1.34E+03	1.04E+03	1.66E+03	2.91E+03	3.98E+02	7.15E+02	1.95E+03	4.40E+02
397	1.44E+01	2.67E+01	9.47E+01	2.30E+01	8.92E+00	1.10E+02	4.70E+01	1.56E+01	3.52E+00	2.27E+01	1.78E+01	7.01E+01	9.31E+01	3.35E+01	1.79E+01	2.41E+01	1.86E+01	7.01E+00	3.62E+01	5.76E+00	2.10E+01	8.85E+01	1.73E+01	2.67E+01	2.03E+01	1.91E+01	8.40E+00	4.19E+01	5.31E+00	8.46E+00	4.10E+01	1.21E+01	1.15E+02	6.59E+01	6.46E+01	5.92E+01	5.00E+01	1.43E+01	1.43E+01	3.16E+00	7.34E+00	2.82E+01	1.23E+01	2.54E+01	4.86E+00	2.19E+00	2.49E+00
398	1.45E+01	9.97E+00	4.43E+00	1.03E+01	8.95E+00	3.91E+00	6.37E+00	1.17E+01	3.54E+00	7.74E+00	5.58E+00	4.59E+00	3.64E+00	3.41E+00	4.09E+00	4.72E+00	7.77E+00	2.94E+00	3.97E+00	3.89E+01	4.29E+00	8.71E+00	6.68E+00	3.68E+00	7.34E+00	4.00E+00	4.23E+00	3.49E+00	5.33E+00	6.39E+00	4.24E+00	3.32E+00	3.04E+00	3.64E+00	3.35E+00	3.77E+00	4.39E+00	4.47E+00	4.05E+00	3.16E+00	5.56E+00	4.10E+00	4.68E+00	2.30E+00	2.33E+00	2.04E+00	3.90E+00
399	1.46E+01	1.94E+02	4.44E+00	2.91E+01	8.97E+00	9.65E+00	5.20E+02	1.62E+02	5.06E+01	7.77E+00	1.37E+02	5.61E+01	3.35E+01	3.43E+00	1.32E+02	6.82E+01	7.79E+01	1.29E+01	4.16E+00	3.83E+00	4.30E+00	6.26E+01	6.71E+00	3.69E+00	2.16E+01	1.92E+01	4.97E+01	3.51E+00	5.36E+00	6.41E+00	2.97E+01	3.33E+00	3.05E+00	3.65E+00	3.36E+00	6.92E+00	4.40E+00	8.52E+00	1.49E+01	2.74E+01	5.59E+00	1.62E+01	8.37E+00	2.30E+00	3.35E+01	2.05E+00	2.51E+00
400	3.81E+02	3.22E+02	4.37E+02	3.51E+02	3.72E+02	4.60E+02	2.66E+02	2.69E+02	2.66E+02	3.04E+02	3.25E+02	2.77E+02	2.16E+02	1.79E+02	2.95E+02	2.89E+02	2.28E+02	2.13E+02	3.02E+02	3.19E+02	3.10E+02	3.21E+02	3.47E+02	3.49E+02	2.47E+02	2.42E+02	2.78E+02	2.58E+02	3.72E+02	3.15E+02	4.35E+02	5.12E+02	3.05E+02	4.64E+02	3.65E+02	2.82E+02	3.39E+02	4.12E+02	3.77E+02	3.83E+02	2.95E+02	2.81E+02	2.58E+02	9.84E+01	1.95E+02	1.12E+02	3.16E+02
401	4.53E+02	1.78E+01	1.41E+01	5.89E+01	2.01E+02	2.10E+01	4.37E+01	3.39E+01	3.14E+01	7.85E+00	1.13E+01	4.67E+00	3.70E+00	3.46E+00	2.75E+01	1.83E+01	6.61E+00	1.18E+01	5.17E+02	7.74E+00	1.14E+01	1.13E+01	6.77E+00	2.12E+01	1.47E+01	2.98E+01	8.75E+00	1.27E+01	8.24E+00	1.16E+01	2.03E+01	4.82E+00	9.07E+00	1.36E+01	3.56E+01	2.48E+01	1.14E+01	1.55E+01	2.75E+01	5.52E+01	1.51E+01	9.87E+00	1.39E+01	2.31E+00	3.66E+00	2.06E+00	2.53E+00
402	2.26E+01	1.64E+01	4.53E+00	1.44E+02	9.03E+00	3.92E+00	8.84E+00	1.19E+01	1.16E+01	7.89E+00	5.64E+00	4.69E+00	6.82E+00	3.47E+00	7.98E+00	2.39E+01	8.43E+00	2.99E+00	1.31E+01	3.89E+00	4.34E+00	6.97E+00	6.81E+00	3.73E+00	1.16E+01	5.03E+00	4.32E+00	7.67E+00	5.46E+00	6.48E+00	5.14E+00	3.37E+00	3.09E+00	9.73E+00	6.24E+00	1.50E+01	4.45E+00	1.13E+01	4.05E+00	3.35E+00	3.32E+01	4.15E+00	4.78E+00	2.31E+00	2.37E+00	2.07E+00	2.54E+00
403	1.48E+01	1.84E+01	4.12E+01	6.80E+01	2.30E+01	1.28E+01	3.60E+01	3.36E+02	9.41E+00	7.26E+01	1.44E+02	1.97E+01	1.76E+01	1.72E+01	1.47E+02	2.63E+02	2.93E+02	8.60E+01	1.26E+02	2.14E+01	4.21E+01	3.20E+01	6.84E+00	2.25E+01	2.66E+02	5.36E+00	7.37E+00	5.27E+01	2.57E+01	2.73E+02	1.80E+02	6.20E+02	3.13E+02	6.59E+02	1.21E+02	3.84E+02	4.09E+02	3.10E+02	9.68E+01	4.67E+01	2.31E+02	3.19E+02	3.18E+01	2.06E+04	9.84E+02	2.01E+02	2.60E+02
404	2.16E+02	2.43E+01	2.88E+01	4.29E+01	1.60E+01	2.32E+01	1.81E+01	2.48E+01	1.84E+01	2.80E+01	2.12E+01	2.78E+01	1.66E+01	3.21E+01	2.27E+01	4.18E+01	2.33E+01	5.39E+01	2.06E+01	1.74E+01	4.59E+01	2.99E+01	2.23E+01	2.23E+01	2.09E+01	1.44E+01	2.80E+01	2.66E+01	2.20E+01	2.68E+01	3.63E+01	1.79E+01	1.74E+01	4.66E+01	2.57E+01	1.82E+01	1.83E+01	2.86E+01	2.01E+01	3.00E+01	2.41E+01	2.56E+01	2.33E+01	2.93E+00	1.32E+01	8.88E+00	7.95E+00
405	1.23E+02	1.65E+01	1.88E+01	6.36E+01	8.13E+01	3.92E+00	1.35E+02	2.81E+02	2.84E+01	8.02E+00	2.86E+01	6.97E+01	5.04E+01	1.33E+02	3.57E+01	1.01E+02	3.26E+01	1.77E+01	5.35E+01	5.20E+00	6.77E+01	9.24E+01	7.43E+01	5.89E+01	8.43E+01	2.43E+01	6.38E+01	3.54E+01	1.86E+01	1.84E+02	7.93E+01	1.19E+01	5.00E+01	9.51E+01	4.33E+01	6.86E+01	1.37E+02	9.02E+01	9.85E+01	1.01E+02	8.09E+00	2.16E+01	4.11E+01	7.79E+00	1.30E+01	4.66E+02	4.38E+02
406	1.50E+01	3.64E+01	1.84E+01	1.06E+01	9.09E+00	4.97E+00	5.46E+01	3.14E+01	8.59E+00	6.07E+01	3.82E+01	4.80E+00	9.07E+00	4.66E+01	4.03E+01	5.10E+01	1.34E+01	3.15E+01	8.60E+00	3.99E+00	8.19E+00	1.82E+01	6.94E+00	3.17E+01	2.84E+01	3.87E+01	1.15E+01	1.30E+01	1.86E+01	6.57E+00	2.46E+01	3.44E+00	2.38E+01	3.04E+01	3.36E+01	4.02E+01	4.51E+00	1.69E+01	4.04E+00	6.67E+01	2.26E+01	3.56E+01	1.03E+01	2.27E+01	2.41E+00	2.11E+00	8.15E+00
407	1.12E+02	1.51E+02	1.75E+02	1.44E+02	2.10E+02	5.09E+01	8.55E+01	1.26E+02	1.03E+02	1.97E+02	1.41E+02	7.68E+01	1.63E+02	1.92E+02	1.47E+02	1.70E+02	2.14E+02	1.37E+02	2.28E+02	9.93E+02	3.62E+02	8.89E+01	2.29E+02	2.35E+02	1.69E+02	1.75E+02	3.83E+01	1.01E+02	9.48E+01	2.37E+02	1.02E+02	1.90E+02	1.77E+02	2.85E+01	1.21E+02	1.53E+02	1.28E+02	1.83E+02	6.96E+01	9.82E+01	1.55E+02	1.28E+02	2.16E+02	3.85E+00	1.23E+01	1.72E+01	2.57E+01
408	7.39E+01	3.84E+02	1.27E+01	1.65E+02	1.01E+02	1.70E+02	2.96E+01	2.38E+01	8.85E+01	5.30E+01	3.43E+02	8.22E+02	1.30E+02	2.51E+01	3.96E+02	1.21E+02	6.70E+01	1.69E+02	1.78E+02	1.11E+02	1.26E+02	8.16E+02	6.82E+01	4.18E+01	1.30E+02	4.13E+01	9.07E+01	9.17E+01	7.55E+01	1.19E+02	7.93E+01	2.25E+01	2.84E+02	2.75E+01	1.74E+02	1.30E+02	2.49E+02	1.49E+02	1.59E+02	4.42E+01	2.42E+01	3.06E+02	1.02E+02	2.45E+01	6.36E+01	1.12E+02	3.82E+01
409	1.52E+01	2.20E+01	1.01E+01	1.08E+01	9.12E+00	1.91E+01	6.72E+00	3.92E+01	1.52E+01	1.12E+01	1.26E+01	4.89E+00	3.89E+00	5.65E+00	1.80E+01	3.87E+01	1.17E+01	1.07E+01	1.37E+01	2.33E+01	2.27E+01	1.65E+01	7.05E+00	2.20E+01	2.10E+01	8.20E+00	9.16E+00	1.14E+01	5.72E+00	7.88E+00	3.58E+01	1.61E+01	9.03E+00	1.25E+01	8.57E+00	1.12E+01	1.97E+01	1.57E+01	1.85E+01	1.92E+01	1.58E+01	1.28E+01	4.93E+00	6.60E+00	3.75E+00	2.99E+00	2.63E+00
410	8.33E+02	9.57E+02	9.29E+02	1.28E+03	7.41E+02	3.56E+02	8.23E+02	1.01E+03	6.34E+02	9.40E+02	6.15E+02	6.57E+02	1.09E+03	8.85E+02	5.88E+02	6.18E+02	1.26E+03	1.13E+03	7.04E+02	4.78E+02	9.35E+02	6.81E+02	7.51E+02	3.99E+02	1.41E+03	4.67E+02	4.51E+02	8.76E+02	5.83E+02	1.70E+03	3.50E+02	4.98E+02	3.05E+02	3.96E+02	3.94E+02	2.82E+02	4.54E+02	2.20E+02	3.47E+02	1.69E+02	4.73E+02	3.42E+02	5.36E+02	7.64E+01	6.56E+01	3.17E+01	1.27E+02
411	7.64E+01	5.18E+01	1.15E+02	7.38E+01	4.54E+01	9.88E+01	7.15E+01	7.02E+01	1.92E+01	1.73E+01	2.58E+02	1.62E+02	1.40E+02	9.51E+01	2.60E+02	3.64E+01	4.48E+02	1.88E+02	1.42E+02	1.44E+02	3.58E+01	1.62E+02	5.51E+01	3.79E+01	2.52E+02	3.18E+01	4.29E+01	7.18E+01	6.16E+00	1.19E+02	8.09E+01	9.63E+01	6.77E+01	6.66E+01	1.57E+02	1.06E+02	3.08E+02	8.99E+01	4.56E+01	8.41E+01	1.73E+02	6.92E+01	7.94E+01	4.08E+00	5.55E+01	7.89E+00	4.50E+00
412	1.88E+02	4.42E+01	3.21E+01	1.09E+01	3.33E+01	1.05E+01	5.39E+01	1.26E+01	2.86E+01	4.89E+01	1.05E+01	1.22E+01	1.21E+01	7.39E+00	1.30E+01	3.38E+01	1.46E+01	2.46E+01	6.57E+00	5.80E+00	4.52E+01	1.12E+01	1.48E+02	2.57E+01	2.90E+01	2.09E+01	2.38E+01	1.22E+02	1.19E+02	6.68E+00	8.88E+01	4.12E+01	4.67E+01	1.59E+02	2.21E+01	9.36E+00	2.62E+01	5.81E+01	3.69E+01	8.58E+00	1.15E+02	1.76E+01	2.01E+01	2.34E+00	2.74E+00	1.32E+01	2.67E+00
413	1.90E+02	1.11E+02	7.56E+01	1.37E+02	5.92E+01	1.21E+02	1.54E+02	1.85E+02	8.45E+01	1.17E+02	1.94E+02	1.74E+02	9.17E+01	1.14E+02	1.80E+02	2.84E+02	1.89E+02	9.87E+01	2.49E+02	1.19E+02	5.55E+01	1.90E+02	1.95E+02	1.92E+02	1.97E+02	5.14E+01	1.09E+02	9.83E+01	4.89E+01	1.91E+02	1.53E+02	1.19E+02	6.13E+01	7.08E+01	1.74E+02	1.30E+02	1.39E+01	1.68E+02	1.62E+02	2.63E+01	1.43E+02	2.51E+02	1.37E+02	7.79E+01	5.93E+01	1.43E+02	1.36E+02
414	3.08E+02	2.14E+02	2.52E+02	3.44E+02	1.75E+02	2.11E+02	1.32E+02	6.78E+02	2.20E+02	2.94E+02	9.29E+02	3.64E+02	3.90E+02	3.58E+02	1.04E+03	4.42E+02	2.14E+02	2.32E+02	2.58E+02	9.84E+01	5.27E+02	4.12E+02	3.97E+02	2.26E+02	5.66E+02	1.97E+02	1.55E+02	8.93E+02	3.20E+02	3.13E+02	2.16E+02	3.63E+02	3.03E+02	3.27E+02	4.01E+02	1.74E+02	4.82E+02	2.50E+02	3.43E+02	5.97E+02	4.76E+02	2.54E+02	1.90E+02	5.57E+01	3.08E+02	1.30E+03	1.33E+02
415	7.77E+01	9.53E+00	4.61E+00	1.10E+01	9.14E+00	1.25E+01	6.93E+00	1.28E+01	8.60E+00	1.93E+01	2.03E+01	5.32E+00	4.08E+00	1.03E+01	6.37E+00	1.75E+01	4.24E+00	7.03E+00	7.61E+00	4.26E+00	4.38E+00	3.51E+00	7.29E+00	7.40E+00	1.52E+01	1.24E+01	2.07E+01	3.87E+00	5.98E+00	6.72E+00	5.48E+00	5.07E+00	3.23E+00	5.32E+00	1.20E+01	6.46E+00	5.98E+00	6.16E+00	5.98E+00	4.40E+00	1.01E+01	4.24E+00	5.01E+00	2.33E+00	4.90E+00	3.43E+00	1.04E+01
416	2.49E+03	1.94E+03	3.60E+03	2.72E+03	2.31E+03	2.23E+03	1.02E+03	2.88E+03	2.08E+03	6.52E+02	8.65E+02	1.75E+03	2.42E+03	1.63E+03	8.51E+02	2.15E+03	3.97E+03	1.58E+03	2.85E+03	3.39E+03	2.62E+03	1.68E+03	2.59E+03	3.14E+03	2.06E+03	7.81E+02	2.14E+03	2.01E+03	1.88E+03	1.39E+03	1.27E+03	1.56E+03	9.42E+02	7.38E+02	9.42E+02	5.62E+02	8.84E+02	9.62E+02	6.20E+02	6.69E+02	1.29E+03	1.02E+03	4.29E+03	2.48E+01	2.04E+02	1.44E+02	7.93E+01
417	3.25E+03	4.62E+03	8.54E+03	3.72E+03	1.19E+04	2.66E+03	5.05E+03	4.56E+03	6.84E+03	4.09E+03	1.72E+03	3.45E+03	1.03E+04	3.78E+03	1.88E+03	4.23E+03	1.67E+04	1.16E+04	7.55E+03	5.55E+03	5.92E+03	3.55E+03	6.94E+03	9.53E+03	2.47E+03	5.53E+03	2.01E+03	2.25E+03	1.10E+04	1.32E+04	1.46E+03	1.66E+03	9.95E+02	8.92E+02	9.91E+02	1.14E+03	1.31E+03	1.41E+03	1.34E+03	8.14E+02	4.89E+02	9.88E+02	7.21E+03	5.44E+02	5.46E+02	4.51E+02	6.36E+02
418	1.62E+01	4.16E+00	4.62E+00	1.12E+01	9.11E+00	3.70E+00	7.04E+00	1.30E+01	3.79E+00	8.65E+00	9.35E+00	5.18E+00	4.19E+00	3.71E+00	4.50E+00	5.31E+00	4.34E+00	3.29E+00	4.26E+00	4.37E+00	4.34E+00	3.40E+01	7.43E+00	4.00E+00	6.35E+00	4.17E+00	4.67E+00	3.94E+00	6.13E+00	6.74E+00	4.56E+00	3.77E+00	3.25E+00	4.00E+00	3.68E+00	4.01E+00	4.62E+00	4.85E+00	3.88E+00	3.19E+00	5.99E+00	4.22E+00	5.03E+00	2.33E+00	2.60E+00	2.27E+00	2.76E+00
419	1.63E+01	4.17E+00	4.62E+00	1.12E+01	9.10E+00	3.66E+00	8.55E+00	8.86E+01	3.79E+00	8.70E+00	1.87E+01	5.22E+00	4.23E+00	3.72E+00	4.52E+00	5.34E+00	4.37E+00	3.31E+00	4.27E+00	4.41E+00	4.32E+00	3.59E+00	7.48E+00	4.02E+00	6.36E+00	4.16E+00	4.69E+00	3.97E+00	6.18E+00	6.74E+00	4.57E+00	3.81E+00	3.25E+00	4.02E+00	3.69E+00	7.38E+00	4.62E+00	4.86E+00	3.86E+00	3.19E+00	6.87E+00	4.21E+00	5.04E+00	2.33E+00	2.62E+00	2.29E+00	2.77E+00
420	1.64E+01	4.19E+00	4.61E+00	1.13E+01	9.08E+00	3.62E+00	7.11E+00	1.32E+01	3.80E+00	8.76E+00	5.87E+00	5.25E+00	4.27E+00	3.73E+00	4.54E+00	5.38E+00	4.41E+00	3.34E+00	4.28E+00	4.45E+00	4.31E+00	3.61E+00	7.53E+00	4.05E+00	6.36E+00	4.16E+00	4.70E+00	4.00E+00	6.23E+00	6.75E+00	4.58E+00	3.85E+00	3.26E+00	4.05E+00	3.71E+00	4.02E+00	4.62E+00	4.87E+00	3.83E+00	3.18E+00	5.99E+00	4.20E+00	5.04E+00	2.32E+00	2.64E+00	2.31E+00	2.79E+00
421	1.66E+01	4.21E+00	4.61E+00	1.13E+01	9.06E+00	3.58E+00	7.14E+00	1.32E+01	1.77E+01	3.52E+01	1.26E+01	5.29E+00	4.32E+00	3.74E+00	4.56E+00	5.42E+00	4.45E+00	3.37E+00	4.28E+00	4.49E+00	4.28E+00	3.63E+00	7.58E+00	4.07E+00	7.66E+00	4.15E+00	4.72E+00	4.03E+00	6.29E+00	6.74E+00	4.59E+00	3.89E+00	3.26E+00	4.07E+00	3.72E+00	4.02E+00	4.63E+00	4.87E+00	3.80E+00	3.18E+00	5.99E+00	4.18E+00	5.04E+00	2.32E+00	2.66E+00	2.33E+00	2.80E+00
422	1.68E+01	4.23E+00	4.61E+00	1.13E+01	9.04E+00	3.54E+00	7.17E+00	1.33E+01	3.80E+00	8.87E+00	5.88E+00	5.33E+00	4.36E+00	4.65E+00	4.58E+00	5.47E+00	4.49E+00	3.39E+00	4.29E+00	4.53E+00	1.29E+02	3.65E+00	7.63E+00	4.09E+00	6.36E+00	4.13E+00	4.73E+00	4.05E+00	6.34E+00	6.74E+00	4.59E+00	3.94E+00	3.26E+00	4.09E+00	3.74E+00	6.14E+00	4.62E+00	4.88E+00	3.77E+00	3.18E+00	5.99E+00	4.17E+00	5.04E+00	2.32E+00	2.68E+00	2.35E+00	2.82E+00
423	1.69E+01	4.25E+00	4.60E+00	1.14E+01	9.01E+00	3.49E+00	7.21E+00	1.34E+01	3.80E+00	8.92E+00	5.88E+00	5.37E+00	4.41E+00	5.74E+00	4.61E+00	5.51E+00	4.53E+00	3.42E+00	4.29E+00	4.58E+00	4.23E+00	3.67E+00	7.68E+00	1.37E+02	6.36E+00	4.12E+00	4.75E+00	4.08E+00	6.40E+00	6.74E+00	4.60E+00	3.99E+00	3.26E+00	4.12E+00	4.71E+00	4.02E+00	4.62E+00	4.88E+00	3.74E+00	3.17E+00	5.98E+00	4.14E+00	5.03E+00	2.31E+00	2.71E+00	2.37E+00	2.83E+00
424	1.71E+01	4.26E+00	4.59E+00	1.14E+01	8.98E+00	3.44E+00	7.24E+00	1.34E+01	3.80E+00	8.98E+00	5.88E+00	5.40E+00	4.46E+00	5.18E+00	4.63E+00	5.56E+00	4.56E+00	3.45E+00	4.30E+00	4.62E+00	4.20E+00	3.69E+00	7.73E+00	4.14E+00	7.06E+00	1.39E+01	4.76E+00	4.11E+00	6.46E+00	6.73E+00	4.60E+00	4.04E+00	3.26E+00	4.14E+00	3.77E+00	4.02E+00	4.61E+00	4.89E+00	3.70E+00	3.17E+00	5.97E+00	4.12E+00	5.02E+00	2.31E+00	2.73E+00	2.52E+00	2.84E+00
425	1.73E+01	4.28E+00	4.58E+00	1.15E+01	8.95E+00	3.39E+00	7.27E+00	2.16E+01	3.79E+00	1.15E+01	5.88E+00	5.44E+00	4.51E+00	3.79E+00	4.65E+00	5.60E+00	3.94E+01	3.49E+00	4.30E+00	3.78E+01	4.17E+00	3.71E+00	7.79E+00	4.17E+00	9.97E+00	4.54E+00	4.77E+00	4.14E+00	6.51E+00	6.72E+00	4.61E+00	4.09E+00	3.26E+00	4.16E+00	3.79E+00	4.17E+00	4.61E+00	4.89E+00	3.66E+00	3.16E+00	9.18E+00	4.09E+00	5.01E+00	2.30E+00	2.75E+00	2.70E+00	2.86E+00
426	1.40E+01	3.52E+00	3.81E+00	1.63E+03	8.70E+01	3.42E+00	6.37E+00	1.10E+01	3.34E+00	7.58E+00	5.39E+00	4.30E+00	3.48E+00	7.38E+00	3.82E+00	5.19E+00	3.78E+00	2.86E+00	5.69E+00	6.00E+00	3.65E+00	3.13E+00	6.39E+00	3.47E+00	5.15E+00	3.59E+00	4.11E+00	3.31E+00	5.07E+00	1.02E+01	3.88E+00	3.18E+00	2.84E+00	3.49E+00	3.11E+00	3.56E+00	4.31E+00	4.27E+00	3.60E+00	3.25E+00	5.13E+00	3.64E+00	3.98E+00	2.16E+00	2.16E+00	2.34E+00	2.44E+00
427	1.39E+01	3.50E+00	3.81E+00	1.72E+03	5.62E+02	3.44E+00	6.35E+00	1.80E+01	3.32E+00	7.53E+00	5.37E+00	4.28E+00	3.46E+00	3.09E+00	3.82E+00	4.39E+00	3.76E+00	2.84E+00	3.82E+00	1.43E+02	3.66E+00	3.12E+00	6.36E+00	3.46E+00	5.13E+00	3.57E+00	4.09E+00	3.30E+00	5.05E+00	5.66E+00	3.87E+00	3.18E+00	2.83E+00	3.48E+00	3.11E+00	3.54E+00	4.30E+00	4.25E+00	3.64E+00	3.25E+00	5.13E+00	3.66E+00	3.99E+00	2.17E+00	2.15E+00	1.98E+00	2.43E+00
428	1.38E+01	3.48E+00	3.81E+00	9.23E+00	8.15E+00	3.46E+00	6.33E+00	1.09E+01	3.30E+00	7.48E+00	5.34E+00	4.26E+00	3.45E+00	3.08E+00	3.81E+00	4.37E+00	3.74E+00	2.83E+00	3.81E+00	3.68E+00	3.68E+00	3.11E+00	6.32E+00	3.45E+00	5.11E+00	3.55E+00	4.08E+00	3.29E+00	5.03E+00	5.66E+00	3.86E+00	3.18E+00	2.82E+00	3.46E+00	3.10E+00	3.52E+00	4.29E+00	4.23E+00	3.67E+00	3.26E+00	5.13E+00	3.67E+00	3.99E+00	2.17E+00	2.15E+00	1.97E+00	2.42E+00
429	1.37E+01	3.47E+00	3.80E+00	9.20E+00	8.14E+00	3.48E+00	6.31E+00	1.08E+01	3.29E+00	7.44E+00	5.32E+00	4.25E+00	3.43E+00	3.07E+00	3.81E+00	4.35E+00	3.71E+00	2.81E+00	3.80E+00	3.67E+00	3.70E+00	3.09E+00	6.29E+00	3.44E+00	5.09E+00	3.54E+00	5.93E+00	3.28E+00	5.01E+00	5.66E+00	3.86E+00	3.18E+00	2.82E+00	3.45E+00	3.10E+00	3.50E+00	4.27E+00	4.21E+00	3.70E+00	3.26E+00	5.13E+00	3.68E+00	4.00E+00	2.17E+00	2.14E+00	1.97E+00	2.41E+00
430	1.36E+01	3.45E+00	3.81E+00	9.17E+00	8.13E+00	3.49E+00	6.29E+00	1.08E+01	3.27E+00	7.40E+00	5.31E+00	4.23E+00	3.42E+00	3.07E+00	3.80E+00	5.85E+00	3.69E+00	2.80E+00	3.79E+00	3.65E+00	3.71E+00	3.08E+00	6.26E+00	3.44E+00	5.07E+00	3.53E+00	4.05E+00	3.27E+00	4.99E+00	5.67E+00	3.85E+00	3.17E+00	2.81E+00	3.44E+00	3.09E+00	3.48E+00	4.26E+00	4.19E+00	3.73E+00	3.26E+00	5.13E+00	3.69E+00	4.00E+00	2.17E+00	2.14E+00	1.96E+00	2.40E+00
431	1.35E+01	3.44E+00	3.81E+00	9.15E+00	8.13E+00	3.50E+00	6.27E+00	1.07E+01	3.26E+00	7.36E+00	5.29E+00	4.22E+00	3.41E+00	3.06E+00	3.80E+00	5.02E+00	3.67E+00	2.78E+00	3.77E+00	3.64E+00	3.72E+00	3.07E+00	6.23E+00	3.43E+00	5.05E+00	3.52E+00	4.03E+00	3.26E+00	4.98E+00	5.67E+00	3.84E+00	3.17E+00	2.80E+00	3.42E+00	3.09E+00	3.47E+00	4.25E+00	4.18E+00	3.76E+00	3.26E+00	5.12E+00	3.70E+00	4.00E+00	2.17E+00	2.13E+00	1.96E+00	2.39E+00
432	1.34E+01	3.43E+00	3.81E+00	9.13E+00	8.12E+00	3.52E+00	6.24E+00	1.07E+01	3.25E+00	7.33E+00	5.27E+00	4.21E+00	3.40E+00	3.05E+00	3.79E+00	4.30E+00	3.66E+00	2.77E+00	3.76E+00	3.63E+00	3.74E+00	3.47E+00	4.47E+02	3.42E+00	5.03E+00	3.51E+00	4.02E+00	3.25E+00	4.96E+00	5.67E+00	3.84E+00	3.17E+00	2.79E+00	3.41E+00	3.09E+00	3.46E+00	4.24E+00	4.16E+00	3.78E+00	3.25E+00	5.12E+00	3.70E+00	4.01E+00	2.17E+00	2.13E+00	1.95E+00	2.38E+00
433	1.34E+01	3.42E+00	3.81E+00	9.11E+00	8.12E+00	3.53E+00	6.23E+00	1.06E+01	3.23E+00	7.30E+00	5.26E+00	4.20E+00	3.39E+00	3.05E+00	3.79E+00	4.29E+00	3.64E+00	2.76E+00	3.75E+00	3.61E+00	3.75E+00	3.05E+00	6.18E+00	4.88E+00	5.02E+00	3.50E+00	4.00E+00	3.25E+00	4.94E+00	5.67E+00	3.83E+00	3.17E+00	2.79E+00	3.40E+00	3.08E+00	3.44E+00	4.23E+00	4.15E+00	3.80E+00	3.25E+00	5.12E+00	3.71E+00	4.01E+00	2.17E+00	2.13E+00	1.95E+00	2.37E+00
434	1.33E+01	3.41E+00	3.81E+00	2.03E+01	8.11E+00	3.54E+00	3.42E+01	1.06E+01	6.58E+00	7.27E+00	7.94E+01	4.92E+01	1.95E+01	3.35E+01	8.93E+01	5.04E+00	5.35E+00	1.42E+01	3.74E+00	3.60E+00	4.34E+00	6.11E+01	6.16E+00	1.44E+01	1.51E+01	3.82E+00	3.99E+00	4.30E+01	6.26E+00	2.01E+01	1.13E+01	4.19E+01	7.09E+00	3.65E+01	1.26E+01	1.21E+01	5.99E+01	3.26E+01	4.25E+00	3.25E+00	5.11E+00	9.86E+00	4.01E+00	5.30E+01	2.12E+00	1.94E+00	6.43E+00
435	1.33E+01	1.92E+01	7.03E+00	1.03E+01	7.53E+01	2.21E+01	1.53E+01	1.24E+01	1.45E+01	2.19E+01	7.41E+00	2.54E+01	7.54E+00	6.67E+00	1.88E+01	2.41E+01	1.30E+01	7.81E+00	1.27E+01	1.80E+01	9.77E+00	1.53E+01	1.69E+01	9.09E+00	5.00E+00	1.05E+01	1.59E+01	5.62E+01	2.31E+01	6.72E+00	1.15E+01	1.87E+01	1.43E+01	1.88E+01	1.41E+01	9.26E+00	2.85E+01	2.55E+01	1.26E+01	1.26E+01	1.90E+01	1.45E+01	8.29E+00	2.17E+00	5.81E+00	2.51E+00	6.89E+02
436	1.25E+02	7.78E+01	4.70E+01	1.33E+02	1.10E+02	4.52E+01	1.13E+02	1.24E+02	8.29E+01	2.67E+02	7.61E+01	3.18E+01	1.77E+02	9.77E+01	8.15E+01	3.87E+01	1.07E+02	9.93E+01	7.88E+01	6.85E+01	3.96E+01	4.06E+01	9.52E+01	2.56E+02	1.78E+02	7.47E+01	9.11E+01	4.75E+01	7.25E+01	8.49E+01	1.06E+02	3.62E+01	2.96E+01	1.65E+02	1.56E+02	6.57E+01	1.97E+02	1.47E+02	6.50E+01	3.25E+00	1.15E+02	5.65E+01	4.54E+01	1.78E+01	2.31E+01	5.30E+00	4.61E+01
437	1.32E+01	1.26E+01	9.70E+00	1.80E+01	2.42E+01	3.57E+00	3.97E+01	1.05E+01	8.68E+01	6.52E+01	5.68E+00	1.84E+01	7.84E+01	4.75E+01	9.62E+00	2.22E+01	8.73E+01	3.26E+01	3.85E+01	7.83E+01	3.17E+01	1.77E+01	3.26E+01	3.50E+01	1.21E+02	4.15E+01	2.51E+01	1.62E+01	7.74E+01	5.81E+01	3.21E+01	1.21E+01	6.74E+00	8.23E+01	1.02E+01	1.82E+01	3.29E+01	5.72E+00	1.93E+01	3.24E+00	7.96E+00	3.08E+01	5.53E+01	2.18E+00	2.50E+01	1.97E+01	1.79E+01
439	1.32E+01	5.64E+00	3.83E+00	2.10E+02	8.12E+00	6.99E+00	2.15E+01	1.05E+01	5.07E+00	7.15E+00	1.12E+01	4.15E+00	5.00E+00	3.50E+00	1.04E+01	1.60E+01	5.59E+00	5.40E+00	3.79E+00	1.17E+01	7.66E+00	7.42E+00	6.09E+00	1.02E+01	4.97E+00	4.66E+00	1.03E+01	6.96E+00	2.07E+01	5.69E+00	3.81E+00	1.17E+01	4.00E+00	1.05E+01	9.33E+00	7.26E+00	1.14E+01	8.25E+00	5.95E+00	5.88E+00	6.87E+00	6.73E+00	7.40E+00	2.37E+00	3.61E+00	1.93E+00	2.34E+00
440	1.52E+02	1.94E+02	1.72E+02	6.22E+01	2.61E+01	1.93E+01	2.00E+02	1.78E+02	1.91E+02	9.26E+01	1.15E+02	9.44E+01	1.74E+02	9.49E+01	1.14E+02	1.87E+02	2.52E+02	2.40E+02	7.14E+01	9.84E+01	5.23E+01	1.01E+02	1.54E+02	6.35E+01	1.18E+02	6.07E+01	8.58E+01	5.51E+01	4.98E+01	1.47E+02	1.50E+02	5.45E+01	7.87E+01	1.24E+02	1.20E+02	1.36E+02	8.89E+01	8.23E+01	6.33E+01	1.18E+02	2.76E+01	9.90E+01	1.03E+02	5.89E+01	8.77E+01	7.82E+01	1.45E+01
441	1.31E+01	1.16E+01	4.19E+01	7.71E+01	8.12E+00	3.83E+01	1.90E+01	1.04E+01	2.45E+01	4.57E+01	8.47E+01	4.14E+00	2.94E+01	7.17E+00	8.17E+01	3.04E+01	5.61E+01	2.89E+01	1.35E+01	9.12E+00	3.82E+00	3.39E+00	6.07E+00	1.81E+01	4.96E+00	2.38E+01	4.12E+00	4.01E+00	1.36E+01	1.84E+01	2.82E+01	9.28E+00	1.91E+01	9.18E+00	3.14E+01	2.69E+01	1.06E+02	3.24E+01	3.39E+01	3.23E+00	5.07E+00	7.34E+00	4.90E+00	2.18E+00	7.95E+00	1.93E+00	5.57E+00
442	2.69E+02	3.97E+02	3.53E+02	4.88E+02	1.87E+02	1.72E+02	6.25E+02	7.64E+02	4.16E+02	2.10E+02	2.00E+02	3.15E+02	3.60E+02	4.10E+02	1.82E+02	5.79E+02	3.87E+02	3.64E+02	2.84E+02	3.81E+02	3.45E+02	3.31E+02	3.02E+02	2.27E+02	8.34E+02	1.31E+02	1.07E+02	2.21E+02	2.27E+02	3.06E+02	5.69E+02	6.94E+02	5.69E+02	4.84E+02	5.87E+02	4.21E+02	5.96E+02	4.26E+02	4.57E+02	3.87E+02	5.32E+02	5.63E+02	2.85E+02	1.80E+02	1.70E+02	1.34E+02	1.25E+02
443	1.93E+01	2.71E+01	1.67E+01	6.07E+01	8.14E+00	7.18E+00	2.19E+01	2.13E+01	7.38E+00	2.31E+01	5.17E+00	4.13E+00	4.91E+00	4.11E+01	3.76E+00	1.47E+01	2.40E+01	2.70E+00	7.97E+00	3.53E+00	3.84E+00	8.95E+00	6.06E+00	3.40E+00	4.96E+00	1.35E+01	6.34E+00	3.19E+00	1.00E+01	5.71E+00	3.15E+01	3.17E+00	2.75E+00	4.92E+01	3.06E+00	3.37E+00	6.09E+01	6.63E+00	3.95E+00	7.56E+00	5.07E+00	1.56E+01	1.09E+01	2.18E+00	2.11E+01	1.92E+00	2.32E+00
444	4.28E+02	1.42E+02	4.51E+02	7.40E+02	5.75E+02	2.71E+01	4.54E+02	7.35E+02	2.51E+02	5.70E+02	1.77E+02	8.13E+01	2.17E+02	2.13E+02	1.61E+02	5.00E+02	2.92E+02	2.63E+02	2.42E+02	1.22E+02	7.28E+02	8.77E+01	3.36E+02	3.21E+02	2.69E+02	3.05E+02	1.50E+02	1.57E+02	3.60E+02	3.29E+02	2.27E+02	3.31E+02	2.81E+02	4.05E+02	2.60E+02	2.63E+02	2.91E+02	3.86E+02	1.34E+02	1.98E+02	4.78E+02	1.67E+02	2.05E+02	8.77E+01	1.63E+02	9.69E+01	1.15E+02
446	5.95E+02	1.12E+03	4.58E+02	4.73E+02	4.78E+02	4.71E+02	4.37E+02	3.04E+02	7.45E+02	4.84E+02	6.41E+02	6.80E+02	2.89E+02	6.19E+02	6.22E+02	5.51E+02	4.92E+02	4.50E+02	7.31E+02	8.00E+02	2.19E+02	7.22E+02	1.84E+02	4.64E+02	3.01E+02	2.24E+02	1.51E+02	1.18E+02	4.10E+02	3.47E+02	9.81E+02	8.83E+02	6.26E+02	7.77E+02	1.05E+03	9.53E+02	4.83E+02	5.54E+02	6.99E+02	7.53E+02	8.26E+02	5.15E+02	7.60E+02	1.15E+02	3.42E+02	1.59E+02	2.92E+02
447	2.68E+01	1.82E+02	1.15E+02	9.70E+01	8.17E+00	4.65E+01	7.64E+01	1.66E+02	6.28E+01	1.53E+02	5.94E+01	8.76E+01	4.60E+01	3.42E+01	6.85E+01	5.56E+01	2.05E+02	9.95E+01	8.54E+01	1.11E+02	7.77E+01	9.17E+01	8.45E+01	4.78E+01	4.71E+01	6.32E+01	2.96E+01	1.66E+01	6.20E+01	1.21E+02	3.46E+01	2.24E+01	3.35E+01	1.54E+02	7.97E+01	6.15E+01	1.15E+02	4.04E+01	9.93E+01	8.29E+00	3.93E+01	2.65E+01	9.59E+01	2.64E+01	7.16E+01	1.10E+01	2.03E+02
448	1.78E+01	5.46E+01	3.16E+01	3.03E+01	3.20E+01	3.51E+01	3.96E+01	5.43E+01	6.95E+01	5.18E+01	4.67E+01	3.85E+01	2.16E+01	1.38E+01	3.83E+01	4.73E+01	3.18E+01	5.66E+01	3.14E+01	5.86E+01	3.27E+01	5.96E+01	6.12E+01	4.02E+01	3.88E+01	2.90E+01	3.23E+01	4.87E+01	5.63E+01	3.47E+01	3.20E+01	3.65E+01	2.90E+01	3.81E+01	3.59E+01	5.80E+01	4.97E+01	5.83E+01	3.51E+01	4.48E+01	5.30E+01	3.29E+01	2.67E+01	1.14E+01	3.08E+01	1.40E+01	1.40E+01
449	1.12E+02	3.05E+02	2.43E+02	3.39E+02	2.39E+02	6.56E+01	2.17E+02	6.56E+02	1.04E+02	3.21E+02	4.13E+02	2.00E+02	1.28E+02	9.40E+01	4.13E+02	5.13E+02	2.33E+02	1.24E+02	5.34E+02	2.40E+02	9.56E+01	2.23E+02	1.91E+02	4.16E+02	1.22E+02	2.31E+02	6.11E+01	5.60E+01	1.84E+02	8.04E+01	4.62E+02	3.54E+02	2.89E+02	3.02E+02	6.33E+02	4.00E+02	4.69E+02	5.52E+02	4.84E+02	4.27E+02	4.10E+02	3.70E+02	1.81E+02	2.14E+01	4.78E+01	2.48E+01	1.94E+01
450	1.32E+02	1.71E+02	9.55E+01	1.36E+02	7.25E+01	1.17E+01	2.95E+02	1.86E+02	9.20E+01	2.14E+02	6.69E+01	2.03E+02	3.18E+02	6.15E+01	7.61E+01	5.54E+01	2.27E+02	3.63E+02	1.83E+01	1.05E+02	1.18E+02	2.10E+02	2.42E+02	2.00E+02	9.86E+01	1.56E+02	2.12E+02	1.20E+02	8.62E+01	1.02E+02	3.09E+01	2.10E+01	5.16E+01	5.93E+01	4.36E+01	4.58E+01	5.62E+01	8.11E+01	1.33E+02	1.64E+01	1.45E+02	1.59E+02	8.94E+01	2.44E+01	7.67E+01	1.20E+02	3.36E+00
451	4.82E+02	4.96E+02	6.60E+00	2.68E+02	3.90E+01	5.27E+00	2.15E+02	1.81E+02	3.17E+00	7.05E+00	5.43E+02	3.88E+02	2.59E+02	3.45E+01	5.06E+02	2.13E+02	3.36E+02	6.16E+02	8.31E+01	5.62E+01	4.05E+02	3.92E+02	3.38E+02	2.50E+02	3.79E+02	8.79E+01	2.04E+02	1.35E+02	1.45E+02	9.18E+01	1.80E+02	1.39E+02	2.04E+02	2.72E+02	7.38E+02	4.07E+02	3.31E+02	4.18E+02	3.89E+02	1.28E+03	1.72E+02	9.92E+01	5.13E+01	2.19E+00	2.28E+01	1.51E+01	1.46E+01
452	1.32E+01	1.92E+01	3.95E+00	9.19E+00	8.24E+00	3.67E+00	4.64E+01	1.04E+01	4.58E+00	7.62E+00	5.18E+00	4.14E+00	3.34E+00	3.06E+00	3.76E+00	4.26E+00	3.52E+00	2.95E+00	3.67E+00	3.51E+00	3.91E+00	2.97E+00	6.08E+00	4.70E+00	5.03E+00	3.51E+00	3.87E+00	9.98E+00	5.84E+00	5.78E+00	3.83E+00	3.17E+00	2.96E+00	3.34E+00	3.07E+00	3.38E+00	5.85E+00	4.03E+00	4.00E+00	3.18E+00	7.80E+00	3.77E+00	4.12E+00	2.20E+00	2.60E+00	1.92E+00	2.31E+00
453	1.36E+02	1.84E+02	2.93E+02	1.67E+02	1.72E+02	1.42E+02	1.00E+02	6.62E+02	1.66E+02	1.72E+02	2.95E+02	7.98E+01	4.81E+02	2.56E+02	3.14E+02	5.03E+02	8.43E+02	7.21E+02	2.68E+02	9.60E+02	5.68E+02	8.67E+01	3.15E+02	4.09E+02	1.39E+02	1.14E+02	1.49E+02	2.55E+02	2.89E+02	4.69E+02	1.65E+02	2.02E+01	4.42E+01	1.60E+02	1.11E+02	1.56E+02	1.71E+02	1.59E+02	1.61E+01	1.66E+01	8.84E+01	1.68E+02	7.43E+02	1.80E+01	2.34E+02	1.42E+02	1.69E+02
454	6.79E+01	3.46E+00	3.67E+01	9.23E+00	3.11E+01	9.92E+00	5.50E+01	1.55E+01	4.55E+01	2.46E+01	2.78E+01	3.07E+01	3.35E+00	6.72E+01	3.45E+01	5.58E+01	6.46E+01	1.59E+01	7.23E+00	2.23E+01	5.29E+00	2.59E+01	8.35E+01	1.96E+01	2.62E+01	1.65E+01	3.87E+00	3.19E+00	1.34E+01	4.70E+01	9.24E+01	1.59E+02	7.02E+01	7.97E+01	4.51E+01	8.38E+00	4.65E+01	3.80E+01	3.44E+01	1.49E+02	5.06E+00	1.92E+01	2.48E+01	2.20E+00	6.27E+00	3.35E+00	2.31E+00
455	1.33E+01	3.53E+01	3.98E+00	9.26E+00	8.28E+00	3.69E+00	6.75E+00	1.05E+01	3.19E+00	7.07E+00	5.19E+00	7.49E+02	1.01E+01	8.06E+01	3.77E+00	9.42E+00	1.13E+02	7.63E+01	3.69E+00	6.00E+00	2.23E+01	2.97E+00	8.86E+00	3.43E+00	8.33E+01	3.54E+00	3.87E+00	3.19E+00	4.85E+00	5.82E+00	3.85E+00	6.33E+00	3.77E+01	6.42E+00	3.98E+01	4.83E+00	4.22E+00	3.14E+01	4.01E+00	3.17E+00	1.02E+01	4.32E+00	6.40E+00	2.20E+00	1.97E+01	1.93E+00	2.31E+00
456	1.33E+01	6.60E+00	4.00E+00	5.52E+01	1.30E+01	3.70E+00	5.98E+00	1.05E+01	3.19E+00	7.08E+00	5.78E+00	4.17E+00	3.35E+00	3.09E+00	3.78E+00	3.78E+01	7.21E+00	2.71E+00	3.68E+00	4.90E+00	3.94E+00	3.45E+00	1.05E+02	3.44E+00	5.09E+00	4.83E+00	7.39E+00	3.29E+01	4.85E+00	5.83E+00	3.86E+00	3.17E+00	2.77E+00	3.36E+00	3.09E+00	3.41E+00	9.73E+00	1.48E+01	4.01E+00	4.06E+00	3.56E+01	4.13E+00	4.23E+00	2.20E+00	1.38E+01	1.93E+00	2.31E+00
457	1.15E+03	1.07E+03	5.85E+02	1.49E+03	5.99E+02	4.96E+02	9.40E+02	1.26E+03	9.65E+02	7.27E+02	6.86E+02	5.61E+02	3.13E+02	6.81E+02	7.23E+02	9.05E+02	1.10E+03	3.70E+02	5.81E+02	7.43E+02	6.49E+02	5.87E+02	5.38E+03	4.79E+02	1.18E+03	4.88E+02	4.94E+02	6.44E+02	3.36E+02	8.23E+02	5.62E+02	8.91E+02	6.52E+02	7.30E+02	6.21E+02	1.11E+03	5.52E+02	9.89E+02	5.04E+02	9.46E+01	8.33E+02	6.19E+02	5.03E+02	1.04E+02	2.38E+02	7.89E+01	2.52E+02
458	1.34E+01	3.50E+00	4.02E+00	9.33E+00	2.35E+01	7.16E+00	2.22E+01	1.05E+01	9.51E+00	4.03E+01	5.22E+00	4.18E+00	9.78E+00	3.10E+00	7.94E+00	1.92E+01	1.10E+01	6.72E+01	3.69E+00	6.40E+00	7.15E+00	8.04E+00	6.14E+00	5.26E+00	5.13E+00	1.33E+01	8.77E+00	9.46E+00	6.60E+00	1.31E+01	2.15E+01	1.33E+02	5.18E+01	3.37E+00	3.26E+01	1.02E+02	1.72E+01	1.63E+01	8.41E+00	3.16E+00	7.94E+01	2.18E+01	1.15E+01	2.63E+00	3.50E+00	1.93E+00	2.32E+00
459	1.34E+01	3.51E+00	4.04E+00	9.36E+00	8.36E+00	3.72E+00	1.30E+01	1.06E+01	3.22E+00	7.11E+00	5.23E+00	4.19E+00	3.37E+00	3.11E+00	3.79E+00	5.74E+00	3.53E+00	2.73E+00	3.69E+00	3.53E+00	3.97E+00	3.61E+00	6.15E+00	3.46E+00	5.15E+00	3.58E+00	3.89E+00	5.41E+00	4.88E+00	1.37E+01	3.88E+00	3.18E+00	2.79E+00	3.37E+00	3.10E+00	3.43E+00	8.23E+00	4.08E+00	4.01E+00	3.16E+00	5.09E+00	3.81E+00	4.20E+00	2.21E+00	2.16E+00	1.93E+00	2.32E+00
460	4.31E+01	7.14E+02	4.39E+01	1.83E+01	8.38E+00	3.61E+01	2.18E+01	3.84E+01	8.31E+00	8.46E+00	7.22E+00	3.86E+01	4.78E+01	2.45E+01	2.07E+01	2.65E+01	6.44E+00	6.88E+00	1.01E+01	3.54E+00	3.02E+01	4.47E+01	2.09E+01	2.28E+01	2.31E+01	2.17E+01	2.42E+01	1.69E+01	2.47E+01	2.95E+01	2.49E+01	3.18E+00	1.64E+01	7.27E+01	5.06E+01	1.33E+01	6.50E+01	1.10E+01	1.51E+01	7.72E+00	3.56E+01	1.23E+01	1.24E+01	2.21E+00	1.18E+01	1.94E+00	2.32E+00
461	1.35E+01	6.60E+01	9.88E+00	9.42E+00	8.40E+00	3.73E+00	5.99E+00	1.06E+01	3.24E+00	7.14E+00	5.25E+00	4.21E+00	3.38E+00	3.13E+00	3.81E+00	8.55E+00	6.64E+00	2.74E+00	4.31E+00	3.54E+00	3.99E+00	3.00E+00	6.18E+00	1.23E+01	5.20E+00	3.61E+00	3.90E+00	3.22E+00	4.90E+00	5.91E+00	5.22E+00	1.48E+01	6.69E+00	3.39E+00	3.11E+00	3.45E+00	4.13E+00	4.09E+00	1.57E+01	3.16E+00	5.11E+00	3.83E+00	1.74E+01	2.22E+00	2.17E+00	1.94E+00	3.56E+00
462	1.50E+01	3.43E+01	2.23E+01	9.45E+00	6.04E+01	2.18E+01	2.91E+01	1.07E+01	1.14E+01	2.99E+01	7.00E+01	8.64E+01	1.68E+02	3.14E+00	7.32E+01	4.35E+00	1.90E+01	1.04E+01	7.96E+01	1.94E+01	9.61E+00	9.74E+01	2.38E+01	5.25E+01	5.22E+00	5.03E+01	3.02E+01	3.63E+01	1.29E+01	5.93E+00	6.93E+01	4.11E+00	1.57E+01	3.08E+01	6.45E+01	3.46E+00	8.49E+01	1.74E+01	1.36E+01	2.16E+01	1.21E+01	8.42E+01	3.94E+01	1.09E+01	2.17E+00	1.94E+00	2.33E+00
463	3.28E+03	9.95E+02	1.06E+03	4.43E+03	7.76E+02	9.73E+02	1.28E+03	1.12E+03	1.66E+03	3.25E+03	2.03E+03	7.55E+02	3.58E+03	1.43E+03	1.99E+03	1.20E+03	3.43E+03	2.63E+03	1.15E+03	4.11E+02	2.77E+03	8.09E+02	2.00E+03	1.28E+03	2.55E+03	1.95E+03	2.50E+03	1.46E+03	1.03E+03	1.50E+03	1.46E+03	1.58E+03	1.01E+03	9.44E+02	1.16E+03	1.29E+03	1.10E+03	1.53E+03	1.32E+03	8.34E+02	1.30E+03	1.10E+03	6.03E+02	9.29E+02	6.25E+02	3.24E+02	7.50E+02
464	9.27E+02	5.48E+02	5.67E+02	1.01E+03	9.42E+02	2.05E+02	5.80E+02	1.18E+03	1.15E+03	1.03E+03	1.02E+03	2.08E+03	1.09E+03	1.19E+03	1.01E+03	5.73E+02	1.01E+03	7.62E+02	9.39E+02	8.42E+02	1.33E+03	2.21E+03	1.79E+03	8.04E+02	3.09E+03	6.87E+02	6.69E+02	5.04E+02	6.75E+02	8.27E+02	7.93E+02	7.50E+02	1.07E+03	7.30E+02	1.18E+03	1.26E+03	1.10E+03	1.28E+03	1.26E+03	8.77E+02	1.10E+03	1.27E+03	1.05E+03	2.35E+01	1.19E+02	1.71E+02	2.37E+02
465	1.36E+01	3.77E+00	4.13E+00	9.55E+00	8.50E+00	3.77E+00	6.02E+00	1.08E+01	3.28E+00	7.21E+00	5.29E+00	4.26E+00	1.61E+01	3.17E+00	3.84E+00	4.39E+00	3.57E+00	2.76E+00	3.73E+00	3.57E+00	4.04E+00	3.02E+00	9.56E+00	3.50E+00	5.29E+00	3.67E+00	3.94E+00	2.40E+01	4.94E+00	5.98E+00	3.95E+00	3.19E+00	2.83E+00	3.42E+00	3.14E+00	3.50E+00	4.16E+00	4.14E+00	4.02E+00	4.82E+00	5.16E+00	3.86E+00	7.27E+00	2.23E+00	2.19E+00	1.95E+00	2.35E+00
466	1.37E+01	6.83E+00	1.01E+01	9.59E+00	8.52E+00	3.78E+00	9.92E+00	1.08E+01	5.56E+00	7.23E+00	1.14E+01	7.52E+00	4.79E+00	4.51E+00	1.35E+01	1.29E+01	1.12E+01	5.95E+00	1.28E+01	1.60E+01	5.18E+00	3.27E+00	8.37E+00	7.91E+00	5.32E+00	3.69E+00	1.31E+01	1.34E+01	4.96E+00	6.00E+00	7.85E+00	3.82E+00	9.78E+00	1.05E+01	6.55E+00	1.05E+01	1.14E+01	9.98E+00	6.15E+00	3.15E+00	1.01E+01	3.87E+00	5.24E+00	2.23E+00	2.20E+00	1.95E+00	2.35E+00
467	2.19E+02	6.84E+02	5.27E+02	2.61E+02	3.77E+02	1.25E+03	7.16E+02	1.13E+03	7.93E+02	1.88E+02	2.91E+02	4.67E+01	4.90E+02	3.39E+02	2.88E+02	9.65E+02	9.88E+02	8.45E+02	1.86E+02	8.43E+02	5.82E+02	4.87E+01	1.83E+02	4.32E+02	5.70E+02	1.59E+01	7.05E+01	2.27E+02	2.80E+02	1.11E+03	5.56E+02	8.98E+02	2.85E+02	1.21E+02	5.28E+02	3.30E+02	2.10E+02	2.74E+02	1.76E+02	3.72E+02	3.01E+02	3.78E+02	6.75E+02	3.64E+02	1.40E+03	5.84E+03	5.19E+02
468	5.20E+01	2.24E+01	6.39E+00	9.66E+00	3.64E+01	1.10E+01	1.80E+01	1.09E+01	1.07E+01	1.47E+01	1.27E+01	1.76E+01	3.44E+00	3.20E+00	1.19E+01	1.94E+01	8.39E+00	1.08E+01	1.08E+01	1.23E+01	1.24E+01	1.59E+01	7.81E+00	1.31E+01	9.65E+00	8.22E+00	4.07E+01	1.71E+01	1.16E+02	6.04E+00	4.30E+01	1.07E+01	3.52E+01	1.18E+01	1.47E+01	1.07E+02	1.61E+02	1.88E+01	1.42E+01	1.11E+01	4.19E+01	2.80E+01	5.28E+00	2.24E+00	3.49E+00	1.96E+00	3.58E+00
469	1.44E+02	4.17E+01	1.70E+01	1.72E+01	2.11E+01	1.21E+01	2.75E+01	1.45E+01	5.36E+01	1.22E+01	3.54E+01	2.19E+01	2.79E+01	8.94E+00	3.72E+01	2.31E+01	3.15E+01	3.49E+01	1.36E+01	2.45E+01	1.75E+01	2.72E+01	2.73E+01	2.34E+01	2.16E+01	1.14E+01	8.88E+00	2.01E+01	2.17E+01	4.85E+01	1.21E+01	2.25E+01	6.65E+00	1.52E+01	3.01E+01	1.48E+01	3.07E+01	1.96E+01	1.59E+01	1.54E+01	1.80E+01	1.68E+01	1.72E+01	9.61E+00	6.91E+00	8.21E+00	3.35E+00
470	1.38E+01	1.73E+02	5.18E+01	4.64E+01	5.20E+01	6.75E+00	1.84E+02	8.25E+01	4.25E+01	7.32E+00	4.73E+01	3.12E+01	7.76E+01	7.62E+01	4.42E+01	6.16E+01	1.78E+02	2.98E+02	7.29E+01	6.53E+01	3.11E+01	4.26E+01	4.40E+01	2.62E+02	7.33E+01	1.04E+01	1.90E+01	9.02E+01	2.74E+01	6.08E+00	1.40E+02	1.01E+02	8.35E+01	3.84E+01	1.52E+02	2.29E+02	3.79E+01	1.37E+02	4.48E+01	3.33E+02	8.89E+01	1.34E+02	8.77E+01	2.13E+01	9.80E+01	8.85E+01	7.57E+01
471	1.39E+01	4.92E+01	3.26E+01	4.47E+01	4.50E+01	3.84E+01	3.33E+01	3.97E+01	2.97E+01	2.40E+01	2.97E+01	4.16E+01	2.54E+01	1.15E+01	3.98E+01	4.21E+01	3.35E+01	3.31E+01	4.52E+01	3.83E+01	2.31E+01	4.10E+01	3.41E+01	3.69E+01	2.87E+01	3.39E+01	1.79E+01	3.51E+01	1.46E+02	3.33E+01	4.72E+01	4.32E+01	1.87E+01	5.47E+01	4.19E+01	3.69E+01	4.47E+01	4.53E+01	3.14E+01	4.16E+01	3.68E+01	2.88E+01	2.27E+01	2.05E+01	1.88E+01	1.49E+01	1.50E+01
472	1.39E+01	4.03E+00	4.24E+00	9.81E+00	8.67E+00	3.83E+00	6.12E+00	1.11E+01	3.37E+00	7.37E+00	5.39E+00	4.37E+00	3.48E+00	2.44E+01	3.92E+00	6.78E+00	4.19E+00	6.21E+00	3.81E+00	3.64E+00	4.13E+00	3.09E+00	6.39E+00	3.56E+00	6.27E+00	3.80E+00	4.03E+00	3.32E+00	5.06E+00	6.13E+00	4.05E+00	3.22E+00	2.90E+00	3.49E+00	3.21E+00	3.60E+00	4.23E+00	1.02E+01	4.04E+00	3.15E+00	5.29E+00	3.94E+00	4.43E+00	2.26E+00	2.24E+00	1.98E+00	2.39E+00
473	1.05E+02	1.34E+02	1.26E+02	1.00E+02	5.60E+01	6.48E+01	1.46E+02	1.07E+02	9.43E+01	1.50E+02	7.40E+01	1.16E+02	1.64E+02	1.49E+02	7.01E+01	1.51E+02	1.75E+02	1.26E+02	9.48E+01	6.29E+01	6.82E+01	1.28E+02	1.31E+02	1.29E+02	1.62E+02	7.76E+01	6.18E+01	1.47E+02	5.40E+01	2.33E+02	9.25E+01	7.83E+01	5.92E+01	7.12E+01	7.99E+01	5.60E+01	9.54E+01	5.40E+01	3.94E+01	3.04E+01	3.22E+01	7.12E+01	6.53E+01	1.04E+01	2.48E+01	3.74E+01	3.47E+01
474	3.07E+01	1.38E+01	4.28E+00	9.89E+00	8.72E+00	2.57E+01	5.87E+01	1.12E+01	1.94E+01	1.44E+01	5.42E+00	1.19E+01	1.87E+01	4.14E+00	3.94E+00	9.82E+00	3.61E+01	3.32E+01	3.83E+00	5.97E+00	1.43E+01	1.47E+01	6.44E+00	1.00E+01	2.06E+01	3.14E+01	4.06E+00	5.12E+00	5.10E+00	6.17E+00	3.04E+01	5.63E+01	1.54E+01	1.45E+01	8.48E+01	7.13E+01	1.47E+01	9.54E+00	4.04E+00	2.84E+01	2.78E+01	4.81E+01	4.48E+00	2.26E+00	8.46E+00	3.85E+00	2.41E+00
475	1.41E+01	4.44E+01	1.22E+01	9.93E+00	8.75E+00	1.21E+01	2.52E+01	1.34E+01	1.68E+01	1.56E+01	9.02E+00	1.20E+01	1.18E+01	8.16E+00	1.56E+01	2.42E+01	8.46E+00	1.12E+01	2.00E+01	1.82E+01	1.69E+01	2.00E+01	1.15E+01	1.75E+01	1.52E+01	1.35E+01	1.90E+01	2.03E+01	3.03E+01	1.36E+01	2.58E+01	2.24E+01	1.59E+01	2.16E+01	2.74E+01	1.41E+01	3.19E+01	2.66E+01	1.34E+01	1.55E+01	1.82E+01	2.26E+01	1.54E+01	3.71E+00	2.26E+00	6.38E+00	6.01E+00
476	7.22E+01	7.71E+01	8.78E+01	1.20E+02	6.52E+01	3.49E+01	2.14E+02	1.83E+02	1.87E+02	4.13E+02	1.86E+02	7.84E+01	3.70E+01	1.26E+02	1.75E+02	6.23E+01	4.00E+01	1.57E+02	6.33E+01	1.30E+02	1.09E+02	8.63E+01	1.72E+01	2.11E+02	3.92E+01	1.12E+02	6.85E+01	7.51E+01	7.01E+01	1.15E+02	1.27E+02	5.32E+01	1.25E+02	4.86E+01	8.75E+01	6.32E+01	1.09E+02	1.49E+02	4.52E+01	6.02E+01	6.62E+01	5.75E+01	7.00E+01	6.95E+01	4.71E+01	1.38E+01	1.32E+01
477	1.42E+01	3.76E+00	4.33E+00	1.00E+01	8.80E+00	5.31E+00	8.67E+00	1.13E+01	6.76E+00	7.52E+00	2.00E+01	7.71E+00	3.55E+00	2.66E+01	2.56E+01	1.01E+01	3.72E+00	2.87E+00	3.88E+00	3.71E+00	4.21E+00	3.14E+00	6.51E+00	3.61E+00	2.18E+01	3.89E+00	4.11E+00	6.78E+00	5.17E+00	6.24E+00	8.02E+00	6.50E+01	6.02E+01	6.94E+01	1.41E+02	9.48E+00	1.03E+02	6.63E+01	6.08E+00	2.93E+01	2.28E+02	1.06E+01	4.55E+00	2.28E+00	2.27E+00	2.00E+00	2.44E+00
478	1.42E+01	2.51E+01	3.08E+01	1.96E+01	2.11E+01	4.89E+01	3.57E+01	3.00E+01	2.61E+01	1.49E+01	2.18E+01	2.66E+01	1.87E+01	1.60E+01	2.63E+01	3.14E+01	2.16E+01	4.28E+01	2.09E+01	3.69E+01	2.98E+01	3.30E+01	1.92E+01	3.06E+01	2.11E+01	1.84E+01	1.96E+01	2.01E+01	4.68E+01	3.75E+01	4.48E+01	4.75E+01	3.75E+01	4.18E+01	4.51E+01	4.10E+01	4.01E+01	8.38E+01	4.85E+01	4.92E+01	3.71E+01	2.85E+01	2.50E+01	1.38E+01	2.79E+01	1.12E+01	2.61E+01
479	1.43E+01	5.99E+00	4.36E+00	1.28E+01	8.85E+00	6.54E+00	6.27E+00	1.14E+01	3.48E+00	7.59E+00	5.51E+00	1.27E+01	9.78E+00	3.35E+00	7.96E+00	1.36E+01	3.75E+00	2.89E+00	1.29E+01	1.99E+01	5.30E+00	1.09E+01	6.56E+00	1.05E+01	5.72E+00	3.93E+00	1.86E+01	5.12E+00	5.22E+00	6.29E+00	1.16E+01	2.21E+01	2.67E+01	6.02E+00	1.20E+01	1.58E+01	4.33E+00	2.23E+01	8.05E+00	3.60E+01	9.09E+00	9.47E+00	7.19E+00	2.28E+00	2.29E+00	2.01E+00	7.99E+00
480	1.43E+01	4.00E+01	4.90E+00	1.01E+01	3.39E+01	2.53E+01	6.29E+00	2.52E+01	3.49E+00	7.62E+00	2.28E+01	3.53E+01	3.59E+00	3.36E+00	2.83E+01	5.58E+00	8.92E+00	3.00E+01	4.95E+00	2.81E+01	4.25E+00	5.39E+01	6.59E+00	1.96E+01	5.76E+00	1.18E+01	2.66E+01	3.57E+00	1.81E+01	6.32E+00	4.18E+00	1.81E+01	3.00E+00	3.59E+00	1.13E+01	3.72E+00	3.54E+01	4.41E+00	4.05E+00	3.30E+00	5.48E+00	4.06E+00	1.78E+01	2.29E+00	2.30E+00	2.02E+00	2.46E+00
481	1.44E+01	3.82E+00	1.28E+01	1.02E+01	8.89E+00	3.91E+00	6.32E+00	1.16E+01	5.93E+00	7.66E+00	5.54E+00	4.55E+00	3.61E+00	3.38E+00	4.05E+00	4.68E+00	5.33E+00	2.91E+00	8.27E+00	3.77E+00	4.26E+00	5.91E+00	6.62E+00	3.65E+00	5.79E+00	3.96E+00	5.12E+00	3.46E+00	5.27E+00	1.01E+01	4.20E+00	3.30E+00	3.01E+00	3.60E+00	5.94E+00	3.73E+00	9.65E+00	4.43E+00	4.06E+00	3.16E+00	5.51E+00	9.42E+00	4.64E+00	2.29E+00	2.31E+00	2.03E+00	2.47E+00
482	2.86E+03	1.83E+03	1.32E+03	1.07E+04	1.78E+03	1.53E+03	2.67E+03	4.63E+03	1.96E+03	4.37E+03	5.32E+03	1.47E+03	6.82E+03	5.04E+03	5.57E+03	2.42E+03	4.55E+03	6.43E+03	1.23E+03	2.96E+03	5.31E+03	1.48E+03	1.14E+03	2.57E+03	1.26E+04	1.02E+03	2.31E+03	3.06E+03	1.87E+03	1.45E+03	5.13E+03	1.02E+04	7.57E+03	2.64E+04	6.11E+03	6.06E+03	7.31E+03	6.80E+03	7.26E+03	5.11E+03	5.42E+03	6.34E+03	3.81E+03	4.01E+02	1.09E+03	2.06E+03	5.83E+02
483	2.85E+02	1.39E+02	8.83E+01	1.24E+02	1.47E+02	1.24E+02	6.18E+02	1.34E+02	2.12E+02	1.26E+02	1.19E+02	2.11E+02	1.79E+02	1.46E+02	1.39E+02	1.92E+02	2.66E+02	1.43E+02	1.41E+02	1.55E+02	1.62E+02	2.72E+02	2.05E+02	1.22E+02	1.63E+02	1.64E+02	2.64E+02	1.07E+02	1.40E+02	8.68E+01	2.46E+02	1.35E+02	1.50E+02	2.97E+02	2.18E+02	2.27E+02	1.23E+02	1.57E+02	2.21E+02	1.86E+02	1.65E+02	1.04E+02	1.20E+02	9.47E+01	1.26E+02	4.04E+01	5.28E+01
484	7.64E+02	4.87E+02	3.82E+02	7.84E+02	5.50E+02	4.91E+02	9.00E+02	4.76E+02	8.15E+02	1.28E+03	5.09E+02	8.49E+02	4.66E+02	4.30E+02	5.19E+02	2.24E+02	1.02E+03	4.83E+02	8.57E+02	5.29E+02	3.50E+02	8.81E+02	1.89E+03	9.20E+02	1.98E+02	2.41E+02	5.12E+02	4.69E+02	3.93E+02	1.15E+03	4.95E+02	5.93E+02	4.22E+02	4.08E+02	5.79E+02	6.94E+02	4.78E+02	5.15E+02	8.95E+02	8.91E+02	5.97E+02	5.82E+02	4.24E+02	2.99E+01	6.82E+01	8.32E+00	1.32E+02
485	3.56E+02	3.76E+02	2.94E+02	3.14E+02	3.14E+02	3.44E+02	2.83E+02	2.90E+02	2.36E+02	2.85E+02	3.47E+02	3.35E+02	2.23E+02	1.85E+02	3.29E+02	3.04E+02	2.99E+02	2.20E+02	7.03E+02	3.47E+02	2.54E+02	3.08E+02	3.41E+02	3.76E+02	2.67E+02	2.41E+02	2.47E+02	2.14E+02	3.26E+02	2.77E+02	4.02E+02	3.72E+02	4.69E+02	1.48E+03	4.25E+02	4.25E+02	4.92E+02	5.28E+02	3.81E+02	4.50E+02	3.94E+02	3.25E+02	2.44E+02	1.42E+02	2.37E+02	1.27E+02	1.49E+02
486	1.46E+01	3.89E+00	2.13E+01	1.31E+01	7.89E+01	3.93E+00	6.46E+00	1.19E+01	3.59E+00	8.31E+00	2.12E+02	4.67E+00	1.13E+02	7.14E+01	2.42E+02	8.65E+00	7.53E+01	5.17E+01	4.02E+00	3.87E+00	4.50E+00	3.27E+00	7.66E+00	3.71E+00	1.29E+02	3.31E+01	5.40E+00	3.55E+00	5.43E+00	7.93E+00	1.36E+02	5.64E+02	2.65E+02	7.13E+02	3.21E+02	7.63E+02	9.80E+02	9.39E+01	1.04E+03	3.04E+02	3.68E+02	3.88E+02	4.76E+00	2.58E+00	2.36E+00	2.06E+00	2.53E+00
487	2.65E+02	1.08E+02	7.14E+01	8.44E+01	1.27E+02	2.91E+01	1.21E+02	2.30E+01	8.04E+01	1.20E+02	1.55E+01	8.55E+01	8.50E+01	4.47E+01	1.90E+01	1.04E+02	9.67E+01	5.35E+01	1.37E+02	1.92E+02	5.32E+01	9.09E+01	9.96E+01	3.01E+02	6.59E+01	4.14E+01	7.74E+01	9.27E+01	1.62E+02	2.41E+02	2.65E+02	2.86E+02	3.19E+02	1.37E+02	4.04E+02	1.49E+02	2.37E+02	2.92E+02	1.55E+02	1.86E+02	1.78E+02	5.88E+02	1.19E+02	3.61E+01	9.67E+01	6.51E+01	7.56E+01
488	1.48E+01	3.92E+00	4.50E+00	1.05E+01	9.04E+00	3.93E+00	6.52E+00	1.20E+01	3.62E+00	8.85E+00	5.66E+00	4.72E+00	3.74E+00	3.48E+00	4.18E+00	4.84E+00	3.93E+00	3.00E+00	9.81E+00	9.73E+00	4.35E+00	3.30E+00	6.84E+00	3.74E+00	6.02E+00	4.07E+00	4.34E+00	3.59E+00	5.49E+00	6.50E+00	4.33E+00	3.39E+00	3.10E+00	3.71E+00	1.01E+01	3.84E+00	4.46E+00	4.58E+00	4.05E+00	3.18E+00	5.70E+00	4.17E+00	4.80E+00	2.32E+00	2.38E+00	2.08E+00	2.56E+00
489	1.02E+02	7.06E+01	1.20E+02	4.96E+01	5.45E+01	4.68E+00	3.91E+01	5.20E+01	3.82E+01	1.22E+02	3.85E+01	1.12E+02	5.29E+01	6.46E+01	4.79E+01	3.37E+01	1.18E+02	1.20E+02	4.08E+01	4.23E+01	6.60E+01	1.10E+02	6.26E+01	1.53E+01	2.25E+02	1.53E+01	7.28E+00	1.74E+02	1.53E+01	8.05E+01	3.36E+01	8.11E+01	5.44E+01	7.30E+01	1.81E+01	1.16E+01	4.47E+00	5.03E+01	7.54E+00	2.47E+01	4.13E+01	2.71E+01	3.97E+01	1.55E+01	1.58E+01	4.43E+01	6.95E+01
490	1.34E+02	3.95E+00	4.52E+00	2.44E+01	1.53E+02	3.92E+00	2.05E+01	9.74E+02	1.70E+01	8.01E+00	2.72E+01	1.04E+01	5.67E+00	2.06E+01	2.33E+01	1.51E+01	1.29E+01	1.32E+01	4.73E+01	1.63E+01	1.16E+01	8.73E+00	1.48E+01	1.76E+01	6.76E+01	7.54E+00	1.54E+01	1.83E+01	6.16E+01	2.48E+01	1.43E+02	1.87E+01	2.76E+01	1.51E+01	2.24E+01	1.75E+01	2.09E+01	4.27E+01	4.82E+01	1.07E+01	6.93E+01	2.33E+01	1.37E+01	2.73E+01	2.87E+01	2.10E+00	9.65E+00
491	1.50E+01	7.32E+01	1.46E+02	1.14E+02	1.37E+02	9.38E+01	7.55E+01	9.24E+01	8.61E+01	8.79E+01	3.51E+01	3.61E+01	1.45E+01	1.67E+02	2.55E+01	1.12E+02	4.22E+01	6.88E+00	1.49E+02	3.91E+01	1.70E+02	4.18E+01	9.99E+00	4.32E+01	2.03E+02	3.05E+01	1.13E+01	3.96E+01	4.54E+01	8.79E+01	2.40E+01	9.89E+00	1.14E+01	4.50E+01	1.02E+02	6.74E+01	7.11E+01	1.71E+02	1.52E+01	2.71E+02	6.48E+01	1.10E+01	3.24E+01	2.70E+01	8.83E+00	2.81E+01	1.74E+01
492	3.58E+01	1.18E+01	1.18E+01	1.07E+01	3.43E+01	2.21E+01	6.65E+00	1.23E+01	1.20E+01	2.34E+01	5.72E+00	8.46E+01	1.25E+01	5.47E+00	4.26E+00	1.18E+01	2.64E+01	1.53E+01	1.24E+01	5.78E+02	1.37E+02	9.79E+01	3.24E+01	1.13E+01	1.41E+01	5.83E+00	7.16E+00	6.32E+00	2.81E+01	2.77E+01	2.26E+01	1.18E+01	4.53E+00	1.07E+01	1.95E+01	1.71E+01	1.24E+01	1.08E+01	1.46E+01	1.28E+01	1.52E+01	5.70E+00	9.18E+00	2.33E+00	7.14E+00	2.00E+02	2.61E+00
493	4.79E+01	7.82E+01	1.07E+01	5.86E+01	9.49E+00	6.66E+01	6.68E+01	3.28E+01	3.39E+01	8.14E+00	1.72E+01	2.15E+01	5.32E+01	2.28E+01	7.27E+00	1.96E+01	1.61E+02	1.24E+02	4.44E+01	5.62E+00	4.70E+01	2.69E+01	7.01E+00	1.29E+01	1.17E+02	2.96E+01	1.55E+01	1.04E+01	5.68E+00	9.18E+01	4.18E+01	6.22E+01	2.69E+01	2.83E+01	4.90E+01	4.29E+01	6.46E+01	3.51E+01	1.21E+01	3.19E+00	1.33E+01	3.77E+01	6.99E+00	2.44E+00	1.51E+01	2.13E+00	1.10E+01
494	1.50E+02	2.11E+01	3.63E+01	9.79E+01	6.05E+01	4.20E+01	4.89E+01	7.21E+01	4.13E+01	4.93E+01	8.15E+01	6.06E+01	1.56E+02	3.06E+01	7.80E+01	6.54E+01	1.83E+02	4.57E+01	7.45E+01	1.18E+02	1.24E+02	5.38E+01	9.94E+01	6.18E+01	4.52E+01	7.18E+01	2.07E+01	4.73E+01	3.60E+01	7.03E+01	2.60E+01	7.56E+01	1.05E+02	1.64E+02	1.19E+02	1.42E+02	5.14E+01	4.90E+01	4.00E+01	4.63E+01	3.87E+01	7.59E+01	9.07E+01	1.52E+01	4.09E+01	5.13E+01	9.76E+00
495	5.77E+01	4.03E+00	1.15E+01	7.84E+01	9.12E+00	4.47E+00	6.75E+00	2.71E+01	1.24E+01	9.01E+00	1.54E+01	6.66E+01	3.11E+01	7.31E+00	6.43E+00	1.17E+01	4.08E+01	2.69E+01	2.23E+01	1.87E+01	4.39E+00	6.97E+01	7.09E+00	4.56E+02	2.38E+01	7.59E+00	1.46E+01	1.73E+01	1.43E+01	1.64E+01	6.48E+00	2.29E+01	3.12E+01	4.36E+00	2.10E+01	7.58E+00	8.75E+00	7.99E+00	8.02E+00	3.19E+00	3.82E+01	1.03E+01	4.66E+01	2.33E+00	5.88E+00	4.57E+00	2.65E+00
496	3.66E+02	1.28E+02	9.42E+01	1.77E+02	9.09E+01	3.86E+00	1.75E+02	6.47E+01	3.73E+00	8.05E+01	3.95E+02	3.68E+01	4.81E+02	3.02E+02	3.97E+02	2.70E+01	5.53E+02	1.58E+02	1.88E+01	2.08E+01	9.46E+01	4.63E+01	2.99E+02	5.36E+02	6.80E+02	5.44E+00	1.96E+01	6.55E+02	4.48E+01	2.91E+02	2.35E+02	5.92E+02	2.92E+02	2.43E+02	2.97E+02	6.59E+02	8.49E+02	2.11E+02	1.16E+02	2.84E+02	7.90E+02	2.72E+02	6.03E+01	3.37E+02	8.01E+01	1.38E+02	6.06E+01
497	3.90E+02	4.86E+02	5.56E+00	1.09E+01	9.13E+00	7.03E+00	1.84E+01	1.42E+02	1.16E+01	1.81E+01	2.71E+01	2.26E+01	5.92E+00	6.33E+00	1.64E+01	1.27E+02	6.03E+01	9.64E+00	2.68E+01	4.16E+00	5.30E+01	2.61E+01	3.98E+01	2.77E+01	2.07E+01	6.94E+00	4.16E+01	1.62E+01	3.67E+01	6.67E+00	1.64E+01	6.91E+01	1.46E+01	2.04E+02	1.12E+02	9.48E+01	2.01E+01	4.45E+01	1.49E+01	1.07E+01	2.80E+02	5.93E+01	2.37E+01	1.22E+01	2.63E+00	1.95E+01	4.70E+01
498	1.56E+01	1.97E+01	4.59E+00	1.09E+01	9.13E+00	3.82E+00	6.86E+00	2.26E+01	3.75E+00	8.38E+00	5.80E+00	5.02E+00	4.01E+00	4.93E+01	4.38E+00	5.72E+00	4.18E+00	3.17E+00	6.81E+00	4.19E+00	4.38E+00	1.04E+01	2.25E+01	3.90E+00	7.06E+00	4.17E+00	4.57E+00	3.82E+00	5.89E+00	6.68E+00	4.42E+01	3.61E+00	3.21E+00	3.90E+00	3.59E+00	3.96E+00	4.58E+00	4.78E+00	3.97E+00	3.19E+00	5.92E+00	1.71E+01	4.99E+00	2.33E+00	2.51E+00	2.20E+00	2.69E+00
499	1.13E+02	2.24E+01	1.85E+01	4.53E+01	4.93E+01	3.80E+00	1.10E+01	1.28E+01	3.91E+00	1.15E+01	1.74E+01	5.05E+00	1.88E+01	3.65E+00	4.41E+00	5.16E+00	4.21E+00	7.48E+00	1.31E+01	4.22E+00	4.28E+01	3.49E+00	3.44E+01	2.64E+01	1.57E+01	1.10E+01	2.11E+01	7.76E+00	2.28E+01	4.07E+01	5.79E+00	3.64E+00	2.23E+01	4.13E+01	4.39E+01	3.38E+01	2.94E+02	5.22E+01	5.50E+01	1.26E+01	3.68E+01	1.76E+01	5.00E+00	2.33E+00	2.53E+00	2.21E+00	5.90E+00
500	1.58E+01	7.57E+01	4.60E+00	1.10E+01	9.12E+00	8.83E+00	6.93E+00	1.80E+01	4.04E+00	8.48E+00	5.82E+00	3.00E+01	1.55E+01	2.10E+01	4.43E+00	5.20E+00	4.24E+00	1.02E+01	7.48E+00	5.61E+00	4.37E+00	3.15E+01	2.37E+01	1.61E+01	1.04E+01	4.76E+01	4.61E+00	3.87E+00	5.99E+00	6.71E+00	4.52E+00	3.67E+00	3.73E+00	3.94E+00	2.29E+01	3.98E+00	7.86E+00	4.81E+00	3.94E+00	3.19E+00	7.11E+00	2.16E+01	5.01E+00	2.33E+00	2.54E+00	2.23E+00	2.72E+00
501	1.26E+02	1.01E+01	1.30E+01	1.11E+01	9.11E+00	1.18E+01	1.85E+01	1.29E+01	3.77E+00	8.53E+00	5.83E+00	5.11E+00	4.12E+00	1.06E+01	4.45E+00	5.23E+00	4.28E+00	3.38E+00	4.23E+00	4.30E+00	6.43E+00	3.62E+00	7.34E+00	3.96E+00	6.32E+00	2.48E+01	4.63E+00	4.63E+00	6.03E+00	6.72E+00	7.93E+00	4.19E+00	1.57E+01	4.84E+00	1.00E+01	1.18E+01	7.06E+00	1.30E+01	4.86E+00	3.95E+00	1.08E+01	4.23E+00	5.02E+00	2.33E+00	2.56E+00	2.24E+00	2.73E+00
502	1.60E+01	4.14E+00	4.61E+00	1.11E+01	9.10E+00	3.72E+00	7.00E+00	1.30E+01	3.78E+00	8.59E+00	5.84E+00	5.15E+00	4.15E+00	3.69E+00	4.47E+00	5.27E+00	4.31E+00	3.26E+00	4.24E+00	4.33E+00	4.35E+00	3.55E+00	7.38E+00	3.98E+00	6.33E+00	4.16E+00	4.65E+00	3.92E+00	6.08E+00	6.72E+00	4.54E+00	3.74E+00	3.24E+00	3.98E+00	3.66E+00	4.00E+00	4.61E+00	4.83E+00	3.90E+00	3.19E+00	5.97E+00	4.23E+00	5.03E+00	2.33E+00	2.58E+00	1.23E+01	2.74E+00
503	1.62E+01	4.16E+00	4.61E+00	1.11E+01	9.09E+00	3.69E+00	7.04E+00	1.30E+01	3.78E+00	8.64E+00	5.85E+00	5.18E+00	4.19E+00	3.70E+00	4.50E+00	5.31E+00	4.34E+00	3.29E+00	4.25E+00	4.37E+00	4.33E+00	3.57E+00	7.43E+00	4.00E+00	6.34E+00	4.26E+00	4.67E+00	3.95E+00	6.13E+00	6.73E+00	4.55E+00	3.78E+00	3.24E+00	4.00E+00	3.67E+00	4.00E+00	4.61E+00	4.84E+00	3.88E+00	3.19E+00	1.23E+01	4.22E+00	5.03E+00	2.33E+00	2.60E+00	2.27E+00	2.76E+00
504	1.63E+01	4.17E+00	4.60E+00	1.12E+01	9.08E+00	3.65E+00	7.07E+00	1.31E+01	3.79E+00	8.69E+00	5.85E+00	5.22E+00	4.23E+00	5.77E+00	4.52E+00	5.34E+00	4.38E+00	3.31E+00	4.26E+00	4.41E+00	4.31E+00	3.59E+00	7.47E+00	4.02E+00	6.34E+00	5.95E+00	4.68E+00	3.97E+00	6.18E+00	6.73E+00	4.56E+00	3.82E+00	3.25E+00	4.02E+00	3.69E+00	4.00E+00	4.61E+00	4.85E+00	3.85E+00	4.24E+00	5.98E+00	4.21E+00	5.03E+00	2.32E+00	2.62E+00	2.29E+00	2.77E+00
505	1.65E+01	4.19E+00	4.60E+00	1.12E+01	9.06E+00	3.61E+00	7.11E+00	1.32E+01	2.64E+01	8.75E+00	1.06E+01	5.25E+00	4.28E+00	3.73E+00	4.54E+00	5.38E+00	4.41E+00	3.34E+00	4.27E+00	4.45E+00	4.29E+00	3.61E+00	7.52E+00	4.05E+00	6.35E+00	4.14E+00	4.70E+00	4.00E+00	6.24E+00	6.73E+00	4.57E+00	3.86E+00	3.25E+00	4.05E+00	3.71E+00	4.01E+00	4.62E+00	4.86E+00	3.82E+00	3.19E+00	5.98E+00	4.19E+00	5.03E+00	2.32E+00	2.64E+00	2.31E+00	2.79E+00
506	1.66E+01	4.21E+00	4.60E+00	1.13E+01	9.04E+00	3.57E+00	7.14E+00	1.32E+01	3.79E+00	8.80E+00	5.87E+00	5.29E+00	4.32E+00	3.74E+00	4.56E+00	5.43E+00	4.45E+00	3.37E+00	4.27E+00	4.49E+00	1.47E+02	3.63E+00	7.58E+00	4.07E+00	1.10E+01	4.13E+00	4.71E+00	4.03E+00	6.29E+00	6.73E+00	4.58E+00	3.91E+00	3.25E+00	4.07E+00	3.72E+00	8.52E+00	4.61E+00	4.87E+00	3.80E+00	3.18E+00	5.98E+00	4.17E+00	5.03E+00	2.32E+00	2.66E+00	2.33E+00	2.80E+00
507	1.68E+01	4.22E+00	4.59E+00	1.13E+01	9.01E+00	3.52E+00	7.17E+00	1.33E+01	3.79E+00	8.86E+00	5.87E+00	5.33E+00	4.37E+00	3.75E+00	4.58E+00	5.47E+00	4.49E+00	3.40E+00	4.28E+00	4.54E+00	4.25E+00	3.65E+00	7.62E+00	1.50E+01	6.35E+00	4.12E+00	4.72E+00	4.06E+00	6.34E+00	6.73E+00	4.59E+00	3.95E+00	3.25E+00	4.09E+00	3.74E+00	4.01E+00	4.61E+00	4.87E+00	3.76E+00	3.18E+00	5.97E+00	4.15E+00	5.03E+00	2.31E+00	2.68E+00	2.35E+00	2.82E+00
508	2.54E+01	4.24E+00	4.59E+00	1.14E+01	8.99E+00	3.47E+00	7.20E+00	1.34E+01	3.79E+00	8.91E+00	5.87E+00	5.37E+00	4.42E+00	4.10E+00	4.60E+00	5.51E+00	4.53E+00	3.43E+00	4.28E+00	4.58E+00	4.22E+00	3.67E+00	7.68E+00	4.12E+00	6.34E+00	7.73E+00	4.74E+00	4.08E+00	6.40E+00	6.72E+00	4.59E+00	4.00E+00	3.25E+00	4.12E+00	3.75E+00	4.01E+00	4.61E+00	4.88E+00	3.73E+00	3.17E+00	5.96E+00	4.13E+00	5.02E+00	2.31E+00	2.71E+00	2.37E+00	2.83E+00
509	1.71E+01	4.26E+00	4.58E+00	1.14E+01	8.96E+00	3.42E+00	7.24E+00	1.34E+01	3.79E+00	8.97E+00	5.87E+00	5.40E+00	4.47E+00	4.68E+00	4.62E+00	5.58E+00	4.57E+00	3.46E+00	9.70E+00	1.92E+01	4.18E+00	3.68E+00	7.73E+00	4.14E+00	6.34E+00	6.62E+00	4.75E+00	4.11E+00	6.46E+00	6.71E+00	4.59E+00	4.05E+00	3.25E+00	4.14E+00	4.52E+00	4.01E+00	4.60E+00	4.88E+00	4.21E+00	3.17E+00	5.94E+00	4.11E+00	5.01E+00	2.30E+00	2.73E+00	2.39E+00	2.84E+00
510	1.73E+01	4.28E+00	4.57E+00	1.14E+01	8.92E+00	3.37E+00	7.27E+00	1.35E+01	3.78E+00	9.03E+00	5.88E+00	5.44E+00	4.53E+00	3.78E+00	4.65E+00	5.61E+00	4.61E+00	3.49E+00	4.28E+00	4.68E+00	4.15E+00	3.70E+00	7.79E+00	4.17E+00	1.05E+01	4.07E+00	4.76E+00	4.14E+00	6.52E+00	6.70E+00	4.60E+00	4.10E+00	3.25E+00	4.16E+00	3.78E+00	4.01E+00	4.59E+00	4.88E+00	3.65E+00	3.16E+00	5.93E+00	4.08E+00	4.99E+00	2.29E+00	6.14E+00	2.42E+00	2.86E+00
511	1.40E+01	3.52E+00	3.80E+00	9.30E+00	8.16E+00	3.42E+00	1.35E+01	1.10E+01	3.34E+00	7.58E+00	5.40E+00	4.30E+00	3.48E+00	3.09E+00	3.82E+00	4.42E+00	5.77E+00	2.87E+00	4.48E+00	3.72E+00	5.61E+00	3.13E+00	6.40E+00	3.46E+00	5.16E+00	3.59E+00	4.11E+00	3.31E+00	5.06E+00	1.06E+01	3.88E+00	3.17E+00	2.84E+00	3.49E+00	3.11E+00	3.56E+00	4.31E+00	4.28E+00	3.59E+00	3.25E+00	5.12E+00	3.64E+00	3.98E+00	2.16E+00	2.16E+00	2.89E+00	2.44E+00
512	1.39E+01	3.50E+00	3.80E+00	3.21E+03	2.37E+02	3.44E+00	6.35E+00	1.10E+01	3.32E+00	7.53E+00	5.37E+00	4.28E+00	3.46E+00	3.09E+00	3.82E+00	4.40E+00	3.76E+00	2.85E+00	3.81E+00	1.46E+02	3.66E+00	3.20E+00	6.36E+00	3.45E+00	5.13E+00	3.57E+00	4.09E+00	3.30E+00	5.04E+00	5.66E+00	3.87E+00	3.17E+00	2.83E+00	3.48E+00	3.11E+00	3.54E+00	5.57E+00	4.26E+00	3.62E+00	3.25E+00	5.12E+00	3.65E+00	3.99E+00	2.16E+00	2.15E+00	1.97E+00	2.43E+00
513	1.38E+01	3.48E+00	3.80E+00	9.23E+00	8.14E+00	3.45E+00	6.33E+00	1.09E+01	3.30E+00	7.48E+00	5.35E+00	4.26E+00	3.44E+00	3.08E+00	3.81E+00	4.37E+00	3.74E+00	2.83E+00	3.80E+00	3.68E+00	3.67E+00	3.10E+00	6.32E+00	3.45E+00	5.11E+00	3.56E+00	4.08E+00	3.29E+00	8.77E+00	5.66E+00	3.86E+00	3.17E+00	2.82E+00	3.46E+00	3.10E+00	3.52E+00	4.28E+00	4.24E+00	3.66E+00	3.25E+00	5.12E+00	3.66E+00	3.99E+00	2.16E+00	2.15E+00	1.97E+00	2.42E+00
514	1.37E+01	3.47E+00	3.80E+00	9.20E+00	8.13E+00	3.47E+00	6.31E+00	1.08E+01	3.29E+00	7.44E+00	5.33E+00	4.25E+00	3.43E+00	3.07E+00	3.80E+00	4.35E+00	3.71E+00	2.81E+00	3.79E+00	3.67E+00	3.69E+00	3.09E+00	6.29E+00	3.44E+00	5.09E+00	3.54E+00	4.06E+00	3.28E+00	5.00E+00	5.66E+00	3.85E+00	3.17E+00	2.81E+00	3.45E+00	3.10E+00	3.50E+00	4.27E+00	4.22E+00	3.69E+00	3.26E+00	5.12E+00	3.67E+00	3.99E+00	2.17E+00	2.51E+00	1.96E+00	2.41E+00
515	1.36E+01	3.45E+00	3.80E+00	9.17E+00	8.12E+00	3.49E+00	6.29E+00	1.08E+01	3.27E+00	7.40E+00	5.31E+00	4.23E+00	3.42E+00	3.06E+00	3.80E+00	4.33E+00	3.69E+00	2.80E+00	3.78E+00	3.65E+00	3.70E+00	3.08E+00	6.26E+00	3.43E+00	5.07E+00	3.53E+00	4.05E+00	3.27E+00	4.99E+00	5.66E+00	3.85E+00	3.17E+00	2.81E+00	3.43E+00	3.09E+00	3.49E+00	4.26E+00	4.20E+00	3.72E+00	3.26E+00	5.12E+00	3.68E+00	4.00E+00	2.17E+00	2.14E+00	1.96E+00	2.40E+00
516	1.35E+01	3.44E+00	3.80E+00	9.15E+00	8.12E+00	3.50E+00	6.26E+00	1.07E+01	3.26E+00	7.36E+00	5.29E+00	4.22E+00	3.40E+00	3.05E+00	3.79E+00	4.32E+00	3.67E+00	2.78E+00	3.77E+00	3.64E+00	3.72E+00	3.07E+00	6.23E+00	3.42E+00	5.05E+00	3.52E+00	4.03E+00	3.26E+00	4.97E+00	5.66E+00	3.84E+00	3.17E+00	2.80E+00	3.42E+00	3.09E+00	3.47E+00	4.25E+00	4.18E+00	3.75E+00	3.26E+00	5.12E+00	3.69E+00	4.00E+00	2.17E+00	2.13E+00	1.95E+00	2.39E+00
517	1.34E+01	3.43E+00	3.80E+00	9.13E+00	8.11E+00	3.51E+00	6.24E+00	1.07E+01	3.25E+00	7.33E+00	5.27E+00	4.20E+00	3.39E+00	3.05E+00	3.79E+00	4.30E+00	3.65E+00	2.77E+00	3.76E+00	3.62E+00	3.73E+00	3.05E+00	1.69E+02	3.42E+00	5.03E+00	3.51E+00	4.02E+00	3.25E+00	4.95E+00	5.66E+00	3.83E+00	3.17E+00	2.79E+00	3.41E+00	3.08E+00	3.45E+00	4.77E+00	4.16E+00	3.77E+00	3.25E+00	5.11E+00	3.70E+00	4.00E+00	2.17E+00	2.13E+00	1.95E+00	2.38E+00
518	1.34E+01	3.42E+00	3.80E+00	9.11E+00	8.11E+00	3.53E+00	6.22E+00	1.07E+01	3.23E+00	7.29E+00	5.26E+00	4.19E+00	3.38E+00	3.04E+00	3.78E+00	4.29E+00	3.64E+00	2.76E+00	3.75E+00	3.61E+00	3.74E+00	3.04E+00	8.31E+00	3.41E+00	5.02E+00	3.50E+00	4.00E+00	3.24E+00	4.94E+00	5.66E+00	3.83E+00	3.16E+00	2.79E+00	3.40E+00	3.08E+00	3.44E+00	4.22E+00	4.15E+00	3.80E+00	3.25E+00	5.11E+00	3.71E+00	4.01E+00	2.17E+00	2.12E+00	1.95E+00	2.37E+00
519	2.33E+02	2.09E+02	3.04E+02	1.52E+02	2.47E+02	1.09E+02	6.19E+01	1.21E+02	2.38E+02	5.30E+02	4.35E+02	6.33E+02	4.01E+02	4.31E+02	4.41E+02	1.20E+02	1.77E+02	2.37E+02	2.36E+02	3.53E+02	4.78E+02	6.41E+02	2.54E+02	4.30E+02	1.23E+03	3.98E+02	1.97E+02	4.14E+02	3.45E+02	4.46E+02	2.19E+02	2.18E+02	1.02E+02	1.17E+02	1.53E+02	2.28E+02	1.71E+02	3.20E+02	1.58E+02	2.68E+02	1.55E+02	2.08E+02	3.90E+02	8.64E+01	1.98E+02	7.78E+01	1.16E+02
520	1.74E+02	7.85E+02	4.68E+02	2.24E+02	2.07E+02	1.49E+02	3.32E+02	5.27E+02	2.54E+02	2.94E+02	2.61E+02	4.25E+02	1.76E+02	1.92E+02	2.51E+02	2.92E+02	2.21E+02	2.40E+02	3.49E+02	3.67E+02	2.88E+02	4.39E+02	1.08E+02	3.07E+02	2.27E+02	9.67E+01	1.10E+02	1.05E+02	1.93E+02	1.23E+02	1.87E+02	1.67E+02	8.16E+01	1.50E+02	1.02E+02	8.35E+01	1.15E+02	2.51E+02	9.50E+01	6.57E+01	1.43E+02	8.09E+01	4.48E+02	8.37E+01	8.10E+01	4.34E+01	3.68E+01
521	2.86E+02	1.27E+03	1.01E+03	4.41E+02	5.51E+02	4.41E+02	3.84E+02	9.15E+02	5.49E+02	5.56E+02	8.45E+02	1.19E+03	1.30E+03	5.51E+02	8.91E+02	7.66E+02	1.31E+03	1.20E+03	2.02E+02	6.10E+02	9.01E+02	1.23E+03	3.42E+02	6.60E+02	5.33E+02	2.11E+02	2.09E+02	3.79E+02	3.98E+02	7.20E+02	5.95E+02	8.74E+02	3.56E+02	5.02E+02	4.45E+02	4.14E+02	4.43E+02	5.17E+02	3.47E+02	1.94E+02	4.79E+02	6.14E+02	7.25E+02	9.17E+01	6.00E+02	2.36E+02	1.33E+02
522	1.32E+01	2.22E+01	3.77E+01	9.06E+00	8.10E+00	3.57E+00	2.60E+01	1.18E+01	1.85E+01	1.13E+01	1.94E+01	1.67E+01	3.79E+01	3.65E+01	3.46E+01	2.07E+01	6.19E+01	5.77E+01	1.52E+01	5.79E+00	6.23E+01	2.31E+01	5.25E+01	3.40E+00	3.43E+01	2.28E+01	8.51E+00	3.22E+00	9.88E+00	4.28E+01	4.33E+01	6.02E+01	1.58E+01	3.36E+00	2.09E+01	8.48E+00	1.17E+01	1.52E+01	4.79E+00	1.96E+01	8.26E+00	3.73E+00	1.39E+01	2.17E+00	2.11E+00	1.93E+00	2.35E+00
523	1.32E+01	1.44E+01	1.71E+01	9.05E+00	8.10E+00	3.58E+00	1.57E+01	1.05E+01	9.51E+00	7.16E+00	1.69E+01	8.38E+00	7.94E+00	5.82E+00	1.69E+01	2.01E+01	6.10E+00	9.54E+00	1.41E+01	1.65E+01	4.92E+00	1.50E+01	1.21E+01	1.16E+01	4.97E+00	8.34E+00	1.79E+01	1.58E+01	1.84E+01	1.37E+01	1.15E+01	1.19E+01	5.73E+00	1.80E+01	1.20E+01	9.00E+00	1.43E+01	2.16E+01	1.23E+01	9.31E+00	1.30E+01	1.45E+01	1.50E+01	3.32E+00	2.11E+00	2.55E+00	2.34E+00
524	3.59E+02	5.62E+02	3.37E+02	5.59E+02	8.39E+01	1.91E+02	7.44E+02	3.24E+02	1.29E+02	1.46E+02	3.70E+02	2.84E+02	1.80E+02	5.43E+02	3.99E+02	2.92E+02	5.55E+02	5.20E+02	3.69E+02	2.29E+02	1.92E+02	3.02E+02	4.87E+02	2.94E+02	1.19E+03	2.66E+02	2.80E+02	2.86E+02	1.18E+02	2.02E+02	4.61E+02	1.99E+02	2.13E+02	1.73E+02	2.63E+02	3.08E+02	8.68E+01	3.35E+02	2.42E+02	2.32E+02	3.37E+02	1.08E+02	2.76E+02	8.88E+01	1.12E+02	3.20E+01	5.13E+01
525	1.31E+01	3.54E+00	3.83E+00	9.04E+00	8.10E+00	4.13E+00	6.10E+00	1.04E+01	3.17E+00	7.12E+00	1.17E+01	4.33E+00	3.34E+00	3.02E+00	7.05E+00	1.46E+01	6.49E+00	3.68E+00	5.51E+00	8.81E+00	3.81E+00	3.95E+00	1.08E+01	6.45E+00	4.96E+00	6.60E+00	8.78E+00	4.24E+00	6.10E+00	5.68E+00	4.24E+00	7.76E+00	2.75E+00	1.11E+01	8.84E+00	3.38E+00	5.69E+00	1.30E+01	3.92E+00	4.66E+00	5.07E+00	6.97E+00	4.03E+00	2.17E+00	1.31E+02	3.02E+00	2.33E+00
526	5.96E+01	2.23E+02	4.87E+01	1.52E+02	8.28E+01	4.99E+01	7.97E+01	1.74E+02	1.12E+02	3.75E+01	3.39E+02	2.24E+02	3.07E+02	1.50E+02	3.40E+02	1.39E+02	5.03E+02	2.37E+02	6.03E+01	4.70E+01	5.19E+02	2.38E+02	3.83E+02	1.62E+02	3.02E+02	7.41E+01	6.99E+01	1.58E+02	8.78E+01	5.16E+01	1.06E+02	1.24E+01	2.01E+01	4.93E+01	2.62E+01	1.20E+01	6.82E+01	2.28E+02	2.98E+02	1.56E+01	1.72E+02	1.14E+02	6.39E+01	5.39E+01	4.65E+01	1.22E+02	6.90E+01
527	4.10E+02	2.78E+02	5.91E+02	4.11E+02	1.26E+02	3.82E+02	2.95E+02	4.56E+02	2.56E+02	2.87E+02	2.06E+02	2.42E+02	2.07E+02	3.63E+02	2.26E+02	2.94E+02	3.86E+02	2.98E+02	3.20E+02	3.01E+02	1.77E+02	2.77E+02	5.21E+02	2.84E+02	2.38E+02	1.67E+02	2.30E+02	1.41E+02	1.26E+02	3.78E+02	3.22E+02	2.49E+02	2.22E+02	1.70E+02	2.05E+02	2.21E+02	3.18E+02	1.92E+02	9.38E+01	1.32E+02	3.17E+02	1.74E+02	2.42E+02	1.13E+02	7.22E+01	6.90E+01	7.50E+01
528	1.31E+01	1.61E+01	5.62E+00	9.05E+00	8.12E+00	3.61E+00	2.25E+01	1.04E+01	7.18E+00	7.08E+00	5.16E+00	4.13E+00	5.18E+00	3.02E+00	9.54E+00	2.06E+01	3.53E+00	4.35E+00	3.68E+00	2.30E+01	3.94E+00	9.69E+00	1.14E+01	3.84E+00	4.95E+00	1.10E+01	1.35E+01	8.57E+00	1.99E+01	9.06E+00	1.31E+01	1.21E+01	2.24E+01	1.54E+01	1.24E+01	3.36E+00	1.90E+01	1.59E+01	4.17E+01	3.22E+00	1.38E+01	1.25E+01	7.06E+00	2.18E+00	2.11E+00	2.87E+00	2.32E+00
529	1.31E+01	3.38E+00	3.86E+00	9.05E+00	9.09E+00	3.62E+00	6.05E+00	1.04E+01	1.02E+01	7.07E+00	2.99E+01	2.24E+01	1.18E+01	3.02E+00	2.77E+01	4.22E+00	1.42E+01	3.78E+00	8.11E+00	4.65E+00	3.84E+00	2.18E+01	6.75E+00	3.39E+00	4.96E+00	3.46E+00	3.89E+00	7.39E+00	1.34E+01	5.70E+00	3.80E+00	1.95E+01	2.74E+00	3.33E+00	5.51E+00	3.36E+00	4.13E+00	4.04E+00	4.07E+00	3.22E+00	5.05E+00	3.75E+00	4.05E+00	2.18E+00	2.11E+00	1.92E+00	2.31E+00
530	5.19E+01	7.18E+01	6.11E+01	5.45E+01	6.45E+01	4.99E+01	5.41E+01	6.27E+01	4.33E+01	6.48E+01	5.14E+01	6.16E+01	8.36E+01	2.85E+01	7.27E+01	6.30E+01	6.44E+01	5.58E+01	8.78E+01	6.60E+01	6.43E+01	7.26E+01	7.01E+01	6.65E+01	4.49E+01	3.93E+01	3.63E+01	4.42E+01	6.13E+01	3.61E+01	6.98E+01	9.58E+01	4.03E+01	6.75E+01	6.74E+01	5.44E+01	7.90E+01	8.46E+01	6.35E+01	8.19E+01	6.19E+01	4.40E+01	4.24E+01	3.77E+01	4.02E+01	4.69E+01	4.54E+01
531	1.31E+01	3.39E+00	3.87E+00	6.68E+01	8.14E+00	3.63E+00	6.02E+00	1.06E+01	2.74E+01	7.05E+00	2.51E+01	4.12E+00	3.32E+00	3.03E+00	2.27E+01	9.64E+00	3.51E+00	2.69E+00	4.65E+01	7.27E+00	1.03E+01	2.96E+00	6.04E+00	2.87E+01	4.96E+00	3.46E+00	4.73E+01	3.74E+01	4.83E+00	5.72E+00	5.52E+00	5.37E+00	1.06E+01	1.72E+01	1.23E+01	3.39E+00	1.29E+01	1.67E+01	5.46E+00	3.21E+00	5.05E+00	3.75E+00	8.69E+01	3.35E+00	2.11E+00	1.92E+00	2.31E+00
532	2.75E+01	1.27E+02	2.26E+02	1.82E+02	1.32E+02	7.22E+01	1.43E+02	1.09E+02	6.29E+01	1.04E+02	1.77E+02	1.84E+02	9.63E+01	8.99E+01	1.86E+02	2.01E+02	3.02E+02	1.71E+02	5.18E+01	1.45E+02	1.74E+02	2.20E+02	6.04E+00	9.46E+01	1.41E+02	3.38E+01	1.16E+01	1.20E+02	1.72E+02	6.44E+01	9.66E+01	4.28E+01	1.18E+02	2.19E+02	1.39E+02	8.42E+01	2.55E+02	9.01E+01	5.37E+01	6.09E+01	1.26E+02	8.01E+01	8.10E+01	8.51E+01	8.01E+01	6.98E+01	1.68E+02
533	1.64E+01	1.76E+01	2.57E+01	3.94E+02	1.06E+02	1.81E+01	6.11E+01	1.04E+01	4.82E+01	5.85E+01	1.33E+02	2.30E+02	5.65E+01	3.87E+01	1.36E+02	5.97E+01	1.78E+02	7.37E+01	6.19E+01	2.00E+02	2.82E+01	2.55E+02	5.28E+01	1.74E+01	2.03E+02	1.02E+01	2.35E+01	6.52E+01	1.16E+02	3.59E+02	1.30E+02	2.83E+01	7.58E+01	8.01E+01	9.59E+01	7.46E+01	1.58E+01	2.09E+01	5.29E+02	5.08E+01	4.61E+01	5.87E+01	1.24E+02	1.02E+02	1.25E+02	6.79E+01	2.08E+02
534	1.31E+01	6.22E+01	1.76E+01	2.45E+01	8.17E+00	1.48E+01	2.07E+01	1.29E+01	1.53E+01	9.24E+00	5.16E+00	4.12E+00	1.85E+01	3.04E+00	3.75E+00	8.69E+00	2.18E+01	1.83E+01	1.28E+01	3.51E+00	6.12E+00	2.96E+00	3.08E+01	1.16E+01	4.98E+00	3.48E+00	3.87E+00	5.20E+00	5.37E+01	4.41E+01	3.81E+00	3.21E+01	2.74E+00	1.76E+01	6.78E+00	5.19E+00	4.11E+00	5.42E+00	4.91E+00	3.20E+00	5.04E+00	6.29E+00	4.08E+00	1.38E+01	1.07E+01	1.56E+01	7.52E+01
535	4.30E+02	6.34E+02	6.23E+02	1.85E+03	2.75E+02	2.31E+02	6.21E+01	1.67E+03	3.55E+02	3.84E+02	7.04E+02	1.65E+01	1.08E+02	1.04E+02	7.05E+02	9.45E+02	1.24E+02	2.93E+02	1.15E+02	9.22E+02	7.36E+02	2.03E+01	9.92E+01	1.74E+02	1.13E+02	1.49E+01	1.59E+02	1.62E+02	2.15E+02	6.00E+01	4.44E+02	1.79E+02	2.33E+02	9.67E+02	8.07E+02	2.45E+02	2.54E+02	4.37E+02	2.37E+02	3.87E+02	2.65E+02	3.03E+02	6.73E+02	2.19E+00	1.52E+02	1.11E+02	3.42E+02
536	6.68E+02	1.12E+03	7.43E+02	7.50E+02	8.41E+02	1.10E+03	8.58E+02	1.17E+03	6.56E+02	5.79E+02	8.20E+02	9.04E+02	8.76E+02	4.07E+02	8.04E+02	4.45E+02	4.17E+02	6.78E+02	3.85E+02	5.87E+02	5.58E+02	9.06E+02	6.36E+02	4.18E+02	7.29E+02	4.64E+02	3.16E+02	4.82E+02	8.29E+02	4.91E+02	1.09E+03	1.44E+03	9.35E+02	1.25E+03	1.26E+03	8.20E+02	1.22E+03	1.14E+03	1.30E+03	6.58E+02	1.00E+03	7.60E+02	6.20E+02	7.35E+01	3.62E+02	1.48E+02	1.69E+02
537	1.97E+01	2.58E+01	3.43E+01	5.69E+01	2.36E+01	2.06E+01	2.05E+01	2.83E+01	4.78E+01	2.40E+01	2.49E+01	1.06E+02	1.69E+01	1.30E+01	2.49E+01	3.90E+01	1.96E+01	1.62E+01	5.31E+01	3.40E+01	5.58E+01	1.40E+02	3.88E+01	2.69E+01	3.81E+01	1.63E+01	2.65E+01	3.05E+01	4.15E+01	1.89E+01	5.96E+01	5.56E+01	1.75E+01	3.80E+01	3.84E+01	5.38E+01	4.53E+01	5.46E+01	3.43E+01	5.36E+01	7.81E+01	7.28E+01	2.19E+01	1.00E+01	3.69E+01	3.14E+01	5.25E+01
538	1.59E+01	1.11E+02	2.09E+02	8.12E+01	3.01E+01	4.86E+00	3.88E+01	1.17E+02	4.71E+01	1.18E+02	1.28E+01	1.03E+02	6.66E+01	8.02E+01	1.21E+01	8.63E+01	9.61E+01	1.07E+02	8.99E+01	1.50E+02	5.92E+01	1.25E+02	2.32E+01	1.27E+02	5.43E+01	2.01E+01	7.40E+00	1.33E+01	6.10E+01	7.22E+01	6.77E+01	4.32E+00	6.02E+01	4.79E+01	4.25E+01	7.96E+01	8.78E+01	2.96E+01	4.56E+00	3.91E+01	5.04E+00	1.64E+01	1.24E+02	1.58E+01	3.68E+01	1.17E+01	4.61E+00
539	2.72E+01	1.85E+02	1.21E+02	1.55E+01	8.24E+00	3.37E+01	2.26E+01	2.80E+02	1.90E+02	7.05E+00	6.66E+00	4.14E+00	6.03E+01	2.20E+01	1.13E+01	2.29E+02	2.72E+01	4.78E+01	1.77E+01	5.08E+01	5.28E+01	5.80E+00	6.07E+00	3.21E+01	5.58E+01	3.53E+00	3.52E+01	8.58E+01	7.84E+00	1.33E+01	2.86E+01	2.08E+01	1.59E+01	6.55E+01	3.15E+00	2.07E+01	9.87E+00	1.16E+01	1.60E+01	2.22E+01	1.44E+01	6.07E+01	3.87E+01	1.11E+01	1.09E+01	1.92E+00	2.80E+00
540	1.42E+02	1.35E+02	1.34E+02	2.67E+02	1.36E+02	1.01E+02	1.68E+02	1.42E+02	8.08E+01	1.58E+02	1.43E+02	1.12E+02	8.60E+01	8.91E+01	1.38E+02	1.30E+02	1.13E+02	1.17E+02	9.28E+01	1.10E+02	1.02E+02	1.03E+02	1.08E+02	1.21E+02	1.16E+02	7.61E+01	8.54E+01	1.10E+02	1.07E+02	1.08E+02	1.78E+02	2.06E+02	9.48E+01	2.11E+02	1.73E+02	1.34E+02	1.90E+02	1.88E+02	1.26E+02	8.30E+01	1.25E+02	1.10E+02	8.78E+01	5.07E+01	9.18E+01	6.34E+01	6.19E+01
541	2.55E+01	3.47E+00	3.98E+00	9.25E+00	8.28E+00	3.69E+00	5.97E+00	1.05E+01	3.18E+00	7.06E+00	5.19E+00	4.15E+00	3.34E+00	3.07E+00	3.77E+00	4.27E+00	3.51E+00	2.71E+00	3.67E+00	3.51E+00	3.93E+00	2.97E+00	6.09E+00	3.43E+00	5.08E+00	3.54E+00	1.89E+01	1.31E+01	4.84E+00	5.81E+00	3.85E+00	8.79E+00	1.18E+01	1.00E+02	3.08E+00	3.40E+00	4.10E+00	4.04E+00	4.01E+00	3.17E+00	5.06E+00	9.30E+00	4.15E+00	2.20E+00	3.04E+00	1.92E+00	2.31E+00
542	2.72E+02	4.35E+02	3.07E+02	1.55E+02	4.00E+02	3.37E+02	1.66E+02	2.71E+02	2.71E+02	2.05E+02	2.10E+02	2.38E+02	9.93E+01	1.35E+02	2.33E+02	2.17E+02	1.09E+02	1.34E+02	2.11E+02	1.39E+02	2.78E+02	2.64E+02	3.91E+02	1.35E+02	1.43E+02	2.57E+02	1.43E+02	1.28E+02	3.21E+02	1.15E+02	5.67E+02	4.33E+02	3.64E+02	3.61E+02	3.88E+02	4.54E+02	2.70E+02	5.21E+02	3.66E+02	2.93E+02	3.94E+02	1.86E+02	1.41E+02	1.22E+02	1.76E+02	4.45E+01	1.26E+02
543	9.54E+02	1.47E+03	8.46E+02	1.07E+03	1.02E+03	6.65E+02	4.52E+02	1.01E+03	8.42E+02	8.42E+02	6.48E+02	3.54E+02	7.05E+02	1.15E+03	6.61E+02	5.04E+02	1.08E+03	9.53E+02	4.47E+02	6.14E+02	1.14E+03	3.75E+02	7.34E+03	8.70E+02	5.43E+02	2.92E+02	3.76E+02	2.44E+02	7.72E+02	7.35E+02	5.53E+02	3.45E+02	3.47E+02	7.81E+02	3.80E+02	7.19E+02	7.28E+02	3.78E+02	6.96E+02	2.68E+02	4.10E+02	5.66E+02	5.74E+02	5.68E+01	1.61E+02	2.02E+02	2.50E+02
544	4.05E+01	3.38E+01	1.19E+01	2.56E+01	6.11E+01	1.03E+01	4.99E+01	9.69E+01	5.95E+01	4.19E+01	3.10E+01	1.09E+01	8.48E+01	8.37E+01	4.14E+01	8.34E+01	1.46E+02	1.01E+02	5.34E+01	4.35E+01	4.51E+01	1.97E+01	8.05E+01	3.70E+01	1.03E+02	2.40E+01	3.88E+00	3.38E+01	2.07E+01	7.53E+01	7.87E+01	8.86E+00	4.43E+01	3.88E+01	2.20E+01	4.55E+01	4.66E+01	1.12E+01	4.01E+00	1.26E+01	2.20E+01	2.11E+01	8.10E+01	6.16E+01	2.73E+01	3.62E+01	3.45E+01
545	3.62E+01	2.03E+02	1.28E+02	1.16E+02	6.06E+01	3.46E+02	4.02E+01	1.68E+02	3.45E+01	3.54E+01	4.89E+01	6.01E+01	7.77E+01	8.79E+01	3.81E+01	7.62E+01	1.06E+02	5.09E+01	6.03E+01	3.43E+01	3.67E+01	6.04E+01	2.30E+01	2.42E+01	7.38E+01	1.61E+01	2.13E+01	2.80E+01	4.51E+01	1.54E+02	6.52E+01	3.79E+01	8.83E+01	7.03E+01	9.58E+01	1.91E+01	3.56E+02	4.58E+01	6.92E+01	8.69E+01	5.30E+01	4.04E+01	4.50E+01	8.12E+01	1.60E+02	3.03E+01	1.64E+02
546	1.34E+01	6.02E+03	6.63E+00	9.38E+00	8.38E+00	2.75E+01	2.33E+01	2.82E+01	4.11E+01	7.11E+00	2.52E+01	3.87E+01	7.58E+00	5.21E+00	2.43E+01	8.25E+00	3.36E+01	8.04E+00	8.39E+00	1.14E+01	3.98E+00	4.38E+01	3.57E+01	6.74E+00	5.17E+00	3.60E+00	3.66E+01	9.20E+00	3.16E+01	1.75E+01	2.16E+01	1.19E+01	4.13E+01	3.37E+00	6.21E+00	9.91E+00	4.12E+00	4.56E+00	6.18E+00	3.16E+00	2.31E+01	5.15E+00	1.99E+01	3.02E+00	2.15E+01	1.93E+00	2.32E+00
547	4.52E+01	1.42E+02	1.22E+02	5.46E+01	2.55E+01	3.77E+01	1.02E+02	2.44E+02	1.08E+02	1.01E+02	5.07E+01	1.58E+01	1.94E+02	7.37E+01	5.14E+01	1.11E+02	3.79E+02	1.60E+02	5.35E+01	1.30E+02	1.42E+02	2.93E+01	5.06E+01	1.14E+02	1.08E+02	5.56E+01	1.81E+01	3.88E+01	9.52E+00	2.01E+02	6.78E+01	2.01E+01	2.85E+01	7.78E+01	4.63E+01	7.69E+01	7.94E+00	5.56E+01	4.02E+00	3.02E+01	8.25E+00	3.67E+01	1.51E+02	1.21E+01	1.54E+01	1.74E+01	4.88E+01
548	1.35E+01	1.68E+01	1.35E+01	9.44E+00	8.63E+00	1.83E+01	2.17E+01	1.07E+01	1.19E+01	7.14E+00	4.84E+01	1.12E+02	2.07E+01	7.31E+00	1.11E+02	2.89E+01	9.33E+01	3.13E+01	1.99E+01	1.24E+01	1.20E+01	1.20E+02	1.86E+01	1.59E+01	1.90E+01	5.59E+00	8.62E+00	7.92E+01	5.72E+00	5.92E+00	3.66E+01	1.85E+01	2.55E+01	2.77E+01	2.46E+01	1.07E+01	2.02E+01	2.25E+01	1.47E+01	1.74E+01	1.65E+01	1.31E+01	3.35E+01	6.03E+00	1.19E+01	6.44E+00	2.52E+00
549	3.80E+01	3.35E+02	1.18E+02	9.48E+00	5.57E+01	7.24E+01	7.38E+01	5.22E+02	1.32E+02	2.05E+01	5.63E+01	9.11E+01	7.25E+01	2.01E+02	5.27E+01	3.60E+02	2.61E+01	9.46E+01	4.86E+01	6.78E+01	5.64E+01	9.24E+01	3.75E+01	6.68E+01	1.06E+02	4.85E+00	2.25E+01	6.81E+01	6.57E+01	7.51E+00	6.94E+01	4.89E+01	3.85E+01	2.65E+01	3.41E+01	8.37E+01	3.22E+01	8.94E+01	3.01E+01	4.72E+00	4.06E+01	1.26E+02	4.81E+01	1.88E+01	3.27E+02	1.59E+02	2.33E+00
550	1.16E+03	1.31E+03	1.01E+03	1.59E+03	7.30E+02	8.40E+02	2.67E+03	2.93E+03	2.09E+03	2.14E+03	2.08E+03	6.90E+03	2.25E+03	1.65E+03	2.10E+03	1.59E+03	2.23E+03	1.78E+03	1.00E+03	1.36E+03	1.49E+03	7.10E+03	5.13E+02	8.23E+02	3.33E+03	1.18E+03	6.00E+02	2.17E+03	4.65E+02	1.57E+03	8.90E+02	9.57E+02	6.71E+02	7.93E+02	1.37E+03	6.07E+02	1.31E+03	7.86E+02	1.61E+03	5.63E+02	6.25E+02	3.01E+03	8.67E+02	9.92E+02	1.26E+03	1.87E+03	8.84E+02
551	5.84E+01	3.75E+01	4.48E+01	1.14E+01	3.08E+01	4.69E+01	6.03E+01	4.88E+01	3.92E+01	2.27E+01	1.48E+01	2.90E+01	1.97E+01	2.48E+01	2.33E+01	4.00E+01	2.61E+01	5.87E+00	2.72E+01	4.72E+01	2.22E+01	2.60E+01	3.11E+01	6.03E+01	1.93E+01	2.46E+01	1.40E+01	1.63E+01	3.50E+01	5.98E+00	2.74E+01	2.89E+01	2.20E+01	2.97E+01	2.98E+01	1.60E+01	4.01E+01	2.64E+01	2.27E+01	3.66E+01	3.62E+01	2.75E+01	1.66E+01	8.04E+00	1.48E+01	9.36E+00	6.30E+00
552	2.00E+01	3.60E+00	4.14E+00	9.58E+00	1.94E+01	3.78E+00	6.03E+00	1.08E+01	3.29E+00	3.41E+01	5.30E+00	4.27E+00	3.42E+00	3.18E+00	3.84E+00	4.40E+00	3.58E+00	2.77E+00	3.74E+00	3.57E+00	4.05E+00	3.35E+00	6.26E+00	3.50E+00	5.32E+00	3.69E+00	3.95E+00	3.26E+00	4.95E+00	6.00E+00	3.96E+00	3.19E+00	2.84E+00	3.42E+00	3.15E+00	3.51E+00	4.16E+00	4.16E+00	4.03E+00	3.15E+00	5.17E+00	3.88E+00	4.32E+00	2.23E+00	2.19E+00	1.95E+00	2.35E+00
553	1.59E+01	2.74E+01	7.71E+01	4.38E+01	1.53E+01	2.46E+01	3.28E+01	4.29E+01	1.57E+01	3.44E+01	5.52E+01	8.09E+00	6.10E+01	3.43E+01	5.30E+01	2.36E+01	3.24E+01	1.96E+01	1.39E+01	3.26E+01	3.60E+01	6.01E+00	1.81E+01	1.80E+01	2.17E+01	7.44E+00	1.28E+01	2.48E+01	6.70E+01	3.04E+01	6.25E+01	6.70E+01	5.01E+01	7.34E+01	8.68E+01	5.27E+01	2.64E+01	3.34E+01	4.86E+01	1.24E+02	2.96E+01	2.11E+01	3.26E+01	7.29E+00	2.14E+01	1.06E+01	1.99E+01
554	4.57E+02	8.80E+02	5.21E+02	8.30E+02	8.99E+02	6.50E+02	1.51E+03	1.87E+03	1.24E+03	8.31E+02	5.88E+02	5.30E+02	1.54E+03	1.36E+03	5.98E+02	1.24E+03	1.61E+03	1.29E+03	2.64E+03	6.15E+02	1.94E+03	4.86E+02	1.05E+03	2.17E+03	1.06E+03	6.74E+02	3.03E+02	5.87E+02	5.62E+02	1.69E+03	7.43E+02	9.69E+02	6.62E+02	4.84E+02	4.86E+02	7.84E+02	4.81E+02	5.19E+02	3.87E+02	2.22E+02	8.40E+02	5.28E+02	7.99E+02	2.70E+02	5.17E+02	3.27E+02	1.93E+02
555	1.38E+01	4.86E+00	6.68E+00	9.69E+00	8.59E+00	3.81E+00	6.07E+00	1.09E+01	5.59E+00	7.29E+00	5.34E+00	4.31E+00	7.15E+00	3.21E+00	6.92E+00	9.32E+00	7.00E+00	2.79E+00	1.02E+01	6.13E+00	4.09E+00	3.05E+00	6.32E+00	7.74E+00	6.62E+00	3.74E+00	8.24E+00	8.82E+00	8.51E+00	6.06E+00	4.00E+00	3.77E+00	2.87E+00	6.71E+00	4.92E+00	3.55E+00	1.22E+01	1.51E+01	5.15E+00	3.15E+00	5.22E+00	9.50E+00	4.38E+00	2.24E+00	2.21E+00	1.96E+00	2.37E+00
556	1.38E+01	3.65E+00	4.21E+00	9.72E+00	8.61E+00	3.82E+00	6.08E+00	1.10E+01	3.34E+00	7.31E+00	5.36E+00	4.33E+00	3.46E+00	3.22E+00	3.89E+00	4.47E+00	3.62E+00	2.80E+00	3.78E+00	3.61E+00	4.11E+00	3.06E+00	6.34E+00	3.53E+00	5.44E+00	3.76E+00	4.00E+00	3.30E+00	5.62E+01	6.08E+00	4.02E+00	3.21E+00	2.88E+00	3.46E+00	3.19E+00	3.57E+00	4.21E+00	4.22E+00	4.04E+00	3.15E+00	5.24E+00	3.92E+00	4.40E+00	2.25E+00	2.22E+00	1.96E+00	2.38E+00
557	1.85E+01	3.98E+02	7.71E+00	9.76E+00	8.64E+00	1.21E+01	1.34E+02	1.82E+02	7.56E+01	7.34E+00	5.37E+00	4.35E+00	6.68E+00	3.24E+00	1.11E+01	3.01E+02	1.50E+01	3.79E+00	1.48E+01	8.70E+00	1.09E+01	1.43E+01	3.68E+01	7.36E+00	1.04E+01	2.13E+01	5.01E+01	5.96E+01	5.04E+00	6.10E+00	6.97E+00	1.09E+01	1.51E+01	1.30E+01	3.85E+01	3.64E+00	1.33E+01	1.46E+01	6.49E+00	1.05E+01	5.26E+00	6.32E+00	1.87E+01	9.35E+00	8.61E+00	8.91E+00	4.58E+00
558	2.53E+01	3.67E+01	3.76E+01	1.48E+01	1.76E+01	4.25E+01	4.92E+01	2.33E+01	2.97E+01	2.42E+01	2.60E+01	2.72E+01	1.71E+01	1.54E+01	3.61E+01	4.55E+01	2.18E+01	1.72E+01	4.87E+01	8.80E+01	5.34E+01	3.05E+01	1.48E+01	3.53E+01	4.18E+01	1.38E+01	6.11E+01	1.77E+01	3.14E+01	4.19E+01	3.05E+01	4.51E+01	2.46E+01	3.22E+01	3.08E+01	2.26E+01	3.27E+01	4.53E+01	3.28E+01	2.83E+01	2.75E+01	3.50E+01	6.59E+01	8.34E+00	2.23E+01	6.22E+00	1.56E+01
559	7.54E+01	6.78E+01	4.26E+00	1.67E+01	8.69E+00	8.02E+01	6.95E+01	1.83E+02	2.87E+01	7.39E+00	5.41E+00	4.38E+00	1.02E+02	3.28E+01	3.92E+00	1.27E+01	2.01E+02	2.01E+02	5.25E+00	2.61E+01	1.45E+02	3.09E+00	6.41E+00	3.56E+00	4.81E+01	3.82E+00	3.68E+01	3.34E+00	5.08E+00	3.82E+01	5.23E+01	3.88E+01	1.80E+01	3.50E+00	1.51E+01	2.73E+01	2.49E+01	5.68E+01	3.20E+01	1.50E+01	5.31E+00	1.73E+01	1.25E+01	8.51E+01	2.37E+02	1.98E+00	7.01E+00
560	5.32E+01	1.37E+02	1.03E+02	7.64E+01	4.34E+01	2.70E+01	1.03E+02	8.29E+01	5.58E+01	6.47E+01	4.68E+01	9.92E+01	7.36E+01	6.78E+01	4.80E+01	6.43E+01	9.20E+01	6.48E+01	7.32E+01	5.58E+01	1.03E+02	9.92E+01	1.20E+02	5.15E+01	9.83E+01	5.09E+01	2.92E+01	3.19E+01	3.93E+01	8.83E+01	4.96E+01	3.47E+01	1.91E+01	1.50E+01	2.44E+01	2.91E+01	3.68E+01	5.66E+01	2.14E+01	3.26E+01	3.81E+01	4.67E+01	6.57E+01	4.42E+00	2.25E+00	1.98E+00	7.27E+00
561	1.40E+01	3.73E+00	4.29E+00	1.05E+01	8.74E+00	1.01E+01	6.17E+00	1.12E+01	3.41E+00	7.45E+00	5.44E+00	4.42E+00	3.52E+00	3.29E+00	3.95E+00	7.48E+00	4.36E+00	2.85E+00	3.84E+00	3.68E+00	4.18E+00	3.12E+00	6.45E+00	3.58E+00	5.60E+00	3.85E+00	4.08E+00	4.39E+00	5.12E+00	6.19E+00	4.09E+00	3.24E+00	2.93E+00	3.52E+00	3.24E+00	3.64E+00	4.27E+00	4.31E+00	4.05E+00	3.15E+00	5.35E+00	3.99E+00	4.51E+00	2.27E+00	2.25E+00	1.99E+00	2.42E+00
562	8.05E+03	6.86E+03	3.73E+03	6.16E+03	4.67E+03	1.98E+03	7.94E+03	6.19E+03	5.61E+03	6.58E+03	2.91E+03	1.05E+04	6.56E+03	7.39E+03	2.93E+03	4.35E+03	7.20E+03	5.04E+03	3.86E+03	7.86E+03	9.53E+03	1.01E+04	4.20E+03	7.38E+03	6.23E+03	2.45E+03	5.02E+03	4.76E+03	3.94E+03	8.02E+03	2.39E+03	1.92E+03	1.55E+03	2.08E+03	1.49E+03	2.25E+03	2.35E+03	2.78E+03	2.11E+03	1.94E+03	2.14E+03	2.45E+03	7.04E+03	2.74E+03	1.96E+03	2.22E+03	2.62E+03
563	1.41E+01	2.26E+01	3.35E+01	1.32E+01	8.79E+00	7.38E+01	1.58E+01	2.80E+01	4.42E+01	1.34E+01	1.64E+01	1.26E+01	1.54E+01	4.06E+00	9.86E+00	3.17E+01	1.72E+01	7.87E+00	3.87E+00	1.87E+01	1.03E+01	1.23E+01	6.51E+00	1.63E+01	2.82E+01	3.89E+00	8.73E+00	1.75E+01	1.50E+01	1.33E+01	1.95E+01	1.55E+01	1.27E+01	2.30E+01	1.56E+01	8.11E+00	2.27E+01	1.57E+01	1.45E+01	4.61E+00	8.07E+00	1.77E+01	6.57E+00	2.89E+00	1.91E+01	2.90E+00	3.90E+00
564	9.44E+02	9.85E+02	6.22E+02	3.24E+02	4.77E+02	3.66E+02	7.89E+02	6.61E+02	7.17E+02	9.39E+02	7.31E+02	6.97E+02	9.47E+02	9.98E+02	7.28E+02	5.94E+02	1.11E+03	7.37E+02	3.69E+02	6.65E+02	8.01E+02	7.39E+02	8.31E+02	8.17E+02	1.17E+03	3.28E+02	3.53E+02	2.90E+02	4.61E+02	9.65E+02	3.89E+02	3.09E+02	2.73E+02	2.95E+02	2.54E+02	3.13E+02	3.64E+02	2.64E+02	2.06E+02	1.09E+02	2.92E+02	2.36E+02	5.52E+02	1.43E+02	1.24E+02	7.92E+01	1.07E+02
565	2.40E+03	1.41E+03	1.89E+03	2.12E+03	2.17E+03	1.02E+03	2.67E+03	4.21E+03	2.37E+03	1.99E+03	1.51E+03	2.51E+03	3.18E+03	1.61E+03	1.61E+03	4.00E+03	3.47E+03	3.10E+03	2.30E+03	4.31E+03	2.79E+03	2.77E+03	3.79E+03	3.80E+03	2.40E+03	6.38E+02	1.56E+03	3.37E+03	1.93E+03	2.36E+03	1.35E+03	1.04E+03	9.96E+02	7.49E+02	1.30E+03	1.48E+03	1.99E+03	9.78E+02	1.08E+03	5.09E+02	1.20E+03	1.77E+03	4.90E+03	6.21E+02	3.69E+02	3.38E+02	3.09E+02
566	4.96E+02	6.56E+02	1.41E+03	4.21E+02	5.06E+02	1.77E+03	8.61E+02	1.41E+03	1.66E+03	6.25E+02	4.21E+02	1.46E+03	9.35E+02	1.01E+03	4.27E+02	8.00E+02	9.45E+02	7.28E+02	2.70E+02	1.15E+03	7.11E+02	1.41E+03	6.51E+02	8.27E+02	3.50E+02	6.79E+02	3.33E+02	5.04E+02	3.09E+02	7.79E+02	1.26E+02	5.82E+01	9.31E+01	2.13E+01	2.12E+02	1.42E+01	7.08E+01	3.27E+02	3.03E+02	2.22E+01	5.48E+00	2.93E+01	8.72E+02	2.29E+00	5.54E+00	9.53E+00	3.86E+00
567	5.10E+01	9.96E+01	3.59E+01	3.52E+01	2.20E+01	2.41E+01	1.25E+02	1.01E+02	2.93E+01	1.32E+01	2.07E+01	7.40E+00	6.31E+01	3.93E+01	2.56E+01	7.17E+01	2.84E+02	8.60E+01	6.33E+01	1.75E+02	2.01E+02	2.96E+01	1.01E+02	1.06E+01	4.48E+01	2.04E+01	2.11E+01	2.20E+01	1.82E+01	2.45E+02	6.52E+01	1.66E+02	1.15E+02	1.31E+02	1.66E+02	1.43E+02	4.75E+01	1.03E+02	2.25E+02	1.57E+02	1.44E+02	2.64E+02	1.03E+02	8.39E+02	8.21E+01	3.19E+01	2.93E+01
568	2.64E+01	5.87E+00	6.95E+01	1.02E+01	1.92E+01	1.71E+01	1.29E+01	1.73E+01	4.64E+01	5.97E+01	1.28E+01	2.02E+01	1.00E+01	6.31E+00	3.53E+01	1.52E+01	1.06E+02	2.52E+01	1.50E+01	3.13E+01	4.28E+00	7.74E+01	9.23E+00	3.66E+00	5.83E+00	1.26E+01	1.12E+01	6.00E+00	5.52E+00	6.36E+00	2.20E+01	3.41E+01	3.34E+01	1.89E+01	3.97E+01	1.26E+01	9.78E+01	1.74E+01	6.17E+01	3.17E+00	1.45E+01	1.77E+01	1.55E+01	2.29E+00	2.31E+00	2.03E+00	8.13E+00
569	7.79E+01	3.84E+00	6.50E+00	1.03E+01	8.93E+00	3.92E+00	3.48E+02	1.17E+01	3.54E+00	7.72E+00	2.44E+01	4.59E+00	3.64E+00	3.40E+00	3.66E+01	5.90E+00	7.34E+02	4.26E+00	6.84E+00	3.81E+00	6.76E+00	1.09E+01	6.67E+00	3.67E+00	1.15E+01	1.09E+01	4.23E+00	5.74E+00	5.33E+00	1.24E+01	9.90E+00	3.32E+00	8.95E+00	1.28E+01	1.08E+01	3.91E+01	4.38E+00	1.33E+01	4.06E+00	5.49E+00	9.19E+00	5.32E+00	4.69E+00	2.30E+00	2.32E+00	2.04E+00	2.50E+00
570	3.77E+01	4.05E+00	4.44E+00	1.03E+01	8.95E+00	3.93E+00	3.45E+01	1.18E+01	3.94E+00	7.76E+00	5.59E+00	4.62E+00	3.66E+00	3.42E+00	4.10E+00	4.74E+00	3.84E+00	2.95E+00	2.79E+01	3.83E+00	4.30E+00	3.24E+00	9.99E+01	3.68E+00	5.89E+00	4.01E+00	4.26E+00	1.05E+01	5.36E+00	1.78E+02	4.41E+00	3.33E+00	3.05E+00	3.65E+00	3.36E+00	3.78E+00	4.40E+00	4.50E+00	4.06E+00	3.17E+00	5.59E+00	4.12E+00	4.72E+00	2.30E+00	2.33E+00	2.05E+00	2.51E+00
571	1.46E+01	7.16E+00	4.45E+00	1.03E+01	8.97E+00	3.93E+00	6.43E+00	3.58E+01	3.57E+00	7.80E+00	5.60E+00	4.64E+00	3.68E+00	3.43E+00	4.12E+00	4.76E+00	3.86E+00	2.96E+00	2.52E+02	6.48E+00	4.32E+00	7.10E+00	6.73E+00	3.70E+00	8.85E+00	4.03E+00	4.28E+00	3.63E+00	1.40E+01	6.43E+00	4.27E+00	3.34E+00	3.06E+00	3.66E+00	3.38E+00	3.80E+00	4.41E+00	4.52E+00	4.06E+00	3.17E+00	5.61E+00	4.13E+00	4.74E+00	2.30E+00	1.16E+01	2.05E+00	2.52E+00
572	6.65E+01	3.19E+02	1.68E+02	6.72E+01	2.44E+02	3.46E+02	2.36E+02	2.90E+02	1.25E+02	3.49E+02	6.06E+01	9.40E+01	3.50E+02	1.45E+02	1.08E+02	2.62E+02	8.32E+01	1.68E+02	4.79E+01	4.84E+01	7.01E+01	1.12E+02	9.21E+01	2.37E+02	1.69E+02	1.20E+02	1.30E+01	9.46E+01	2.75E+02	7.46E+01	2.92E+02	3.52E+02	2.02E+02	3.90E+02	3.72E+02	5.73E+02	5.49E+02	1.31E+02	1.44E+02	5.29E+02	1.62E+02	2.13E+02	9.40E+01	5.62E+00	4.57E+01	6.58E+00	6.37E+01
573	3.00E+02	3.98E+02	3.69E+02	8.46E+02	8.98E+01	3.95E+01	3.20E+01	8.72E+02	4.81E+02	6.73E+02	2.84E+02	2.67E+02	6.08E+02	5.62E+02	2.81E+02	1.06E+02	1.28E+03	4.87E+02	5.73E+02	6.80E+02	1.94E+03	2.93E+02	9.24E+02	7.61E+02	4.16E+02	2.76E+02	4.92E+02	1.30E+02	4.42E+01	4.98E+02	1.55E+02	6.68E+01	7.85E+01	7.26E+02	3.58E+02	6.24E+01	5.41E+02	5.68E+02	3.41E+02	2.84E+02	6.49E+01	5.08E+02	5.02E+02	4.34E+02	4.74E+02	7.10E+01	1.04E+02
574	1.48E+01	3.26E+01	1.63E+01	3.25E+01	2.46E+01	3.95E+01	3.51E+01	2.60E+01	2.57E+01	2.65E+01	3.73E+01	3.75E+01	1.42E+01	1.97E+01	3.27E+01	3.46E+01	2.41E+01	1.93E+01	2.61E+01	3.06E+01	2.56E+01	4.93E+01	1.73E+01	3.22E+01	3.02E+01	1.91E+01	1.66E+01	2.11E+01	2.72E+01	1.43E+01	2.77E+01	3.21E+01	2.68E+01	3.75E+01	4.12E+01	2.52E+01	3.48E+01	3.43E+01	2.86E+01	3.24E+01	3.56E+01	2.44E+01	2.24E+01	9.12E+00	1.11E+01	1.54E+01	7.34E+00
575	5.34E+01	5.29E+01	2.52E+01	1.05E+01	3.86E+01	3.93E+00	4.56E+01	6.49E+02	5.44E+01	8.85E+00	7.08E+00	4.46E+01	8.61E+00	3.49E+00	4.19E+00	7.58E+01	8.41E+01	1.46E+01	2.12E+01	9.24E+00	1.45E+01	4.30E+01	6.86E+00	3.75E+00	8.75E+01	1.50E+01	2.00E+01	3.61E+00	5.53E+00	6.52E+00	1.50E+01	5.40E+00	9.40E+00	2.52E+01	2.72E+01	5.53E+01	4.47E+00	6.50E+00	8.13E+00	1.97E+01	2.35E+01	1.20E+01	1.68E+01	2.32E+00	2.39E+00	2.09E+00	2.57E+00
576	4.86E+02	2.32E+02	1.06E+02	3.02E+02	1.80E+02	3.53E+02	3.74E+02	2.35E+02	5.04E+02	2.62E+02	2.50E+02	2.40E+02	2.25E+02	1.78E+02	2.36E+02	3.86E+02	3.57E+02	2.37E+02	8.68E+01	3.01E+02	1.19E+02	2.57E+02	5.20E+02	2.63E+02	1.07E+02	3.22E+02	1.71E+02	5.68E+01	1.07E+02	7.37E+02	1.55E+02	1.02E+02	2.05E+02	5.36E+01	2.55E+02	1.03E+02	6.60E+01	1.35E+02	2.50E+02	1.01E+02	9.83E+01	1.11E+02	3.28E+02	2.32E+01	2.18E+01	2.84E+00	1.33E+01
577	2.84E+01	4.71E+01	6.89E+01	6.33E+01	6.31E+01	2.08E+01	6.62E+00	4.51E+01	3.36E+01	9.54E+01	9.64E+01	3.22E+01	6.09E+01	8.83E+01	1.03E+02	5.79E+01	3.19E+02	1.01E+02	9.72E+01	3.39E+02	1.09E+02	3.18E+01	9.26E+01	4.23E+01	4.96E+01	1.04E+02	1.10E+01	3.13E+01	4.00E+01	2.39E+02	1.02E+01	4.93E+00	7.41E+00	7.84E+01	3.91E+00	3.94E+01	4.50E+00	2.91E+01	4.04E+00	7.35E+00	5.77E+00	4.20E+00	8.43E+01	2.32E+00	6.74E+01	8.98E+00	1.74E+01
578	4.96E+01	4.56E+01	2.95E+01	4.77E+01	9.08E+00	2.75E+01	1.76E+01	6.14E+01	4.80E+01	2.82E+01	4.04E+01	5.06E+01	2.00E+01	4.70E+01	1.30E+01	3.34E+01	4.76E+01	3.90E+01	1.79E+01	8.60E+00	1.36E+01	5.16E+01	7.41E+01	4.55E+00	3.26E+01	3.43E+01	1.90E+01	7.47E+00	5.64E+00	1.63E+01	3.44E+01	7.32E+01	2.34E+01	6.75E+01	5.60E+01	1.59E+01	3.94E+01	4.14E+01	4.33E+01	1.37E+01	3.87E+01	2.02E+01	4.89E+00	9.27E+00	1.16E+01	5.05E+00	1.23E+01
579	1.62E+03	6.35E+02	4.51E+02	4.98E+02	4.98E+02	4.45E+02	6.56E+02	9.03E+02	2.04E+03	1.81E+03	3.52E+02	1.40E+03	5.78E+02	4.61E+02	3.94E+02	8.00E+02	6.38E+02	4.73E+02	1.25E+03	1.31E+03	4.77E+02	1.46E+03	7.41E+02	7.54E+02	7.90E+02	7.51E+02	6.58E+02	3.53E+02	2.79E+02	1.56E+03	5.16E+02	5.48E+02	4.23E+02	4.85E+02	3.82E+02	5.45E+02	6.50E+02	6.21E+02	4.69E+02	2.82E+02	6.66E+02	4.66E+02	1.59E+03	1.04E+02	2.41E+02	8.52E+01	1.81E+02
580	1.52E+01	1.89E+01	8.76E+00	1.07E+01	9.10E+00	3.89E+00	1.59E+01	1.24E+01	4.81E+00	6.47E+01	6.65E+00	4.89E+00	3.89E+00	3.57E+00	4.30E+00	1.07E+01	8.70E+00	5.00E+00	6.03E+00	7.89E+00	9.79E+00	3.40E+00	7.04E+00	6.84E+00	8.79E+00	1.12E+01	4.48E+00	7.15E+00	5.72E+00	1.27E+01	5.23E+00	5.06E+00	5.65E+00	1.00E+01	5.39E+00	4.27E+00	9.41E+00	4.71E+00	8.81E+00	7.82E+00	1.09E+01	4.23E+00	4.93E+00	2.33E+00	2.45E+00	2.14E+00	2.63E+00
581	1.53E+01	5.36E+00	1.68E+01	1.08E+01	9.11E+00	4.23E+00	1.95E+01	2.74E+01	7.89E+00	8.23E+00	6.04E+00	5.00E+00	5.55E+00	3.58E+00	1.73E+01	1.82E+01	1.03E+01	3.12E+00	7.88E+00	9.98E+00	1.14E+01	5.63E+00	2.70E+01	7.81E+00	6.21E+00	1.17E+01	4.50E+00	7.87E+00	5.76E+00	6.64E+00	2.14E+01	3.54E+00	6.50E+00	9.90E+00	6.92E+00	2.30E+01	4.55E+00	1.11E+01	4.01E+00	5.12E+00	5.86E+00	1.63E+01	4.94E+00	2.33E+00	2.46E+00	2.16E+00	2.65E+00
582	4.30E+02	1.34E+02	7.25E+01	1.22E+02	1.34E+02	3.86E+00	3.51E+01	8.55E+01	1.19E+02	1.34E+02	6.67E+01	1.03E+02	3.95E+00	1.08E+02	6.58E+01	9.85E+01	4.83E+01	5.28E+01	7.70E+01	7.47E+01	1.19E+02	1.11E+02	1.12E+02	1.15E+02	1.09E+02	1.42E+02	6.59E+01	8.23E+01	1.07E+02	2.42E+02	1.02E+02	1.01E+01	4.84E+01	9.48E+01	7.16E+01	6.87E+01	1.10E+02	6.48E+01	5.51E+01	1.68E+01	9.22E+01	1.37E+02	6.30E+01	1.66E+01	8.42E+01	7.00E+01	7.50E+01
583	5.28E+02	8.50E+00	4.58E+00	1.48E+01	2.02E+01	1.13E+01	1.29E+01	1.64E+01	3.73E+00	8.33E+00	7.98E+00	4.98E+00	3.98E+00	5.39E+00	9.52E+00	5.33E+00	4.16E+00	4.24E+00	4.18E+00	4.16E+00	9.50E+00	1.25E+01	7.16E+00	4.87E+00	8.61E+00	6.08E+00	6.37E+00	3.79E+00	2.21E+01	1.98E+01	1.04E+01	3.61E+00	3.20E+00	3.88E+00	6.19E+00	5.40E+00	4.57E+00	4.76E+00	3.99E+00	7.22E+00	5.90E+00	4.24E+00	1.20E+01	2.33E+00	2.49E+00	3.71E+00	2.67E+00
584	1.18E+02	1.20E+01	1.28E+01	1.09E+01	1.06E+01	8.17E+00	7.93E+00	1.77E+01	1.22E+01	4.63E+01	3.07E+01	5.01E+00	4.01E+00	3.63E+00	1.05E+01	2.25E+01	1.02E+01	5.86E+00	2.16E+01	1.71E+01	2.28E+01	8.36E+00	1.58E+01	1.65E+01	2.02E+01	7.39E+01	4.57E+00	9.01E+00	5.89E+00	1.44E+01	5.74E+00	3.62E+00	1.76E+01	1.09E+01	9.87E+00	1.08E+01	7.12E+00	1.25E+01	5.71E+00	6.49E+00	9.86E+00	4.56E+00	4.99E+00	2.33E+00	2.51E+00	2.20E+00	2.69E+00
585	1.13E+02	2.05E+02	1.81E+02	1.64E+02	1.45E+02	7.67E+01	1.31E+02	1.87E+02	1.12E+02	1.22E+02	2.92E+02	1.76E+02	1.15E+02	2.59E+02	2.41E+02	1.75E+02	2.24E+02	1.23E+02	1.31E+02	2.43E+02	8.20E+01	1.82E+02	1.08E+02	8.05E+01	1.74E+02	4.95E+01	5.76E+01	2.02E+02	1.48E+02	3.09E+02	9.02E+01	1.14E+02	8.28E+01	1.13E+02	5.33E+01	9.15E+01	9.56E+01	4.85E+01	9.59E+01	2.40E+01	3.18E+01	6.83E+01	1.66E+02	2.03E+01	6.31E+01	7.70E+01	3.79E+01
586	1.80E+01	1.82E+01	1.09E+01	1.10E+01	1.03E+02	1.45E+01	6.98E+00	1.28E+01	1.11E+01	1.02E+01	8.40E+00	5.36E+00	4.08E+00	3.83E+00	1.06E+01	1.82E+01	1.15E+01	9.08E+00	8.49E+00	4.26E+00	1.16E+01	7.07E+00	7.31E+00	1.10E+01	1.45E+01	1.91E+01	8.81E+00	1.32E+01	5.99E+00	6.70E+00	1.09E+01	6.47E+00	5.60E+00	1.53E+01	8.80E+00	7.99E+00	1.46E+01	1.72E+01	1.44E+01	9.18E+00	9.20E+00	6.06E+00	5.01E+00	2.33E+00	2.54E+00	4.33E+00	8.81E+00
587	2.96E+03	2.24E+03	1.58E+03	2.64E+02	7.50E+02	5.89E+02	9.79E+02	1.78E+03	1.46E+03	2.19E+03	5.37E+02	8.31E+02	4.98E+03	5.72E+02	5.88E+02	1.54E+03	8.20E+03	5.33E+03	9.49E+02	3.65E+03	1.43E+03	8.23E+02	5.82E+03	2.73E+03	1.61E+03	5.39E+03	1.81E+03	5.54E+02	7.62E+02	1.99E+04	1.30E+03	1.28E+03	8.47E+02	1.36E+03	2.38E+03	9.69E+02	1.51E+03	1.49E+03	1.50E+03	1.75E+03	2.64E+03	1.38E+03	4.21E+03	1.00E+02	2.00E+02	1.28E+02	4.97E+01
588	9.60E+03	7.35E+03	9.77E+03	4.94E+03	7.82E+03	5.82E+03	7.75E+03	9.19E+03	9.75E+03	8.05E+03	4.96E+03	7.35E+03	8.74E+03	5.24E+03	5.65E+03	8.30E+03	1.08E+04	6.93E+03	5.60E+03	9.74E+03	6.20E+03	7.35E+03	8.69E+03	8.82E+03	4.32E+03	2.93E+03	4.85E+03	2.98E+03	7.02E+03	1.02E+04	4.53E+03	3.98E+03	3.78E+03	3.65E+03	3.38E+03	3.19E+03	3.44E+03	2.71E+03	2.54E+03	2.80E+03	3.40E+03	3.62E+03	7.09E+03	4.28E+02	1.10E+03	6.76E+02	5.98E+02
589	1.62E+01	4.15E+00	4.60E+00	1.11E+01	9.07E+00	3.68E+00	7.04E+00	1.30E+01	3.78E+00	8.63E+00	3.14E+01	5.18E+00	4.20E+00	3.69E+00	4.49E+00	6.54E+00	4.35E+00	3.29E+00	4.24E+00	4.38E+00	4.32E+00	3.57E+00	7.42E+00	4.00E+00	6.33E+00	4.15E+00	4.66E+00	3.95E+00	6.14E+00	6.72E+00	4.55E+00	3.79E+00	3.24E+00	4.00E+00	3.67E+00	3.99E+00	4.60E+00	4.84E+00	3.87E+00	3.19E+00	5.96E+00	4.21E+00	5.03E+00	2.32E+00	2.60E+00	2.28E+00	2.76E+00
590	1.63E+01	4.17E+00	4.59E+00	1.12E+01	9.06E+00	3.64E+00	7.07E+00	1.31E+01	3.78E+00	8.69E+00	5.85E+00	5.22E+00	4.24E+00	3.71E+00	4.51E+00	5.35E+00	4.38E+00	3.32E+00	4.25E+00	4.42E+00	4.37E+00	3.59E+00	7.47E+00	4.02E+00	6.33E+00	4.14E+00	4.68E+00	3.97E+00	6.19E+00	6.72E+00	4.56E+00	3.83E+00	3.24E+00	4.02E+00	3.69E+00	4.00E+00	4.60E+00	4.85E+00	3.85E+00	3.19E+00	5.97E+00	4.20E+00	5.03E+00	2.32E+00	2.62E+00	2.30E+00	2.77E+00
591	1.65E+01	4.19E+00	4.59E+00	1.12E+01	9.04E+00	3.60E+00	7.11E+00	1.32E+01	5.30E+01	8.74E+00	1.65E+02	5.26E+00	4.28E+00	3.72E+00	4.54E+00	5.39E+00	4.42E+00	3.34E+00	4.26E+00	4.46E+00	9.93E+00	3.60E+00	7.52E+00	4.04E+00	6.34E+00	1.10E+01	4.69E+00	4.00E+00	6.24E+00	6.72E+00	4.56E+00	3.87E+00	3.24E+00	4.05E+00	5.46E+00	7.18E+00	4.60E+00	4.86E+00	3.82E+00	3.19E+00	5.96E+00	4.18E+00	5.03E+00	2.32E+00	2.64E+00	2.31E+00	2.79E+00
592	1.66E+01	4.20E+00	4.59E+00	1.13E+01	9.02E+00	3.55E+00	7.14E+00	1.32E+01	3.78E+00	8.80E+00	5.86E+00	5.29E+00	4.33E+00	9.08E+00	4.56E+00	5.43E+00	4.46E+00	3.37E+00	4.26E+00	4.50E+00	5.70E+01	3.62E+00	7.57E+00	4.07E+00	6.34E+00	4.12E+00	4.71E+00	4.03E+00	6.30E+00	6.72E+00	4.57E+00	3.92E+00	3.24E+00	4.07E+00	4.24E+00	4.00E+00	4.60E+00	4.86E+00	3.79E+00	3.18E+00	5.96E+00	4.16E+00	5.02E+00	2.31E+00	2.66E+00	2.33E+00	2.80E+00
593	1.68E+01	4.22E+00	4.58E+00	1.13E+01	8.99E+00	3.51E+00	7.17E+00	1.33E+01	3.78E+00	8.85E+00	5.86E+00	5.33E+00	4.38E+00	3.74E+00	4.58E+00	5.47E+00	4.50E+00	4.45E+00	4.27E+00	4.54E+00	4.23E+00	3.64E+00	7.62E+00	6.96E+00	6.33E+00	7.16E+00	4.72E+00	4.06E+00	6.35E+00	6.71E+00	4.58E+00	3.96E+00	3.24E+00	4.09E+00	3.74E+00	6.57E+00	4.60E+00	4.87E+00	3.76E+00	3.18E+00	5.95E+00	4.14E+00	5.02E+00	2.31E+00	2.69E+00	2.36E+00	2.82E+00
594	1.70E+01	4.24E+00	4.57E+00	1.13E+01	8.96E+00	3.46E+00	7.20E+00	1.33E+01	4.01E+00	8.91E+00	5.86E+00	5.36E+00	4.43E+00	3.75E+00	4.60E+00	5.52E+00	4.53E+00	3.43E+00	4.27E+00	4.59E+00	4.20E+00	3.66E+00	7.68E+00	4.12E+00	6.33E+00	4.09E+00	4.73E+00	4.08E+00	6.41E+00	6.70E+00	4.58E+00	4.01E+00	3.24E+00	4.11E+00	3.75E+00	9.06E+00	4.59E+00	4.87E+00	3.72E+00	3.17E+00	5.94E+00	4.12E+00	5.01E+00	2.30E+00	3.22E+00	2.38E+00	2.83E+00
595	1.72E+01	4.26E+00	4.57E+00	1.14E+01	8.93E+00	3.40E+00	7.23E+00	1.34E+01	3.78E+00	8.96E+00	5.87E+00	5.40E+00	4.48E+00	3.76E+00	4.62E+00	5.56E+00	4.58E+00	3.46E+00	4.27E+00	5.26E+00	4.17E+00	3.92E+00	7.73E+00	4.14E+00	1.11E+01	5.35E+00	4.74E+00	4.11E+00	6.46E+00	6.69E+00	4.58E+00	4.06E+00	3.24E+00	4.14E+00	3.77E+00	4.00E+00	4.59E+00	4.87E+00	3.68E+00	3.79E+00	5.92E+00	4.09E+00	5.00E+00	2.30E+00	5.29E+00	2.40E+00	2.84E+00
596	1.39E+01	3.51E+00	3.80E+00	1.11E+02	8.15E+00	3.43E+00	6.35E+00	9.13E+01	3.32E+00	7.54E+00	5.38E+00	4.28E+00	3.46E+00	1.62E+01	3.81E+00	4.40E+00	3.76E+00	2.85E+00	3.81E+00	3.70E+00	3.65E+00	3.12E+00	6.37E+00	3.45E+00	5.14E+00	3.58E+00	4.09E+00	3.30E+00	5.04E+00	5.65E+00	3.87E+00	3.17E+00	2.83E+00	3.48E+00	3.16E+00	3.54E+00	6.02E+00	4.26E+00	3.61E+00	3.25E+00	5.11E+00	3.65E+00	3.99E+00	2.16E+00	2.15E+00	1.97E+00	2.43E+00
597	1.38E+01	3.49E+00	3.80E+00	9.23E+00	8.13E+00	3.45E+00	6.32E+00	1.09E+01	3.30E+00	7.49E+00	5.35E+00	4.26E+00	3.44E+00	3.07E+00	3.81E+00	4.37E+00	3.74E+00	2.83E+00	3.80E+00	3.68E+00	3.67E+00	3.10E+00	6.33E+00	3.44E+00	5.11E+00	3.56E+00	4.08E+00	3.29E+00	5.02E+00	5.65E+00	3.86E+00	3.16E+00	2.82E+00	3.46E+00	3.10E+00	3.52E+00	9.97E+00	4.24E+00	3.64E+00	3.25E+00	5.12E+00	3.66E+00	3.99E+00	2.16E+00	2.14E+00	1.97E+00	2.42E+00
598	1.37E+01	3.47E+00	3.80E+00	9.19E+00	8.13E+00	3.46E+00	6.30E+00	1.09E+01	3.29E+00	7.44E+00	5.33E+00	4.25E+00	3.43E+00	3.07E+00	3.80E+00	6.93E+00	3.72E+00	2.81E+00	3.79E+00	3.67E+00	3.68E+00	3.09E+00	1.04E+01	3.43E+00	5.09E+00	3.55E+00	4.06E+00	3.28E+00	5.00E+00	5.65E+00	3.85E+00	3.16E+00	2.81E+00	3.45E+00	3.09E+00	3.50E+00	4.27E+00	4.22E+00	3.68E+00	3.25E+00	5.11E+00	3.67E+00	3.99E+00	2.16E+00	2.14E+00	1.96E+00	2.41E+00
599	1.36E+01	3.45E+00	3.80E+00	9.17E+00	8.12E+00	3.48E+00	6.28E+00	1.08E+01	3.27E+00	7.40E+00	5.31E+00	4.23E+00	9.33E+00	3.06E+00	3.80E+00	4.33E+00	3.69E+00	2.80E+00	3.77E+00	3.65E+00	3.70E+00	3.08E+00	6.26E+00	3.43E+00	5.07E+00	3.54E+00	4.05E+00	3.27E+00	4.98E+00	5.65E+00	3.84E+00	3.16E+00	2.80E+00	3.43E+00	3.09E+00	3.49E+00	4.26E+00	4.20E+00	3.71E+00	3.25E+00	5.11E+00	6.99E+00	4.00E+00	2.16E+00	2.13E+00	1.96E+00	2.40E+00
600	1.35E+01	3.44E+00	3.80E+00	9.14E+00	8.11E+00	3.50E+00	6.26E+00	1.08E+01	3.26E+00	7.37E+00	5.29E+00	4.22E+00	3.40E+00	6.59E+00	3.79E+00	4.32E+00	3.67E+00	2.78E+00	3.76E+00	3.64E+00	3.71E+00	3.06E+00	6.23E+00	3.42E+00	5.05E+00	3.52E+00	4.03E+00	3.26E+00	4.96E+00	5.65E+00	3.84E+00	3.16E+00	2.80E+00	3.42E+00	3.09E+00	3.47E+00	4.24E+00	4.19E+00	3.74E+00	3.25E+00	5.11E+00	7.35E+00	4.00E+00	2.16E+00	2.13E+00	1.95E+00	2.39E+00
601	1.34E+01	3.43E+00	3.80E+00	9.12E+00	8.10E+00	3.51E+00	6.24E+00	1.07E+01	3.25E+00	7.33E+00	5.27E+00	4.20E+00	3.39E+00	3.04E+00	3.78E+00	4.30E+00	3.65E+00	2.77E+00	3.75E+00	3.62E+00	3.73E+00	3.05E+00	9.41E+00	3.41E+00	5.03E+00	3.51E+00	4.02E+00	3.25E+00	4.95E+00	5.66E+00	3.83E+00	3.16E+00	2.79E+00	3.41E+00	3.08E+00	3.45E+00	4.23E+00	4.17E+00	3.76E+00	3.25E+00	5.11E+00	3.70E+00	4.00E+00	2.16E+00	2.12E+00	1.95E+00	2.38E+00
602	1.34E+01	3.42E+00	3.80E+00	9.10E+00	8.10E+00	3.52E+00	6.22E+00	1.07E+01	3.23E+00	7.29E+00	5.26E+00	4.19E+00	3.38E+00	3.04E+00	3.78E+00	4.28E+00	3.64E+00	2.76E+00	3.74E+00	3.61E+00	3.74E+00	3.04E+00	4.03E+01	3.41E+00	5.02E+00	3.50E+00	4.00E+00	3.24E+00	4.93E+00	5.66E+00	3.82E+00	3.16E+00	2.78E+00	3.40E+00	3.08E+00	3.44E+00	4.22E+00	4.15E+00	3.79E+00	3.25E+00	5.10E+00	3.71E+00	4.01E+00	2.17E+00	2.12E+00	1.94E+00	2.37E+00
603	2.25E+01	7.49E+01	2.58E+01	9.08E+00	1.72E+01	5.03E+01	2.32E+01	1.06E+01	4.05E+01	4.26E+01	3.77E+01	1.26E+01	2.57E+01	1.96E+01	5.18E+01	9.35E+00	2.28E+01	3.20E+00	5.28E+00	8.63E+00	1.97E+01	2.05E+01	1.09E+01	2.10E+01	9.23E+01	2.61E+01	1.92E+01	1.32E+01	3.02E+01	3.32E+01	3.83E+01	4.09E+01	6.11E+00	3.14E+01	2.59E+01	3.47E+01	1.14E+02	3.72E+01	4.19E+01	8.96E+00	2.87E+01	3.76E+01	1.55E+01	7.26E+00	2.12E+00	6.64E+02	3.69E+02
604	2.71E+02	3.95E+01	1.09E+02	4.24E+01	7.34E+01	3.37E+02	4.17E+02	8.27E+01	1.81E+02	2.11E+02	1.38E+02	9.13E+01	4.10E+02	5.87E+01	1.37E+02	7.65E+01	6.43E+02	3.22E+02	2.01E+02	1.21E+02	3.53E+02	1.15E+02	1.22E+02	3.52E+01	1.69E+02	7.68E+01	1.01E+02	1.61E+02	1.87E+02	1.44E+02	6.40E+01	2.50E+02	6.43E+01	9.07E+01	3.16E+02	1.72E+02	6.30E+01	9.68E+01	4.50E+01	1.34E+01	5.71E+01	1.17E+02	8.91E+01	6.01E+02	2.16E+02	6.31E+01	2.67E+01
605	1.32E+01	3.39E+00	3.80E+00	9.06E+00	8.09E+00	3.55E+00	6.17E+00	1.05E+01	3.20E+00	7.21E+00	5.21E+00	4.16E+00	3.35E+00	3.03E+00	4.55E+00	4.25E+00	3.59E+00	2.73E+00	3.72E+00	3.58E+00	3.77E+00	3.01E+00	6.12E+00	3.40E+00	4.98E+00	3.48E+00	3.96E+00	3.22E+00	5.21E+00	5.66E+00	6.22E+00	3.16E+00	2.77E+00	2.62E+01	3.29E+00	3.41E+00	6.81E+00	4.11E+00	3.85E+00	3.25E+00	5.09E+00	3.72E+00	4.02E+00	2.17E+00	2.11E+00	5.00E+00	2.35E+00
606	8.28E+01	5.12E+01	3.60E+01	1.16E+01	1.10E+01	5.29E+01	6.15E+00	1.05E+01	2.59E+01	5.17E+01	5.20E+00	2.89E+01	1.05E+01	3.02E+00	3.76E+00	1.20E+01	3.58E+00	6.98E+00	1.21E+01	5.93E+00	6.02E+00	3.58E+01	1.13E+01	7.20E+01	2.47E+01	3.79E+01	1.40E+01	1.00E+01	4.88E+00	2.27E+01	1.33E+02	2.70E+02	4.84E+01	7.74E+01	6.68E+01	6.95E+01	5.49E+01	1.22E+02	6.25E+01	1.35E+02	1.41E+02	8.70E+01	4.90E+01	2.17E+00	2.27E+01	1.66E+01	5.39E+00
607	1.31E+01	5.05E+01	4.07E+01	3.09E+01	2.56E+01	5.04E+01	2.84E+01	2.85E+01	2.21E+01	1.50E+01	3.21E+01	2.41E+01	4.89E+01	2.39E+01	3.16E+01	4.35E+01	3.16E+01	2.32E+01	3.03E+01	4.65E+01	2.43E+01	3.48E+01	4.77E+01	4.49E+01	2.26E+01	3.98E+01	3.32E+01	3.37E+01	7.26E+01	4.56E+01	4.09E+01	4.66E+01	2.66E+01	4.56E+01	3.53E+01	3.18E+01	5.93E+01	4.79E+01	4.55E+01	5.56E+01	5.47E+01	4.44E+01	3.31E+01	8.61E+00	2.04E+01	2.20E+01	6.55E+00
608	5.13E+02	3.32E+02	1.39E+03	4.52E+02	6.30E+02	4.48E+02	6.97E+02	9.31E+02	1.30E+03	5.36E+01	1.23E+03	6.91E+02	6.26E+02	2.32E+02	1.29E+03	7.78E+02	1.03E+03	2.94E+02	2.05E+03	8.71E+02	1.21E+03	7.14E+02	2.84E+02	5.75E+02	6.29E+01	3.34E+02	7.22E+02	4.39E+02	5.78E+02	1.11E+03	3.19E+02	7.99E+01	2.49E+02	2.54E+02	1.53E+02	2.66E+02	2.83E+02	5.66E+02	2.83E+02	1.44E+02	2.90E+02	2.11E+02	8.88E+02	1.10E+02	1.41E+02	1.33E+02	1.94E+01
609	1.31E+01	3.27E+02	2.24E+02	9.03E+00	8.09E+00	2.22E+01	2.61E+01	2.83E+02	1.30E+02	7.11E+00	4.02E+01	4.13E+00	2.34E+01	2.03E+01	4.01E+01	3.84E+02	2.17E+01	1.74E+01	3.69E+00	1.11E+02	1.75E+01	2.98E+00	6.06E+00	3.50E+01	1.00E+02	3.46E+00	1.98E+01	3.64E+01	4.85E+00	5.67E+00	1.37E+01	3.15E+00	1.14E+01	3.34E+00	2.26E+01	6.72E+01	3.03E+01	2.55E+01	3.91E+00	3.24E+00	7.54E+00	1.52E+01	5.14E+01	2.17E+00	9.19E+00	1.92E+00	3.01E+00
610	1.31E+01	3.54E+01	5.49E+00	9.03E+00	8.09E+00	3.60E+00	6.51E+00	1.04E+01	7.09E+00	2.19E+01	5.17E+00	1.10E+01	3.33E+00	6.19E+00	9.00E+00	1.21E+01	1.09E+01	3.82E+00	7.68E+00	4.25E+00	1.65E+01	2.10E+01	1.54E+01	7.77E+00	4.95E+00	3.80E+00	1.11E+01	7.26E+00	4.85E+00	5.68E+00	2.46E+01	5.58E+00	2.75E+00	7.53E+00	3.10E+00	5.59E+00	4.14E+00	1.50E+01	3.93E+00	5.67E+00	1.03E+01	8.03E+00	4.03E+00	1.41E+01	2.10E+00	4.31E+00	4.25E+00
611	1.31E+01	3.37E+00	3.83E+00	9.03E+00	8.09E+00	3.60E+00	6.07E+00	1.04E+01	4.62E+00	7.08E+00	5.16E+00	4.12E+00	3.32E+00	3.01E+00	5.38E+00	1.59E+01	5.07E+00	2.69E+00	3.67E+00	6.79E+00	3.82E+00	2.97E+00	6.04E+00	3.38E+00	4.95E+00	3.45E+00	1.02E+01	7.01E+00	4.84E+00	5.68E+00	5.04E+00	4.44E+00	2.74E+00	3.33E+00	6.51E+00	3.36E+00	1.48E+01	8.47E+00	3.94E+00	3.23E+00	5.24E+00	3.74E+00	4.04E+00	2.17E+00	2.10E+00	1.92E+00	2.32E+00
612	1.39E+02	7.54E+01	1.16E+02	1.17E+02	9.27E+00	2.58E+02	6.20E+01	1.47E+02	1.47E+02	1.57E+02	1.05E+02	2.23E+02	1.23E+02	1.21E+02	1.06E+02	1.43E+02	1.20E+02	7.90E+01	1.33E+02	6.12E+01	1.61E+02	2.28E+02	1.17E+02	6.40E+01	1.83E+02	8.25E+01	8.76E+01	6.05E+01	3.62E+01	3.92E+02	7.13E+01	6.47E+01	3.39E+01	1.09E+02	1.12E+02	3.00E+01	3.73E+02	9.89E+01	4.16E+01	7.75E+01	7.41E+01	1.85E+02	7.83E+01	5.91E+01	3.29E+01	4.69E+01	3.14E+01
613	1.81E+01	1.24E+01	2.03E+01	3.36E+01	8.10E+00	1.26E+01	1.58E+01	1.07E+02	3.65E+01	7.06E+00	1.51E+01	1.17E+01	6.71E+00	1.12E+01	1.42E+01	4.39E+01	4.21E+01	1.92E+01	4.42E+01	1.04E+02	1.27E+01	1.09E+01	8.73E+01	1.23E+01	8.48E+00	2.43E+01	3.32E+01	2.83E+01	1.68E+01	3.48E+01	1.53E+02	2.41E+01	1.47E+01	2.18E+01	3.41E+01	5.23E+00	2.08E+01	2.45E+02	1.66E+01	1.72E+01	2.40E+01	1.48E+01	5.81E+01	5.60E+01	4.51E+01	2.95E+01	6.11E+00
614	1.30E+01	3.38E+00	3.85E+00	9.04E+00	8.11E+00	3.62E+00	6.03E+00	1.04E+01	3.15E+00	7.05E+00	5.15E+00	4.11E+00	3.32E+00	3.02E+00	3.74E+00	4.21E+00	3.51E+00	2.68E+00	3.66E+00	3.51E+00	3.84E+00	2.96E+00	6.03E+00	3.38E+00	4.95E+00	3.46E+00	3.88E+00	3.18E+00	4.82E+00	5.70E+00	3.79E+00	3.15E+00	2.74E+00	3.32E+00	3.05E+00	3.35E+00	4.11E+00	4.03E+00	3.96E+00	3.22E+00	5.04E+00	3.75E+00	4.05E+00	2.18E+00	2.11E+00	1.92E+00	2.31E+00
615	6.47E+01	5.06E+01	4.72E+01	2.49E+01	3.26E+01	3.26E+01	5.05E+01	4.83E+01	3.05E+01	3.43E+01	4.90E+01	3.02E+01	2.55E+01	2.20E+01	2.77E+01	4.16E+01	3.24E+01	2.31E+01	3.18E+01	5.40E+01	3.36E+01	3.64E+01	4.27E+01	4.64E+01	2.58E+01	3.35E+01	3.98E+01	3.41E+01	4.34E+01	3.68E+01	6.39E+01	6.05E+01	3.36E+01	7.07E+01	4.23E+01	3.45E+01	6.45E+01	6.62E+01	5.07E+01	5.06E+01	5.56E+01	3.56E+01	3.58E+01	8.35E+00	1.57E+01	1.73E+01	9.74E+00
616	3.08E+02	8.12E+03	3.60E+03	3.98E+03	1.48E+03	1.49E+03	1.83E+02	3.64E+03	1.02E+03	1.30E+04	1.40E+03	1.17E+03	1.34E+03	4.60E+03	1.44E+03	2.19E+03	1.76E+03	5.37E+02	4.15E+03	8.46E+02	1.80E+03	1.21E+03	6.88E+02	4.64E+03	1.74E+03	8.36E+02	5.23E+01	7.51E+03	1.42E+03	2.00E+03	1.98E+03	5.60E+02	5.33E+02	3.76E+02	6.95E+02	5.96E+02	1.20E+03	1.29E+03	1.01E+03	7.45E+02	8.07E+02	1.78E+03	1.20E+03	4.04E+01	4.41E+01	1.91E+00	3.52E+02
617	1.30E+01	3.39E+00	3.88E+00	6.96E+01	8.14E+00	3.64E+00	6.00E+00	1.04E+01	3.15E+00	7.02E+00	5.15E+00	4.11E+00	3.31E+00	3.02E+00	3.74E+00	4.21E+00	3.50E+00	5.67E+00	3.65E+00	3.50E+00	3.86E+00	4.49E+00	6.03E+00	3.39E+00	6.33E+00	3.46E+00	3.86E+00	3.17E+00	4.81E+00	5.72E+00	5.88E+00	3.15E+00	5.62E+00	3.32E+00	3.73E+00	1.22E+01	4.10E+00	1.48E+01	5.16E+00	3.20E+00	5.03E+00	4.63E+00	4.07E+00	2.18E+00	2.11E+00	1.91E+00	8.21E+00
618	4.56E+02	1.06E+02	2.88E+02	2.65E+01	8.46E+02	1.62E+02	4.91E+02	4.35E+03	1.62E+03	1.56E+03	1.96E+03	3.37E+02	2.78E+03	5.74E+02	1.92E+03	4.13E+03	4.01E+03	3.13E+03	5.30E+02	1.01E+03	3.54E+02	3.29E+02	6.37E+02	2.42E+02	2.94E+02	2.08E+03	4.68E+02	5.91E+01	6.29E+02	8.91E+02	6.88E+03	9.02E+02	1.29E+03	1.15E+03	5.19E+03	5.45E+03	5.31E+03	6.96E+03	2.13E+03	2.48E+03	3.83E+03	6.80E+03	1.20E+03	2.18E+00	2.56E+02	1.91E+00	9.78E+01
619	7.41E+03	5.36E+03	6.13E+03	1.67E+04	2.87E+03	5.85E+03	8.74E+03	8.66E+03	6.59E+03	3.42E+03	5.20E+03	4.18E+03	1.18E+04	1.11E+04	5.46E+03	5.18E+03	1.39E+04	1.31E+04	5.80E+03	5.13E+03	1.17E+04	4.49E+03	5.30E+03	6.67E+03	1.99E+04	4.58E+03	3.08E+03	3.11E+03	1.82E+03	1.12E+04	5.55E+03	4.43E+03	2.99E+03	6.98E+03	6.20E+03	7.14E+03	6.15E+03	4.60E+03	2.65E+03	2.92E+03	3.41E+03	4.97E+03	4.22E+03	5.65E+03	1.06E+04	8.13E+03	8.72E+03
620	1.31E+01	5.15E+00	3.91E+00	9.11E+00	8.17E+00	4.45E+00	5.98E+00	1.04E+01	6.99E+00	7.02E+00	5.15E+00	4.12E+00	5.37E+00	3.03E+00	6.01E+00	1.32E+01	9.83E+00	3.48E+00	3.65E+00	7.99E+00	4.00E+00	5.24E+00	6.04E+00	3.75E+00	4.99E+00	4.16E+00	5.12E+00	8.73E+00	4.81E+00	5.74E+00	9.39E+00	7.66E+00	2.74E+00	1.41E+01	2.14E+01	3.36E+00	1.31E+01	1.37E+01	5.46E+00	1.35E+01	5.03E+00	7.03E+00	4.09E+00	2.18E+00	2.12E+00	1.91E+00	2.30E+00
621	1.31E+01	3.42E+00	3.92E+00	9.13E+00	8.19E+00	3.66E+00	5.97E+00	1.04E+01	3.16E+00	7.02E+00	5.15E+00	4.12E+00	3.32E+00	3.04E+00	3.74E+00	4.23E+00	3.49E+00	2.68E+00	3.65E+00	3.50E+00	3.89E+00	2.95E+00	6.04E+00	3.40E+00	5.00E+00	3.49E+00	3.85E+00	3.17E+00	4.81E+00	5.75E+00	3.81E+00	3.16E+00	2.74E+00	3.33E+00	3.06E+00	3.36E+00	7.72E+00	4.02E+00	4.00E+00	3.19E+00	5.03E+00	3.77E+00	4.10E+00	2.18E+00	2.12E+00	1.91E+00	2.30E+00
622	3.74E+01	8.65E+01	2.69E+01	1.80E+01	6.85E+01	5.87E+00	9.32E+01	1.31E+01	6.20E+01	5.11E+01	5.47E+01	6.86E+01	9.07E+01	1.07E+02	3.44E+01	1.40E+01	7.05E+01	1.49E+02	5.61E+01	4.11E+01	1.25E+02	8.66E+01	5.59E+01	6.69E+01	5.60E+01	1.29E+01	7.87E+00	7.08E+01	5.37E+01	6.01E+01	1.03E+02	1.96E+02	1.07E+01	4.01E+01	4.15E+00	5.79E+01	1.31E+01	3.15E+01	4.00E+00	2.29E+01	9.09E+00	1.51E+01	5.13E+01	2.19E+00	2.12E+00	4.25E+00	4.18E+01
623	4.07E+01	6.05E+01	4.19E+01	1.63E+01	1.62E+02	1.99E+01	1.97E+02	3.77E+01	2.53E+02	1.46E+02	2.91E+02	6.51E+01	1.78E+01	1.50E+01	3.03E+02	4.45E+01	6.66E+01	4.55E+01	7.36E+01	1.20E+02	1.19E+02	8.67E+01	1.31E+02	2.48E+01	4.24E+01	3.58E+01	7.07E+01	4.43E+01	1.72E+02	1.23E+02	5.68E+01	5.50E+01	5.34E+01	9.24E+01	6.15E+01	3.63E+01	2.16E+02	4.99E+01	4.34E+01	2.97E+01	8.22E+01	4.19E+01	1.08E+02	3.79E+01	1.41E+01	8.95E+01	1.91E+01
624	1.14E+02	2.25E+02	4.95E+02	2.86E+02	1.32E+02	2.59E+02	1.97E+02	2.76E+02	2.63E+02	1.77E+02	5.74E+02	2.00E+02	3.49E+02	5.72E+02	5.65E+02	3.00E+02	3.68E+02	4.99E+02	2.28E+02	2.14E+02	2.90E+02	2.15E+02	3.59E+02	3.26E+02	4.28E+02	1.48E+02	1.90E+02	2.00E+02	1.09E+02	3.42E+02	2.44E+02	1.55E+02	1.69E+02	5.98E+01	2.15E+02	9.46E+01	4.32E+01	2.59E+02	1.06E+02	2.60E+01	1.25E+02	1.44E+02	1.86E+02	4.67E+01	9.58E+01	9.17E+02	3.98E+02
625	2.02E+01	3.59E+00	3.97E+00	1.20E+02	8.25E+00	3.69E+00	5.96E+00	1.04E+01	3.18E+00	7.04E+00	5.17E+00	6.74E+00	3.33E+00	3.06E+00	7.32E+00	1.23E+01	5.53E+00	2.70E+00	6.01E+00	6.63E+00	6.20E+00	8.10E+00	6.07E+00	5.84E+00	5.06E+00	3.53E+00	6.35E+00	9.54E+00	4.83E+00	5.80E+00	3.84E+00	3.16E+00	4.75E+00	3.34E+00	5.90E+00	3.39E+00	8.96E+00	5.96E+00	4.01E+00	3.87E+00	5.04E+00	1.26E+01	4.14E+00	2.19E+00	2.13E+00	4.38E+01	2.30E+00
626	1.32E+01	9.09E+00	3.98E+00	9.23E+00	8.27E+00	5.19E+00	5.96E+00	1.05E+01	1.13E+01	7.04E+00	5.18E+00	1.57E+01	1.58E+01	3.07E+00	6.71E+00	4.27E+00	1.06E+01	3.88E+00	5.07E+00	1.05E+01	7.06E+00	4.62E+01	2.10E+01	1.84E+01	8.69E+00	3.54E+00	3.86E+00	1.49E+01	1.78E+01	5.81E+00	4.46E+00	1.07E+01	1.28E+01	6.89E+00	4.79E+00	3.39E+00	1.12E+01	8.55E+00	4.42E+00	7.12E+00	5.05E+00	3.79E+00	7.42E+00	7.71E+01	5.48E+00	1.22E+01	2.78E+01
627	3.22E+02	5.25E+02	8.10E+02	6.63E+02	6.80E+02	2.08E+02	4.41E+02	6.77E+02	4.86E+02	3.68E+02	2.67E+02	1.06E+03	3.49E+02	6.63E+02	2.81E+02	3.46E+02	6.03E+02	3.93E+02	3.36E+02	9.11E+02	4.79E+02	1.15E+03	9.88E+02	5.39E+02	5.77E+02	2.48E+02	1.35E+02	1.76E+02	5.93E+02	4.28E+02	3.67E+02	3.74E+02	3.75E+02	4.54E+02	4.16E+02	4.82E+02	4.46E+02	2.66E+02	2.68E+02	2.68E+02	2.65E+02	3.74E+02	5.16E+02	4.73E+01	1.21E+02	1.00E+02	1.40E+02
628	3.88E+02	5.59E+02	3.73E+02	2.40E+02	1.61E+02	3.27E+02	2.50E+02	4.09E+02	3.79E+02	1.19E+02	4.76E+02	7.75E+02	3.16E+02	2.12E+02	4.62E+02	3.17E+02	5.35E+02	4.84E+02	2.68E+02	3.62E+02	3.51E+02	8.07E+02	5.52E+02	3.85E+02	2.83E+02	2.83E+02	3.78E+02	2.46E+02	2.32E+02	4.50E+02	2.30E+02	1.58E+02	1.55E+02	2.82E+02	3.05E+02	5.93E+01	3.25E+02	2.35E+02	3.41E+02	5.38E+01	1.34E+02	1.30E+02	2.23E+02	3.88E+01	1.77E+02	9.46E+01	1.00E+02
629	1.33E+01	5.71E+01	1.62E+02	2.11E+01	9.34E+01	3.81E+01	6.00E+01	1.25E+02	9.23E+01	5.46E+01	3.04E+01	1.43E+01	7.62E+01	1.11E+02	3.51E+01	8.93E+01	7.71E+01	1.32E+02	7.94E+01	7.26E+01	5.94E+01	1.65E+01	2.71E+01	3.25E+01	1.10E+02	1.39E+01	6.47E+00	4.00E+01	3.73E+01	1.51E+02	3.96E+01	6.67E+01	3.48E+01	3.93E+01	8.84E+01	2.92E+01	6.03E+01	1.34E+02	6.18E+01	3.68E+01	8.43E+01	9.46E+01	6.68E+01	5.38E+00	2.59E+01	1.93E+00	6.95E+01
630	6.53E+02	5.39E+03	6.68E+02	5.72E+02	7.14E+02	1.68E+02	6.78E+02	9.39E+02	1.02E+03	9.41E+02	4.10E+02	1.04E+03	1.13E+03	5.10E+02	4.18E+02	7.11E+02	1.43E+03	9.41E+02	5.85E+02	9.36E+02	2.39E+03	1.12E+03	3.84E+02	4.36E+02	9.77E+02	8.21E+02	4.54E+02	4.85E+02	5.98E+02	1.23E+03	5.09E+02	5.18E+02	4.32E+02	3.83E+02	6.87E+02	8.53E+02	5.59E+02	5.54E+02	3.93E+02	4.15E+02	5.32E+02	6.17E+02	1.03E+03	4.02E+02	2.41E+02	3.99E+02	4.30E+02
631	6.04E+01	1.84E+01	1.98E+01	1.43E+01	1.68E+02	1.99E+01	2.23E+01	2.43E+01	1.11E+01	1.46E+01	2.11E+01	9.30E+00	1.55E+01	2.13E+01	2.04E+01	3.34E+01	1.58E+01	1.00E+01	2.51E+01	2.55E+01	1.94E+01	2.55E+01	2.45E+01	2.98E+01	1.92E+01	1.29E+01	1.99E+01	2.45E+01	2.61E+01	1.41E+01	2.28E+01	2.75E+01	2.25E+01	2.49E+01	3.30E+01	2.17E+01	4.34E+01	4.13E+01	1.79E+01	2.60E+01	2.76E+01	2.23E+01	1.32E+01	8.01E+00	9.88E+00	7.51E+00	2.00E+01
632	5.22E+02	6.17E+02	8.08E+02	3.68E+02	3.77E+02	2.57E+02	4.84E+02	2.48E+02	5.01E+02	2.18E+02	8.67E+02	1.94E+02	2.96E+02	8.23E+01	9.35E+02	3.17E+02	6.08E+02	5.00E+02	3.11E+02	1.99E+02	5.48E+02	2.24E+02	2.87E+02	6.84E+02	8.95E+01	4.46E+02	2.67E+02	1.22E+02	4.38E+02	3.26E+02	3.24E+02	4.51E+02	5.38E+02	3.34E+02	4.09E+02	1.87E+02	5.02E+02	4.57E+02	3.52E+02	4.76E+02	3.06E+02	2.03E+02	2.53E+02	2.74E+01	1.44E+02	1.15E+01	9.52E+01
633	4.08E+01	7.69E+01	4.24E+01	5.66E+01	1.04E+02	6.09E+01	9.88E+01	1.56E+02	4.41E+01	8.37E+01	5.40E+01	1.34E+02	2.28E+01	8.52E+01	7.05E+01	7.63E+01	1.04E+02	1.00E+02	1.55E+02	2.48E+02	5.78E+01	1.58E+02	7.18E+01	5.45E+01	6.48E+01	1.82E+01	8.42E+01	7.69E+01	7.57E+01	1.51E+02	1.63E+01	2.38E+01	1.65E+01	5.22E+01	2.41E+01	1.83E+01	4.02E+01	1.22E+02	1.19E+02	8.68E+00	2.73E+01	2.37E+01	9.56E+01	1.80E+01	8.17E+00	4.19E+01	5.14E+00
634	3.52E+01	8.21E+01	2.08E+01	2.82E+01	1.91E+01	3.71E+01	7.99E+01	8.27E+01	4.89E+01	3.42E+01	3.73E+01	4.00E+01	7.95E+01	3.94E+01	3.37E+01	7.17E+01	1.01E+02	1.23E+02	4.58E+01	4.93E+01	4.35E+01	3.77E+01	2.64E+01	3.06E+01	1.21E+02	1.69E+01	3.73E+01	5.80E+01	2.78E+01	1.59E+02	5.46E+01	4.22E+01	2.30E+01	2.37E+01	4.44E+01	2.13E+01	3.79E+01	4.16E+01	1.06E+02	1.11E+02	3.14E+01	3.83E+01	5.40E+01	1.32E+01	3.81E+01	1.37E+01	4.53E+02
635	1.35E+01	3.05E+01	4.23E+00	9.50E+00	8.46E+00	3.77E+00	6.99E+01	1.87E+01	7.26E+00	8.94E+00	1.11E+02	9.51E+00	4.41E+00	4.31E+01	9.81E+01	3.60E+01	2.02E+01	2.75E+00	2.15E+01	6.10E+00	1.14E+01	7.74E+00	1.87E+01	1.67E+01	6.38E+01	1.99E+01	3.92E+00	3.24E+00	4.92E+00	3.07E+01	6.79E+00	2.02E+01	1.66E+01	4.40E+01	1.83E+01	4.37E+01	8.63E+00	4.98E+01	1.56E+01	4.93E+00	2.74E+01	2.08E+01	8.40E+00	4.16E+00	2.59E+00	3.05E+00	1.70E+01
636	3.05E+01	1.53E+01	5.37E+01	1.74E+02	5.20E+01	8.68E+00	5.83E+01	6.41E+01	5.28E+01	2.71E+01	1.98E+02	2.41E+01	3.32E+01	3.16E+00	1.96E+02	1.56E+02	1.94E+01	4.64E+01	8.84E+01	1.45E+01	8.06E+01	2.26E+01	3.32E+01	2.10E+02	1.96E+01	2.05E+01	2.05E+01	3.87E+01	2.77E+01	5.98E+00	5.81E+01	3.56E+02	7.02E+01	3.69E+02	3.20E+01	1.16E+02	8.19E+01	1.22E+02	3.05E+01	6.06E+01	8.29E+01	8.74E+01	2.70E+01	8.08E+00	1.93E+01	9.49E+00	3.49E+01
637	1.36E+01	3.64E+00	4.14E+00	9.57E+00	1.01E+02	3.79E+00	6.02E+00	1.08E+01	3.29E+00	7.21E+00	5.30E+00	4.26E+00	3.41E+00	3.17E+00	3.84E+00	4.40E+00	3.57E+00	2.77E+00	3.73E+00	3.57E+00	4.06E+00	1.71E+01	1.40E+01	3.49E+00	3.72E+01	3.69E+00	3.94E+00	3.26E+00	2.53E+02	6.00E+00	3.96E+00	3.29E+00	2.41E+01	3.42E+00	4.52E+01	2.05E+01	1.08E+02	1.05E+02	4.90E+00	8.83E+00	7.79E+01	3.88E+00	4.32E+00	2.23E+00	2.19E+00	3.00E+01	2.35E+00
638	1.16E+03	5.60E+03	4.78E+03	4.01E+02	1.52E+04	4.81E+02	1.73E+03	1.94E+03	4.01E+03	1.39E+04	5.07E+03	2.57E+04	9.46E+02	4.20E+02	5.18E+03	7.94E+02	8.27E+02	5.03E+02	6.48E+03	1.34E+03	5.62E+02	2.66E+04	2.10E+04	6.41E+02	1.45E+02	4.14E+01	7.35E+02	4.58E+03	1.43E+04	7.14E+03	4.94E+02	7.38E+02	4.09E+02	4.97E+02	2.97E+02	6.70E+02	2.66E+03	6.59E+02	1.11E+03	6.89E+01	5.53E+02	9.17E+02	7.05E+02	1.15E+02	7.43E+02	5.16E+01	1.40E+02
639	9.20E+02	1.12E+03	8.97E+02	4.67E+02	1.39E+03	1.58E+03	9.33E+02	1.17E+03	1.83E+03	6.36E+02	6.53E+02	6.34E+02	6.26E+02	2.77E+02	6.21E+02	1.59E+03	4.83E+02	3.62E+02	7.99E+02	2.13E+03	1.49E+03	6.59E+02	7.08E+02	4.69E+02	8.40E+02	2.32E+02	4.76E+02	4.56E+02	9.66E+02	8.86E+02	9.48E+02	1.05E+03	1.17E+03	9.81E+02	1.26E+03	1.04E+03	1.01E+03	7.40E+02	1.46E+03	2.54E+03	1.85E+03	1.60E+03	7.92E+02	2.83E+01	4.44E+02	6.35E+01	2.36E+02
640	1.85E+04	1.24E+04	1.35E+04	1.62E+04	1.24E+04	4.35E+03	1.28E+04	2.27E+04	1.71E+04	8.74E+03	1.85E+04	1.62E+04	1.41E+04	1.16E+04	1.92E+04	1.29E+04	2.07E+04	1.37E+04	1.12E+04	8.46E+03	3.45E+04	1.62E+04	1.55E+04	1.81E+04	1.19E+04	9.65E+03	1.07E+04	7.36E+03	9.51E+03	2.11E+04	6.32E+03	5.89E+03	5.11E+03	5.52E+03	4.97E+03	6.12E+03	1.17E+04	5.27E+03	3.94E+03	4.03E+03	5.38E+03	9.61E+03	9.16E+03	2.59E+03	2.13E+03	1.65E+03	2.15E+03
641	1.38E+01	2.02E+01	7.83E+01	9.72E+00	4.86E+01	3.83E+00	5.46E+01	1.10E+01	4.41E+01	1.93E+01	5.36E+00	1.57E+01	9.29E+01	1.31E+01	1.41E+01	2.27E+01	8.38E+00	5.47E+01	3.39E+01	1.17E+01	7.21E+01	6.95E+00	2.37E+01	5.83E+00	2.77E+01	2.42E+01	2.30E+01	2.87E+01	1.50E+01	1.22E+01	1.94E+01	2.56E+02	1.20E+01	1.86E+01	3.88E+01	2.10E+01	5.15E+01	2.32E+01	1.01E+01	1.98E+01	2.57E+01	4.68E+01	1.40E+01	6.62E+00	7.11E+00	1.96E+00	2.37E+00
642	1.38E+01	3.66E+00	4.22E+00	3.43E+01	8.63E+00	3.84E+00	8.79E+01	1.10E+01	3.59E+00	7.33E+00	5.37E+00	4.34E+00	3.46E+00	3.23E+00	3.90E+00	4.48E+00	6.02E+00	9.79E+00	9.95E+01	1.66E+01	4.12E+00	3.07E+00	6.35E+00	6.54E+00	7.19E+00	3.78E+00	4.01E+00	3.31E+00	5.03E+00	6.10E+00	6.08E+00	3.21E+00	2.89E+00	3.47E+00	5.98E+00	3.58E+00	9.12E+00	4.91E+00	5.61E+00	3.15E+00	5.26E+00	6.64E+00	4.42E+00	2.25E+00	3.46E+00	1.97E+00	2.38E+00
643	1.39E+01	3.68E+00	4.24E+00	9.79E+00	8.66E+00	3.85E+00	6.11E+00	1.11E+01	3.37E+00	7.36E+00	5.39E+00	4.36E+00	3.47E+00	3.25E+00	3.91E+00	4.50E+00	3.64E+00	2.82E+00	3.80E+00	3.63E+00	4.14E+00	3.08E+00	6.38E+00	3.55E+00	5.50E+00	3.80E+00	4.03E+00	1.40E+01	5.05E+00	6.12E+00	4.04E+00	3.22E+00	2.90E+00	3.48E+00	3.21E+00	3.59E+00	4.23E+00	4.26E+00	4.05E+00	3.15E+00	5.28E+00	3.95E+00	4.44E+00	2.25E+00	2.23E+00	1.97E+00	2.39E+00
644	1.84E+01	1.26E+02	4.89E+01	9.97E+01	8.69E+00	1.13E+01	2.64E+01	3.75E+01	2.25E+01	1.41E+01	2.28E+01	1.56E+01	1.84E+01	1.95E+01	2.73E+01	5.22E+01	3.11E+01	2.36E+01	2.62E+01	2.36E+01	2.98E+01	2.49E+01	2.91E+01	2.99E+01	1.44E+01	1.26E+01	8.13E+00	3.37E+01	5.40E+00	3.58E+01	2.03E+01	1.65E+01	1.74E+01	1.80E+01	4.88E+01	1.61E+01	2.24E+01	1.80E+01	1.59E+01	2.63E+01	3.16E+01	2.80E+01	1.69E+01	5.71E+00	1.63E+01	1.23E+01	7.53E+00
645	2.44E+04	2.34E+04	2.33E+04	9.95E+03	1.28E+04	1.15E+04	9.89E+03	3.00E+04	2.88E+04	2.64E+04	1.65E+04	3.12E+04	1.74E+04	1.81E+04	1.75E+04	2.39E+04	2.83E+04	1.70E+04	3.90E+04	2.67E+04	3.46E+04	3.12E+04	2.07E+04	3.55E+04	1.50E+04	1.67E+04	1.86E+04	1.07E+04	1.33E+04	3.03E+04	1.09E+04	8.49E+03	7.93E+03	6.82E+03	1.11E+04	1.17E+04	1.52E+04	1.04E+04	9.53E+03	1.32E+04	1.11E+04	1.10E+04	2.12E+04	3.26E+03	5.91E+03	3.14E+03	4.00E+03
646	1.40E+01	7.22E+01	4.88E+01	3.51E+01	1.05E+01	3.88E+00	2.10E+01	2.25E+01	4.92E+00	7.45E+00	2.64E+01	5.07E+00	2.27E+01	1.08E+01	2.23E+01	2.11E+01	2.51E+01	5.08E+00	3.49E+01	7.23E+00	1.14E+01	3.88E+00	6.45E+00	3.58E+00	1.53E+01	7.46E+00	4.08E+00	6.28E+01	5.12E+00	1.16E+01	5.20E+01	4.90E+01	3.02E+01	5.71E+00	1.44E+02	2.51E+01	1.97E+01	1.41E+01	5.63E+01	2.90E+02	5.58E+01	3.30E+01	1.26E+01	2.26E+00	2.35E+00	6.47E+00	1.85E+01
647	1.48E+02	2.02E+02	1.41E+02	1.88E+02	2.53E+02	1.83E+02	1.54E+02	1.80E+02	2.22E+02	2.10E+02	2.29E+02	2.28E+02	7.20E+01	1.39E+02	2.55E+02	1.57E+02	1.01E+02	1.07E+02	1.23E+02	2.16E+02	1.40E+02	2.37E+02	1.21E+02	1.43E+02	1.21E+02	1.15E+02	1.25E+02	1.18E+02	1.88E+02	1.83E+02	2.06E+02	2.55E+02	2.27E+02	3.20E+02	2.62E+02	1.55E+02	2.61E+02	1.84E+02	1.41E+02	1.28E+02	2.35E+02	1.53E+02	2.56E+02	2.48E+01	8.45E+01	3.56E+01	4.72E+01
648	1.14E+02	1.51E+02	2.23E+02	4.40E+02	1.20E+02	6.77E+02	1.23E+02	1.49E+02	2.09E+02	8.49E+01	2.50E+02	2.83E+02	1.27E+02	1.27E+02	2.56E+02	5.18E+01	2.29E+02	1.46E+02	1.45E+02	4.96E+01	7.41E+01	3.15E+02	7.80E+01	3.26E+02	1.47E+02	1.10E+02	3.87E+01	1.10E+02	1.14E+02	1.31E+02	1.16E+02	1.42E+02	1.15E+02	1.84E+02	2.10E+02	1.50E+02	8.81E+01	1.07E+02	1.44E+02	1.40E+01	1.67E+02	1.59E+02	1.54E+02	1.45E+01	8.18E+01	3.51E+01	3.03E+01
649	1.42E+01	3.77E+00	4.34E+00	1.00E+01	8.81E+00	3.90E+00	6.24E+00	1.14E+01	3.46E+00	7.54E+00	5.49E+00	4.48E+00	3.56E+00	3.33E+00	4.24E+00	6.20E+00	3.73E+00	4.17E+00	6.89E+00	3.72E+00	4.23E+00	3.15E+00	6.53E+00	3.61E+00	5.70E+00	3.91E+00	4.13E+00	3.41E+00	5.19E+00	6.26E+00	4.14E+00	3.26E+00	2.26E+01	3.56E+00	3.28E+00	3.68E+00	4.31E+00	4.37E+00	4.06E+00	3.16E+00	5.43E+00	4.04E+00	4.58E+00	2.28E+00	2.27E+00	2.00E+00	2.44E+00
650	1.42E+01	3.78E+00	4.36E+00	1.01E+01	8.84E+00	3.91E+00	6.26E+00	1.14E+01	3.48E+00	7.57E+00	5.50E+00	4.50E+00	9.67E+00	3.34E+00	4.01E+00	4.63E+00	7.42E+00	3.12E+00	3.90E+00	4.74E+00	5.48E+00	3.17E+00	6.55E+00	3.62E+00	5.73E+00	3.93E+00	4.15E+00	4.78E+00	5.22E+00	6.29E+00	4.16E+00	9.46E+00	2.98E+00	7.24E+00	3.29E+00	3.70E+00	7.55E+00	4.39E+00	4.06E+00	3.16E+00	5.45E+00	4.05E+00	4.60E+00	2.28E+00	2.28E+00	3.33E+00	2.70E+00
651	1.43E+01	8.04E+00	1.43E+01	1.01E+01	8.86E+00	2.99E+01	6.29E+00	1.15E+01	3.49E+00	1.39E+01	5.52E+00	1.55E+01	1.61E+01	1.01E+01	4.03E+00	4.65E+00	3.76E+00	4.34E+00	3.91E+00	6.48E+00	7.57E+00	1.89E+01	6.58E+00	3.63E+00	5.76E+00	3.95E+00	4.17E+00	3.44E+00	5.24E+00	6.31E+00	4.18E+00	1.21E+01	2.99E+00	3.59E+00	3.31E+00	3.72E+00	4.34E+00	4.42E+00	4.06E+00	4.65E+00	8.80E+00	4.07E+00	6.47E+00	2.28E+00	2.29E+00	2.02E+00	4.97E+00
652	3.92E+01	8.67E+01	1.87E+01	4.11E+01	7.98E+01	4.49E+01	5.75E+01	9.54E+01	4.15E+01	1.22E+02	5.87E+01	4.98E+01	1.38E+02	1.40E+02	7.26E+01	1.73E+02	1.44E+01	2.81E+01	9.07E+01	4.44E+01	9.54E+01	5.86E+01	3.17E+01	5.82E+01	3.42E+02	2.76E+01	1.32E+01	1.23E+02	8.28E+01	2.00E+01	7.37E+01	5.55E+01	8.53E+01	6.62E+01	9.69E+01	4.84E+01	5.21E+01	5.86E+01	7.58E+01	8.74E+00	1.02E+02	4.29E+01	4.81E+01	1.31E+01	6.73E+01	1.38E+01	9.14E+00
653	1.44E+01	7.85E+00	9.92E+00	1.02E+01	7.37E+01	8.85E+00	6.64E+00	1.16E+01	8.72E+00	7.68E+00	1.25E+01	5.78E+00	4.55E+00	4.39E+00	1.88E+01	1.30E+01	1.09E+03	4.27E+00	1.08E+01	1.18E+01	1.16E+01	1.80E+01	6.64E+00	1.40E+01	1.24E+01	5.51E+00	1.37E+01	9.66E+00	5.08E+01	6.76E+00	3.07E+01	2.03E+01	9.03E+00	2.48E+01	1.47E+01	1.30E+01	1.76E+01	3.16E+01	1.52E+01	1.77E+02	2.30E+01	5.13E+01	4.67E+00	2.29E+00	9.78E+00	1.07E+01	7.35E+01
654	3.02E+02	2.34E+02	2.15E+02	1.80E+02	2.56E+02	1.15E+02	3.19E+02	3.31E+02	1.99E+02	3.53E+02	5.44E+01	2.18E+02	1.65E+02	2.76E+02	4.97E+01	2.06E+02	6.46E+02	2.01E+02	2.15E+02	1.18E+02	2.24E+02	2.69E+02	2.62E+02	2.24E+02	2.02E+02	7.51E+01	1.48E+02	5.49E+01	2.17E+02	1.94E+02	1.14E+02	1.54E+02	5.22E+01	9.47E+01	8.56E+01	1.24E+02	1.84E+01	1.06E+02	3.12E+01	2.43E+01	2.06E+02	6.22E+01	1.38E+02	5.83E+01	6.86E+01	8.99E+01	6.65E+01
655	2.06E+02	2.06E+02	1.51E+02	1.26E+02	2.92E+02	2.39E+02	1.20E+02	1.69E+02	1.60E+02	2.58E+02	1.97E+02	2.02E+02	9.71E+01	7.61E+01	2.03E+02	1.66E+02	1.28E+02	9.64E+01	1.95E+02	1.98E+02	1.37E+02	2.45E+02	2.37E+02	2.33E+02	1.13E+02	1.38E+02	9.84E+01	9.33E+01	2.34E+02	2.19E+02	2.45E+02	2.17E+02	9.95E+01	1.61E+02	2.68E+02	2.69E+02	2.25E+02	2.80E+02	2.24E+02	2.88E+02	1.94E+02	1.80E+02	1.25E+02	1.24E+02	1.47E+02	1.28E+02	1.82E+02
656	1.41E+02	3.53E+02	6.25E+02	3.39E+02	1.02E+02	1.26E+02	2.81E+02	3.78E+02	1.13E+02	4.56E+02	2.56E+02	1.48E+02	3.50E+02	3.34E+02	2.66E+02	3.88E+02	7.09E+02	4.95E+02	3.22E+02	2.55E+02	4.35E+02	1.53E+02	3.53E+02	1.92E+02	4.41E+02	2.82E+02	6.85E+01	2.00E+02	1.39E+02	5.77E+02	3.63E+02	3.96E+02	1.96E+02	2.75E+02	2.68E+02	2.61E+02	2.17E+02	3.93E+02	2.66E+02	1.86E+02	2.98E+02	2.85E+02	2.73E+02	4.07E+01	1.04E+02	4.99E+01	1.25E+02
657	3.97E+01	4.73E+01	4.15E+01	4.04E+01	3.31E+01	3.27E+01	9.45E+01	4.71E+01	4.06E+01	3.74E+01	1.44E+02	3.82E+01	3.79E+01	3.33E+01	1.52E+02	3.62E+01	5.17E+01	3.69E+01	4.63E+01	2.12E+02	3.60E+01	3.63E+01	3.86E+01	4.38E+01	3.15E+01	4.67E+01	5.57E+01	4.69E+01	3.00E+01	1.65E+01	5.01E+01	3.62E+01	5.05E+01	5.32E+01	4.48E+01	3.87E+01	3.68E+01	4.54E+01	2.67E+01	3.43E+01	3.58E+01	4.31E+01	3.38E+01	1.94E+01	1.91E+01	2.19E+01	1.75E+01
658	5.08E+01	2.64E+02	2.17E+02	2.45E+02	1.35E+02	3.04E+02	1.58E+02	2.57E+02	3.40E+02	4.53E+02	8.90E+01	6.10E+01	3.43E+02	1.63E+02	9.39E+01	2.73E+02	4.44E+02	3.70E+02	1.91E+02	1.43E+02	2.16E+02	5.78E+01	3.39E+02	1.79E+02	2.38E+02	7.59E+01	9.78E+01	2.62E+02	8.74E+01	3.97E+02	3.71E+02	2.78E+02	1.97E+02	2.04E+02	2.60E+02	1.19E+02	1.77E+02	2.93E+02	2.55E+02	1.30E+02	3.61E+02	1.81E+02	1.52E+02	7.05E+01	1.65E+02	3.00E+01	5.79E+01
659	1.47E+01	3.91E+00	4.49E+00	1.05E+01	9.02E+00	3.93E+00	6.52E+00	1.20E+01	6.86E+00	7.92E+00	5.65E+00	4.72E+00	3.74E+00	3.48E+00	4.17E+00	4.84E+00	4.31E+00	3.00E+00	4.04E+00	3.92E+00	4.35E+00	8.52E+00	6.83E+00	3.73E+00	1.05E+01	4.07E+00	4.34E+00	3.87E+00	5.50E+00	6.50E+00	5.14E+00	3.39E+00	3.09E+00	1.86E+02	3.43E+00	3.84E+00	6.18E+00	4.59E+00	4.06E+00	3.19E+00	5.69E+00	4.17E+00	4.81E+00	2.31E+00	2.37E+00	2.08E+00	2.56E+00
660	1.76E+02	3.93E+00	4.50E+00	1.29E+02	9.04E+00	2.93E+01	6.55E+00	1.21E+01	2.27E+01	2.92E+01	5.67E+00	4.74E+00	1.02E+01	6.83E+00	4.19E+00	4.52E+01	3.95E+00	2.96E+01	4.06E+00	3.94E+00	6.76E+00	3.97E+00	6.86E+00	3.75E+00	6.05E+00	4.87E+00	4.37E+00	3.61E+00	1.04E+01	3.12E+01	1.92E+01	3.41E+00	3.11E+00	3.73E+00	8.10E+00	6.59E+00	3.60E+01	1.46E+01	4.06E+00	5.98E+00	7.68E+00	4.19E+00	4.83E+00	2.31E+00	3.31E+00	5.42E+00	8.94E+00
661	1.49E+01	3.94E+00	4.51E+00	1.46E+02	9.05E+00	6.63E+00	6.59E+00	1.21E+01	3.64E+00	8.00E+00	5.68E+00	4.77E+00	3.79E+00	4.58E+00	4.21E+00	4.89E+00	3.97E+00	3.03E+00	4.07E+00	3.97E+00	8.70E+00	3.33E+00	6.89E+00	3.76E+00	6.08E+00	4.10E+00	4.39E+00	3.63E+00	5.57E+00	6.54E+00	4.36E+00	3.43E+00	3.12E+00	3.75E+00	3.46E+00	3.86E+00	4.48E+00	4.63E+00	4.05E+00	6.32E+00	5.74E+00	4.20E+00	4.85E+00	2.32E+00	2.40E+00	2.10E+00	2.58E+00
662	5.48E+01	3.96E+00	4.25E+01	1.06E+01	7.36E+01	1.72E+01	3.16E+01	9.78E+01	2.39E+01	1.48E+02	1.05E+01	5.45E+00	2.84E+01	4.83E+01	4.23E+00	3.54E+01	1.79E+02	6.66E+01	5.96E+00	2.76E+01	1.24E+01	2.60E+01	2.70E+01	2.86E+01	9.16E+01	3.73E+01	8.56E+00	6.92E+01	5.61E+00	7.38E+00	3.88E+01	1.12E+02	2.70E+01	2.56E+01	2.79E+01	6.61E+01	4.85E+00	2.30E+01	3.52E+01	3.19E+00	2.56E+01	4.52E+00	3.87E+01	4.99E+00	2.41E+00	2.25E+00	9.38E+00
663	1.50E+01	1.93E+01	6.24E+01	2.38E+01	4.00E+01	2.33E+01	4.76E+01	2.92E+01	5.38E+01	4.99E+01	5.54E+01	2.19E+01	3.66E+01	2.94E+01	7.33E+01	4.65E+01	4.21E+01	3.84E+01	3.07E+01	7.32E+01	4.59E+01	2.29E+01	3.81E+01	1.54E+01	3.47E+01	4.91E+01	1.59E+01	1.49E+01	4.41E+01	4.50E+01	6.40E+01	3.36E+01	4.30E+01	3.25E+01	5.21E+01	6.00E+01	2.01E+01	3.64E+01	4.77E+01	4.52E+01	2.21E+01	6.92E+01	6.33E+01	2.32E+00	2.42E+00	2.12E+00	4.56E+00
664	2.11E+02	3.99E+00	4.54E+00	1.07E+01	1.69E+01	9.67E+00	2.14E+01	1.23E+01	2.10E+02	3.63E+01	2.36E+01	8.69E+01	3.86E+00	1.51E+02	1.80E+01	4.97E+00	7.90E+01	8.46E+00	4.12E+00	4.05E+00	2.49E+01	8.02E+01	3.07E+01	3.81E+00	1.51E+02	9.56E+00	3.20E+01	2.34E+01	5.68E+00	1.11E+02	4.18E+01	5.52E+00	3.19E+00	3.80E+00	2.74E+01	1.95E+02	4.52E+00	4.69E+00	6.32E+01	3.20E+00	5.82E+00	4.22E+00	1.35E+01	2.32E+00	5.03E+00	2.14E+00	2.62E+01
665	4.96E+02	4.95E+02	6.31E+02	2.29E+02	3.36E+02	2.20E+02	7.55E+02	9.60E+02	8.30E+02	4.24E+02	4.62E+02	7.08E+02	7.66E+02	8.57E+02	4.89E+02	4.91E+02	1.34E+03	9.22E+02	5.93E+02	3.76E+02	6.63E+02	7.48E+02	1.35E+03	4.36E+02	1.08E+03	7.60E+02	3.23E+02	5.11E+02	2.10E+02	9.20E+02	3.95E+02	3.02E+02	5.09E+02	2.60E+02	5.62E+02	2.70E+02	5.37E+02	4.69E+02	2.83E+02	3.08E+02	1.43E+02	5.59E+02	4.52E+02	8.19E+01	8.46E+01	6.09E+01	5.76E+01
[truncated: 19,017,837 more chars]
