# Supplementary material for: Development of a prognostic model based on the ceRNA network in Triple-Negative Breast cancer
Source: PeerJ. 2025 Feb 27;13:e19063. doi: 10.7717/peerj.19063 (PMC11874946; doi:10.7717/peerj.19063)
Supplement: Supplemental Information 5 [file peerj-13-19063-s005.txt]

!Series_title	Molecular characteristics and metastasis predictor genes of triple-negative breast cancer (II)
!Series_geo_accession	GSE53752
!Series_status	Public on Jan 02 2014
!Series_submission_date	Jan 02 2014
!Series_last_update_date	Jan 02 2014
!Series_summary	This microarray dataset contains 51 triple-negative breast cancers, 25 normal breast tissues, and 106 luminal breast cancers (reanalyzed data from Series GSE24124, GSE9309, and GSE17040).
!Series_summary
!Series_summary	Keywords: Expression profiling by array
!Series_overall_design	Specimens of breast cancer tissue were collected and snap-frozen from breast cancer patients who had surgery between 1995 and 2008 at National Taiwan University Hospital (NTUH, Taipei, Taiwan). Clinicopathological information was obtained for all breast cancer patients along with informed consent. The AJCC/UICC TNM system was used for breast cancer staging classification.
!Series_type	Expression profiling by array
!Series_type	Third-party reanalysis
!Series_contributor	Wen-Hung,,Kuo
!Series_contributor	King-Jen,,Chang
!Series_sample_id	GSM838826 GSM838827 GSM838828 GSM838829 GSM838830 GSM838831 GSM838832 GSM838833 GSM838834 GSM838835 GSM838836 GSM838837 GSM838838 GSM838839 GSM838840 GSM838841 GSM838842 GSM838843 GSM838844 GSM838845 GSM838846 GSM838847 GSM838848 GSM838849 GSM838850 GSM838851 GSM838852 GSM838853 GSM838854 GSM838855 GSM838856 GSM838857 GSM838858 GSM838859 GSM838860 GSM838861 GSM838862 GSM838863 GSM838864 GSM838865…
!Series_contact_name	King-Jen,,Chang
!Series_contact_department	Department of Surgery
!Series_contact_institute	National Taiwan University Hospital
!Series_contact_address	No.1, Changde St., Zhongzheng Dist.
!Series_contact_city	Taipei
!Series_contact_zip/postal_code	100
!Series_contact_country	Taiwan
!Series_supplementary_file	ftp://ftp.ncbi.nlm.nih.gov/geo/series/GSE53nnn/GSE53752/suppl/GSE53752_RAW.tar
!Series_supplementary_file	ftp://ftp.ncbi.nlm.nih.gov/geo/series/GSE53nnn/GSE53752/suppl/GSE53752_complete_dataset.txt.gz
!Series_citation	http://www.plosone.org/article/info%3Adoi%2F10.1371%2Fjournal.pone.0045831
!Series_platform_id	GPL7264
!Series_platform_taxid	9606
!Series_sample_taxid	9606
!Series_relation	Reanalysis of: GSM237137
!Series_relation	Reanalysis of: GSM237139
!Series_relation	Reanalysis of: GSM237140
!Series_relation	Reanalysis of: GSM237141
!Series_relation	Reanalysis of: GSM237143
!Series_relation	Reanalysis of: GSM237147
!Series_relation	Reanalysis of: GSM237148
!Series_relation	Reanalysis of: GSM237150
!Series_relation	Reanalysis of: GSM237151
!Series_relation	Reanalysis of: GSM237152
!Series_relation	Reanalysis of: GSM237154
!Series_relation	Reanalysis of: GSM237155
!Series_relation	Reanalysis of: GSM237156
!Series_relation	Reanalysis of: GSM237157
!Series_relation	Reanalysis of: GSM237158
!Series_relation	Reanalysis of: GSM237159
!Series_relation	Reanalysis of: GSM237165
!Series_relation	Reanalysis of: GSM237166
!Series_relation	Reanalysis of: GSM237167
!Series_relation	Reanalysis of: GSM237168
!Series_relation	Reanalysis of: GSM237170
!Series_relation	Reanalysis of: GSM237174
!Series_relation	Reanalysis of: GSM237175
!Series_relation	Reanalysis of: GSM237176
!Series_relation	Reanalysis of: GSM237177
!Series_relation	Reanalysis of: GSM237179
!Series_relation	Reanalysis of: GSM237180
!Series_relation	Reanalysis of: GSM237181
!Series_relation	Reanalysis of: GSM237182
!Series_relation	Reanalysis of: GSM237183
!Series_relation	Reanalysis of: GSM237184
!Series_relation	Reanalysis of: GSM237185
!Series_relation	Reanalysis of: GSM237186
!Series_relation	Reanalysis of: GSM237191
!Series_relation	Reanalysis of: GSM237194
!Series_relation	Reanalysis of: GSM237195
!Series_relation	Reanalysis of: GSM237197
!Series_relation	Reanalysis of: GSM237198
!Series_relation	Reanalysis of: GSM237199
!Series_relation	Reanalysis of: GSM237200
!Series_relation	Reanalysis of: GSM237202
!Series_relation	Reanalysis of: GSM237203
!Series_relation	Reanalysis of: GSM237244
!Series_relation	Reanalysis of: GSM237245
!Series_relation	Reanalysis of: GSM237246
!Series_relation	Reanalysis of: GSM237248
!Series_relation	Reanalysis of: GSM237249
!Series_relation	Reanalysis of: GSM237250
!Series_relation	Reanalysis of: GSM237251
!Series_relation	Reanalysis of: GSM237252
!Series_relation	Reanalysis of: GSM237253
!Series_relation	Reanalysis of: GSM237254
!Series_relation	Reanalysis of: GSM237255
!Series_relation	Reanalysis of: GSM237256
!Series_relation	Reanalysis of: GSM237257
!Series_relation	Reanalysis of: GSM237259
!Series_relation	Reanalysis of: GSM237260
!Series_relation	Reanalysis of: GSM237261
!Series_relation	Reanalysis of: GSM237263
!Series_relation	Reanalysis of: GSM237264
!Series_relation	Reanalysis of: GSM237266
!Series_relation	Reanalysis of: GSM237267
!Series_relation	Reanalysis of: GSM237268
!Series_relation	Reanalysis of: GSM237270
!Series_relation	Reanalysis of: GSM237271
!Series_relation	Reanalysis of: GSM237274
!Series_relation	Reanalysis of: GSM237275
!Series_relation	Reanalysis of: GSM237277
!Series_relation	Reanalysis of: GSM237278
!Series_relation	Reanalysis of: GSM426480
!Series_relation	Reanalysis of: GSM426481
!Series_relation	Reanalysis of: GSM593710
!Series_relation	Reanalysis of: GSM593711
!Series_relation	Reanalysis of: GSM593746
!Series_relation	Reanalysis of: GSM593747
!Series_relation	Reanalysis of: GSM593748
!Series_relation	Reanalysis of: GSM593749
!Series_relation	Reanalysis of: GSM593750
!Series_relation	Reanalysis of: GSM593751
!Series_relation	Reanalysis of: GSM593752
!Series_relation	Reanalysis of: GSM593753
!Series_relation	Reanalysis of: GSM593754
!Series_relation	Reanalysis of: GSM593755
!Series_relation	Reanalysis of: GSM593756
!Series_relation	Reanalysis of: GSM593757
!Series_relation	Reanalysis of: GSM593759
!Series_relation	Reanalysis of: GSM593762
!Series_relation	Reanalysis of: GSM593763
!Series_relation	Reanalysis of: GSM593764
!Series_relation	Reanalysis of: GSM593765
!Series_relation	Reanalysis of: GSM593773
!Series_relation	Reanalysis of: GSM593782
!Series_relation	Reanalysis of: GSM593783
!Series_relation	Reanalysis of: GSM593784
!Series_relation	Reanalysis of: GSM593785
!Series_relation	Reanalysis of: GSM593788
!Series_relation	Reanalysis of: GSM593790
!Series_relation	Reanalysis of: GSM593791
!Series_relation	Reanalysis of: GSM593792
!Series_relation	Reanalysis of: GSM593795
!Series_relation	Reanalysis of: GSM593796
!Series_relation	Reanalysis of: GSM593797
!Series_relation	Reanalysis of: GSM593798
!Series_relation	Reanalysis of: GSM593801
!Series_relation	Reanalysis of: GSM593802
!Series_relation	Reanalysis of: GSM593805
!Series_relation	BioProject: https://www.ncbi.nlm.nih.gov/bioproject/PRJNA232811
!Sample_title	breast tumor part_IDC_rep1_1453	breast tumor part_IDC_rep1_1621	breast tumor part_IDC_rep1_1657	breast tumor part_IDC_rep1_1661	breast tumor part_IDC_rep1_1683	breast tumor part_IDC_rep1_2461	breast tumor part_IDC_rep1_4353	breast tumor part_IDC_rep1_4355	breast tumor part_IDC_rep1_4359	breast tumor part_IDC_rep1_4361	breast tumor part_IDC_rep1_4363	breast tumor part_IDC_rep1_4365	breast tumor part_IDC_rep1_4367	breast tumor part_IDC_rep1_4369	breast tumor part_IDC_rep1_4371	breast tumor part_IDC_rep1_4373	breast tumor part_IDC_rep1_4375	breast tumor part_IDC_rep1_4377	breast tumor part_IDC_rep1_4379	breast tumor part_IDC_rep1_4381	breast tumor part_IDC_rep1_4383	breast tumor part_IDC_rep1_4385	breast tumor part_IDC_rep1_4387	breast tumor part_IDC_rep1_4389	breast tumor part_IDC_rep1_4391	breast tumor part_IDC_rep1_4393	breast tumor part_IDC_rep1_4395	breast tumor part_IDC_rep1_4397	breast tumor part_IDC_rep1_4399	breast tumor part_IDC_rep1_4401	breast tumor part_IDC_rep1_4403	breast tumor part_IDC_rep1_4405	breast tumor part_IDC_rep1_4407	breast tumor part_IDC_rep1_4409	breast tumor part_IDC_rep1_4411	breast tumor part_IDC_rep1_4413	breast tumor part_IDC_rep1_5307	breast tumor part_IDC_rep1_5317	breast tumor part_IDC_rep1_5323	breast tumor part_IDC_rep1_5325	breast tumor part_IDC_rep1_5327	breast tumor part_IDC_rep1_5329	breast tumor part_IDC_rep1_5345	breast tumor part_IDC_rep1_5347	breast tumor part_IDC_rep1_5357	breast tumor part_IDC_rep1_5393	breast tumor part_IDC_rep1_5399	breast tumor part_IDC_rep1_8571	breast tumor part_IDC_rep1_8573
!Sample_geo_accession	GSM838826	GSM838827	GSM838828	GSM838829	GSM838830	GSM838831	GSM838832	GSM838833	GSM838834	GSM838835	GSM838836	GSM838837	GSM838838	GSM838839	GSM838840	GSM838841	GSM838842	GSM838843	GSM838844	GSM838845	GSM838846	GSM838847	GSM838848	GSM838849	GSM838850	GSM838851	GSM838852	GSM838853	GSM838854	GSM838855	GSM838856	GSM838857	GSM838858	GSM838859	GSM838860	GSM838861	GSM838862	GSM838863	GSM838864	GSM838865	GSM838866	GSM838867	GSM838868	GSM838869	GSM838870	GSM838871	GSM838872	GSM838873	GSM838874
!Sample_status	Public on Nov 01 2012	Public on Nov 01 2012	Public on Nov 01 2012	Public on Nov 01 2012	Public on Nov 01 2012	Public on Nov 01 2012	Public on Nov 01 2012	Public on Nov 01 2012	Public on Nov 01 2012	Public on Nov 01 2012	Public on Nov 01 2012	Public on Nov 01 2012	Public on Nov 01 2012	Public on Nov 01 2012	Public on Nov 01 2012	Public on Nov 01 2012	Public on Nov 01 2012	Public on Nov 01 2012	Public on Nov 01 2012	Public on Nov 01 2012	Public on Nov 01 2012	Public on Nov 01 2012	Public on Nov 01 2012	Public on Nov 01 2012	Public on Nov 01 2012	Public on Nov 01 2012	Public on Nov 01 2012	Public on Nov 01 2012	Public on Nov 01 2012	Public on Nov 01 2012	Public on Nov 01 2012	Public on Nov 01 2012	Public on Nov 01 2012	Public on Nov 01 2012	Public on Nov 01 2012	Public on Nov 01 2012	Public on Nov 01 2012	Public on Nov 01 2012	Public on Nov 01 2012	Public on Nov 01 2012	Public on Nov 01 2012	Public on Nov 01 2012	Public on Nov 01 2012	Public on Nov 01 2012	Public on Nov 01 2012	Public on Nov 01 2012	Public on Nov 01 2012	Public on Nov 01 2012	Public on Nov 01 2012
!Sample_submission_date	Nov 23 2011	Nov 23 2011	Nov 23 2011	Nov 23 2011	Nov 23 2011	Nov 23 2011	Nov 23 2011	Nov 23 2011	Nov 23 2011	Nov 23 2011	Nov 23 2011	Nov 23 2011	Nov 23 2011	Nov 23 2011	Nov 23 2011	Nov 23 2011	Nov 23 2011	Nov 23 2011	Nov 23 2011	Nov 23 2011	Nov 23 2011	Nov 23 2011	Nov 23 2011	Nov 23 2011	Nov 23 2011	Nov 23 2011	Nov 23 2011	Nov 23 2011	Nov 23 2011	Nov 23 2011	Nov 23 2011	Nov 23 2011	Nov 23 2011	Nov 23 2011	Nov 23 2011	Nov 23 2011	Nov 23 2011	Nov 23 2011	Nov 23 2011	Nov 23 2011	Nov 23 2011	Nov 23 2011	Nov 23 2011	Nov 23 2011	Nov 23 2011	Nov 23 2011	Nov 23 2011	Nov 23 2011	Nov 23 2011
!Sample_last_update_date	Jan 02 2014	Jan 02 2014	Jan 02 2014	Jan 02 2014	Jan 02 2014	Jan 02 2014	Jan 02 2014	Jan 02 2014	Jan 02 2014	Jan 02 2014	Jan 02 2014	Jan 02 2014	Jan 02 2014	Jan 02 2014	Jan 02 2014	Jan 02 2014	Jan 02 2014	Jan 02 2014	Jan 02 2014	Jan 02 2014	Jan 02 2014	Jan 02 2014	Jan 02 2014	Jan 02 2014	Jan 02 2014	Jan 02 2014	Jan 02 2014	Jan 02 2014	Jan 02 2014	Jan 02 2014	Jan 02 2014	Jan 02 2014	Jan 02 2014	Jan 02 2014	Jan 02 2014	Jan 02 2014	Jan 02 2014	Jan 02 2014	Jan 02 2014	Jan 02 2014	Jan 02 2014	Jan 02 2014	Jan 02 2014	Jan 02 2014	Jan 02 2014	Jan 02 2014	Jan 02 2014	Jan 02 2014	Jan 02 2014
!Sample_type	RNA	RNA	RNA	RNA	RNA	RNA	RNA	RNA	RNA	RNA	RNA	RNA	RNA	RNA	RNA	RNA	RNA	RNA	RNA	RNA	RNA	RNA	RNA	RNA	RNA	RNA	RNA	RNA	RNA	RNA	RNA	RNA	RNA	RNA	RNA	RNA	RNA	RNA	RNA	RNA	RNA	RNA	RNA	RNA	RNA	RNA	RNA	RNA	RNA
!Sample_channel_count	2	2	2	2	2	2	2	2	2	2	2	2	2	2	2	2	2	2	2	2	2	2	2	2	2	2	2	2	2	2	2	2	2	2	2	2	2	2	2	2	2	2	2	2	2	2	2	2	2
!Sample_source_name_ch1	Infiltrating Ductal Carcinoma (IDC), Buffer 1, ER(-), PR(-), HER2(-).	Infiltrating Ductal Carcinoma (IDC), Buffer 1, ER(-), PR(-), HER2(-).	Infiltrating Ductal Carcinoma (IDC), Buffer 1, ER(-), PR(-), HER2(-).	Infiltrating Ductal Carcinoma (IDC), Buffer 1, ER(-), PR(-), HER2(-).	Infiltrating Ductal Carcinoma (IDC), Buffer 1, ER(-), PR(-), HER2(-).	Infiltrating Ductal Carcinoma (IDC), Buffer 1, ER(-), PR(-), HER2(-).	Infiltrating Ductal Carcinoma (IDC), Buffer 1, ER(-), PR(-), HER2(-).	Infiltrating Ductal Carcinoma (IDC), Buffer 1, ER(-), PR(-), HER2(-).	Infiltrating Ductal Carcinoma (IDC), Buffer 1, ER(-), PR(-), HER2(-).	Infiltrating Ductal Carcinoma (IDC), Buffer 1, ER(-), PR(-), HER2(-).	Infiltrating Ductal Carcinoma (IDC), Buffer 1, ER(-), PR(-), HER2(-).	Infiltrating Ductal Carcinoma (IDC), Buffer 1, ER(-), PR(-), HER2(-).	Infiltrating Ductal Carcinoma (IDC), Buffer 1, ER(-), PR(-), HER2(-).	Infiltrating Ductal Carcinoma (IDC), Buffer 1, ER(-), PR(-), HER2(-).	Infiltrating Ductal Carcinoma (IDC), Buffer 1, ER(-), PR(-), HER2(-).	Infiltrating Ductal Carcinoma (IDC), Buffer 1, ER(-), PR(-), HER2(-).	Infiltrating Ductal Carcinoma (IDC), Buffer 1, ER(-), PR(-), HER2(-).	Infiltrating Ductal Carcinoma (IDC), Buffer 1, ER(-), PR(-), HER2(-).	Infiltrating Ductal Carcinoma (IDC), Buffer 1, ER(-), PR(-), HER2(-).	Infiltrating Ductal Carcinoma (IDC), Buffer 1, ER(-), PR(-), HER2(-).	Infiltrating Ductal Carcinoma (IDC), Buffer 1, ER(-), PR(-), HER2(-).	Infiltrating Ductal Carcinoma (IDC), Buffer 1, ER(-), PR(-), HER2(-).	Infiltrating Ductal Carcinoma (IDC), Buffer 1, ER(-), PR(-), HER2(-).	Infiltrating Ductal Carcinoma (IDC), Buffer 1, ER(-), PR(-), HER2(-).	Infiltrating Ductal Carcinoma (IDC), Buffer 1, ER(-), PR(-), HER2(-).	Infiltrating Ductal Carcinoma (IDC), Buffer 1, ER(-), PR(-), HER2(-).	Infiltrating Ductal Carcinoma (IDC), Buffer 1, ER(-), PR(-), HER2(-).	Infiltrating Ductal Carcinoma (IDC), Buffer 1, ER(-), PR(-), HER2(-).	Infiltrating Ductal Carcinoma (IDC), Buffer 1, ER(-), PR(-), HER2(-).	Infiltrating Ductal Carcinoma (IDC), Buffer 1, ER(-), PR(-), HER2(-).	Infiltrating Ductal Carcinoma (IDC), Buffer 1, ER(-), PR(-), HER2(-).	Infiltrating Ductal Carcinoma (IDC), Buffer 1, ER(-), PR(-), HER2(-).	Infiltrating Ductal Carcinoma (IDC), Buffer 1, ER(-), PR(-), HER2(-).	Infiltrating Ductal Carcinoma (IDC), Buffer 1, ER(-), PR(-), HER2(-).	Infiltrating Ductal Carcinoma (IDC), Buffer 1, ER(-), PR(-), HER2(-).	Infiltrating Ductal Carcinoma (IDC), Buffer 1, ER(-), PR(-), HER2(-).	Infiltrating Ductal Carcinoma (IDC), Buffer 1, ER(-), PR(-), HER2(-).	Infiltrating Ductal Carcinoma (IDC), Buffer 1, ER(-), PR(-), HER2(-).	Infiltrating Ductal Carcinoma (IDC), Buffer 1, ER(-), PR(-), HER2(-).	Infiltrating Ductal Carcinoma (IDC), Buffer 1, ER(-), PR(-), HER2(-).	Infiltrating Ductal Carcinoma (IDC), Buffer 1, ER(-), PR(-), HER2(-).	Infiltrating Ductal Carcinoma (IDC), Buffer 1, ER(-), PR(-), HER2(-).	Infiltrating Ductal Carcinoma (IDC), Buffer 1, ER(-), PR(-), HER2(-).	Infiltrating Ductal Carcinoma (IDC), Buffer 1, ER(-), PR(-), HER2(-).	Infiltrating Ductal Carcinoma (IDC), Buffer 1, ER(-), PR(-), HER2(-).	Infiltrating Ductal Carcinoma (IDC), Buffer 1, ER(-), PR(-), HER2(-).	Infiltrating Ductal Carcinoma (IDC), Buffer 1, ER(-), PR(-), HER2(-).	Infiltrating Ductal Carcinoma (IDC), Buffer 1, ER(-), PR(-), HER2(-).	Infiltrating Ductal Carcinoma (IDC), Buffer 1, ER(-), PR(-), HER2(-).
!Sample_organism_ch1	Homo sapiens	Homo sapiens	Homo sapiens	Homo sapiens	Homo sapiens	Homo sapiens	Homo sapiens	Homo sapiens	Homo sapiens	Homo sapiens	Homo sapiens	Homo sapiens	Homo sapiens	Homo sapiens	Homo sapiens	Homo sapiens	Homo sapiens	Homo sapiens	Homo sapiens	Homo sapiens	Homo sapiens	Homo sapiens	Homo sapiens	Homo sapiens	Homo sapiens	Homo sapiens	Homo sapiens	Homo sapiens	Homo sapiens	Homo sapiens	Homo sapiens	Homo sapiens	Homo sapiens	Homo sapiens	Homo sapiens	Homo sapiens	Homo sapiens	Homo sapiens	Homo sapiens	Homo sapiens	Homo sapiens	Homo sapiens	Homo sapiens	Homo sapiens	Homo sapiens	Homo sapiens	Homo sapiens	Homo sapiens	Homo sapiens
!Sample_characteristics_ch1	tissue type: breast tumor	tissue type: breast tumor	tissue type: breast tumor	tissue type: breast tumor	tissue type: breast tumor	tissue type: breast tumor	tissue type: breast tumor	tissue type: breast tumor	tissue type: breast tumor	tissue type: breast tumor	tissue type: breast tumor	tissue type: breast tumor	tissue type: breast tumor	tissue type: breast tumor	tissue type: breast tumor	tissue type: breast tumor	tissue type: breast tumor	tissue type: breast tumor	tissue type: breast tumor	tissue type: breast tumor	tissue type: breast tumor	tissue type: breast tumor	tissue type: breast tumor	tissue type: breast tumor	tissue type: breast tumor	tissue type: breast tumor	tissue type: breast tumor	tissue type: breast tumor	tissue type: breast tumor	tissue type: breast tumor	tissue type: breast tumor	tissue type: breast tumor	tissue type: breast tumor	tissue type: breast tumor	tissue type: breast tumor	tissue type: breast tumor	tissue type: breast tumor	tissue type: breast tumor	tissue type: breast tumor	tissue type: breast tumor	tissue type: breast tumor	tissue type: breast tumor	tissue type: breast tumor	tissue type: breast tumor	tissue type: breast tumor	tissue type: breast tumor	tissue type: breast tumor	tissue type: breast tumor	tissue type: breast tumor
!Sample_characteristics_ch1	cell type: Infiltrating Ductal Carcinoma (IDC)	cell type: Infiltrating Ductal Carcinoma (IDC)	cell type: Infiltrating Ductal Carcinoma (IDC)	cell type: Infiltrating Ductal Carcinoma (IDC)	cell type: Infiltrating Ductal Carcinoma (IDC)	cell type: Infiltrating Ductal Carcinoma (IDC)	cell type: Infiltrating Ductal Carcinoma (IDC)	cell type: Infiltrating Ductal Carcinoma (IDC)	cell type: Infiltrating Ductal Carcinoma (IDC)	cell type: Infiltrating Ductal Carcinoma (IDC)	cell type: Infiltrating Ductal Carcinoma (IDC)	cell type: Infiltrating Ductal Carcinoma (IDC)	cell type: Infiltrating Ductal Carcinoma (IDC)	cell type: Infiltrating Ductal Carcinoma (IDC)	cell type: Infiltrating Ductal Carcinoma (IDC)	cell type: Infiltrating Ductal Carcinoma (IDC)	cell type: Infiltrating Ductal Carcinoma (IDC)	cell type: Infiltrating Ductal Carcinoma (IDC)	cell type: Infiltrating Ductal Carcinoma (IDC)	cell type: Infiltrating Ductal Carcinoma (IDC)	cell type: Infiltrating Ductal Carcinoma (IDC)	cell type: Infiltrating Ductal Carcinoma (IDC)	cell type: Infiltrating Ductal Carcinoma (IDC)	cell type: Infiltrating Ductal Carcinoma (IDC)	cell type: Infiltrating Ductal Carcinoma (IDC)	cell type: Infiltrating Ductal Carcinoma (IDC)	cell type: Infiltrating Ductal Carcinoma (IDC)	cell type: Infiltrating Ductal Carcinoma (IDC)	cell type: Infiltrating Ductal Carcinoma (IDC)	cell type: Infiltrating Ductal Carcinoma (IDC)	cell type: Infiltrating Ductal Carcinoma (IDC)	cell type: Infiltrating Ductal Carcinoma (IDC)	cell type: Infiltrating Ductal Carcinoma (IDC)	cell type: Infiltrating Ductal Carcinoma (IDC)	cell type: Infiltrating Ductal Carcinoma (IDC)	cell type: Infiltrating Ductal Carcinoma (IDC)	cell type: Infiltrating Ductal Carcinoma (IDC)	cell type: Infiltrating Ductal Carcinoma (IDC)	cell type: Infiltrating Ductal Carcinoma (IDC)	cell type: Infiltrating Ductal Carcinoma (IDC)	cell type: Infiltrating Ductal Carcinoma (IDC)	cell type: Infiltrating Ductal Carcinoma (IDC)	cell type: Infiltrating Ductal Carcinoma (IDC)	cell type: Infiltrating Ductal Carcinoma (IDC)	cell type: Infiltrating Ductal Carcinoma (IDC)	cell type: Infiltrating Ductal Carcinoma (IDC)	cell type: Infiltrating Ductal Carcinoma (IDC)	cell type: Infiltrating Ductal Carcinoma (IDC)	cell type: Infiltrating Ductal Carcinoma (IDC)
!Sample_characteristics_ch1	array id: 1453	array id: 1621	array id: 1657	array id: 1661	array id: 1683	array id: 2461	array id: 4353	array id: 4355	array id: 4359	array id: 4361	array id: 4363	array id: 4365	array id: 4367	array id: 4369	array id: 4371	array id: 4373	array id: 4375	array id: 4377	array id: 4379	array id: 4381	array id: 4383	array id: 4385	array id: 4387	array id: 4389	array id: 4391	array id: 4393	array id: 4395	array id: 4397	array id: 4399	array id: 4401	array id: 4403	array id: 4405	array id: 4407	array id: 4409	array id: 4411	array id: 4413	array id: 5307	array id: 5317	array id: 5323	array id: 5325	array id: 5327	array id: 5329	array id: 5345	array id: 5347	array id: 5357	array id: 5393	array id: 5399	array id: 8571	array id: 8573
!Sample_characteristics_ch1	er ihc: 0	er ihc: 0	er ihc: 0	er ihc: 0	er ihc: 0	er ihc: 0	er ihc: 0	er ihc: 0	er ihc: 0	er ihc: 0	er ihc: 0	er ihc: 0	er ihc: 0	er ihc: 0	er ihc: 0	er ihc: 0	er ihc: 0	er ihc: 0	er ihc: 0	er ihc: 0	er ihc: 0	er ihc: 0	er ihc: 0	er ihc: 0	er ihc: 0	er ihc: 0	er ihc: 0	er ihc: 0	er ihc: 0	er ihc: 0	er ihc: 0	er ihc: 0	er ihc: 0	er ihc: 0	er ihc: 0	er ihc: 0	er ihc: 0	er ihc: 0	er ihc: 0	er ihc: 0	er ihc: 0	er ihc: 0	er ihc: 0	er ihc: 0	er ihc: 0	er ihc: 0	er ihc: 0	er ihc: 0	er ihc: 0
!Sample_characteristics_ch1	pr ihc: 0	pr ihc: 0	pr ihc: 0	pr ihc: 0	pr ihc: 0	pr ihc: 0	pr ihc: 0	pr ihc: 0	pr ihc: 0	pr ihc: 0	pr ihc: 0	pr ihc: 0	pr ihc: 0	pr ihc: 0	pr ihc: 0	pr ihc: 0	pr ihc: 0	pr ihc: 0	pr ihc: 0	pr ihc: 0	pr ihc: 0	pr ihc: 0	pr ihc: 0	pr ihc: 0	pr ihc: 0	pr ihc: 0	pr ihc: 0	pr ihc: 0	pr ihc: 0	pr ihc: 0	pr ihc: 0	pr ihc: 0	pr ihc: 0	pr ihc: 0	pr ihc: 0	pr ihc: 0	pr ihc: 0	pr ihc: 0	pr ihc: 0	pr ihc: 0	pr ihc: 0	pr ihc: 0	pr ihc: 0	pr ihc: 0	pr ihc: 0	pr ihc: 0	pr ihc: 0	pr ihc: 0	pr ihc: 0
!Sample_characteristics_ch1	her-2/neu ihc: 0	her-2/neu ihc: 0	her-2/neu ihc: 0	her-2/neu ihc: 0	her-2/neu ihc: 0	her-2/neu ihc: 0	her-2/neu ihc: 0	her-2/neu ihc: 0	her-2/neu ihc: 0	her-2/neu ihc: 0	her-2/neu ihc: 0	her-2/neu ihc: 0	her-2/neu ihc: 0	her-2/neu ihc: 0	her-2/neu ihc: 0	her-2/neu ihc: 0	her-2/neu ihc: 0	her-2/neu ihc: 0	her-2/neu ihc: 0	her-2/neu ihc: 0	her-2/neu ihc: 0	her-2/neu ihc: 0	her-2/neu ihc: 0	her-2/neu ihc: 0	her-2/neu ihc: 0	her-2/neu ihc: 0	her-2/neu ihc: 0	her-2/neu ihc: 0	her-2/neu ihc: 0	her-2/neu ihc: 0	her-2/neu ihc: 0	her-2/neu ihc: 0	her-2/neu ihc: 0	her-2/neu ihc: 0	her-2/neu ihc: 0	her-2/neu ihc: 0	her-2/neu ihc: 0	her-2/neu ihc: 0	her-2/neu ihc: 0	her-2/neu ihc: 0	her-2/neu ihc: 0	her-2/neu ihc: 0	her-2/neu ihc: 0	her-2/neu ihc: 0	her-2/neu ihc: 0	her-2/neu ihc: 0	her-2/neu ihc: 0	her-2/neu ihc: 0	her-2/neu ihc: 0
!Sample_characteristics_ch1	age: 50	age: 49	age: 56	age: 47	age: 54	age: 60	age: 45	age: 53	age: 69	age: 85	age: 56	age: 33	age: 66	age: 27	age: 54	age: 52	age: 54	age: 55	age: 60	age: 57	age: 55	age: 51	age: 44	age: 37	age: 62	age: 51	age: 63	age: 68	age: 63	age: 61	age: 46	age: 65	age: 41	age: 54	age: 58	age: 49	age: 61	age: 83	age: 38	age: 52	age: 54	age: 51	age: 63	age: 55	age: 57	age: 38	age: 40	age: 54	age: 41
!Sample_characteristics_ch1	ajcc stage: IIA	ajcc stage: IIIA	ajcc stage: IIIA	ajcc stage: I	ajcc stage: I	ajcc stage: IIIA	ajcc stage: IIA	ajcc stage: IIB	ajcc stage: IIA	ajcc stage: IIIA	ajcc stage: I	ajcc stage: IIA	ajcc stage: I	ajcc stage: I	ajcc stage: I	ajcc stage: IIB	ajcc stage: IIA	ajcc stage: IIA	ajcc stage: IIA	ajcc stage: IIA	ajcc stage: I	ajcc stage: IIIC	ajcc stage: I	ajcc stage: IIA	ajcc stage: I	ajcc stage: IIA	ajcc stage: I	ajcc stage: IIA	ajcc stage: IIIC	ajcc stage: IIA	ajcc stage: IIB	ajcc stage: IIB	ajcc stage: IIIC	ajcc stage: IIB	ajcc stage: IIB	ajcc stage: IIA	ajcc stage: IIIB	ajcc stage: IIA	ajcc stage: IIA	ajcc stage: IIA	ajcc stage: I	ajcc stage: IIA	ajcc stage: I	ajcc stage: IIB	ajcc stage: IIIC	ajcc stage: IIIC	ajcc stage: IIIC	ajcc stage: IIA	ajcc stage: IV
!Sample_characteristics_ch1	lymph node metastasis: 0	lymph node metastasis: 1	lymph node metastasis: 1	lymph node metastasis: 0	lymph node metastasis: 0	lymph node metastasis: 1	lymph node metastasis: 0	lymph node metastasis: 1	lymph node metastasis: 0	lymph node metastasis: 1	lymph node metastasis: 0	lymph node metastasis: 0	lymph node metastasis: 0	lymph node metastasis: 0	lymph node metastasis: 0	lymph node metastasis: 0	lymph node metastasis: 1	lymph node metastasis: 0	lymph node metastasis: 0	lymph node metastasis: 0	lymph node metastasis: 0	lymph node metastasis: 1	lymph node metastasis: 0	lymph node metastasis: 0	lymph node metastasis: 0	lymph node metastasis: 0	lymph node metastasis: 0	lymph node metastasis: 0	lymph node metastasis: 1	lymph node metastasis: 0	lymph node metastasis: 1	lymph node metastasis: 1	lymph node metastasis: 1	lymph node metastasis: 1	lymph node metastasis: 1	lymph node metastasis: 0	lymph node metastasis: 1	lymph node metastasis: 0	lymph node metastasis: 0	lymph node metastasis: 1	lymph node metastasis: 0	lymph node metastasis: 0	lymph node metastasis: 0	lymph node metastasis: 1	lymph node metastasis: 1	lymph node metastasis: 1	lymph node metastasis: 1	lymph node metastasis: 0	lymph node metastasis: 0
!Sample_characteristics_ch1	lymphovascular invasion: 0	lymphovascular invasion: 1	lymphovascular invasion: 0	lymphovascular invasion: 1	lymphovascular invasion: 1	lymphovascular invasion: 0	lymphovascular invasion: 1	lymphovascular invasion: 0	lymphovascular invasion: 0	lymphovascular invasion: 1	lymphovascular invasion: 0	lymphovascular invasion: 0	lymphovascular invasion: 0	lymphovascular invasion: 0	lymphovascular invasion: 1	lymphovascular invasion: 1	lymphovascular invasion: 0	lymphovascular invasion: 0	lymphovascular invasion: 0	lymphovascular invasion: 0	lymphovascular invasion: 0	lymphovascular invasion: 1	lymphovascular invasion: 0	lymphovascular invasion: 0	lymphovascular invasion: 0	lymphovascular invasion: 0	lymphovascular invasion: 0	lymphovascular invasion: 0	lymphovascular invasion: 1	lymphovascular invasion: 1	lymphovascular invasion: 1	lymphovascular invasion: 1	lymphovascular invasion: 1	lymphovascular invasion: 1	lymphovascular invasion: 1	lymphovascular invasion: 1	lymphovascular invasion: 1	lymphovascular invasion: 1	lymphovascular invasion: 0	lymphovascular invasion: N/A	lymphovascular invasion: 1	lymphovascular invasion: 1	lymphovascular invasion: 0	lymphovascular invasion: N/A	lymphovascular invasion: 1	lymphovascular invasion: N/A	lymphovascular invasion: 1	lymphovascular invasion: N/A	lymphovascular invasion: N/A
!Sample_characteristics_ch1	grade: 3	grade: 2	grade: 3	grade: 3	grade: 2	grade: 3	grade: 2	grade: 2	grade: 3	grade: 3	grade: 3	grade: 3	grade: 2	grade: 3	grade: 2	grade: 3	grade: 3	grade: 3	grade: 3	grade: 2	grade: 3	grade: 2	grade: 3	grade: 3	grade: 2	grade: 2	grade: 2	grade: 3	grade: 2	grade: 2	grade: 3	grade: 3	grade: 3	grade: 2	grade: 3	grade: 3	grade: 3	grade: 3	grade: 3	grade: 3	grade: 2	grade: N/A	grade: 3	grade: 3	grade: 3	grade: N/A	grade: 3	grade: N/A	grade: 3
!Sample_characteristics_ch1	mitotic count: 3	mitotic count: 1	mitotic count: 3	mitotic count: 3	mitotic count: 1	mitotic count: 3	mitotic count: 1	mitotic count: 3	mitotic count: 3	mitotic count: 2	mitotic count: 3	mitotic count: 3	mitotic count: 2	mitotic count: 2	mitotic count: 2	mitotic count: 3	mitotic count: 3	mitotic count: 3	mitotic count: 2	mitotic count: 1	mitotic count: 2	mitotic count: 1	mitotic count: 2	mitotic count: 2	mitotic count: 2	mitotic count: 2	mitotic count: 1	mitotic count: 2	mitotic count: 1	mitotic count: 1	mitotic count: 2	mitotic count: 3	mitotic count: 2	mitotic count: 1	mitotic count: 3	mitotic count: 3	mitotic count: 3	mitotic count: 2	mitotic count: 3	mitotic count: 3	mitotic count: 1	mitotic count: N/A	mitotic count: 3	mitotic count: 3	mitotic count: 3	mitotic count: N/A	mitotic count: 2	mitotic count: N/A	mitotic count: 3
!Sample_characteristics_ch1	nuclear pleomorphism: 3	nuclear pleomorphism: 3	nuclear pleomorphism: 3	nuclear pleomorphism: 3	nuclear pleomorphism: 3	nuclear pleomorphism: 3	nuclear pleomorphism: 2	nuclear pleomorphism: 2	nuclear pleomorphism: 2	nuclear pleomorphism: 3	nuclear pleomorphism: 3	nuclear pleomorphism: 3	nuclear pleomorphism: 3	nuclear pleomorphism: 3	nuclear pleomorphism: 2	nuclear pleomorphism: 3	nuclear pleomorphism: 3	nuclear pleomorphism: 2	nuclear pleomorphism: 3	nuclear pleomorphism: 2	nuclear pleomorphism: 3	nuclear pleomorphism: 3	nuclear pleomorphism: 3	nuclear pleomorphism: 3	nuclear pleomorphism: 2	nuclear pleomorphism: 2	nuclear pleomorphism: 3	nuclear pleomorphism: 3	nuclear pleomorphism: 3	nuclear pleomorphism: 3	nuclear pleomorphism: 3	nuclear pleomorphism: 3	nuclear pleomorphism: 3	nuclear pleomorphism: 3	nuclear pleomorphism: 3	nuclear pleomorphism: 3	nuclear pleomorphism: 2	nuclear pleomorphism: 3	nuclear pleomorphism: 3	nuclear pleomorphism: 3	nuclear pleomorphism: 3	nuclear pleomorphism: N/A	nuclear pleomorphism: 2	nuclear pleomorphism: 3	nuclear pleomorphism: 3	nuclear pleomorphism: N/A	nuclear pleomorphism: 3	nuclear pleomorphism: N/A	nuclear pleomorphism: 3
!Sample_characteristics_ch1	tubule formation: 3	tubule formation: 3	tubule formation: 2	tubule formation: 3	tubule formation: 2	tubule formation: 3	tubule formation: 3	tubule formation: 2	tubule formation: 3	tubule formation: 3	tubule formation: 3	tubule formation: 3	tubule formation: 2	tubule formation: 3	tubule formation: 2	tubule formation: 3	tubule formation: 3	tubule formation: 3	tubule formation: 3	tubule formation: 3	tubule formation: 3	tubule formation: 2	tubule formation: 3	tubule formation: 3	tubule formation: 3	tubule formation: 3	tubule formation: 3	tubule formation: 3	tubule formation: 3	tubule formation: 3	tubule formation: 3	tubule formation: 3	tubule formation: 3	tubule formation: 3	tubule formation: 2	tubule formation: 3	tubule formation: 3	tubule formation: 3	tubule formation: 3	tubule formation: 3	tubule formation: 3	tubule formation: N/A	tubule formation: 3	tubule formation: 2	tubule formation: 3	tubule formation: N/A	tubule formation: 3	tubule formation: N/A	tubule formation: 3
!Sample_characteristics_ch1	tumor size: 2	tumor size: 3	tumor size: 2	tumor size: 1	tumor size: 1	tumor size: 1	tumor size: 2	tumor size: 2	tumor size: 2	tumor size: 3	tumor size: 1	tumor size: 2	tumor size: 1	tumor size: 1	tumor size: 1	tumor size: 3	tumor size: 1	tumor size: 2	tumor size: 2	tumor size: 2	tumor size: 1	tumor size: 3	tumor size: 1	tumor size: 2	tumor size: 1	tumor size: 2	tumor size: 1	tumor size: 2	tumor size: 3	tumor size: 2	tumor size: 2	tumor size: 2	tumor size: 3	tumor size: 2	tumor size: 2	tumor size: 2	tumor size: 2	tumor size: 2	tumor size: 2	tumor size: 1	tumor size: 1	tumor size: 2	tumor size: 1	tumor size: 2	tumor size: 2	tumor size: 2	tumor size: 2	tumor size: 2	tumor size: 2
!Sample_characteristics_ch1	distant metastasis-free (years): 5.32	distant metastasis-free (years): 2.54	distant metastasis-free (years): 4.97	distant metastasis-free (years): 4.84	distant metastasis-free (years): 4.95	distant metastasis-free (years): 1.24	distant metastasis-free (years): 0.00	distant metastasis-free (years): 3.30	distant metastasis-free (years): 6.15	distant metastasis-free (years): 1.20	distant metastasis-free (years): 5.42	distant metastasis-free (years): 0.39	distant metastasis-free (years): 0.00	distant metastasis-free (years): 4.59	distant metastasis-free (years): 4.67	distant metastasis-free (years): 4.80	distant metastasis-free (years): 4.76	distant metastasis-free (years): 4.46	distant metastasis-free (years): 4.47	distant metastasis-free (years): 4.17	distant metastasis-free (years): 4.18	distant metastasis-free (years): 4.26	distant metastasis-free (years): 4.17	distant metastasis-free (years): 1.79	distant metastasis-free (years): 4.14	distant metastasis-free (years): 4.04	distant metastasis-free (years): 4.13	distant metastasis-free (years): 3.95	distant metastasis-free (years): 3.75	distant metastasis-free (years): 0.71	distant metastasis-free (years): 3.82	distant metastasis-free (years): 3.86	distant metastasis-free (years): 3.06	distant metastasis-free (years): 1.64	distant metastasis-free (years): 2.11	distant metastasis-free (years): 2.82	distant metastasis-free (years): 1.04	distant metastasis-free (years): 3.53	distant metastasis-free (years): 2.86	distant metastasis-free (years): 2.76	distant metastasis-free (years): 2.79	distant metastasis-free (years): 2.89	distant metastasis-free (years): 2.87	distant metastasis-free (years): 1.45	distant metastasis-free (years): 5.53	distant metastasis-free (years): 7.05	distant metastasis-free (years): 3.96	distant metastasis-free (years): 3.08	distant metastasis-free (years): 0.13
!Sample_characteristics_ch1	event of distant metastasis: 0	event of distant metastasis: 0	event of distant metastasis: 0	event of distant metastasis: 0	event of distant metastasis: 0	event of distant metastasis: 1	event of distant metastasis: 0	event of distant metastasis: 1	event of distant metastasis: 0	event of distant metastasis: 1	event of distant metastasis: 0	event of distant metastasis: 0	event of distant metastasis: 0	event of distant metastasis: 0	event of distant metastasis: 0	event of distant metastasis: 0	event of distant metastasis: 0	event of distant metastasis: 0	event of distant metastasis: 0	event of distant metastasis: 0	event of distant metastasis: 0	event of distant metastasis: 0	event of distant metastasis: 0	event of distant metastasis: 0	event of distant metastasis: 0	event of distant metastasis: 0	event of distant metastasis: 0	event of distant metastasis: 0	event of distant metastasis: 1	event of distant metastasis: 1	event of distant metastasis: 0	event of distant metastasis: 0	event of distant metastasis: 0	event of distant metastasis: 0	event of distant metastasis: 0	event of distant metastasis: 0	event of distant metastasis: 1	event of distant metastasis: 1	event of distant metastasis: 0	event of distant metastasis: 0	event of distant metastasis: 0	event of distant metastasis: 0	event of distant metastasis: 0	event of distant metastasis: 1	event of distant metastasis: 0	event of distant metastasis: 0	event of distant metastasis: 0	event of distant metastasis: 1	event of distant metastasis: 1
!Sample_characteristics_ch1	event of death: 0	event of death: 0	event of death: 0	event of death: 0	event of death: 0	event of death: 1	event of death: 0	event of death: 1	event of death: 0	event of death: 1	event of death: 0	event of death: 0	event of death: 0	event of death: 0	event of death: 0	event of death: 0	event of death: 0	event of death: 0	event of death: 0	event of death: 0	event of death: 0	event of death: 0	event of death: 0	event of death: 0	event of death: 0	event of death: 0	event of death: 0	event of death: 0	event of death: 0	event of death: 0	event of death: 0	event of death: 0	event of death: 0	event of death: 0	event of death: 0	event of death: 0	event of death: 1	event of death: 1	event of death: 0	event of death: 0	event of death: 0	event of death: 0	event of death: 0	event of death: 0	event of death: 0	event of death: 0	event of death: 0	event of death: 0	event of death: 1
!Sample_treatment_protocol_ch1	The breast tumor samples were excised, collected, and snap-frozen in liquid nitrogen immediately before RNA extraction.	The breast tumor samples were excised, collected, and snap-frozen in liquid nitrogen immediately before RNA extraction.	The breast tumor samples were excised, collected, and snap-frozen in liquid nitrogen immediately before RNA extraction.	The breast tumor samples were excised, collected, and snap-frozen in liquid nitrogen immediately before RNA extraction.	The breast tumor samples were excised, collected, and snap-frozen in liquid nitrogen immediately before RNA extraction.	The breast tumor samples were excised, collected, and snap-frozen in liquid nitrogen immediately before RNA extraction.	The breast tumor samples were excised, collected, and snap-frozen in liquid nitrogen immediately before RNA extraction.	The breast tumor samples were excised, collected, and snap-frozen in liquid nitrogen immediately before RNA extraction.	The breast tumor samples were excised, collected, and snap-frozen in liquid nitrogen immediately before RNA extraction.	The breast tumor samples were excised, collected, and snap-frozen in liquid nitrogen immediately before RNA extraction.	The breast tumor samples were excised, collected, and snap-frozen in liquid nitrogen immediately before RNA extraction.	The breast tumor samples were excised, collected, and snap-frozen in liquid nitrogen immediately before RNA extraction.	The breast tumor samples were excised, collected, and snap-frozen in liquid nitrogen immediately before RNA extraction.	The breast tumor samples were excised, collected, and snap-frozen in liquid nitrogen immediately before RNA extraction.	The breast tumor samples were excised, collected, and snap-frozen in liquid nitrogen immediately before RNA extraction.	The breast tumor samples were excised, collected, and snap-frozen in liquid nitrogen immediately before RNA extraction.	The breast tumor samples were excised, collected, and snap-frozen in liquid nitrogen immediately before RNA extraction.	The breast tumor samples were excised, collected, and snap-frozen in liquid nitrogen immediately before RNA extraction.	The breast tumor samples were excised, collected, and snap-frozen in liquid nitrogen immediately before RNA extraction.	The breast tumor samples were excised, collected, and snap-frozen in liquid nitrogen immediately before RNA extraction.	The breast tumor samples were excised, collected, and snap-frozen in liquid nitrogen immediately before RNA extraction.	The breast tumor samples were excised, collected, and snap-frozen in liquid nitrogen immediately before RNA extraction.	The breast tumor samples were excised, collected, and snap-frozen in liquid nitrogen immediately before RNA extraction.	The breast tumor samples were excised, collected, and snap-frozen in liquid nitrogen immediately before RNA extraction.	The breast tumor samples were excised, collected, and snap-frozen in liquid nitrogen immediately before RNA extraction.	The breast tumor samples were excised, collected, and snap-frozen in liquid nitrogen immediately before RNA extraction.	The breast tumor samples were excised, collected, and snap-frozen in liquid nitrogen immediately before RNA extraction.	The breast tumor samples were excised, collected, and snap-frozen in liquid nitrogen immediately before RNA extraction.	The breast tumor samples were excised, collected, and snap-frozen in liquid nitrogen immediately before RNA extraction.	The breast tumor samples were excised, collected, and snap-frozen in liquid nitrogen immediately before RNA extraction.	The breast tumor samples were excised, collected, and snap-frozen in liquid nitrogen immediately before RNA extraction.	The breast tumor samples were excised, collected, and snap-frozen in liquid nitrogen immediately before RNA extraction.	The breast tumor samples were excised, collected, and snap-frozen in liquid nitrogen immediately before RNA extraction.	The breast tumor samples were excised, collected, and snap-frozen in liquid nitrogen immediately before RNA extraction.	The breast tumor samples were excised, collected, and snap-frozen in liquid nitrogen immediately before RNA extraction.	The breast tumor samples were excised, collected, and snap-frozen in liquid nitrogen immediately before RNA extraction.	The breast tumor samples were excised, collected, and snap-frozen in liquid nitrogen immediately before RNA extraction.	The breast tumor samples were excised, collected, and snap-frozen in liquid nitrogen immediately before RNA extraction.	The breast tumor samples were excised, collected, and snap-frozen in liquid nitrogen immediately before RNA extraction.	The breast tumor samples were excised, collected, and snap-frozen in liquid nitrogen immediately before RNA extraction.	The breast tumor samples were excised, collected, and snap-frozen in liquid nitrogen immediately before RNA extraction.	The breast tumor samples were excised, collected, and snap-frozen in liquid nitrogen immediately before RNA extraction.	The breast tumor samples were excised, collected, and snap-frozen in liquid nitrogen immediately before RNA extraction.	The breast tumor samples were excised, collected, and snap-frozen in liquid nitrogen immediately before RNA extraction.	The breast tumor samples were excised, collected, and snap-frozen in liquid nitrogen immediately before RNA extraction.	The breast tumor samples were excised, collected, and snap-frozen in liquid nitrogen immediately before RNA extraction.	The breast tumor samples were excised, collected, and snap-frozen in liquid nitrogen immediately before RNA extraction.	The breast tumor samples were excised, collected, and snap-frozen in liquid nitrogen immediately before RNA extraction.	The breast tumor samples were excised, collected, and snap-frozen in liquid nitrogen immediately before RNA extraction.
!Sample_growth_protocol_ch1	The breast tumor samples were immediately frozen by liquid nitrogen without any additional growth procedure before RNA extraction.	The breast tumor samples were immediately frozen by liquid nitrogen without any additional growth procedure before RNA extraction.	The breast tumor samples were immediately frozen by liquid nitrogen without any additional growth procedure before RNA extraction.	The breast tumor samples were immediately frozen by liquid nitrogen without any additional growth procedure before RNA extraction.	The breast tumor samples were immediately frozen by liquid nitrogen without any additional growth procedure before RNA extraction.	The breast tumor samples were immediately frozen by liquid nitrogen without any additional growth procedure before RNA extraction.	The breast tumor samples were immediately frozen by liquid nitrogen without any additional growth procedure before RNA extraction.	The breast tumor samples were immediately frozen by liquid nitrogen without any additional growth procedure before RNA extraction.	The breast tumor samples were immediately frozen by liquid nitrogen without any additional growth procedure before RNA extraction.	The breast tumor samples were immediately frozen by liquid nitrogen without any additional growth procedure before RNA extraction.	The breast tumor samples were immediately frozen by liquid nitrogen without any additional growth procedure before RNA extraction.	The breast tumor samples were immediately frozen by liquid nitrogen without any additional growth procedure before RNA extraction.	The breast tumor samples were immediately frozen by liquid nitrogen without any additional growth procedure before RNA extraction.	The breast tumor samples were immediately frozen by liquid nitrogen without any additional growth procedure before RNA extraction.	The breast tumor samples were immediately frozen by liquid nitrogen without any additional growth procedure before RNA extraction.	The breast tumor samples were immediately frozen by liquid nitrogen without any additional growth procedure before RNA extraction.	The breast tumor samples were immediately frozen by liquid nitrogen without any additional growth procedure before RNA extraction.	The breast tumor samples were immediately frozen by liquid nitrogen without any additional growth procedure before RNA extraction.	The breast tumor samples were immediately frozen by liquid nitrogen without any additional growth procedure before RNA extraction.	The breast tumor samples were immediately frozen by liquid nitrogen without any additional growth procedure before RNA extraction.	The breast tumor samples were immediately frozen by liquid nitrogen without any additional growth procedure before RNA extraction.	The breast tumor samples were immediately frozen by liquid nitrogen without any additional growth procedure before RNA extraction.	The breast tumor samples were immediately frozen by liquid nitrogen without any additional growth procedure before RNA extraction.	The breast tumor samples were immediately frozen by liquid nitrogen without any additional growth procedure before RNA extraction.	The breast tumor samples were immediately frozen by liquid nitrogen without any additional growth procedure before RNA extraction.	The breast tumor samples were immediately frozen by liquid nitrogen without any additional growth procedure before RNA extraction.	The breast tumor samples were immediately frozen by liquid nitrogen without any additional growth procedure before RNA extraction.	The breast tumor samples were immediately frozen by liquid nitrogen without any additional growth procedure before RNA extraction.	The breast tumor samples were immediately frozen by liquid nitrogen without any additional growth procedure before RNA extraction.	The breast tumor samples were immediately frozen by liquid nitrogen without any additional growth procedure before RNA extraction.	The breast tumor samples were immediately frozen by liquid nitrogen without any additional growth procedure before RNA extraction.	The breast tumor samples were immediately frozen by liquid nitrogen without any additional growth procedure before RNA extraction.	The breast tumor samples were immediately frozen by liquid nitrogen without any additional growth procedure before RNA extraction.	The breast tumor samples were immediately frozen by liquid nitrogen without any additional growth procedure before RNA extraction.	The breast tumor samples were immediately frozen by liquid nitrogen without any additional growth procedure before RNA extraction.	The breast tumor samples were immediately frozen by liquid nitrogen without any additional growth procedure before RNA extraction.	The breast tumor samples were immediately frozen by liquid nitrogen without any additional growth procedure before RNA extraction.	The breast tumor samples were immediately frozen by liquid nitrogen without any additional growth procedure before RNA extraction.	The breast tumor samples were immediately frozen by liquid nitrogen without any additional growth procedure before RNA extraction.	The breast tumor samples were immediately frozen by liquid nitrogen without any additional growth procedure before RNA extraction.	The breast tumor samples were immediately frozen by liquid nitrogen without any additional growth procedure before RNA extraction.	The breast tumor samples were immediately frozen by liquid nitrogen without any additional growth procedure before RNA extraction.	The breast tumor samples were immediately frozen by liquid nitrogen without any additional growth procedure before RNA extraction.	The breast tumor samples were immediately frozen by liquid nitrogen without any additional growth procedure before RNA extraction.	The breast tumor samples were immediately frozen by liquid nitrogen without any additional growth procedure before RNA extraction.	The breast tumor samples were immediately frozen by liquid nitrogen without any additional growth procedure before RNA extraction.	The breast tumor samples were immediately frozen by liquid nitrogen without any additional growth procedure before RNA extraction.	The breast tumor samples were immediately frozen by liquid nitrogen without any additional growth procedure before RNA extraction.	The breast tumor samples were immediately frozen by liquid nitrogen without any additional growth procedure before RNA extraction.
!Sample_molecule_ch1	total RNA	total RNA	total RNA	total RNA	total RNA	total RNA	total RNA	total RNA	total RNA	total RNA	total RNA	total RNA	total RNA	total RNA	total RNA	total RNA	total RNA	total RNA	total RNA	total RNA	total RNA	total RNA	total RNA	total RNA	total RNA	total RNA	total RNA	total RNA	total RNA	total RNA	total RNA	total RNA	total RNA	total RNA	total RNA	total RNA	total RNA	total RNA	total RNA	total RNA	total RNA	total RNA	total RNA	total RNA	total RNA	total RNA	total RNA	total RNA	total RNA
!Sample_extract_protocol_ch1	Trizol reagent combined with RNAeasy mini kit	Trizol reagent combined with RNAeasy mini kit	Trizol reagent combined with RNAeasy mini kit	Trizol reagent combined with RNAeasy mini kit	Trizol reagent combined with RNAeasy mini kit	Trizol reagent combined with RNAeasy mini kit	Trizol reagent combined with RNAeasy mini kit	Trizol reagent combined with RNAeasy mini kit	Trizol reagent combined with RNAeasy mini kit	Trizol reagent combined with RNAeasy mini kit	Trizol reagent combined with RNAeasy mini kit	Trizol reagent combined with RNAeasy mini kit	Trizol reagent combined with RNAeasy mini kit	Trizol reagent combined with RNAeasy mini kit	Trizol reagent combined with RNAeasy mini kit	Trizol reagent combined with RNAeasy mini kit	Trizol reagent combined with RNAeasy mini kit	Trizol reagent combined with RNAeasy mini kit	Trizol reagent combined with RNAeasy mini kit	Trizol reagent combined with RNAeasy mini kit	Trizol reagent combined with RNAeasy mini kit	Trizol reagent combined with RNAeasy mini kit	Trizol reagent combined with RNAeasy mini kit	Trizol reagent combined with RNAeasy mini kit	Trizol reagent combined with RNAeasy mini kit	Trizol reagent combined with RNAeasy mini kit	Trizol reagent combined with RNAeasy mini kit	Trizol reagent combined with RNAeasy mini kit	Trizol reagent combined with RNAeasy mini kit	Trizol reagent combined with RNAeasy mini kit	Trizol reagent combined with RNAeasy mini kit	Trizol reagent combined with RNAeasy mini kit	Trizol reagent combined with RNAeasy mini kit	Trizol reagent combined with RNAeasy mini kit	Trizol reagent combined with RNAeasy mini kit	Trizol reagent combined with RNAeasy mini kit	Trizol reagent combined with RNAeasy mini kit	Trizol reagent combined with RNAeasy mini kit	Trizol reagent combined with RNAeasy mini kit	Trizol reagent combined with RNAeasy mini kit	Trizol reagent combined with RNAeasy mini kit	Trizol reagent combined with RNAeasy mini kit	Trizol reagent combined with RNAeasy mini kit	Trizol reagent combined with RNAeasy mini kit	Trizol reagent combined with RNAeasy mini kit	Trizol reagent combined with RNAeasy mini kit	Trizol reagent combined with RNAeasy mini kit	Trizol reagent combined with RNAeasy mini kit	Trizol reagent combined with RNAeasy mini kit
!Sample_label_ch1	Cy5	Cy5	Cy5	Cy5	Cy5	Cy5	Cy5	Cy5	Cy5	Cy5	Cy5	Cy5	Cy5	Cy5	Cy5	Cy5	Cy5	Cy5	Cy5	Cy5	Cy5	Cy5	Cy5	Cy5	Cy5	Cy5	Cy5	Cy5	Cy5	Cy5	Cy5	Cy5	Cy5	Cy5	Cy5	Cy5	Cy5	Cy5	Cy5	Cy5	Cy5	Cy5	Cy5	Cy5	Cy5	Cy5	Cy5	Cy5	Cy5
!Sample_label_protocol_ch1	Agilent Low RNA Input Fluorescent Linear Amplification Kit, protocol version 2.0	Agilent Low RNA Input Fluorescent Linear Amplification Kit, protocol version 2.0	Agilent Low RNA Input Fluorescent Linear Amplification Kit, protocol version 2.0	Agilent Low RNA Input Fluorescent Linear Amplification Kit, protocol version 2.0	Agilent Low RNA Input Fluorescent Linear Amplification Kit, protocol version 2.0	Agilent Low RNA Input Fluorescent Linear Amplification Kit, protocol version 2.0	Agilent Low RNA Input Fluorescent Linear Amplification Kit, protocol version 2.0	Agilent Low RNA Input Fluorescent Linear Amplification Kit, protocol version 2.0	Agilent Low RNA Input Fluorescent Linear Amplification Kit, protocol version 2.0	Agilent Low RNA Input Fluorescent Linear Amplification Kit, protocol version 2.0	Agilent Low RNA Input Fluorescent Linear Amplification Kit, protocol version 2.0	Agilent Low RNA Input Fluorescent Linear Amplification Kit, protocol version 2.0	Agilent Low RNA Input Fluorescent Linear Amplification Kit, protocol version 2.0	Agilent Low RNA Input Fluorescent Linear Amplification Kit, protocol version 2.0	Agilent Low RNA Input Fluorescent Linear Amplification Kit, protocol version 2.0	Agilent Low RNA Input Fluorescent Linear Amplification Kit, protocol version 2.0	Agilent Low RNA Input Fluorescent Linear Amplification Kit, protocol version 2.0	Agilent Low RNA Input Fluorescent Linear Amplification Kit, protocol version 2.0	Agilent Low RNA Input Fluorescent Linear Amplification Kit, protocol version 2.0	Agilent Low RNA Input Fluorescent Linear Amplification Kit, protocol version 2.0	Agilent Low RNA Input Fluorescent Linear Amplification Kit, protocol version 2.0	Agilent Low RNA Input Fluorescent Linear Amplification Kit, protocol version 2.0	Agilent Low RNA Input Fluorescent Linear Amplification Kit, protocol version 2.0	Agilent Low RNA Input Fluorescent Linear Amplification Kit, protocol version 2.0	Agilent Low RNA Input Fluorescent Linear Amplification Kit, protocol version 2.0	Agilent Low RNA Input Fluorescent Linear Amplification Kit, protocol version 2.0	Agilent Low RNA Input Fluorescent Linear Amplification Kit, protocol version 2.0	Agilent Low RNA Input Fluorescent Linear Amplification Kit, protocol version 2.0	Agilent Low RNA Input Fluorescent Linear Amplification Kit, protocol version 2.0	Agilent Low RNA Input Fluorescent Linear Amplification Kit, protocol version 2.0	Agilent Low RNA Input Fluorescent Linear Amplification Kit, protocol version 2.0	Agilent Low RNA Input Fluorescent Linear Amplification Kit, protocol version 2.0	Agilent Low RNA Input Fluorescent Linear Amplification Kit, protocol version 2.0	Agilent Low RNA Input Fluorescent Linear Amplification Kit, protocol version 2.0	Agilent Low RNA Input Fluorescent Linear Amplification Kit, protocol version 2.0	Agilent Low RNA Input Fluorescent Linear Amplification Kit, protocol version 2.0	Agilent Low RNA Input Fluorescent Linear Amplification Kit, protocol version 2.0	Agilent Low RNA Input Fluorescent Linear Amplification Kit, protocol version 2.0	Agilent Low RNA Input Fluorescent Linear Amplification Kit, protocol version 2.0	Agilent Low RNA Input Fluorescent Linear Amplification Kit, protocol version 2.0	Agilent Low RNA Input Fluorescent Linear Amplification Kit, protocol version 2.0	Agilent Low RNA Input Fluorescent Linear Amplification Kit, protocol version 2.0	Agilent Low RNA Input Fluorescent Linear Amplification Kit, protocol version 2.0	Agilent Low RNA Input Fluorescent Linear Amplification Kit, protocol version 2.0	Agilent Low RNA Input Fluorescent Linear Amplification Kit, protocol version 2.0	Agilent Low RNA Input Fluorescent Linear Amplification Kit, protocol version 2.0	Agilent Low RNA Input Fluorescent Linear Amplification Kit, protocol version 2.0	Agilent Low RNA Input Fluorescent Linear Amplification Kit, protocol version 2.0	Agilent Low RNA Input Fluorescent Linear Amplification Kit, protocol version 2.0
!Sample_taxid_ch1	9606	9606	9606	9606	9606	9606	9606	9606	9606	9606	9606	9606	9606	9606	9606	9606	9606	9606	9606	9606	9606	9606	9606	9606	9606	9606	9606	9606	9606	9606	9606	9606	9606	9606	9606	9606	9606	9606	9606	9606	9606	9606	9606	9606	9606	9606	9606	9606	9606
!Sample_source_name_ch2	Stratagene's human common reference RNA	Stratagene's human common reference RNA	Stratagene's human common reference RNA	Stratagene's human common reference RNA	Stratagene's human common reference RNA	Stratagene's human common reference RNA	Stratagene's human common reference RNA	Stratagene's human common reference RNA	Stratagene's human common reference RNA	Stratagene's human common reference RNA	Stratagene's human common reference RNA	Stratagene's human common reference RNA	Stratagene's human common reference RNA	Stratagene's human common reference RNA	Stratagene's human common reference RNA	Stratagene's human common reference RNA	Stratagene's human common reference RNA	Stratagene's human common reference RNA	Stratagene's human common reference RNA	Stratagene's human common reference RNA	Stratagene's human common reference RNA	Stratagene's human common reference RNA	Stratagene's human common reference RNA	Stratagene's human common reference RNA	Stratagene's human common reference RNA	Stratagene's human common reference RNA	Stratagene's human common reference RNA	Stratagene's human common reference RNA	Stratagene's human common reference RNA	Stratagene's human common reference RNA	Stratagene's human common reference RNA	Stratagene's human common reference RNA	Stratagene's human common reference RNA	Stratagene's human common reference RNA	Stratagene's human common reference RNA	Stratagene's human common reference RNA	Stratagene's human common reference RNA	Stratagene's human common reference RNA	Stratagene's human common reference RNA	Stratagene's human common reference RNA	Stratagene's human common reference RNA	Stratagene's human common reference RNA	Stratagene's human common reference RNA	Stratagene's human common reference RNA	Stratagene's human common reference RNA	Stratagene's human common reference RNA	Stratagene's human common reference RNA	Stratagene's human common reference RNA	Stratagene's human common reference RNA
!Sample_organism_ch2	Homo sapiens	Homo sapiens	Homo sapiens	Homo sapiens	Homo sapiens	Homo sapiens	Homo sapiens	Homo sapiens	Homo sapiens	Homo sapiens	Homo sapiens	Homo sapiens	Homo sapiens	Homo sapiens	Homo sapiens	Homo sapiens	Homo sapiens	Homo sapiens	Homo sapiens	Homo sapiens	Homo sapiens	Homo sapiens	Homo sapiens	Homo sapiens	Homo sapiens	Homo sapiens	Homo sapiens	Homo sapiens	Homo sapiens	Homo sapiens	Homo sapiens	Homo sapiens	Homo sapiens	Homo sapiens	Homo sapiens	Homo sapiens	Homo sapiens	Homo sapiens	Homo sapiens	Homo sapiens	Homo sapiens	Homo sapiens	Homo sapiens	Homo sapiens	Homo sapiens	Homo sapiens	Homo sapiens	Homo sapiens	Homo sapiens
!Sample_characteristics_ch2	sample type: Commercially-available reference	sample type: Commercially-available reference	sample type: Commercially-available reference	sample type: Commercially-available reference	sample type: Commercially-available reference	sample type: Commercially-available reference	sample type: Commercially-available reference	sample type: Commercially-available reference	sample type: Commercially-available reference	sample type: Commercially-available reference	sample type: Commercially-available reference	sample type: Commercially-available reference	sample type: Commercially-available reference	sample type: Commercially-available reference	sample type: Commercially-available reference	sample type: Commercially-available reference	sample type: Commercially-available reference	sample type: Commercially-available reference	sample type: Commercially-available reference	sample type: Commercially-available reference	sample type: Commercially-available reference	sample type: Commercially-available reference	sample type: Commercially-available reference	sample type: Commercially-available reference	sample type: Commercially-available reference	sample type: Commercially-available reference	sample type: Commercially-available reference	sample type: Commercially-available reference	sample type: Commercially-available reference	sample type: Commercially-available reference	sample type: Commercially-available reference	sample type: Commercially-available reference	sample type: Commercially-available reference	sample type: Commercially-available reference	sample type: Commercially-available reference	sample type: Commercially-available reference	sample type: Commercially-available reference	sample type: Commercially-available reference	sample type: Commercially-available reference	sample type: Commercially-available reference	sample type: Commercially-available reference	sample type: Commercially-available reference	sample type: Commercially-available reference	sample type: Commercially-available reference	sample type: Commercially-available reference	sample type: Commercially-available reference	sample type: Commercially-available reference	sample type: Commercially-available reference	sample type: Commercially-available reference
!Sample_treatment_protocol_ch2	The breast tumor samples were excised, collected, and snap-frozen in liquid nitrogen immediately before RNA extraction.	The breast tumor samples were excised, collected, and snap-frozen in liquid nitrogen immediately before RNA extraction.	The breast tumor samples were excised, collected, and snap-frozen in liquid nitrogen immediately before RNA extraction.	The breast tumor samples were excised, collected, and snap-frozen in liquid nitrogen immediately before RNA extraction.	The breast tumor samples were excised, collected, and snap-frozen in liquid nitrogen immediately before RNA extraction.	The breast tumor samples were excised, collected, and snap-frozen in liquid nitrogen immediately before RNA extraction.	The breast tumor samples were excised, collected, and snap-frozen in liquid nitrogen immediately before RNA extraction.	The breast tumor samples were excised, collected, and snap-frozen in liquid nitrogen immediately before RNA extraction.	The breast tumor samples were excised, collected, and snap-frozen in liquid nitrogen immediately before RNA extraction.	The breast tumor samples were excised, collected, and snap-frozen in liquid nitrogen immediately before RNA extraction.	The breast tumor samples were excised, collected, and snap-frozen in liquid nitrogen immediately before RNA extraction.	The breast tumor samples were excised, collected, and snap-frozen in liquid nitrogen immediately before RNA extraction.	The breast tumor samples were excised, collected, and snap-frozen in liquid nitrogen immediately before RNA extraction.	The breast tumor samples were excised, collected, and snap-frozen in liquid nitrogen immediately before RNA extraction.	The breast tumor samples were excised, collected, and snap-frozen in liquid nitrogen immediately before RNA extraction.	The breast tumor samples were excised, collected, and snap-frozen in liquid nitrogen immediately before RNA extraction.	The breast tumor samples were excised, collected, and snap-frozen in liquid nitrogen immediately before RNA extraction.	The breast tumor samples were excised, collected, and snap-frozen in liquid nitrogen immediately before RNA extraction.	The breast tumor samples were excised, collected, and snap-frozen in liquid nitrogen immediately before RNA extraction.	The breast tumor samples were excised, collected, and snap-frozen in liquid nitrogen immediately before RNA extraction.	The breast tumor samples were excised, collected, and snap-frozen in liquid nitrogen immediately before RNA extraction.	The breast tumor samples were excised, collected, and snap-frozen in liquid nitrogen immediately before RNA extraction.	The breast tumor samples were excised, collected, and snap-frozen in liquid nitrogen immediately before RNA extraction.	The breast tumor samples were excised, collected, and snap-frozen in liquid nitrogen immediately before RNA extraction.	The breast tumor samples were excised, collected, and snap-frozen in liquid nitrogen immediately before RNA extraction.	The breast tumor samples were excised, collected, and snap-frozen in liquid nitrogen immediately before RNA extraction.	The breast tumor samples were excised, collected, and snap-frozen in liquid nitrogen immediately before RNA extraction.	The breast tumor samples were excised, collected, and snap-frozen in liquid nitrogen immediately before RNA extraction.	The breast tumor samples were excised, collected, and snap-frozen in liquid nitrogen immediately before RNA extraction.	The breast tumor samples were excised, collected, and snap-frozen in liquid nitrogen immediately before RNA extraction.	The breast tumor samples were excised, collected, and snap-frozen in liquid nitrogen immediately before RNA extraction.	The breast tumor samples were excised, collected, and snap-frozen in liquid nitrogen immediately before RNA extraction.	The breast tumor samples were excised, collected, and snap-frozen in liquid nitrogen immediately before RNA extraction.	The breast tumor samples were excised, collected, and snap-frozen in liquid nitrogen immediately before RNA extraction.	The breast tumor samples were excised, collected, and snap-frozen in liquid nitrogen immediately before RNA extraction.	The breast tumor samples were excised, collected, and snap-frozen in liquid nitrogen immediately before RNA extraction.	The breast tumor samples were excised, collected, and snap-frozen in liquid nitrogen immediately before RNA extraction.	The breast tumor samples were excised, collected, and snap-frozen in liquid nitrogen immediately before RNA extraction.	The breast tumor samples were excised, collected, and snap-frozen in liquid nitrogen immediately before RNA extraction.	The breast tumor samples were excised, collected, and snap-frozen in liquid nitrogen immediately before RNA extraction.	The breast tumor samples were excised, collected, and snap-frozen in liquid nitrogen immediately before RNA extraction.	The breast tumor samples were excised, collected, and snap-frozen in liquid nitrogen immediately before RNA extraction.	The breast tumor samples were excised, collected, and snap-frozen in liquid nitrogen immediately before RNA extraction.	The breast tumor samples were excised, collected, and snap-frozen in liquid nitrogen immediately before RNA extraction.	The breast tumor samples were excised, collected, and snap-frozen in liquid nitrogen immediately before RNA extraction.	The breast tumor samples were excised, collected, and snap-frozen in liquid nitrogen immediately before RNA extraction.	The breast tumor samples were excised, collected, and snap-frozen in liquid nitrogen immediately before RNA extraction.	The breast tumor samples were excised, collected, and snap-frozen in liquid nitrogen immediately before RNA extraction.	The breast tumor samples were excised, collected, and snap-frozen in liquid nitrogen immediately before RNA extraction.
!Sample_growth_protocol_ch2	The breast tumor samples were immediately frozen by liquid nitrogen without any additional growth procedure before RNA extraction.	The breast tumor samples were immediately frozen by liquid nitrogen without any additional growth procedure before RNA extraction.	The breast tumor samples were immediately frozen by liquid nitrogen without any additional growth procedure before RNA extraction.	The breast tumor samples were immediately frozen by liquid nitrogen without any additional growth procedure before RNA extraction.	The breast tumor samples were immediately frozen by liquid nitrogen without any additional growth procedure before RNA extraction.	The breast tumor samples were immediately frozen by liquid nitrogen without any additional growth procedure before RNA extraction.	The breast tumor samples were immediately frozen by liquid nitrogen without any additional growth procedure before RNA extraction.	The breast tumor samples were immediately frozen by liquid nitrogen without any additional growth procedure before RNA extraction.	The breast tumor samples were immediately frozen by liquid nitrogen without any additional growth procedure before RNA extraction.	The breast tumor samples were immediately frozen by liquid nitrogen without any additional growth procedure before RNA extraction.	The breast tumor samples were immediately frozen by liquid nitrogen without any additional growth procedure before RNA extraction.	The breast tumor samples were immediately frozen by liquid nitrogen without any additional growth procedure before RNA extraction.	The breast tumor samples were immediately frozen by liquid nitrogen without any additional growth procedure before RNA extraction.	The breast tumor samples were immediately frozen by liquid nitrogen without any additional growth procedure before RNA extraction.	The breast tumor samples were immediately frozen by liquid nitrogen without any additional growth procedure before RNA extraction.	The breast tumor samples were immediately frozen by liquid nitrogen without any additional growth procedure before RNA extraction.	The breast tumor samples were immediately frozen by liquid nitrogen without any additional growth procedure before RNA extraction.	The breast tumor samples were immediately frozen by liquid nitrogen without any additional growth procedure before RNA extraction.	The breast tumor samples were immediately frozen by liquid nitrogen without any additional growth procedure before RNA extraction.	The breast tumor samples were immediately frozen by liquid nitrogen without any additional growth procedure before RNA extraction.	The breast tumor samples were immediately frozen by liquid nitrogen without any additional growth procedure before RNA extraction.	The breast tumor samples were immediately frozen by liquid nitrogen without any additional growth procedure before RNA extraction.	The breast tumor samples were immediately frozen by liquid nitrogen without any additional growth procedure before RNA extraction.	The breast tumor samples were immediately frozen by liquid nitrogen without any additional growth procedure before RNA extraction.	The breast tumor samples were immediately frozen by liquid nitrogen without any additional growth procedure before RNA extraction.	The breast tumor samples were immediately frozen by liquid nitrogen without any additional growth procedure before RNA extraction.	The breast tumor samples were immediately frozen by liquid nitrogen without any additional growth procedure before RNA extraction.	The breast tumor samples were immediately frozen by liquid nitrogen without any additional growth procedure before RNA extraction.	The breast tumor samples were immediately frozen by liquid nitrogen without any additional growth procedure before RNA extraction.	The breast tumor samples were immediately frozen by liquid nitrogen without any additional growth procedure before RNA extraction.	The breast tumor samples were immediately frozen by liquid nitrogen without any additional growth procedure before RNA extraction.	The breast tumor samples were immediately frozen by liquid nitrogen without any additional growth procedure before RNA extraction.	The breast tumor samples were immediately frozen by liquid nitrogen without any additional growth procedure before RNA extraction.	The breast tumor samples were immediately frozen by liquid nitrogen without any additional growth procedure before RNA extraction.	The breast tumor samples were immediately frozen by liquid nitrogen without any additional growth procedure before RNA extraction.	The breast tumor samples were immediately frozen by liquid nitrogen without any additional growth procedure before RNA extraction.	The breast tumor samples were immediately frozen by liquid nitrogen without any additional growth procedure before RNA extraction.	The breast tumor samples were immediately frozen by liquid nitrogen without any additional growth procedure before RNA extraction.	The breast tumor samples were immediately frozen by liquid nitrogen without any additional growth procedure before RNA extraction.	The breast tumor samples were immediately frozen by liquid nitrogen without any additional growth procedure before RNA extraction.	The breast tumor samples were immediately frozen by liquid nitrogen without any additional growth procedure before RNA extraction.	The breast tumor samples were immediately frozen by liquid nitrogen without any additional growth procedure before RNA extraction.	The breast tumor samples were immediately frozen by liquid nitrogen without any additional growth procedure before RNA extraction.	The breast tumor samples were immediately frozen by liquid nitrogen without any additional growth procedure before RNA extraction.	The breast tumor samples were immediately frozen by liquid nitrogen without any additional growth procedure before RNA extraction.	The breast tumor samples were immediately frozen by liquid nitrogen without any additional growth procedure before RNA extraction.	The breast tumor samples were immediately frozen by liquid nitrogen without any additional growth procedure before RNA extraction.	The breast tumor samples were immediately frozen by liquid nitrogen without any additional growth procedure before RNA extraction.	The breast tumor samples were immediately frozen by liquid nitrogen without any additional growth procedure before RNA extraction.
!Sample_molecule_ch2	total RNA	total RNA	total RNA	total RNA	total RNA	total RNA	total RNA	total RNA	total RNA	total RNA	total RNA	total RNA	total RNA	total RNA	total RNA	total RNA	total RNA	total RNA	total RNA	total RNA	total RNA	total RNA	total RNA	total RNA	total RNA	total RNA	total RNA	total RNA	total RNA	total RNA	total RNA	total RNA	total RNA	total RNA	total RNA	total RNA	total RNA	total RNA	total RNA	total RNA	total RNA	total RNA	total RNA	total RNA	total RNA	total RNA	total RNA	total RNA	total RNA
!Sample_extract_protocol_ch2	Trizol reagent combined with RNAeasy mini kit	Trizol reagent combined with RNAeasy mini kit	Trizol reagent combined with RNAeasy mini kit	Trizol reagent combined with RNAeasy mini kit	Trizol reagent combined with RNAeasy mini kit	Trizol reagent combined with RNAeasy mini kit	Trizol reagent combined with RNAeasy mini kit	Trizol reagent combined with RNAeasy mini kit	Trizol reagent combined with RNAeasy mini kit	Trizol reagent combined with RNAeasy mini kit	Trizol reagent combined with RNAeasy mini kit	Trizol reagent combined with RNAeasy mini kit	Trizol reagent combined with RNAeasy mini kit	Trizol reagent combined with RNAeasy mini kit	Trizol reagent combined with RNAeasy mini kit	Trizol reagent combined with RNAeasy mini kit	Trizol reagent combined with RNAeasy mini kit	Trizol reagent combined with RNAeasy mini kit	Trizol reagent combined with RNAeasy mini kit	Trizol reagent combined with RNAeasy mini kit	Trizol reagent combined with RNAeasy mini kit	Trizol reagent combined with RNAeasy mini kit	Trizol reagent combined with RNAeasy mini kit	Trizol reagent combined with RNAeasy mini kit	Trizol reagent combined with RNAeasy mini kit	Trizol reagent combined with RNAeasy mini kit	Trizol reagent combined with RNAeasy mini kit	Trizol reagent combined with RNAeasy mini kit	Trizol reagent combined with RNAeasy mini kit	Trizol reagent combined with RNAeasy mini kit	Trizol reagent combined with RNAeasy mini kit	Trizol reagent combined with RNAeasy mini kit	Trizol reagent combined with RNAeasy mini kit	Trizol reagent combined with RNAeasy mini kit	Trizol reagent combined with RNAeasy mini kit	Trizol reagent combined with RNAeasy mini kit	Trizol reagent combined with RNAeasy mini kit	Trizol reagent combined with RNAeasy mini kit	Trizol reagent combined with RNAeasy mini kit	Trizol reagent combined with RNAeasy mini kit	Trizol reagent combined with RNAeasy mini kit	Trizol reagent combined with RNAeasy mini kit	Trizol reagent combined with RNAeasy mini kit	Trizol reagent combined with RNAeasy mini kit	Trizol reagent combined with RNAeasy mini kit	Trizol reagent combined with RNAeasy mini kit	Trizol reagent combined with RNAeasy mini kit	Trizol reagent combined with RNAeasy mini kit	Trizol reagent combined with RNAeasy mini kit
!Sample_label_ch2	Cy3	Cy3	Cy3	Cy3	Cy3	Cy3	Cy3	Cy3	Cy3	Cy3	Cy3	Cy3	Cy3	Cy3	Cy3	Cy3	Cy3	Cy3	Cy3	Cy3	Cy3	Cy3	Cy3	Cy3	Cy3	Cy3	Cy3	Cy3	Cy3	Cy3	Cy3	Cy3	Cy3	Cy3	Cy3	Cy3	Cy3	Cy3	Cy3	Cy3	Cy3	Cy3	Cy3	Cy3	Cy3	Cy3	Cy3	Cy3	Cy3
!Sample_label_protocol_ch2	Agilent Low RNA Input Fluorescent Linear Amplification Kit, protocol version 2.0	Agilent Low RNA Input Fluorescent Linear Amplification Kit, protocol version 2.0	Agilent Low RNA Input Fluorescent Linear Amplification Kit, protocol version 2.0	Agilent Low RNA Input Fluorescent Linear Amplification Kit, protocol version 2.0	Agilent Low RNA Input Fluorescent Linear Amplification Kit, protocol version 2.0	Agilent Low RNA Input Fluorescent Linear Amplification Kit, protocol version 2.0	Agilent Low RNA Input Fluorescent Linear Amplification Kit, protocol version 2.0	Agilent Low RNA Input Fluorescent Linear Amplification Kit, protocol version 2.0	Agilent Low RNA Input Fluorescent Linear Amplification Kit, protocol version 2.0	Agilent Low RNA Input Fluorescent Linear Amplification Kit, protocol version 2.0	Agilent Low RNA Input Fluorescent Linear Amplification Kit, protocol version 2.0	Agilent Low RNA Input Fluorescent Linear Amplification Kit, protocol version 2.0	Agilent Low RNA Input Fluorescent Linear Amplification Kit, protocol version 2.0	Agilent Low RNA Input Fluorescent Linear Amplification Kit, protocol version 2.0	Agilent Low RNA Input Fluorescent Linear Amplification Kit, protocol version 2.0	Agilent Low RNA Input Fluorescent Linear Amplification Kit, protocol version 2.0	Agilent Low RNA Input Fluorescent Linear Amplification Kit, protocol version 2.0	Agilent Low RNA Input Fluorescent Linear Amplification Kit, protocol version 2.0	Agilent Low RNA Input Fluorescent Linear Amplification Kit, protocol version 2.0	Agilent Low RNA Input Fluorescent Linear Amplification Kit, protocol version 2.0	Agilent Low RNA Input Fluorescent Linear Amplification Kit, protocol version 2.0	Agilent Low RNA Input Fluorescent Linear Amplification Kit, protocol version 2.0	Agilent Low RNA Input Fluorescent Linear Amplification Kit, protocol version 2.0	Agilent Low RNA Input Fluorescent Linear Amplification Kit, protocol version 2.0	Agilent Low RNA Input Fluorescent Linear Amplification Kit, protocol version 2.0	Agilent Low RNA Input Fluorescent Linear Amplification Kit, protocol version 2.0	Agilent Low RNA Input Fluorescent Linear Amplification Kit, protocol version 2.0	Agilent Low RNA Input Fluorescent Linear Amplification Kit, protocol version 2.0	Agilent Low RNA Input Fluorescent Linear Amplification Kit, protocol version 2.0	Agilent Low RNA Input Fluorescent Linear Amplification Kit, protocol version 2.0	Agilent Low RNA Input Fluorescent Linear Amplification Kit, protocol version 2.0	Agilent Low RNA Input Fluorescent Linear Amplification Kit, protocol version 2.0	Agilent Low RNA Input Fluorescent Linear Amplification Kit, protocol version 2.0	Agilent Low RNA Input Fluorescent Linear Amplification Kit, protocol version 2.0	Agilent Low RNA Input Fluorescent Linear Amplification Kit, protocol version 2.0	Agilent Low RNA Input Fluorescent Linear Amplification Kit, protocol version 2.0	Agilent Low RNA Input Fluorescent Linear Amplification Kit, protocol version 2.0	Agilent Low RNA Input Fluorescent Linear Amplification Kit, protocol version 2.0	Agilent Low RNA Input Fluorescent Linear Amplification Kit, protocol version 2.0	Agilent Low RNA Input Fluorescent Linear Amplification Kit, protocol version 2.0	Agilent Low RNA Input Fluorescent Linear Amplification Kit, protocol version 2.0	Agilent Low RNA Input Fluorescent Linear Amplification Kit, protocol version 2.0	Agilent Low RNA Input Fluorescent Linear Amplification Kit, protocol version 2.0	Agilent Low RNA Input Fluorescent Linear Amplification Kit, protocol version 2.0	Agilent Low RNA Input Fluorescent Linear Amplification Kit, protocol version 2.0	Agilent Low RNA Input Fluorescent Linear Amplification Kit, protocol version 2.0	Agilent Low RNA Input Fluorescent Linear Amplification Kit, protocol version 2.0	Agilent Low RNA Input Fluorescent Linear Amplification Kit, protocol version 2.0	Agilent Low RNA Input Fluorescent Linear Amplification Kit, protocol version 2.0
!Sample_taxid_ch2	9606	9606	9606	9606	9606	9606	9606	9606	9606	9606	9606	9606	9606	9606	9606	9606	9606	9606	9606	9606	9606	9606	9606	9606	9606	9606	9606	9606	9606	9606	9606	9606	9606	9606	9606	9606	9606	9606	9606	9606	9606	9606	9606	9606	9606	9606	9606	9606	9606
!Sample_hyb_protocol	Agilent Oligo Microarray Kit, hybridization protocol version 5.0	Agilent Oligo Microarray Kit, hybridization protocol version 5.0	Agilent Oligo Microarray Kit, hybridization protocol version 5.0	Agilent Oligo Microarray Kit, hybridization protocol version 5.0	Agilent Oligo Microarray Kit, hybridization protocol version 5.0	Agilent Oligo Microarray Kit, hybridization protocol version 5.0	Agilent Oligo Microarray Kit, hybridization protocol version 5.0	Agilent Oligo Microarray Kit, hybridization protocol version 5.0	Agilent Oligo Microarray Kit, hybridization protocol version 5.0	Agilent Oligo Microarray Kit, hybridization protocol version 5.0	Agilent Oligo Microarray Kit, hybridization protocol version 5.0	Agilent Oligo Microarray Kit, hybridization protocol version 5.0	Agilent Oligo Microarray Kit, hybridization protocol version 5.0	Agilent Oligo Microarray Kit, hybridization protocol version 5.0	Agilent Oligo Microarray Kit, hybridization protocol version 5.0	Agilent Oligo Microarray Kit, hybridization protocol version 5.0	Agilent Oligo Microarray Kit, hybridization protocol version 5.0	Agilent Oligo Microarray Kit, hybridization protocol version 5.0	Agilent Oligo Microarray Kit, hybridization protocol version 5.0	Agilent Oligo Microarray Kit, hybridization protocol version 5.0	Agilent Oligo Microarray Kit, hybridization protocol version 5.0	Agilent Oligo Microarray Kit, hybridization protocol version 5.0	Agilent Oligo Microarray Kit, hybridization protocol version 5.0	Agilent Oligo Microarray Kit, hybridization protocol version 5.0	Agilent Oligo Microarray Kit, hybridization protocol version 5.0	Agilent Oligo Microarray Kit, hybridization protocol version 5.0	Agilent Oligo Microarray Kit, hybridization protocol version 5.0	Agilent Oligo Microarray Kit, hybridization protocol version 5.0	Agilent Oligo Microarray Kit, hybridization protocol version 5.0	Agilent Oligo Microarray Kit, hybridization protocol version 5.0	Agilent Oligo Microarray Kit, hybridization protocol version 5.0	Agilent Oligo Microarray Kit, hybridization protocol version 5.0	Agilent Oligo Microarray Kit, hybridization protocol version 5.0	Agilent Oligo Microarray Kit, hybridization protocol version 5.0	Agilent Oligo Microarray Kit, hybridization protocol version 5.0	Agilent Oligo Microarray Kit, hybridization protocol version 5.0	Agilent Oligo Microarray Kit, hybridization protocol version 5.0	Agilent Oligo Microarray Kit, hybridization protocol version 5.0	Agilent Oligo Microarray Kit, hybridization protocol version 5.0	Agilent Oligo Microarray Kit, hybridization protocol version 5.0	Agilent Oligo Microarray Kit, hybridization protocol version 5.0	Agilent Oligo Microarray Kit, hybridization protocol version 5.0	Agilent Oligo Microarray Kit, hybridization protocol version 5.0	Agilent Oligo Microarray Kit, hybridization protocol version 5.0	Agilent Oligo Microarray Kit, hybridization protocol version 5.0	Agilent Oligo Microarray Kit, hybridization protocol version 5.0	Agilent Oligo Microarray Kit, hybridization protocol version 5.0	Agilent Oligo Microarray Kit, hybridization protocol version 5.0	Agilent Oligo Microarray Kit, hybridization protocol version 5.0
!Sample_scan_protocol	Agilent scanner and Feature Extraction 6.0.	Agilent scanner and Feature Extraction 6.0.	Agilent scanner and Feature Extraction 6.0.	Agilent scanner and Feature Extraction 6.0.	Agilent scanner and Feature Extraction 6.0.	Agilent scanner and Feature Extraction 6.0.	Agilent scanner and Feature Extraction 6.0.	Agilent scanner and Feature Extraction 6.0.	Agilent scanner and Feature Extraction 6.0.	Agilent scanner and Feature Extraction 6.0.	Agilent scanner and Feature Extraction 6.0.	Agilent scanner and Feature Extraction 6.0.	Agilent scanner and Feature Extraction 6.0.	Agilent scanner and Feature Extraction 6.0.	Agilent scanner and Feature Extraction 6.0.	Agilent scanner and Feature Extraction 6.0.	Agilent scanner and Feature Extraction 6.0.	Agilent scanner and Feature Extraction 6.0.	Agilent scanner and Feature Extraction 6.0.	Agilent scanner and Feature Extraction 6.0.	Agilent scanner and Feature Extraction 6.0.	Agilent scanner and Feature Extraction 6.0.	Agilent scanner and Feature Extraction 6.0.	Agilent scanner and Feature Extraction 6.0.	Agilent scanner and Feature Extraction 6.0.	Agilent scanner and Feature Extraction 6.0.	Agilent scanner and Feature Extraction 6.0.	Agilent scanner and Feature Extraction 6.0.	Agilent scanner and Feature Extraction 6.0.	Agilent scanner and Feature Extraction 6.0.	Agilent scanner and Feature Extraction 6.0.	Agilent scanner and Feature Extraction 6.0.	Agilent scanner and Feature Extraction 6.0.	Agilent scanner and Feature Extraction 6.0.	Agilent scanner and Feature Extraction 6.0.	Agilent scanner and Feature Extraction 6.0.	Agilent scanner and Feature Extraction 6.0.	Agilent scanner and Feature Extraction 6.0.	Agilent scanner and Feature Extraction 6.0.	Agilent scanner and Feature Extraction 6.0.	Agilent scanner and Feature Extraction 6.0.	Agilent scanner and Feature Extraction 6.0.	Agilent scanner and Feature Extraction 6.0.	Agilent scanner and Feature Extraction 6.0.	Agilent scanner and Feature Extraction 6.0.	Agilent scanner and Feature Extraction 6.0.	Agilent scanner and Feature Extraction 6.0.	Agilent scanner and Feature Extraction 6.0.	Agilent scanner and Feature Extraction 6.0.
!Sample_description	NTUH_TN_1	NTUH_TN_2	NTUH_TN_3	NTUH_TN_4	NTUH_TN_5	NTUH_TN_6	NTUH_TN_7	NTUH_TN_8	NTUH_TN_9	NTUH_TN_10	NTUH_TN_11	NTUH_TN_12	NTUH_TN_13	NTUH_TN_14	NTUH_TN_15	NTUH_TN_16	NTUH_TN_17	NTUH_TN_18	NTUH_TN_19	NTUH_TN_20	NTUH_TN_21	NTUH_TN_22	NTUH_TN_23	NTUH_TN_24	NTUH_TN_25	NTUH_TN_26	NTUH_TN_27	NTUH_TN_28	NTUH_TN_29	NTUH_TN_30	NTUH_TN_31	NTUH_TN_32	NTUH_TN_33	NTUH_TN_34	NTUH_TN_35	NTUH_TN_36	NTUH_TN_37	NTUH_TN_38	NTUH_TN_39	NTUH_TN_40	NTUH_TN_41	NTUH_TN_42	NTUH_TN_43	NTUH_TN_44	NTUH_TN_45	NTUH_TN_46	NTUH_TN_47	NTUH_TN_48	NTUH_TN_49
!Sample_data_processing	The log2-ratio gene expression data in the microarray dataset were normalized by quantile normalization.	The log2-ratio gene expression data in the microarray dataset were normalized by quantile normalization.	The log2-ratio gene expression data in the microarray dataset were normalized by quantile normalization.	The log2-ratio gene expression data in the microarray dataset were normalized by quantile normalization.	The log2-ratio gene expression data in the microarray dataset were normalized by quantile normalization.	The log2-ratio gene expression data in the microarray dataset were normalized by quantile normalization.	The log2-ratio gene expression data in the microarray dataset were normalized by quantile normalization.	The log2-ratio gene expression data in the microarray dataset were normalized by quantile normalization.	The log2-ratio gene expression data in the microarray dataset were normalized by quantile normalization.	The log2-ratio gene expression data in the microarray dataset were normalized by quantile normalization.	The log2-ratio gene expression data in the microarray dataset were normalized by quantile normalization.	The log2-ratio gene expression data in the microarray dataset were normalized by quantile normalization.	The log2-ratio gene expression data in the microarray dataset were normalized by quantile normalization.	The log2-ratio gene expression data in the microarray dataset were normalized by quantile normalization.	The log2-ratio gene expression data in the microarray dataset were normalized by quantile normalization.	The log2-ratio gene expression data in the microarray dataset were normalized by quantile normalization.	The log2-ratio gene expression data in the microarray dataset were normalized by quantile normalization.	The log2-ratio gene expression data in the microarray dataset were normalized by quantile normalization.	The log2-ratio gene expression data in the microarray dataset were normalized by quantile normalization.	The log2-ratio gene expression data in the microarray dataset were normalized by quantile normalization.	The log2-ratio gene expression data in the microarray dataset were normalized by quantile normalization.	The log2-ratio gene expression data in the microarray dataset were normalized by quantile normalization.	The log2-ratio gene expression data in the microarray dataset were normalized by quantile normalization.	The log2-ratio gene expression data in the microarray dataset were normalized by quantile normalization.	The log2-ratio gene expression data in the microarray dataset were normalized by quantile normalization.	The log2-ratio gene expression data in the microarray dataset were normalized by quantile normalization.	The log2-ratio gene expression data in the microarray dataset were normalized by quantile normalization.	The log2-ratio gene expression data in the microarray dataset were normalized by quantile normalization.	The log2-ratio gene expression data in the microarray dataset were normalized by quantile normalization.	The log2-ratio gene expression data in the microarray dataset were normalized by quantile normalization.	The log2-ratio gene expression data in the microarray dataset were normalized by quantile normalization.	The log2-ratio gene expression data in the microarray dataset were normalized by quantile normalization.	The log2-ratio gene expression data in the microarray dataset were normalized by quantile normalization.	The log2-ratio gene expression data in the microarray dataset were normalized by quantile normalization.	The log2-ratio gene expression data in the microarray dataset were normalized by quantile normalization.	The log2-ratio gene expression data in the microarray dataset were normalized by quantile normalization.	The log2-ratio gene expression data in the microarray dataset were normalized by quantile normalization.	The log2-ratio gene expression data in the microarray dataset were normalized by quantile normalization.	The log2-ratio gene expression data in the microarray dataset were normalized by quantile normalization.	The log2-ratio gene expression data in the microarray dataset were normalized by quantile normalization.	The log2-ratio gene expression data in the microarray dataset were normalized by quantile normalization.	The log2-ratio gene expression data in the microarray dataset were normalized by quantile normalization.	The log2-ratio gene expression data in the microarray dataset were normalized by quantile normalization.	The log2-ratio gene expression data in the microarray dataset were normalized by quantile normalization.	The log2-ratio gene expression data in the microarray dataset were normalized by quantile normalization.	The log2-ratio gene expression data in the microarray dataset were normalized by quantile normalization.	The log2-ratio gene expression data in the microarray dataset were normalized by quantile normalization.	The log2-ratio gene expression data in the microarray dataset were normalized by quantile normalization.	The log2-ratio gene expression data in the microarray dataset were normalized by quantile normalization.
!Sample_platform_id	GPL7264	GPL7264	GPL7264	GPL7264	GPL7264	GPL7264	GPL7264	GPL7264	GPL7264	GPL7264	GPL7264	GPL7264	GPL7264	GPL7264	GPL7264	GPL7264	GPL7264	GPL7264	GPL7264	GPL7264	GPL7264	GPL7264	GPL7264	GPL7264	GPL7264	GPL7264	GPL7264	GPL7264	GPL7264	GPL7264	GPL7264	GPL7264	GPL7264	GPL7264	GPL7264	GPL7264	GPL7264	GPL7264	GPL7264	GPL7264	GPL7264	GPL7264	GPL7264	GPL7264	GPL7264	GPL7264	GPL7264	GPL7264	GPL7264
!Sample_contact_name	King-Jen,,Chang	King-Jen,,Chang	King-Jen,,Chang	King-Jen,,Chang	King-Jen,,Chang	King-Jen,,Chang	King-Jen,,Chang	King-Jen,,Chang	King-Jen,,Chang	King-Jen,,Chang	King-Jen,,Chang	King-Jen,,Chang	King-Jen,,Chang	King-Jen,,Chang	King-Jen,,Chang	King-Jen,,Chang	King-Jen,,Chang	King-Jen,,Chang	King-Jen,,Chang	King-Jen,,Chang	King-Jen,,Chang	King-Jen,,Chang	King-Jen,,Chang	King-Jen,,Chang	King-Jen,,Chang	King-Jen,,Chang	King-Jen,,Chang	King-Jen,,Chang	King-Jen,,Chang	King-Jen,,Chang	King-Jen,,Chang	King-Jen,,Chang	King-Jen,,Chang	King-Jen,,Chang	King-Jen,,Chang	King-Jen,,Chang	King-Jen,,Chang	King-Jen,,Chang	King-Jen,,Chang	King-Jen,,Chang	King-Jen,,Chang	King-Jen,,Chang	King-Jen,,Chang	King-Jen,,Chang	King-Jen,,Chang	King-Jen,,Chang	King-Jen,,Chang	King-Jen,,Chang	King-Jen,,Chang
!Sample_contact_department	Department of Surgery	Department of Surgery	Department of Surgery	Department of Surgery	Department of Surgery	Department of Surgery	Department of Surgery	Department of Surgery	Department of Surgery	Department of Surgery	Department of Surgery	Department of Surgery	Department of Surgery	Department of Surgery	Department of Surgery	Department of Surgery	Department of Surgery	Department of Surgery	Department of Surgery	Department of Surgery	Department of Surgery	Department of Surgery	Department of Surgery	Department of Surgery	Department of Surgery	Department of Surgery	Department of Surgery	Department of Surgery	Department of Surgery	Department of Surgery	Department of Surgery	Department of Surgery	Department of Surgery	Department of Surgery	Department of Surgery	Department of Surgery	Department of Surgery	Department of Surgery	Department of Surgery	Department of Surgery	Department of Surgery	Department of Surgery	Department of Surgery	Department of Surgery	Department of Surgery	Department of Surgery	Department of Surgery	Department of Surgery	Department of Surgery
!Sample_contact_institute	National Taiwan University Hospital	National Taiwan University Hospital	National Taiwan University Hospital	National Taiwan University Hospital	National Taiwan University Hospital	National Taiwan University Hospital	National Taiwan University Hospital	National Taiwan University Hospital	National Taiwan University Hospital	National Taiwan University Hospital	National Taiwan University Hospital	National Taiwan University Hospital	National Taiwan University Hospital	National Taiwan University Hospital	National Taiwan University Hospital	National Taiwan University Hospital	National Taiwan University Hospital	National Taiwan University Hospital	National Taiwan University Hospital	National Taiwan University Hospital	National Taiwan University Hospital	National Taiwan University Hospital	National Taiwan University Hospital	National Taiwan University Hospital	National Taiwan University Hospital	National Taiwan University Hospital	National Taiwan University Hospital	National Taiwan University Hospital	National Taiwan University Hospital	National Taiwan University Hospital	National Taiwan University Hospital	National Taiwan University Hospital	National Taiwan University Hospital	National Taiwan University Hospital	National Taiwan University Hospital	National Taiwan University Hospital	National Taiwan University Hospital	National Taiwan University Hospital	National Taiwan University Hospital	National Taiwan University Hospital	National Taiwan University Hospital	National Taiwan University Hospital	National Taiwan University Hospital	National Taiwan University Hospital	National Taiwan University Hospital	National Taiwan University Hospital	National Taiwan University Hospital	National Taiwan University Hospital	National Taiwan University Hospital
!Sample_contact_address	No.1, Changde St., Zhongzheng Dist.	No.1, Changde St., Zhongzheng Dist.	No.1, Changde St., Zhongzheng Dist.	No.1, Changde St., Zhongzheng Dist.	No.1, Changde St., Zhongzheng Dist.	No.1, Changde St., Zhongzheng Dist.	No.1, Changde St., Zhongzheng Dist.	No.1, Changde St., Zhongzheng Dist.	No.1, Changde St., Zhongzheng Dist.	No.1, Changde St., Zhongzheng Dist.	No.1, Changde St., Zhongzheng Dist.	No.1, Changde St., Zhongzheng Dist.	No.1, Changde St., Zhongzheng Dist.	No.1, Changde St., Zhongzheng Dist.	No.1, Changde St., Zhongzheng Dist.	No.1, Changde St., Zhongzheng Dist.	No.1, Changde St., Zhongzheng Dist.	No.1, Changde St., Zhongzheng Dist.	No.1, Changde St., Zhongzheng Dist.	No.1, Changde St., Zhongzheng Dist.	No.1, Changde St., Zhongzheng Dist.	No.1, Changde St., Zhongzheng Dist.	No.1, Changde St., Zhongzheng Dist.	No.1, Changde St., Zhongzheng Dist.	No.1, Changde St., Zhongzheng Dist.	No.1, Changde St., Zhongzheng Dist.	No.1, Changde St., Zhongzheng Dist.	No.1, Changde St., Zhongzheng Dist.	No.1, Changde St., Zhongzheng Dist.	No.1, Changde St., Zhongzheng Dist.	No.1, Changde St., Zhongzheng Dist.	No.1, Changde St., Zhongzheng Dist.	No.1, Changde St., Zhongzheng Dist.	No.1, Changde St., Zhongzheng Dist.	No.1, Changde St., Zhongzheng Dist.	No.1, Changde St., Zhongzheng Dist.	No.1, Changde St., Zhongzheng Dist.	No.1, Changde St., Zhongzheng Dist.	No.1, Changde St., Zhongzheng Dist.	No.1, Changde St., Zhongzheng Dist.	No.1, Changde St., Zhongzheng Dist.	No.1, Changde St., Zhongzheng Dist.	No.1, Changde St., Zhongzheng Dist.	No.1, Changde St., Zhongzheng Dist.	No.1, Changde St., Zhongzheng Dist.	No.1, Changde St., Zhongzheng Dist.	No.1, Changde St., Zhongzheng Dist.	No.1, Changde St., Zhongzheng Dist.	No.1, Changde St., Zhongzheng Dist.
!Sample_contact_city	Taipei	Taipei	Taipei	Taipei	Taipei	Taipei	Taipei	Taipei	Taipei	Taipei	Taipei	Taipei	Taipei	Taipei	Taipei	Taipei	Taipei	Taipei	Taipei	Taipei	Taipei	Taipei	Taipei	Taipei	Taipei	Taipei	Taipei	Taipei	Taipei	Taipei	Taipei	Taipei	Taipei	Taipei	Taipei	Taipei	Taipei	Taipei	Taipei	Taipei	Taipei	Taipei	Taipei	Taipei	Taipei	Taipei	Taipei	Taipei	Taipei
!Sample_contact_zip/postal_code	100	100	100	100	100	100	100	100	100	100	100	100	100	100	100	100	100	100	100	100	100	100	100	100	100	100	100	100	100	100	100	100	100	100	100	100	100	100	100	100	100	100	100	100	100	100	100	100	100
!Sample_contact_country	Taiwan	Taiwan	Taiwan	Taiwan	Taiwan	Taiwan	Taiwan	Taiwan	Taiwan	Taiwan	Taiwan	Taiwan	Taiwan	Taiwan	Taiwan	Taiwan	Taiwan	Taiwan	Taiwan	Taiwan	Taiwan	Taiwan	Taiwan	Taiwan	Taiwan	Taiwan	Taiwan	Taiwan	Taiwan	Taiwan	Taiwan	Taiwan	Taiwan	Taiwan	Taiwan	Taiwan	Taiwan	Taiwan	Taiwan	Taiwan	Taiwan	Taiwan	Taiwan	Taiwan	Taiwan	Taiwan	Taiwan	Taiwan	Taiwan
!Sample_supplementary_file	ftp://ftp.ncbi.nlm.nih.gov/geo/samples/GSM838nnn/GSM838826/suppl/GSM838826_1453.txt.gz	ftp://ftp.ncbi.nlm.nih.gov/geo/samples/GSM838nnn/GSM838827/suppl/GSM838827_1621.txt.gz	ftp://ftp.ncbi.nlm.nih.gov/geo/samples/GSM838nnn/GSM838828/suppl/GSM838828_1657.txt.gz	ftp://ftp.ncbi.nlm.nih.gov/geo/samples/GSM838nnn/GSM838829/suppl/GSM838829_1661.txt.gz	ftp://ftp.ncbi.nlm.nih.gov/geo/samples/GSM838nnn/GSM838830/suppl/GSM838830_1683.txt.gz	ftp://ftp.ncbi.nlm.nih.gov/geo/samples/GSM838nnn/GSM838831/suppl/GSM838831_2461.txt.gz	ftp://ftp.ncbi.nlm.nih.gov/geo/samples/GSM838nnn/GSM838832/suppl/GSM838832_4353.txt.gz	ftp://ftp.ncbi.nlm.nih.gov/geo/samples/GSM838nnn/GSM838833/suppl/GSM838833_4355.txt.gz	ftp://ftp.ncbi.nlm.nih.gov/geo/samples/GSM838nnn/GSM838834/suppl/GSM838834_4359.txt.gz	ftp://ftp.ncbi.nlm.nih.gov/geo/samples/GSM838nnn/GSM838835/suppl/GSM838835_4361.txt.gz	ftp://ftp.ncbi.nlm.nih.gov/geo/samples/GSM838nnn/GSM838836/suppl/GSM838836_4363.txt.gz	ftp://ftp.ncbi.nlm.nih.gov/geo/samples/GSM838nnn/GSM838837/suppl/GSM838837_4365.txt.gz	ftp://ftp.ncbi.nlm.nih.gov/geo/samples/GSM838nnn/GSM838838/suppl/GSM838838_4367.txt.gz	ftp://ftp.ncbi.nlm.nih.gov/geo/samples/GSM838nnn/GSM838839/suppl/GSM838839_4369.txt.gz	ftp://ftp.ncbi.nlm.nih.gov/geo/samples/GSM838nnn/GSM838840/suppl/GSM838840_4371.txt.gz	ftp://ftp.ncbi.nlm.nih.gov/geo/samples/GSM838nnn/GSM838841/suppl/GSM838841_4373.txt.gz	ftp://ftp.ncbi.nlm.nih.gov/geo/samples/GSM838nnn/GSM838842/suppl/GSM838842_4375.txt.gz	ftp://ftp.ncbi.nlm.nih.gov/geo/samples/GSM838nnn/GSM838843/suppl/GSM838843_4377.txt.gz	ftp://ftp.ncbi.nlm.nih.gov/geo/samples/GSM838nnn/GSM838844/suppl/GSM838844_4379.txt.gz	ftp://ftp.ncbi.nlm.nih.gov/geo/samples/GSM838nnn/GSM838845/suppl/GSM838845_4381.txt.gz	ftp://ftp.ncbi.nlm.nih.gov/geo/samples/GSM838nnn/GSM838846/suppl/GSM838846_4383.txt.gz	ftp://ftp.ncbi.nlm.nih.gov/geo/samples/GSM838nnn/GSM838847/suppl/GSM838847_4385.txt.gz	ftp://ftp.ncbi.nlm.nih.gov/geo/samples/GSM838nnn/GSM838848/suppl/GSM838848_4387.txt.gz	ftp://ftp.ncbi.nlm.nih.gov/geo/samples/GSM838nnn/GSM838849/suppl/GSM838849_4389.txt.gz	ftp://ftp.ncbi.nlm.nih.gov/geo/samples/GSM838nnn/GSM838850/suppl/GSM838850_4391.txt.gz	ftp://ftp.ncbi.nlm.nih.gov/geo/samples/GSM838nnn/GSM838851/suppl/GSM838851_4393.txt.gz	ftp://ftp.ncbi.nlm.nih.gov/geo/samples/GSM838nnn/GSM838852/suppl/GSM838852_4395.txt.gz	ftp://ftp.ncbi.nlm.nih.gov/geo/samples/GSM838nnn/GSM838853/suppl/GSM838853_4397.txt.gz	ftp://ftp.ncbi.nlm.nih.gov/geo/samples/GSM838nnn/GSM838854/suppl/GSM838854_4399.txt.gz	ftp://ftp.ncbi.nlm.nih.gov/geo/samples/GSM838nnn/GSM838855/suppl/GSM838855_4401.txt.gz	ftp://ftp.ncbi.nlm.nih.gov/geo/samples/GSM838nnn/GSM838856/suppl/GSM838856_4403.txt.gz	ftp://ftp.ncbi.nlm.nih.gov/geo/samples/GSM838nnn/GSM838857/suppl/GSM838857_4405.txt.gz	ftp://ftp.ncbi.nlm.nih.gov/geo/samples/GSM838nnn/GSM838858/suppl/GSM838858_4407.txt.gz	ftp://ftp.ncbi.nlm.nih.gov/geo/samples/GSM838nnn/GSM838859/suppl/GSM838859_4409.txt.gz	ftp://ftp.ncbi.nlm.nih.gov/geo/samples/GSM838nnn/GSM838860/suppl/GSM838860_4411.txt.gz	ftp://ftp.ncbi.nlm.nih.gov/geo/samples/GSM838nnn/GSM838861/suppl/GSM838861_4413.txt.gz	ftp://ftp.ncbi.nlm.nih.gov/geo/samples/GSM838nnn/GSM838862/suppl/GSM838862_5307.txt.gz	ftp://ftp.ncbi.nlm.nih.gov/geo/samples/GSM838nnn/GSM838863/suppl/GSM838863_5317.txt.gz	ftp://ftp.ncbi.nlm.nih.gov/geo/samples/GSM838nnn/GSM838864/suppl/GSM838864_5323.txt.gz	ftp://ftp.ncbi.nlm.nih.gov/geo/samples/GSM838nnn/GSM838865/suppl/GSM838865_5325.txt.gz	ftp://ftp.ncbi.nlm.nih.gov/geo/samples/GSM838nnn/GSM838866/suppl/GSM838866_5327.txt.gz	ftp://ftp.ncbi.nlm.nih.gov/geo/samples/GSM838nnn/GSM838867/suppl/GSM838867_5329.txt.gz	ftp://ftp.ncbi.nlm.nih.gov/geo/samples/GSM838nnn/GSM838868/suppl/GSM838868_5345.txt.gz	ftp://ftp.ncbi.nlm.nih.gov/geo/samples/GSM838nnn/GSM838869/suppl/GSM838869_5347.txt.gz	ftp://ftp.ncbi.nlm.nih.gov/geo/samples/GSM838nnn/GSM838870/suppl/GSM838870_5357.txt.gz	ftp://ftp.ncbi.nlm.nih.gov/geo/samples/GSM838nnn/GSM838871/suppl/GSM838871_5393.txt.gz	ftp://ftp.ncbi.nlm.nih.gov/geo/samples/GSM838nnn/GSM838872/suppl/GSM838872_5399.txt.gz	ftp://ftp.ncbi.nlm.nih.gov/geo/samples/GSM838nnn/GSM838873/suppl/GSM838873_8571.txt.gz	ftp://ftp.ncbi.nlm.nih.gov/geo/samples/GSM838nnn/GSM838874/suppl/GSM838874_8573.txt.gz
!Sample_data_row_count	20140	20140	20140	20140	20140	20140	20140	20140	20140	20140	20140	20140	20140	20140	20140	20140	20140	20140	20140	20140	20140	20140	20140	20140	20140	20140	20140	20140	20140	20140	20140	20140	20140	20140	20140	20140	20140	20140	20140	20140	20140	20140	20140	20140	20140	20140	20140	20140	20140
!series_matrix_table_begin
ID_REF	GSM838826	GSM838827	GSM838828	GSM838829	GSM838830	GSM838831	GSM838832	GSM838833	GSM838834	GSM838835	GSM838836	GSM838837	GSM838838	GSM838839	GSM838840	GSM838841	GSM838842	GSM838843	GSM838844	GSM838845	GSM838846	GSM838847	GSM838848	GSM838849	GSM838850	GSM838851	GSM838852	GSM838853	GSM838854	GSM838855	GSM838856	GSM838857	GSM838858	GSM838859	GSM838860	GSM838861	GSM838862	GSM838863	GSM838864	GSM838865	GSM838866	GSM838867	GSM838868	GSM838869	GSM838870	GSM838871	GSM838872	GSM838873	GSM838874
A_23_P100001	-1.3327	1.94397	-1.10465	-0.383497	1.55536	0.628474	-0.435193	-0.0358523	-0.417937	-0.0677625	0.53004	0.0741211	-1.21887	-0.401462	-0.347301	-1.35438	0.0418058	-1.18938	1.03301	0.19826	0.44434	2.39831	-0.469	1.09604	1.87796	0.360646	-0.708815	-0.51977	1.77776	1.96275	-0.430325	-0.395631	-0.253475	0.536643	-0.0316913	0.390112	0.27119	1.07795	0.00434272	0.591717	0.891849	1.17671	-0.11164	0.797142	1.11025	-1.93727	-0.0256799	-0.462994	0.685259
A_23_P100011	-0.661324	0.818332	0.375808	0.18591	0.604047	-0.101535	0.330964	0.289142	-0.0960593	0.643151	0.477338	0.833848	-0.276905	-0.274953	0.365861	0.823821	1.00176	0.53015	0.821842	-0.0365144	1.11379	-0.459224	-0.525514	0.186657	1.21722	0.484252	1.14507	-0.409404	0.209809	0.0667346	0.206525	-0.368447	0.0276716	-0.34238	-0.161734	0.97522	0.135746	0.0422092	1.15669	1.44937	-0.181926	-0.441766	0.469874	-0.0188951	-0.724239	-0.680548	-0.962923	-0.48479	-0.431372
A_23_P10002	-0.255955	-0.452687	-0.689011	-0.509489	0.284445	0.703719	0.376538	0.0477873	-0.296508	0.600681	-1.08203	-0.344479	-1.40383	-1.00977	0.405151	-0.627415	0.300172	-0.326694	0.255177	-0.470265	0.558507	-0.569406	-0.71085	-0.913856	-0.366926	0.287232	-0.610357	-0.807055	-0.660684	-1.20285	-0.0416119	-0.238204	-0.0782357	-0.810618	0.27917	0.00696932	0.17072	-0.743575	0.0291594	0.136817	0.160125	0.0559335	-0.385428	-0.201299	0.540299	0.315919	1.35934	0.351464	0.344583
A_23_P100022	1.28261	0.251449	1.13832	0.106897	1.3323	1.20264	1.5758	2.59624	0.833557	0.946185	0.409871	2.43768	2.01243	0.303565	0.434361	0.27492	2.20037	-0.0331083	0.666547	0.219121	0.435243	0.175018	2.69613	0.0664394	0.149909	1.07575	1.38972	0.320983	1.547	0.71695	1.68122	1.46665	0.517181	1.78219	1.4399	1.81626	-0.235066	1.04067	0.140784	0.400208	1.57456	0.681997	0.0369215	0.301129	0.173612	2.83049	0.609472	0.206692	0.312851
A_23_P100033	0.500686	0.75643	0.738395	0.310817	0.436688	0.551016	0.73507	0.363345	0.207824	0.169499	0.210887	0.796323	0.651075	0.722802	0.16021	0.177561	0.658146	0.199914	0.344741	0.177481	0.0835713	0.124468	0.628538	0.619765	0.352552	0.420487	0.260418	0.382352	0.223102	0.532759	0.277119	0.256311	0.439486	0.684615	0.011212	0.213423	0.156234	1.03464	-0.509522	-0.0347327	0.0166203	-0.0809928	0.241293	0.73386	0.400456	0.201254	0.631099	1.69815	1.66061
A_23_P100059	-2.62468	-1.85573	-2.92959	-2.06835	-1.84742	-1.25693	-1.54433	-1.30889	-1.60478	-2.18359	-1.31471	-2.32276	-2.44698	-1.92931	-1.34893	-1.06071	-1.8244	-0.530127	-1.85179	-2.16111	-1.48636	-1.18314	-1.34024	-0.827628	-1.70781	-2.05237	-1.26791	-2.2839	-0.682073	-0.735905	-0.788567	-2.12595	-1.14096	-1.81433	-1.5573	-1.25678	-1.80843	-0.459639	-0.497728	-0.605334	-0.997844	-1.77938	-1.31633	-1.01705	-0.966132	-2.64334	-2.15561	-2.02399	-1.84256
A_23_P100065	0.414694	-0.0953057	0.0315798	-0.274943	-0.311897	-0.0422766	0.11676	0.728865	-0.00845106	-0.138788	0.0475249	0.542148	0.369775	0.663202	0.0839424	0.183045	-0.204481	0.226972	0.128239	0.070447	-0.0130285	0.216444	0.312006	0.417355	0.519055	-0.371943	0.0338921	0.717263	0.179446	0.487299	0.00888259	0.106156	0.142328	0.352811	0.323544	0.298648	0.79539	0.147738	-0.309605	-0.176477	0.266241	0.315742	0.311532	0.501922	-0.292845	0.155165	0.219004	0.382296	0.313011
A_23_P100074	-0.0968258	0.621001	0.323277	-0.319716	0.380148	0.370145	-0.270744	0.382345	-0.262471	-0.271467	0.431882	1.21212	-0.0784535	0.354281	-0.582671	0.526139	0.283349	0.532757	1.01716	-0.0818125	1.1364	0.915393	0.283733	0.998387	1.07288	0.487484	-0.00910784	0.320828	0.352746	-0.0176379	1.17324	0.339467	0.307636	1.02215	0.302727	0.401529	-0.0558003	-0.0722959	0.108707	-0.0948455	0.643062	-0.160406	0.0704905	0.0464264	0.762371	0.512884	0.434546	0.697608	0.254029
A_23_P100088	-0.114512	0.126796	-0.40856	0.106798	-0.427572	0.234167	0.13833	0.00999663	-0.301277	-0.169228	-0.345898	0.388592	0.0932854	-0.251178	-0.0625649	0.408557	0.273958	0.801305	0.176956	-0.115542	1.35672	-0.512289	-0.0787973	-0.096103	0.0252264	1.50376	0.323033	0.0430411	-1.42365	-1.08691	0.358617	0.249121	0.341316	0.127425	-0.0680664	0.993716	-0.42636	-0.271238	-0.172279	0.395251	0.153168	-0.252159	0.573346	-0.696451	-0.00667379	0.788615	1.00201	-0.0556178	-0.128912
A_23_P100092	-0.118194	-0.0448743	-0.790473	-0.113224	0.194678	-0.327639	-0.122124	-0.50589	-0.275517	-0.734651	-0.195482	-0.90046	-0.48042	-0.324461	-0.609934	-0.876193	0.0130786	0.0308074	-0.136694	-0.18526	-0.269132	0.210353	-0.456844	-0.174756	-0.13417	-0.709212	-1.15248	-0.73011	-0.372408	-0.403758	0.538359	-0.487113	-0.602657	-0.740314	-0.80193	-0.191303	-0.303183	-0.737715	-0.339024	-0.0796289	-0.332876	-0.244892	-0.751952	-0.533569	0.151266	0.406924	1.18571	-0.465618	-0.532705
A_23_P100103	0.440303	0.635382	-0.0249455	0.5375	0.679016	0.168238	1.05603	0.863661	0.385742	0.527446	0.0594121	-0.23652	0.101047	0.263979	-0.177133	0.117475	0.173715	-0.190068	0.578134	0.176598	0.627301	0.576448	-0.292251	0.266234	0.848097	-1.1033	0.180507	-0.667962	0.0187512	-0.127191	0.515734	0.0283245	0.213588	-0.0602223	0.0101035	-0.112757	0.0933463	1.00101	0.100002	0.537227	0.398662	0.716891	0.0920182	0.707979	0.645123	-0.635033	0.0607134	0.0173967	0.569412
A_23_P100115	-0.19227	0.970279	0.0789059	-0.07018	0.336289	-0.0138123	-0.278447	0.0395544	-0.375545	-0.493837	-0.2612	-0.597042	-0.447077	-0.0894478	-0.448461	-0.683625	-0.361261	-0.0224865	0.504672	0.0730327	-0.342021	0.870009	0.222312	0.258222	1.04257	-0.420897	-0.365429	0.0391479	0.0876678	0.129848	0.152196	-0.214435	-0.319346	0.0423328	0.050521	0.396497	0.416357	-0.269741	-0.0698334	0.303145	0.127444	0.0848044	-0.532248	-0.0593174	-0.13606	-1.11576	-0.829403	0.184197	0.107229
A_23_P100127	-1.59072	-1.22039	-2.23535	-1.80996	-3.43302	-2.30213	-2.90964	-2.86091	-2.72377	-2.23968	-3.05294	-3.45138	-3.1355	-2.13238	-2.21535	-1.78297	-2.07543	-1.5919	-2.04879	-2.31368	-2.95598	-3.17233	-3.06893	-2.72771	-2.32662	-2.45183	-3.41858	-1.89528	-3.70743	-3.8835	-2.37839	-3.17833	-2.58768	-2.24577	-2.25104	-2.08909	-0.564381	-1.74782	-0.543499	-1.3792	-2.06432	-1.43763	-1.07646	-1.50527	-0.707179	-1.33377	0.0702091	-1.02124	-0.795205
A_23_P100133	0.288394	0.772221	0.337105	0.458789	0.403738	-0.0279318	0.582656	0.449789	0.333889	0.330917	-0.279286	0.692357	0.447704	0.00959765	0.577226	0.332603	0.300172	-0.244869	0.301789	-0.0524833	0.230214	0.402007	0.294354	-0.0172278	-0.0792051	0.335715	0.430565	-0.0896955	0.11973	-0.11142	0.06576	0.165023	0.72933	0.291276	0.228495	0.142558	0.529702	0.138387	0.18638	-0.146016	-0.543065	0.256618	0.153616	0.594136	-0.0238905	-0.337572	-0.692644	0.318545	0.480412
A_23_P100141	-0.46705	-0.847316	-0.211768	-1.25353	0.187404	-1.41176	-1.00715	-1.11029	-1.05923	-1.74586	-1.13455	-0.837864	-0.421692	-1.07428	-1.27605	-1.49871	-0.57183	-0.824967	-1.41626	-1.05866	-0.976942	-0.565568	-1.01012	-0.0679125	-1.52194	-0.789854	-0.287704	-1.60164	-0.644295	-0.808965	-0.268178	-0.686734	0.209229	-1.4792	-0.570533	-1.87495	-1.94351	-1.1669	-0.145586	-0.965213	-1.31034	-1.28234	-0.80383	0.265629	-0.748834	-2.19991	-1.08543	-0.716022	-0.414973
A_23_P100155	0.342536	0.468831	0.1358	0.143016	0.17621	0.118562	0.450246	0.461402	0.625755	0.691914	0.532772	1.14967	1.18019	0.926376	0.603271	0.695492	0.834205	0.571759	0.372841	0.893533	0.84571	0.273185	0.817454	1.34031	0.429477	0.545508	0.38893	1.18854	0.62781	0.537425	0.340916	0.600986	0.320629	0.506463	0.466497	0.601288	0.390098	0.459593	0.590366	0.61873	0.382254	0.227947	0.481348	0.481752	0.251888	-0.297547	-0.00411562	0.462383	0.337464
A_23_P100177	-0.717634	0.241712	0.00389864	-0.0230982	-0.262603	-0.339658	0.0128524	-0.504584	-0.138399	-0.469713	-0.170349	-0.201639	-0.11142	-0.135817	-0.041549	-0.300104	0.11299	-0.230471	0.0629049	-0.127196	-0.26737	0.177659	0.156318	0.119972	0.462736	0.206621	0.0788195	-0.216639	0.0186148	0.0372033	-0.579173	-0.433298	-0.0400838	-0.121042	0.177878	0.0462658	0.330991	0.100625	0.101795	0.30025	0.0911296	0.0768412	0.20348	0.0723073	-0.0958849	-0.403914	0.064352	-0.345931	0.0438889
A_23_P100189	-0.234876	-0.657981	-0.0950353	-0.459835	-0.529273	-0.352384	-0.450788	-0.921915	-0.707055	-1.05602	-0.441428	-0.290539	-0.268296	-0.374401	-0.682578	-0.97405	-0.483513	-0.727319	-1.1916	-0.828424	-0.804876	0.0807888	-0.27225	-0.186358	2.68791	-0.251986	-0.568544	-0.174747	0.0149561	0.0390154	-0.532631	-0.302626	-0.203268	-0.104993	-0.463316	-0.59159	-0.482865	-0.920403	-0.603769	-1.01921	-0.786142	-0.763234	-0.944036	-0.790079	-0.841603	-0.211938	0.510199	-0.935674	-1.12227
A_23_P100196	-0.471894	-1.4951	-1.92277	-1.92703	-1.11688	-0.801648	-0.754897	-0.977227	-1.35858	-0.678948	-2.12582	-1.27252	-0.915809	-0.907247	-0.771029	-1.71798	-0.376937	-0.617671	-0.944032	-0.873891	-1.18643	-0.955437	-1.362	-1.62995	-0.74024	-0.615182	-0.439123	-1.53328	-1.36114	-1.08239	-0.212458	-1.80859	-0.252158	-1.63577	-1.44615	-1.39813	-0.616684	-1.27285	-0.109849	-0.483823	-1.36098	-0.801805	-0.366166	-0.674405	-0.341721	-1.05441	-2.1166	-0.411746	-0.194399
A_23_P100203	-0.349326	0.618623	0.0810462	-0.00437451	0.0336737	0.947859	-0.247172	0.507494	-0.231573	-0.0194711	-1.04906	0.470048	-1.04352	-0.427436	0.883644	0.271003	-0.529414	0.58572	-0.48423	-0.222995	0.545187	-0.424505	-0.806025	-0.207414	0.360288	0.402272	0.149213	-0.447723	-0.482047	-0.248929	-0.597172	-0.069717	0.0604683	0.243331	0.607882	-0.780835	-0.268088	0.0737769	-0.625942	0.0463202	-0.0607834	0.556431	-0.603368	-0.76868	-0.040689	0.449533	-0.015119	0.408944	0.508662
A_23_P100220	0.0897661	0.502684	0.0269632	0.171612	0.263475	-0.834296	-1.45585	0.175999	0.560389	0.776938	-0.541783	-0.460868	0.167373	-0.217688	0.591111	-1.46412	0.40694	-0.0620281	0.1224	0.662825	-0.307581	1.54802	0.00679979	-0.106363	0.375836	-0.368737	0.234457	-0.252233	0.663178	1.26726	0.267928	-0.282362	0.176453	0.352811	-0.19191	0.0434515	-0.169458	0.698475	0.261674	-0.0013566	0.826136	1.49522	-0.557746	-0.0210649	0.789871	0.621006	0.168552	-0.709357	0.31692
A_23_P100239	-0.299432	0.124381	-0.1824	0.127311	0.490492	0.0848423	0.329375	0.760954	0.871202	0.195046	0.551315	0.288293	0.0331389	0.53855	0.569229	-0.00487643	0.71639	0.695325	0.495172	0.297902	0.393513	0.117085	0.256654	-0.21626	-0.0774495	0.409874	0.252146	0.269326	0.0190839	0.442724	0.860917	0.218849	1.25207	0.226996	0.485401	0.449209	1.10523	0.233476	1.34271	1.15679	0.729352	0.708318	-0.00762752	0.28043	0.211886	0.500547	0.389751	0.6167	0.781709
A_23_P100240	-0.401976	-0.43459	-0.532835	-0.0757817	-0.433362	-0.571364	-0.94693	-0.544153	-0.510382	-0.834082	-0.166745	-0.773176	-0.367511	0.13617	-0.803644	-0.215499	0.0130786	0.650506	-0.585382	-0.544622	-0.736187	-0.207233	-0.0865367	-0.290654	-0.352566	-0.542106	-0.738853	-0.557842	-0.491106	-0.000102984	-0.874449	-0.788786	-0.740091	-0.666342	-1.5011	-0.58457	0.0719948	0.0390319	-0.664025	-1.11041	0.138945	-0.336038	-0.0629389	-1.07513	0.531335	-0.526345	-1.01264	-0.529414	-1.22875
A_23_P10025	1.34889	-1.69217	0.811066	-0.339317	0.32658	1.40346	2.94996	0.61702	0.21447	1.62554	1.01699	-1.78806	1.62514	-0.000771009	1.48911	-0.851849	-0.212575	0.859556	-0.0940451	-1.15894	-0.963256	-0.836549	-0.693729	-0.598397	-1.99069	0.111586	-0.866302	0.19831	-1.11777	-0.982781	1.80108	1.82994	-1.89532	-1.2653	-0.86503	-0.664003	-0.534914	0.278826	-0.564123	-1.23884	0.853762	-1.39396	0.277597	0.541769	0.429344	-0.307721	-0.890263	0.0125989	0.179954
A_23_P100250	0.133375	0.744587	0.305569	0.365218	0.609888	0.3637	0.498716	0.483362	0.739489	0.180785	0.404603	1.28527	0.941107	0.239219	-0.17911	-0.207808	0.448944	0.507884	0.504585	0.618531	0.588696	1.31644	-0.476809	0.59782	1.99904	0.363756	0.402406	0.323926	1.10417	1.03688	0.694378	0.235419	0.502766	0.0754165	0.325814	0.760015	-0.753121	0.197522	0.0979998	0.214325	0.441266	0.893239	0.328647	0.528041	0.407305	-0.149061	-0.414856	0.885848	0.715254
A_23_P100263	-0.110502	4.29303	2.72496	2.32218	0.931329	0.919631	1.17251	0.974126	0.83515	1.12918	1.52897	1.58727	1.69071	1.70192	0.869126	1.06775	0.822833	0.75802	0.815201	0.915471	0.746141	0.82917	0.820102	1.56093	0.732502	1.10338	1.00427	1.87528	2.36909	2.15601	0.838965	1.25004	0.907797	1.90435	0.563583	0.880924	2.12562	0.988014	0.939559	1.17294	0.454211	0.346776	2.4862	2.21297	0.341989	-0.679605	-0.136294	0.561964	0.719334
A_23_P100278	-0.262755	-0.352777	-1.12105	-1.32921	-0.578821	-0.258306	-0.844485	-0.145953	-0.51535	-0.266654	-0.392866	-0.267093	-0.379259	0.000052382	-0.875341	-0.0806107	-0.189106	-0.504584	-0.329112	-0.253002	-0.462858	0.0146204	-0.133604	-0.192587	-0.0123383	-0.113988	-0.309097	0.197007	0.24496	-0.113486	-0.417678	-0.148022	-0.0785355	0.0926221	-0.590184	-0.194447	-0.392527	-0.348764	-0.657022	-0.702056	-0.453606	-0.174042	-0.615604	-0.402753	0.71315	-0.388979	-0.160719	-0.214199	-0.337174
A_23_P100292	-0.0552843	-0.703709	-1.19615	-1.37075	-1.05299	-2.11257	-1.10392	-0.827497	-1.38225	-0.766106	-0.865437	-1.77738	-1.28033	-0.638859	-1.34405	-0.809978	-0.483513	-0.778209	-0.928905	-0.697101	-1.85629	-1.10837	-0.121653	-0.425035	-1.42349	-1.06499	-0.479491	-0.991282	-1.08974	-0.245497	-0.627237	-1.2613	-0.755511	-0.593518	-1.07578	-0.963362	-0.98349	-0.793957	-0.595767	-0.526785	-1.5848	-0.697632	-1.18443	-0.910843	-1.05638	-0.825512	-0.943257	-1.71992	-0.837761
A_23_P10031	-1.03743	-2.56331	-0.488951	1.03949	-0.469313	-0.981338	-0.524002	1.11442	0.721241	1.18474	-0.337307	-0.384153	-2.41947	-1.91229	0.320078	-0.426608	0.136212	-0.533212	-2.11437	-2.69491	1.10699	-1.8434	-1.96569	-1.0211	-2.8571	-0.800871	0.949755	0.818737	-1.54224	-0.62469	0.0320639	-0.696894	-2.03639	-1.24466	1.06254	-0.818837	-1.59038	-2.06855	1.15984	0.956759	-0.439501	0.929242	-0.129339	-0.670357	-1.08468	0.605039	1.41154	-0.649358	-2.01086
A_23_P100315	-0.431333	0.148373	-0.57435	-0.18257	0.257614	-0.542807	-0.811285	-0.668369	-0.87673	-1.57474	-0.594028	-0.280854	-0.796348	0.191551	-0.6984	-0.779602	0.0799716	0.117872	0.415942	-0.127832	-0.494097	1.20667	0.761376	0.473524	0.48122	-0.286694	-0.0793011	0.151125	0.219452	0.365465	-0.147117	-0.799027	-0.0622596	0.0423328	0.152501	-0.644458	-0.761565	-0.291455	0.293375	-0.242991	-0.524471	0.536507	-0.286761	0.88162	-0.798615	-0.882826	0.242645	-0.440117	0.0980326
A_23_P100326	-1.20444	-1.1879	-2.00532	-1.89834	-1.27833	-2.16092	-1.08756	-1.3303	-1.81065	-1.32926	-0.368847	-1.26624	-0.794549	-0.432271	-1.2222	-0.987686	-0.745375	-1.09415	-0.810196	-0.180399	-0.970269	-0.149474	0.0277083	-0.327996	-0.639331	-1.42287	-1.1033	-1.07776	-0.369264	-0.401497	-1.07344	-1.95667	-0.334683	-1.02864	-1.32642	-0.861186	-0.890175	-0.825626	-0.0356799	-0.349598	-0.785792	-0.340354	-1.52617	-1.03333	-0.839647	-0.714121	-0.713015	-1.03791	-0.931934
A_23_P100330	-0.4098	0.518264	0.345051	0.362247	0.36402	-0.236878	0.396092	0.196451	-0.287519	-0.181113	0.470811	0.147329	-0.214254	0.250665	0.118634	0.475606	-0.0394462	0.246419	0.20572	0.239934	0.286992	0.430308	-0.199107	-0.321354	-0.0199972	-0.360813	0.438426	0.0522915	0.372397	0.418747	0.435954	0.0403269	0.269163	0.0505633	0.151174	0.321092	0.143989	0.089197	0.253253	0.805438	0.254877	0.513025	-0.0387073	-0.0279424	-0.394658	0.27121	0.681003	0.152364	0.294101
A_23_P100344	-1.45683	-1.40761	-1.80329	-1.75252	-2.84317	-1.88344	-2.02711	-1.40141	-1.90232	-1.62012	-1.93661	-2.10812	-1.9038	-0.969664	-0.484722	-1.40982	-1.49362	0.181541	-1.62186	-1.16237	-1.36835	-2.41672	-1.2271	-0.205399	-1.27178	-2.87423	-1.1027	-1.68115	-2.19113	-2.07198	-1.19406	-1.99454	-0.366286	-1.78922	-1.71083	-0.586991	-1.43723	-2.24897	-1.43986	-1.2987	-2.17849	-1.29653	-1.90342	-2.63211	-1.85943	-0.280263	-2.10726	-2.0507	-1.58585
A_23_P100355	0.00132526	0.406778	-0.513496	-0.426833	-0.222055	-0.80798	-0.0968413	0.0531095	-0.283395	0.0681001	0.0128898	-0.348622	0.642311	0.544112	0.0600673	0.122547	-0.147804	0.504587	0.298263	0.18063	-0.282296	0.479076	0.894817	0.669806	0.311575	-0.751937	0.3073	0.281697	0.140324	0.0243058	-0.218379	-0.441524	-0.152688	-0.0871963	-0.846867	0.499313	0.75003	0.494068	0.527894	0.340121	-0.604243	0.558263	0.639895	0.854399	-0.546669	-1.03761	-1.17266	-0.750986	-0.397912
A_23_P100362	0.685345	2.08885	1.13773	1.1603	1.16322	1.00185	0.895484	1.47376	1.80748	1.57422	1.94089	2.12694	1.82442	1.90299	1.36227	1.76191	1.86865	1.88544	1.78075	1.65318	2.25441	2.79776	1.41379	1.9936	1.98831	1.71596	1.2814	2.22168	2.50115	2.54035	2.07478	1.64946	1.10444	2.17537	1.76286	2.30252	1.12902	2.51702	1.71518	1.95963	1.70064	1.74213	1.77635		1.98726	0.994437	1.95174	1.63517	1.34817
A_23_P100380	2.45233	0.5665	3.33156	1.75188	2.65887	1.99435	2.59148	3.48673	1.78691	1.11477	1.45024	2.73411	1.88588	3.26535	2.07478	2.51973	3.73667	3.09925	0.581008	1.27882	2.59171	1.41485	4.02726	2.13075	1.19314	2.70438	3.85802	3.07229	2.0405	1.69902	3.52465	2.08125	0.578352	3.06874	3.18333	3.23029	0.0324828	2.17545	2.88827	3.00346	2.03558	1.51988	3.23433	1.25282	1.25084	3.44569	3.38825	1.34087	1.18993
A_23_P100392	-0.00926577	-0.477855	-0.252821	-1.18206	0.00666753	-0.0870883	-0.392744	-0.246374	-0.458928	-0.604871	0.553803	0.0955432	-1.10837	0.362532	-0.140758	-0.211109	-1.00238	1.45764	-1.12648	-0.271463	0.347684	-0.204494	0.814261	0.824727	-0.929078	-0.0915614	0.971201	0.113721	0.0991198	0.600986	-0.202826	-0.181592	0.363248	1.43817	-0.251268	0.739492	-0.388687	0.981672	0.169747	1.19553	-0.300108	-0.854682	0.049664	0.409779	-0.0555603	0.143365	1.05934	0.543083	0.318545
A_23_P100408	-0.134298	0.177586	-0.0595214	-0.140924	-0.177083	0.115778	0.231578	0.0164395	-0.04587	-0.267109	0.185696	0.370983	0.273072	0.0890163	0.00177294	-0.325505	0.516672	0.0871264	0.0356598	0.0890562	0.112713	0.388787	0.734292	0.246407	0.533565	0.661752	0.603832	0.248204	0.421026	0.911211	0.507321	0.248509	0.410402	0.415915	0.0117966	0.293701	0.150171	0.0423275	0.297076	0.25859	0.0990986	0.0107201	0.1119	0.0541206	-0.120039	0.296189	0.541156	0.404071	0.320871
A_23_P100413	-1.75206	0.137048	0.439682	-1.66736	-1.19933	-1.60201	0.808967	-0.56176	-0.240916	-0.636051	-0.132511	-0.644395	-0.257341	0.0537309	-0.112478	-0.693681	-0.457559	0.0720415	-0.329037	0.418786	-0.448934	0.260949	-1.0586	-0.202182	0.0315651	-0.307432	-0.670695	-0.175504	1.01647	0.211967	-0.178614	-0.428696	-0.0557693	0.449318	-0.587126	-0.403934	-0.922501	-0.235023	-0.722258	-0.932666	-0.833133	-0.552006	-0.153341	-0.0757953	-0.500451	1.33907	-0.10889	0.0931969	-0.334892
A_23_P100420	-0.736613	-0.861479	-0.874737	-0.430463	-0.928759	-0.849776	-1.3804	-0.594428	-0.24181	-0.557012	-1.50176	-0.66915	-1.24	-1.21368	-1.09913	-1.62978	-0.963662	-0.247349	-0.532102	-0.693045	-0.614246	-0.133824	-0.272355	-1.15812	-1.1268	-0.779811	-0.73493	-0.414177	-0.666078	-1.39221	-0.528749	-1.63701	-0.488672	-1.37912	-0.311866	-0.785847	-1.21487	-1.17112	-0.35547	-0.833802	-0.844966	-0.639182	-2.47603	-0.971101	-0.969108	-0.306285	-0.758348	-0.582983	-0.678029
A_23_P100432	0.172684	1.02904	0.510614	1.30494	1.12287	0.589908	0.288273	0.348523	0.268528	0.368063	0.804416	0.559182	0.75838	0.515132	0.723475	0.0751426	0.361079	0.484639	0.164353	0.206736	1.21738	0.358519	0.248643	0.35344	0.49194	1.00922	0.492349	0.768767	0.832898	1.00221	0.831615	0.66798	0.494174	0.581142	1.70495	0.339394	0.31492	0.409757	0.829361	0.473902	0.389042	0.14048	0.42517	0.271317	0.582251	0.422903	0.741055	0.140826	0.34645
A_23_P100441	-0.0100258	-0.546113	-1.28654	-0.827478	0.275142	0.169611	0.237183	0.316571	-0.0811859	0.0132699	-0.447824	0.144049	-0.187942	-0.459945	0.110036	-0.140446	-0.510192	-1.00098	-0.510347	-0.148488	-0.0653847	-0.197312	-0.329935	-0.267613	0.0659586	-0.246673	0.190086	-0.741916	-0.121515	0.138564	-0.561093	0.029228	0.338528	-0.121042	0.0994983	-0.444772	-0.726724	-0.614032	-0.552588	-0.214484	0.129389	0.477596	-0.917333	-0.432439	0.430948	0.180099	-0.034602	-0.221666	-0.562545
A_23_P10045	0.227005	0.0248309	0.0604495	-0.33732	-0.490733	-0.190039	-0.224567	-0.566025	-0.174208	-0.393339	-0.0979348	0.135949	0.167094	0.414571	-0.217031	0.118252	0.325365	-0.0527007	-0.254872	-0.391364	-0.188391	0.26825	0.183872	0.185069	0.277318	0.373977	0.148348	0.353942	0.291898	0.370658	-0.0603858	0.15915	-0.156101	0.363169	-0.228436	-0.111997	-0.0779216	-0.298818	-0.670454	-0.68113	-0.142534	-0.325408	-0.0654797	-0.0390503	-0.0590413	0.164415	0.493546	-0.122847	-0.259281
A_23_P100453	-0.565478	-0.46939	-0.54506	-0.893807	0.0952201	-0.92719	-0.0936875	0.130915	-0.469227	-0.0311671	-0.915735	-0.25436	-0.705229	-0.56794	-0.00800724	-1.0199	0.0130786	0.0298026	0.19972	-0.402004	0.281149	0.171907	-1.1792	-1.14442	-0.337976	-0.811937	0.348021	-0.414455	-0.162398	-0.0249479	-0.934999	-0.508186	0.504322	-0.908211	0.232067	-0.896239	-0.589526	-0.321492	0.0100886	0.0685191	-0.8879	-0.266231	-0.391828	-0.0570794	-0.31314	-0.165725	-1.43656	-0.726557	-0.40729
A_23_P100469	-0.338838	-1.13435	-1.52924	-0.627448	-0.988841	-0.703448	-0.530256	-1.18044	-0.876331	-1.11782	-0.866307	-1.18121	-0.584499	-0.8766	-0.543107	-0.485066	-0.664862	-0.700548	0.174691	0.236535	-0.456149	-0.427808	-1.10233	-1.64558	0.0242719	-1.447	-0.997177	-2.00101	-1.07221	-1.00613	-0.161419	-1.44882	0.0125349	-1.50262	-1.47518	-0.505694	-0.547423	-1.38279	-0.121226	-0.468103	-1.56606	-0.88514	-0.531296	-0.685639	-0.820034	-0.870526	-2.02759	-1.03042	-0.555099
A_23_P100472	-0.483482	-0.179262	-1.09231	-0.693783	0.193103	-0.243255	0.35614	0.377737	-0.688563	-0.150559	-0.355252	-0.772504	0.0649724	-0.468875	-1.12549	-0.00571167	-1.28408	0.101411	-0.617015	-7.91418E-05	-0.539812	-0.212226	-0.752225	-0.324502	-0.879278	-1.71329	-0.656007	-0.0681927	-0.145844	-0.191978	-0.401903	-0.546978	-0.481857	-0.389853	-0.313447	0.325586	-0.462563	-0.373575	0.0302076	-0.0968795	-0.197173	-0.256821	-0.250994	0.0423202	0.448768	-0.0890317	0.324255	-0.361261	-0.408803
A_23_P100486	-0.851115	-0.148046	-0.490955	-0.919408	-1.62868	-1.13662	-1.37626	-1.05079	-0.74335	-1.26563	-0.159483	0.162249	-0.780176	-0.390738	-0.65453	-0.69943	-1.27709	-0.635466	-0.850351	-0.799455	-0.156371	-1.17691	0.00604196	-0.268893	-0.90513	-0.772105	-0.851897	-0.849087	-0.386779	-0.14953	-1.06575	-0.870974	-1.04794	-0.333792	-0.690529	-0.296365	-0.253941	-1.30643	-0.669757	-0.523233	-1.01184	-0.637659	-0.613115	0.0948875	-1.18146	-1.90763	-1.07322	-0.8088	-1.01234
A_23_P100499	-0.0118999	0.317375	0.328957	0.277409	0.347185	0.294495	0.334146	0.200154	0.613278	0.1818	0.454845	1.07824	0.55409	1.09647	0.568494	0.160673	0.309302	0.607909	-0.022336	0.71832	0.482216	0.725047	0.887041	1.57693	0.540193	0.493044	0.412299	0.698013	1.01363	1.27788	0.285412	0.0546316	0.550604	0.616382	0.219753	0.0817499	0.523877	0.0296738	0.29579	0.243979	0.0972718	0.383728	0.475656	0.529126	0.210567	-0.19117	0.162384	0.179405	0.325365
A_23_P100501	0.583197	0.718374	0.258199	0.345567	0.635069	0.52893	0.671953	0.218458	0.795479	0.776118	0.515665	1.06588	0.313175	0.841011	0.343214	0.568417	0.773839	0.633179	0.626638	0.935268	0.6174	1.53904	1.12603	0.858572	1.13475	0.280073	0.544836	1.01939	1.04347	1.01331	0.142879	0.576273	0.668306	0.839751	0.0795755	0.313055	0.566653	0.628241	0.0987829	0.767305	0.51732	0.660443	0.832704	1.1132	0.966589	-0.155882	0.173474	0.411771	0.499131
A_23_P100517	0.0866388	-0.286894	-0.114398	0.449381	-0.707847	-0.965427	-0.0542604	-0.559031	-0.34662	-0.595061	-0.277679	-0.541124	0.351307	0.0769683	-0.222695	-1.00272	-0.625289	0.666285	-0.962179	-0.0701393	-0.00357219	-0.517772	-0.348066	-0.902805	-0.166621	-0.957868	-0.103515	-0.880382	-0.545652	-0.231027	0.0421868	-0.411896	0.0764256	-0.137343	-0.212845	0.372094	0.334436	-0.522578	-0.0702938	0.229137	-0.68822	-0.353393	-0.0302495	-0.181332	-0.229094	-0.243468	-0.984317	-0.232542	-0.0957237
A_23_P100553	0.398587	-0.0808708	0.0991472	0.576522	0.356577	0.318371	0.705082	0.284865	0.851835	0.115595	0.627948	0.883302	0.46908	0.971447	0.998599	0.580696	0.22325	-0.712588	-0.118333	0.831433	0.607081	0.675127	0.104515	0.318033	-0.222726	0.695555	0.750793	0.294858	0.794568	1.39411	0.578512	0.586913	0.222237	-0.0235823	0.0964444	-0.386652	0.776737	-0.135357	-0.0894679	0.214134	0.217255	0.0498713	0.414168	0.387776	0.439224	-0.349579	0.285482	0.566929	-0.10653
A_23_P100576	-0.257553	-0.732333	-0.622432	-0.545127	-0.0894816	2.15064	-0.0689421	-0.374254	0.355927	0.454022	0.057999	-0.0867018	0.251669	0.270386	0.440155	0.10026	0.536527	1.14558	-0.296594	0.0725815	-0.215127	-0.470728	0.696721	0.459683	0.351394	0.201143	0.31882	-0.0439891	0.20677	2.79776	-0.0444128	0.127599	-0.422038	0.127425	-0.0369327	-0.166808	0.0123597	0.834619	0.0910307	1.01875	-0.188217	2.64281	0.896677	0.560697	-0.63456	-0.517112	-0.468983	-0.17606	-0.302016
A_23_P100583	-0.131532	0.163488	-0.059039	0.15745	0.283056	0.500703	-0.301507	0.0771841	0.403502	0.265854	0.349018	0.871239	0.321834	0.931672	0.578127	0.723555	1.03867	0.849874	0.524411	0.554816	0.429524	0.266249	1.06565	0.443019	0.845509	0.725595	0.646766	0.578212	0.383223	0.6747	0.303369	0.790136	1.17451	1.00898	0.676464	0.358737	0.131875	0.0173923	0.25453	0.315814	0.115577	0.330967	-0.0500596	0.37145	0.488671	0.094064	0.407769	0.422772	-0.00536027
A_23_P100595	0.120424	0.0797561	0.567841	-0.0182114	-0.529852	-0.713889	-1.23926	-1.04079	0.130638	0.164906	0.139958	0.838498	0.497634	0.0586355	-0.204061	0.776245	0.370546	0.109797	0.130609	0.101741	-0.0349385	0.593676	0.502375	-0.129468	0.132812	0.209047	-0.00406703	0.302977	0.610414	0.255725	0.34349	0.0525402	0.369451	0.392604	0.0269387	0.50228	-0.02997	-0.0185028	-0.00817859	-0.0214834	-0.0855741	0.156263	0.664628	0.7918	0.927607	0.00198651	0.0141916	0.54444	-0.00536027
A_23_P10060	0.107864	0.183613	0.117428	0.0892677	0.355561	-0.121023	0.53643	0.564269	0.284312	0.113703	0.433774	0.445643	0.626921	0.244916	1.10078	0.184672	0.990866	0.455239	0.289534	0.261649	0.302576	0.325088	0.61732	0.466657	0.607863	0.874731	1.00172	0.361414	0.191853	0.627222	0.449877	0.271134	0.423777	0.301102	0.367677	0.394733	0.357125	0.264932	1.25177	0.833554	0.406541	0.257813	0.547741	0.231995	0.233207	0.353397	0.304003	0.278877	0.474386
A_23_P100602	-0.132736	1.05054	0.831674	1.09423	-0.401114	-0.881084	-0.34778	-0.216676	0.539544	0.164111	-0.199089	0.542422	0.0534482	1.18389	-0.0567314	0.0153215	0.516672	0.0869254	-0.107437	0.677637	-0.910678	1.06108	2.0303	0.7433	0.465569	0.199795	0.542142	0.729128	0.980256	1.43405	0.48133	-0.200046	0.142529	0.0926221	-0.59068	0.27476	0.422254	-0.0883513	-0.263101	0.276127	-0.848369	0.491238	0.375678	0.266763	-0.703122	-1.07225	-0.185667	-0.85527	-0.640463
A_23_P100613	-0.0237583	0.587247	0.187515	0.190142	0.365152	-0.234369	0.474017	0.0200409	0.264842	0.112684	0.597732	0.234617	0.147573	0.200632	0.557891	0.157314	1.21633	0.463669	0.439473	0.516777	0.276946	0.284877	0.939196	0.174873	0.404443	0.491387	0.716526	0.0667369	0.778824	0.757584	0.273226	0.574082	0.38959	0.783366	0.122538	0.10001	0.468793	0.195372	0.612969	0.950151	-0.0272973	-0.0681504	-0.28354	0.151202	-0.0642412	0.323213	0.188447	0.267323	0.0906035
A_23_P10062		-1.42535	0.702251	-0.43944	0.114502	-0.146874	-0.543932	-1.30606	1.21375	-1.6657	-1.38632	-0.189665	-1.05477	-0.76302	-0.108253	0.0131065	-0.529414	-1.10322	-1.61118	-1.20264	-1.28419	-0.95211	-0.541425	-0.551396	-0.606601	-0.25094	-0.698797	-0.850892	-0.95963	-0.617016	-1.36804	-1.34691	-1.03369	-0.547081	-1.495	-1.2001	-1.58723	-0.0223406	-1.27005	-0.0276812	0.0016095	-1.76374	-1.48922	-0.0147369	-2.56922	-1.15334	-0.680948	-0.530388	1.41939
A_23_P100632	1.4266	0.526686	0.485501	2.3372	-0.67424	0.18871	-0.68837	-0.939169	1.3848	0.617263	0.160526	-0.0667616	0.573037	1.238	0.166444	2.30815	0.231992	0.41795	-0.414743	1.69491	-0.439522	1.05971	0.541663	1.1681	-0.83321	-1.1884	-0.277997	0.187709	0.948743	0.638619	0.849903	-0.0749394	-0.343105	-0.830667	-0.316627	1.52157	0.654	0.924947	0.808012	0.491895	-0.527387	0.929899	0.393452	0.102311	-0.389558	-0.0279862	0.981926	-0.522028	-0.412332
A_23_P100642	-1.67728	1.07553	-1.88613	-1.31838	4.31267	1.54829	-1.42365	-1.49989	-0.252233	-0.700007	-0.429739	-1.24579	-0.997876	-0.670232	-1.16409	-1.29136	-1.06479	0.173837	1.83058	0.642314	-1.01537	1.39865	-0.732671	-0.0348005	4.20582	-1.09535	0.0989495	-1.24984	0.198101	0.103396	-1.02407	-0.488327	-0.71656	-0.708174	-1.56022	-0.86931	-1.77141	3.53856	-1.3563	-1.08456	-0.73981	-0.997196	-0.851115	-0.352769	2.50247	-1.84762	-1.14226	-1.63178	-0.0842549
A_23_P100653	0.288222	0.342482	0.80819	1.07127	0.486214	0.149124	0.694774	0.606154	0.365052	0.469614	0.0740942	0.975278	0.867022	-0.00229621	-0.291862	-0.20306	0.128479	-0.420162	-0.186424	0.190771	0.240977	0.188053	0.302472	0.473617	-0.0131039	0.536215	0.326451	0.854474	0.491373	0.346963	0.723184	0.944583	0.764381	0.363169	0.794936	0.626213	-0.152274	0.0557252	-0.431988	-0.0991884	0.393493	0.77103	0.105194	0.379281	-0.320481	-0.432574	-0.266225	0.639397	0.217834
A_23_P100660	0.353634	1.39553	1.36551	1.17321	0.856556	1.38149	-0.135401	1.00412	0.986575	1.15359	1.13844	1.66768	0.241788	0.386571	-1.0933	0.263109	-1.12831	-1.65799	1.10571	0.460028	1.34894	0.205676	-0.0264653	1.31697	-0.271386	0.969471	-0.142185	0.993716	1.63988	0.660075	0.254566	1.71146	-0.481766	1.03426	0.666425	0.0122269	-1.27922	1.38508	-0.291793	0.444308	1.58166	0.100749	1.12472	1.50146	1.06377	-0.439398	-0.871802	1.12557	0.549975
A_23_P100677	0.0821742	0.630117	0.454236	0.284363	0.00246051	0.0917236	0.136815	0.0919737	-0.0583323	-0.0376835	0.179137	0.304975	0.258463	0.209491	-0.0286343	-0.150631	0.22325	-0.0641783	-0.0265784	0.037308	-0.00709767	0.323499	0.0549853	0.432533	0.379178	0.334397	-0.0728993	0.310607	0.416315	0.583354	0.271998	0.260857	0.0464972	0.235106	0.130901	0.0578953	0.213899	0.355264	0.0477283	0.182771	0.202513	0.153759	0.334542	0.378659	0.217848	-0.100061	0.247411	0.279696	0.374992
A_23_P100696	0.232567	0.149731	-0.514472	0.00890435	-0.692266	-0.972311	-0.119174	-0.74462	-0.473119	-0.505082	-0.845619	-0.784889	-0.272125	-0.616729	-0.676155	-0.450319	-0.438635	0.38938	-0.761096	-0.573207	-0.608659	-0.313625	-0.249565	-0.312733	-0.789065	-0.2341	-0.86748	-0.181239	-0.441986	-0.43243	-1.00817	-0.655129	-0.239442	-0.926959	-0.962179	-0.48294	-0.60534	-0.445302	-0.219796	-0.509416	-1.08932	-0.504556	-0.381306	-0.737914	-1.08663	-1.10312	-0.549931	-1.16016	-1.35905
A_23_P1007	0.526767	0.212575	0.084229	0.702354	0.639883	0.0217987	1.278	1.59851	0.400618	0.214336	0.334987	-0.512888	0.00795381	0.25842	0.00239229	0.137729	0.240826	-0.376756	0.425964	0.507737	-0.701685	-0.339473	0.165056	0.0152196	0.123691	0.258634	-0.618928	0.106929	0.173459	0.0663678	0.0547221	0.378831	0.0897853	0.144208	0.881665	0.500363	0.0406604	1.01831	0.292403	0.0711566	0.0388665	2.03281	0.0483724	0.582258	0.908521	0.110616	0.0519494	1.1178	1.00368
A_23_P100703	-0.306842	-0.135149	0.146014	0.500686	-0.168658	-0.400613	-0.198254	-0.307733	-0.403993	-0.207498	0.167747	-0.0799007	-0.19429	-0.215183	0.5944	-0.435446	-0.277257	-0.498716	-0.485387	-0.291958	-0.208264	-0.20787	-0.225239	0.0427356	-0.347883	-0.0387961	0.0331946	-0.226125	0.380335	0.252832	0.188444	-0.197312	-0.0831821	-0.146124	-0.273507	-0.302003	-0.251267	-0.0895751	-0.668259	-0.229308	-0.29416	0.0733632	-0.666525	-0.509369	-0.320677	-0.244394	0.209481	-0.101074	-0.317571
A_23_P100711	-0.114358	1.82901	0.888167	1.03075	2.19092	1.8206	-0.123212	1.23171	1.46565	1.31772	2.51756	2.10484	-0.167978	-0.145213	1.52751	1.44268	-0.385638	-0.616025	0.823154	0.949919	2.19274	0.439029	-0.403561	0.65973	-0.438715	1.78013	1.5454	1.27693	1.44172	0.485435	1.24396	1.52288	-0.116763	2.99791	2.34741	-0.0627745	-0.436486	0.692351	1.63931	1.65882	1.49008	0.0633637	0.544723	0.958818	1.26407	0.182688	1.96182	2.05417	0.651923
A_23_P100730	2.1745	1.05849	0.91279	1.54285	1.56679	2.04339	3.43074	2.3417	0.585047	2.2524	2.82776	0.225798	3.16016	2.54503	-1.06189	0.280934	2.30296	1.90126	1.0166	1.47789	0.0749996	0.035874	2.71243	1.96281	0.101583	0.061186	0.933646	2.3715	1.10883	0.0107157	0.551257	2.92646	1.5737	2.08729	0.583605	2.51762	0.281379	1.59365	0.431467	1.56527	2.36474	-0.396775	1.81586	1.26288	1.88295	1.36652	2.991	0.928301	1.23351
A_23_P100754	1.41615	0.272247	0.353754	1.11953	-0.163815	-0.0093472	0.0819046	0.310122	0.198041	0.30458	-0.240832	-0.0898106	0.0513625	-0.744579	0.271015	0.889692	-0.438635	1.51739	-1.10113	0.730989	0.425447	-0.785765	1.32648	-0.332202	-1.28448	0.181682	-0.301154	0.0609462	-0.827271	-0.606358	-0.185426	-0.538527	0.36507	-1.05323	0.244405	1.59189	1.13551	-0.368947	0.316881	0.332396	-1.1348	-0.262629	0.445682	-0.682705	-1.68456	-0.520253	-0.453169	0.58732	-0.481958
A_23_P10076	0.494847	0.433715	0.296919	0.261046	0.341374	0.130723	0.394864	0.486821	0.529574	0.737664	0.294031	0.157107	0.280055	0.314102	0.0495901	0.243839	0.0338113	-0.209043	0.100465	0.458851	-0.182844	0.551963	0.19535	0.503471	-0.10167	-0.376797	0.0329402	0.357063	1.14103	0.548819	0.136557	0.397548	-0.0808568	0.342497	0.196381	0.192625	0.58587	0.547161	0.270655	0.437021	0.554419	0.811656	0.801568	0.651017	0.493046	-0.105294	-0.0182708	0.354809	0.303912
A_23_P100762	-0.434318	-0.429773	-0.440364	-1.19608	-0.217263	-0.880193	-0.678419	-0.649229	0.503599	-0.053648	-0.270388	-0.185355	-0.569108	-0.412361	-0.0610687	-0.93091	0.0130786	-0.0422565	-0.702084	-0.188078	-0.822112	-0.359655	0.36682	-0.327086	-0.326064	-0.0318131	0.270348	-0.185013	0.319321	0.10922	0.0128918	-0.263342	-0.538698	-0.0301657	-0.437774	-0.37171	0.212559	0.210589	0.218728	0.61736	-0.528497	0.115693	-0.153635	0.180877	0.348175	-0.239824	-0.877817	-0.465749	-0.421214
A_23_P100772	-0.234087	0.505351	0.390339	0.226861	-0.142713	-0.0932249	0.514928	0.133761	-0.0198743	0.041338	0.386441	0.20117	0.57999	0.438996	0.123572	0.203309	0.182331	-0.0260241	0.600182	0.368876	0.00650275	0.311694	0.225765	0.462776	0.0673165	-0.162573	0.114874	0.62174	0.155824	0.00519694	-0.202426	0.0747743	-0.357302	-0.146124	-0.275189	-0.263956	0.202845	0.758361	0.269905	0.168101	-0.152653	0.0194687	0.837205	0.571425	0.190012	-0.878841	-0.313584	-0.0508228	0.141467
A_23_P100788	-0.0713819	-0.293333	-0.700963	-0.563526	-0.724454	-0.889958	-0.30672	-1.03653	0.561858	-0.35901	-0.234324	-0.453378	-0.86704	-0.366266	0.225157	-0.581299	0.0198086	0.0729144	-0.300687	-0.615997	-0.173954	-0.633759	0.0419153	-0.800542	-0.990816	-0.848411	-0.0995025	-0.996325	-0.0110678	-0.343155	-0.275155	-0.449292	-0.56168	-0.211486	-0.969926	-0.501247	0.315722	-0.172077	0.390168	0.590836	-0.0488937	-0.429794	-0.103615	-0.278081	-0.368318	-0.834468	-1.06246	-0.896222	-1.15641
A_23_P100790	0.441971	1.0699	1.88808	1.18306	1.01309	0.11654	0.45673	0.899811	0.864384	0.976621	0.695876	0.973334	1.29107	0.724444	0.480213	0.422078	1.21633	0.734868	0.456227	0.468147	0.546995	1.1032	2.35978	0.703136	-0.0986393	0.857346	0.906893	0.45633	0.953859	0.416159	0.80235	1.09435	0.405679	0.581142	0.24359	0.815334	0.610141	1.53743	0.294242	0.711051	0.232507	0.510939	0.88321	0.68569	-0.607214	-0.828187	-0.443743	0.162422	0.0796466
A_23_P100802	-0.288591	-0.0481863	0.332775	0.163941	0.628434	0.677127	0.432701	0.753841	0.970157	1.22042	1.16076	0.83076	0.967288	1.10813	1.10562	0.905862	1.19592	1.08462	0.0729097	0.902214	1.02113	0.923758	1.60322	0.875641	1.03908	0.995247	0.323566	0.582527	0.448505	0.398443	0.0703027	1.01365	0.417995	0.127425	0.550037	0.551929	-0.439842	0.713288	-0.505151	0.751842	0.543172	1.9182	0.341881	0.479426	0.859336	0.519724	0.509301	0.668598	0.35389
A_23_P10081	-0.846844	-0.809616	-1.24933	-0.463378	-0.378503	0.355593	-0.237118	-0.0504321	-0.305327	0.778031	-1.41521	-0.0624014	-1.18542	-1.45781	0.471009	0.244955	-0.8616	0.828563	-0.500788	-1.01115	0.646301	-1.60691	-0.593853	-0.810175	-1.39177	0.323398	-0.32347	-1.42701	-1.15921	-1.43543	0.135346	-0.759246	-0.680788	-1.72687	-0.377411	-0.497408	-0.367906	-0.234632	-0.901633	-0.704147	-0.309298	-0.567519	-0.542058	-0.776051	-0.749001	-0.918495	-0.756272	0.550646	0.057722
A_23_P100840	0.609301	0.0856598	0.332379	-0.3454	0.265962	0.124628	-0.195681	0.0425417	-0.111395	-0.215581	0.197163	0.0645902	0.207378	0.64542	0.111413	-0.079507	0.198513	-0.119501	-0.322502	-0.0953475	-0.31333	0.622649	0.215153	0.361353	0.0877611	-0.0496462	0.107752	0.299838	0.58665	0.36205	0.127011	0.850887	0.188094	0.301102	0.139636	0.168412	0.286958	0.931793	0.0859625	-0.11032	0.152628	0.114797	0.536153	0.434576	0.424508	0.13535	0.214629	-0.093417	0.16494
A_23_P100868	-1.03834	-1.03521	-0.913618	-0.186278	-1.03405	-1.3418	-1.36952	-1.52863	-1.2926	-0.861962	0.145506	-1.94155	-1.23362	-0.706021	-0.289045	-1.63054	-0.252307	-1.2157	-1.15643	-1.44405	-1.73436	-0.833097	-0.575653	-2.54918	-0.297362	-1.83952	-0.606062	-1.53264	-0.685504	-0.447077	-0.737214	-0.878735	-1.68277	-0.84051	-1.42628	-0.949605	-0.499063	-1.7214	-0.761348	-0.34053	-1.75699	-0.298008	-1.11001	-1.37092	-1.72303	-0.483084	1.29378	-0.466521	-1.30988
A_23_P100872	-0.188515	-0.219615	-0.0550093	-0.0474937	-0.896488	-0.304611	-0.687845	-0.390791	-0.409569	-0.556737	0.312095	0.144464	0.15262	0.516181	-0.517312	-0.0627998	0.427545	-0.0264389	-0.125627	-0.14715	-0.0300947	-0.0525103	0.0318986	-0.0854171	-0.246794	0.179793	0.0566505	0.0335427	0.00235722	0.66742	-0.213028	0.00392822	0.0523275	0.212004	-0.135382	-0.0650584	-0.121783	-0.352493	0.0700894	-0.0791584	-0.519367	-0.343943	-0.0554253	-0.915818	-0.395	-0.338057	-0.194581	0.212043	-1.19917
A_23_P100883	-0.741548	-0.792493	-0.254091	-0.795262	-1.13048	-0.76446	-0.0441931	-0.64834	-0.425811	-0.129341	-1.48998	-0.818579	-0.444851	-1.1191	-0.093715	-1.18912	0.0871545	-0.0968413	-1.20673	-1.58618	-0.596514	-1.61681	-0.209018	-1.15739	-1.73561	0.292903	0.0859946	-0.449442	-1.26839	-1.79396	-1.03552	-0.0988025	-1.1666	-0.645449	-0.423662	-0.748406	-0.710418	-0.782101	-0.608605	-1.2991	-1.21875	-1.30447	-0.0130654	-1.2422	-1.9585	-0.418193	0.156952	-0.863407	-0.860065
A_23_P100892	-0.411892	1.20538	0.111456	0.863665	0.0659224	-0.807741	0.0143848	0.0984206	0.830208	0.345898	0.00266831	-0.320142	0.118479	0.404658	0.935083	3.30236	0.668324	0.282473	-0.101923	1.1368	-0.0410752	-0.289253	0.486236	0.461864	0.368957	-1.2731	0.0485832	-0.312741	0.138652	1.36902	-0.0959123	-0.798742	-0.379552	-0.687212	-0.42385	-0.00283615	1.33907	-0.205416	0.206255	0.0761413	-0.880254	1.24373	0.606731	0.53255	0.482304	-0.957072	-0.768596	-0.0705984	-0.183063
A_23_P10091	-2.4982	-0.523326	-0.216656	0.00452911	-0.328824	-1.0371	-1.64455	-2.2937	-1.59194	-1.06615	-1.05834	-1.96961	-1.71102	-1.39038	0.39129	-1.58416	-0.598694	1.15651	-2.30029	-0.837966	-1.14379	-1.03372	-0.819043	-1.10104	-1.78137	-1.86951	-0.100573	-0.849454	-0.0579266	-0.76872	-2.06469	-1.65832	-2.0181	0.0754165	-1.22807	-0.529481	-0.722995	-0.68722	-0.120123	-0.388772	-1.52628	-1.35594	-2.34443	-1.98545	-2.33151	-0.232597	2.29011	-1.29616	-1.52778
A_23_P100912	-0.493659	0.841192	0.331068	0.367377	-0.336269	-0.830291	0.134392	0.17611	0.327244	0.132408	0.0428568	0.163236	0.609991	0.607763	0.713844	-0.0152963	0.883971	0.44935	-0.126695	0.529974	-0.154022	-0.246923	0.943651	0.751583	-0.178156	0.303944	0.651721	0.316881	0.154196	0.0131148	-0.0101099	-0.126765	0.265315	0.0128482	-0.10682	0.462246	0.995708	0.631303	0.41666	0.0858733	-0.207197	0.58531	0.495461	0.40865	0.2719	-0.218639	-0.283695	-0.274252	-0.483598
A_23_P100925	-2.0765	-0.542778	-1.19572	-1.4634	-1.6459	-1.5422	-0.974622	-1.24049	-1.37181	-1.08847	-1.03028	-1.70931	-0.984607	-0.246996	-0.613496	-1.55141	-0.343914	-1.0931	-0.935036	-1.21199	-1.72304	-1.60972	-1.32912	-0.473531	-1.04599	-0.944338	-1.70057	-1.21506	-0.92957	-0.934095	-1.23024	-1.35007	-1.1952	-1.71221	-1.72737	-0.918745	0.111221	-0.838196	-0.0523771	-0.564323	-1.46098	-0.505356	0.918819	-0.425356	-2.38408	-2.14302	-2.67857	-1.35317	-0.972597
A_23_P100935	0.370178	0.318931	-0.354663	-0.0263156	-1.15274	0.589679	-0.776643	-0.972481	-0.156131	-0.156671	-0.238804	0.181356	-0.130297	-0.234071	-0.113902	-0.318238	-0.0551028	-0.485395	-0.201808	-0.390803	-0.269594	-0.671832	0.126207	0.0255497	-0.371084	0.220211	0.225126	0.55248	0.266791	-0.185484	-0.488303	-0.176312	-0.20077	0.169128	-0.66959	-0.707951	-0.0108724	0.753753	-0.681929	-0.707349	-0.102388	-0.28215	-0.536387	-0.660257	-0.641501	0.0146992	0.163076	-0.0028503	0.769805
A_23_P100942	-0.00134631	-1.10072	0.501386	0.291376	0.253151	-0.141081	-0.829322	-0.928217	-1.27969	-1.40649	-1.21502	-0.58707	-0.560672	-0.254446	-1.7419	0.0344234	-0.888326	-0.908671	-0.623666	-0.611124	-0.616332	-0.686208	-0.501052	-0.498929	-0.99265	0.0134713	0.173287	-0.731942	-0.521852	-0.118798	-1.28238	-0.668895	-1.09797	0.0128482	-0.549353	-0.642222	-0.931645	-1.14938	-1.15421	-0.937619	-0.907295	-0.933784	-1.11169	-1.95648	0.0173141	-0.939129	-0.47844	-0.714197	-0.753266
A_23_P100959	0.440506	-0.0666791	-0.0666284	0.420251	0.56934	0.182199	1.58883	0.771225	1.06326	0.474037	0.692903	0.683815	0.599103	0.23204	0.617144	0.92509	-0.0394462	0.290591	0.235846	0.24545	0.492267	0.474659	0.364358	0.00165228	-0.00074004	0.439939	0.0643707	0.261655	0.00156754	0.0348844	1.22937	0.265343	0.745844	-0.0301657	0.988983	0.495741	0.262113	0.0963127	0.844091	0.303971	0.606383	0.877394	0.387774	0.0690195	0.440416	2.76788	0.60736	0.0798465	0.149252
A_23_P100963	-0.0510912	1.13423	0.478658	0.103999	0.733823	0.559855	1.44509	0.286097	-0.0936282	0.356156	0.732035	0.368282	0.847623	0.868014	-0.125265	-0.105017	0.635381	0.0905042	0.199884	0.23672	0.441078	0.191293	0.526191	0.403079	0.440926	0.32185	0.579821	0.699558	0.52365	0.810347	0.0978772	1.19071	0.195577	0.684615	-0.0528475	0.0429941	-0.0576299	0.542465	0.328698	0.179447	0.519865	0.122229	0.890315	0.530261	0.377818	0.127282	0.286713	0.133347	0.265088
A_23_P100974	0.379046	0.635725	0.845711	0.506629	0.714218	0.353483	0.470118	0.431621	0.501572	0.375639	0.692431	1.18731	0.598532	0.856556	0.569726	0.582411	0.704189	0.346104	0.568153	0.584469	0.462271	0.577253	1.33333	0.849737	0.937636	1.04486	0.67521	0.650529	0.95169	0.971996	0.2672	0.824438	0.870405	0.994867	0.260593	0.449471	0.118563	0.478308	0.114218	0.18606	0.377894	0.37604	0.240855	0.331739	0.281328	0.406201	0.124838	0.566557	0.853161
A_23_P100990	0.64814	0.227015	0.318361	0.0921994	0.0322236	0.181337	0.538506	0.279546	0.18102	0.222393	0.495844	0.449103	0.481766	0.697272	0.119413	0.242074	0.568955	0.149241	0.222741	0.177	0.245953	0.161574	0.555729	0.359906	0.570989	0.646949	0.432774	0.261445	0.474587	0.652984	0.229533	0.487663	0.448214	0.839751	0.271449	0.596804	0.0567671	0.442424	-0.295833	-0.0964284	0.529668	-0.0103108	0.240731	0.347442	0.301245	0.301628	0.581907	0.350356	0.487845
A_23_P101007	-1.14817	-0.543845	-0.845243	-1.18372	-1.00782	-0.866545	-1.06958	-1.38169	-1.29957	-1.29122	-0.691018	-0.826019	-1.02715	-0.381366	-1.57805	-1.12018	-0.784334	-1.15965	-0.777637	-1.19395	-0.887706	-0.97582	-0.202678	-0.621351	-0.490436	-0.728656	-0.785269	-0.7603	-0.628896	-0.330217	-1.45667	-0.903257	-1.3109	-0.538552	-1.54308	-0.789379	-0.796777	-0.259299	-0.832025	-0.770464	-0.415241	-0.814553	-0.414953	-0.500574	-0.348605	-1.64834	-1.17079	-1.20204	-1.4322
A_23_P101013	0.33617	1.39233	0.458386	1.1441	0.0204636	-0.860027	0.632605	-0.762511	0.258015	0.056955	-0.630736	-0.354737	0.194507	0.655299	-1.18399	-1.20508	-0.737217	-0.328099	-0.278655	-0.205457	-1.45226	0.603503	-0.219402	0.125071	0.0124663	-1.46169	-0.201313	0.11145	1.40533	0.232844	0.0194322	0.273636	0.0685479	-0.163751	-0.387437	0.00795193	1.25588	0.641966	0.280877	0.544493	-0.56858	0.730322	0.560503	0.673546	-1.03726	-1.73765	-0.649081	-0.431621	-0.0875459
A_23_P101025	1.34956	1.21272	0.988534	1.86519	0.997314	1.1389	1.90728	1.01429	1.07731	0.909484	1.33969	1.51311	1.59815	1.51126	1.65335	1.8899	1.91166	0.75952	0.638317	1.80086	0.893073	1.02098	0.239611	1.23886	0.459289	0.539656	1.31072	1.14484	1.97697	1.58922	0.912378	1.54057	0.437825	1.59225	0.942716	1.22899	1.28572	0.953364	1.14942	1.5636	1.27735	1.15248	1.29421	1.03959	0.459162	0.647879	1.4406	0.792596	0.920879
A_23_P101038		0.164897	-0.406953	1.02636	-0.0876712	0.0418393	-0.277544	0.919295	0.552164	0.385292	0.0683659	-0.435852	0.141869	0.213058	-0.376772	-0.575034	0.0198086	0.00238451	0.0129241	0.765266	0.0127459	-1.35299	-0.0769593	-0.00385167	-0.0461657	-0.768832	0.214799	0.00453846	-0.232237	-0.157567	0.398495	0.655932	0.922193	0.516687	0.669941	0.748778	-0.0192521	0.407601	0.288632	0.0385928	0.139065	2.86964	-0.834372	0.356754	1.36537	0.508745	-0.63353	-0.0028503	-0.00536027
A_23_P10104	0.0754412	0.763831	0.592187	0.409114	0.106959	-0.278058	0.0863849	0.55863	0.168451	-0.133161	0.249423	0.198216	0.218849	0.605493	0.495486	0.661128	0.351274	0.148304	0.305309	0.474145	-0.244183	0.641646	0.168423	1.00249	0.666484	0.089426	0.367655	0.345457	0.484324	0.54343	0.0190437	0.0350159	0.118863	0.235106	-0.0619715	0.302066	1.27598	0.130177	-0.0618135	0.251322	-0.0245712	0.317354	0.588554	0.356588	-0.349737	-0.561301	-0.40277	-0.0510958	0.256261
A_23_P101048	0.135255	0.207679	-0.537419	-0.364966	-0.469468	0.0695181	0.190593	-0.282678	0.100787	-0.133512	0.0678962	0.488526	0.253268	0.254573	0.232141	0.175769	0.103853	-0.124063	-0.128683	-0.0879243	0.0324805	0.00922289	0.105026	0.460221	0.35236	0.622595	0.285122	0.391048	0.192962	0.530301	0.237549	-0.0618162	0.145255	0.226996	0.135697	-0.0295987	0.0366357	-0.044065	-0.297172	0.150618	-0.00710043	0.120641	0.0724861	0.0598881	0.185823	0.170051	0.639605	0.385385	0.703095
A_23_P101054	-0.365279	-0.200458	-0.745912	-0.578401	0.232501	-0.299541	-0.86193	-1.38868	-0.413456	-0.0325677	-0.121039	-0.633759	-0.911618	-0.63564	-0.599854	-0.684893	-0.418495	-0.57952	-0.493817	-0.594544	-0.425771	-0.155873	-0.420396	-0.567	-0.393131	-0.376149	0.393199	-0.749323	-0.0996301	-0.112208	0.29455	-0.194707	-0.0340977	-0.0167718	-0.0537376	-0.0726109	-0.618599	-0.374107	-0.629927	-0.237772	-0.812619	-0.23837	-0.805058	-0.664147	-0.479503	-0.227063	-0.678965	-1.20563	-1.35949
A_23_P101073	0.387774	0.259744	0.0244634	-0.0761667	-0.457307	-0.0366036	0.0791624	0.394019	0.276203	0.526776	0.142107	0.248024	0.39008	0.421527	-0.145254	0.186118	0.248835	0.0792454	0.484225	0.493215	0.0549035	0.190219	-0.0871394	0.618555	0.226203	0.118866	-0.02768	0.28712	0.391778	0.194316	0.131408	0.138436	-0.123359	0.177629	0.0878877	0.481074	0.29905	0.0106051	0.14457	0.191862	0.572663	0.266756	0.229146	0.356177	0.300704	-0.00812092	-0.0994774	0.184644	0.338165
A_23_P101084	-0.0865307	0.0225018	-0.483381	-0.216972	-0.729348	0.482971	-0.0390631	0.156086	-0.292563	-0.747522	0.182796	0.0443489	-0.114909	-0.318818	0.0874537	-0.433579	-0.438635	-0.269013	-0.257148	-0.522625	-0.289513	-0.223789	-0.151902	-0.345058	-0.245893	0.246774	-0.996206	-0.386141	-0.0608239	-0.0110722	0.181391	-0.310509	0.283582	-0.121042	3.83751	-0.277145	0.430205	-0.381259	-0.0466262	0.414257	0.997171	-0.0362216	-0.136144	-0.0317796	-0.182728	0.260201	0.785857	1.16751	-0.00536027
A_23_P101093	-1.14246	0.707504	0.149417	-0.00763127	0.326202	0.25804	-0.225218	0.483564	1.55017	0.94934	1.90639	1.90523	-0.300326	0.421446	-0.243434	1.04533	-0.784334	0.0204218	1.23437	1.37131	1.6905	0.648312	-0.528742	1.36497	0.406125	1.90189	0.302385	0.522185	1.59559	1.28991	0.616821	0.625582	-0.30145	0.136212	0.588485	-1.22848	-1.52964	0.790564	-0.00569757	0.614877	1.01396	-0.103238	0.347684	1.28738	0.998148	-0.658417	-0.361321	1.31973	0.371243
A_23_P101111	0.367307	0.536783	0.682197	-0.101826	-0.000473475	-0.768611	0.399206	0.306682	0.155208	0.277645	0.763002	0.141666	-0.115541	0.238981	-0.403672	-0.882203	-0.467632	-0.165703	-0.317254	-0.15005	-0.146559	0.556955	0.655507	0.117597	0.133518	0.0354844	0.312549	-0.157901	0.86234	0.209179	0.104483	0.13833	0.446214	-0.00105465	-0.00495993	0.458763	1.51503	0.0100778	0.712338	0.571377	-0.183583	0.338528	0.517079	0.0109123	-0.407723	-0.782077	-0.738235	-0.177889	-0.223756
A_23_P101121	1.33004	-1.08504	0.822189	-1.16485	-0.0890276	-0.955829	-1.17157	0.693043	-0.926134	-0.0103695	-0.347736	-0.0503641	-1.22656	-0.354094	-0.0876346	-0.0296065	-0.986639	1.63293	-0.738025	-0.596259	-1.00336	0.257319	0.198448	-1.08184	0.0719024	0.227041	-0.922554	0.687125	-0.423088	-0.872306	0.82913	-1.00613	0.0248159	0.152364	0.229563	0.276317	0.53849	0.357995	1.0738	-0.225665	-0.842993	0.309005	-0.68907	-0.124688	-0.991885	0.439214	0.766772	-0.967967	-0.59069
A_23_P101131	0.669353	5.33208	0.787131	3.23326	4.56518	0.722663	0.719562	2.46522	2.0938	1.26407	2.44381	5.22888	2.02202	0.379385	2.24894	0.197732	0.635381	0.335299	2.46311	3.74245	3.13187	3.09192	0.386666	3.68783	2.95372	4.01884	2.66093	2.46761	4.47645	4.14846	1.97896	0.45219	0.857148	1.32141	3.83053	0.538168	0.377203	2.21387	3.04099	3.79526	2.37909	0.832006	1.28261	2.0233	2.76327	2.25206	0.200199	5.77986	4.33529
A_23_P101141	1.4213	-0.621766	-0.000853097	-2.21828	0.56675	1.24905	1.812	0.36831	-0.187457	0.899841	-0.434893	-0.827121	0.10777	-0.433852	0.806216	-0.176121	-0.704799	-0.57608	-0.169346	-1.26062	-0.58233	-0.602575	-0.758212	-0.546205	-0.621239	-0.762535	0.833769	0.389969	0.735663	-0.787094	-0.63488	0.886728	-0.0864688	0.559278	-0.0118795	-0.573472	0.493458	0.242664	0.274028	-1.49231	-0.358282	-1.13445	-1.33027	-1.04956	-0.659951	0.742185	-1.18721	-1.10758	-1.18767
A_23_P101166	0.1813	-0.589583	-0.403844	-1.14524	0.012046	-0.193683	-0.700548	-0.573004	-0.683424	0.332581	-1.11894	-0.212226	0.479351	-0.894766	0.242207	-0.487602	0.11299	-0.959466	-0.834217	-0.757512	0.0534552	-0.307068	-0.790262	-0.818635	-0.293534	-0.130779	0.100615	-0.881452	-0.627416	-0.324543	-0.0906109	-0.431665	0.536023	-0.389853	0.163514	-0.212408	-0.163297	-0.757713	0.119422	0.191326	-0.366584	-0.189114	-0.639803	-0.954647	-0.87313	1.28384	0.225809	-0.251389	-0.708174
A_23_P101185	-0.00416064	-0.776991	-0.537658	-1.93321	0.10469	0.374389	-0.450543	0.128575	-0.629367	-0.524974	-1.37686	0.905223	-0.506419	-0.613057	0.147601	-0.363786	-0.195586	-0.0822408	-0.61131	-0.989073	-0.266135	-0.0123928	0.513414	-0.768077	0.0779741	1.27493	0.469764	-0.115352	-0.805374	-0.997064	-0.35901	0.010159	0.492345	0.291276	0.209377	-0.16522	0.573048	-0.282916	0.522958	-0.700297	-0.115059	0.0843718	-0.741065	-0.76075	-0.631837	0.0728901	0.199984	0.457018	0.415112
A_23_P101208	0.831257	2.07524	0.776604	0.246119	2.86256	1.79021	0.241608	1.04471	0.885595	0.2311	0.753287	1.63873	0.487663	1.05611	1.71758	-0.713896	-0.0394462	1.52948	2.07603	1.97439	0.231378	3.1278	1.46609	1.67353	3.69459	2.45078	0.265867	-0.179202	2.34358	1.05326	1.08823	1.12972	0.241301	1.05875	0.815659	0.38259	1.61823	2.44971	-0.0249375	-0.0908006	1.83465	2.45189	0.145665	0.463214	1.76281	0.570087	-0.285941	0.18312	2.25659
A_23_P10121	-0.180953	-2.02945	2.8609	-0.0897452	0.260295	0.329014	-2.24357	1.33662	-3.96047	-1.94976	1.65539	0.139548	-1.46807	-0.943729	1.40998	1.50186	0.40694	0.446936	-2.52495	-1.52527	0.254736	-1.13431	-0.707926	-1.29996	-3.21005	0.0642215	2.49513	1.12237	-2.79513	-1.41648	0.656657	0.695037	4.16791	0.404071	2.49464	-0.244599	0.786167	-3.38328	0.613225	0.486538	-1.58937	-2.78965	0.733253	-3.17841	-2.00206	-2.77891	0.505591	0.2648	-2.39274
A_23_P101237	0.593021	0.734682	0.337985	-0.568936	0.73102	1.21458	0.670295	0.57268	0.224376	0.253934	0.599142	1.62272	0.192259	0.388759	2.19472	0.974777	1.01152	1.99308	0.697753	0.011212	1.1683	-0.0481672	1.42109	0.175349	0.889682	1.39157	0.621419	0.332716	-0.479724	-0.203208	0.597686	0.694854	1.5553	0.747804	0.954028	1.06348	1.02231	0.184959	0.981521	0.206462	0.299505	0.265858	0.868156	0.539542	0.364251	0.33062	0.381798	1.07224	0.479471
A_23_P101246	-0.431613	-0.982333	-0.536942	0.000498401	0.686605	-0.34672	-0.0618378	-0.92957	-0.187953	1.25583	0.856626	-0.415979	-0.40818	-0.523895	-0.309273	-0.700698	-0.393834	-1.11102	-0.336135	0.242474	-0.701186	0.364443	-0.938119	-0.558483	1.89026	0.525627	-0.610558	-0.371992	0.453995	0.720955	-0.379864	0.00922289	-0.0786414	-0.317118	-0.747667	-0.0313981	-0.21298	-0.56961	-0.568759	-0.319906	-0.532351	0.515408	-1.06686	-0.477646	-0.762464	-0.486916	-0.24691	-1.09857	-0.684798
A_23_P101253	-0.770648	-1.01064	-0.827593	-0.677312	0.17818	0.596519	0.319982	0.422554	0.429623	0.0737094	0.122393	-1.17045	-0.677708	-0.401882	0.596827	-0.591418	-0.793217	-1.37418	0.888312	-0.112521	-0.203498	0.0469544	-0.898035	-0.771104	0.259688	-0.592547	-1.22905	-0.654653	-0.928532	-0.704938	-0.227232	-0.334924	-0.856689	-0.820811	-0.379718	-1.08828	-0.987029	-0.862441	-0.747927	-0.912105	-0.200107	0.0150859	-0.544245	-0.807863	-0.292429	-0.0985158	0.529	-0.41674	-0.662746
A_23_P101277	0.131405	0.344232	0.256717	-0.119338	-0.0952857	-0.213372	0.0541498	-0.017573	0.176682	0.204172	0.208284	0.0780372	0.320313	0.157735	0.075176	0.0841395	-0.0113575	-0.0674872	-0.107323	-0.019177	-0.313818	0.00127964	-0.121442	0.222208	0.238051	0.117642	0.117918	0.0541873	0.390658	0.287451	0.170954	0.234083	-0.00950479	0.0423328	-0.0205929	-0.046239	0.139252	0.229857	0.150619	0.019722	-0.0552085	-0.0446894	0.366098	0.354341	-0.00428343	-0.1398	-0.116131	0.0933333	0.132743
A_23_P101281	-0.156676	-0.618566	-0.186751	-1.47228	-1.07891	-0.0161308	-0.848855	-0.693104	-1.51438	-0.932677	-0.822859	-1.88271	-1.5113	-0.974902	-0.926531	-1.05571	-1.35363	-1.00029	-1.32144	-1.14077	-1.7572	-0.453898	-2.08154	-1.00948	-0.818383	-1.82219	-1.18729	-1.14972	-0.85122	-0.353313	-0.795302	-0.552856	-1.14394	-1.53975	-1.06478	-1.6703	-0.93191	-1.14495	-0.781753	-1.30713	-1.17579	0.0301708	-0.751091	-0.689053	-1.54597	-0.789758	-0.458797	-0.697228	-0.0537221
A_23_P101297	0.257257	-0.0599646	-0.300196	-0.181274	-0.839975	-0.577109	-0.145953	-0.563328	-0.28612	0.351343	-0.596163	-1.52479	0.0303018	-0.220963	-0.683249	-0.892246	-0.555318	-0.7079	-0.047919	-0.797888	-1.02757	0.225173	-0.775564	0.054407	0.0108184	-0.578351	-0.158698	0.108724	-0.00679158	0.384226	-0.445281	-0.255171	-0.473618	-0.529581	-0.819646	-0.167999	-0.182557	-0.611807	-1.13087	-0.321864	-0.980036	-0.687721	-0.436708	-0.212048	-0.510457	-1.27896	-1.41976	-0.939757	-0.443424
A_23_P101300	0.1554	1.55519	0.497106	0.926633	0.345515	-0.384913	-0.441484	0.0122809	0.60298	1.02061	-0.358192	-1.51961	0.104215	0.0150627	-0.137575	0.00700858	-0.690067	-0.349039	0.833057	0.334943	-1.57415	1.98819	-0.598794	0.725844	0.971784	-0.0631452	0.0283292	0.792968	0.85084	0.757734	0.363673	0.000522552	-1.09589	-0.292678	-0.222623	0.0291121	-0.0954671	0.356113	0.578166	-0.377469	-0.644672	1.7093	-0.0614499	0.799985	0.414986	-0.338271	-0.253511	-0.192324	0.452719
A_23_P101312	1.88587	0.0417628	1.01769	1.09362	0.963856	0.778598	0.936119	1.0925	1.24796	0.956269	0.402511	0.861422	1.32065	0.626708	2.27858	1.36055	1.24839	1.16308	1.02753	0.544662	1.35011	0.713681	0.420045	-0.321591	0.181867	1.19917	1.91038	0.818575	0.33088	-0.0122847	1.51505	1.22814	1.36159	-0.0678141	1.10253	1.35408	-0.375486	0.229011	1.65042	0.348474	1.11084	2.05415	0.813297	0.175267	0.765777	2.27592	1.96722	1.00824	-0.163457
A_23_P101321	0.200452	0.314977	0.465636	0.523707	-0.339795	-0.376574	1.32135	0.241298	-0.754293	0.784582	-0.0937327	0.413467	0.877991	0.7531	0.106112	0.360425	0.834205	-0.388775	0.0897932	-0.210162	-0.472323	0.0732322	0.56179	0.481546	0.0835537	0.491315	0.575575	1.08374	0.330654	0.192162	-0.505871	0.664147	-0.385505	0.136212	-0.291839	0.419519	0.237635	0.0254752	0.286088	-0.287469	-0.346814	0.450789	0.89446	0.166977	-0.144418	-0.750054	-0.554912	-0.13029	0.0891357
A_23_P101332	-0.652958	0.00603405	0.36462	0.0174314	-1.18404	-0.388646	0.137272	0.103124	-0.679522	0.228602	-0.685912	-0.787309	-0.0439262	-0.279679	-0.00267264	-1.08865	0.136212	-0.652905	-1.07091	-0.843405	-1.20571	-0.200804	0.245132	-0.0788103	-0.893195	-0.937456	-0.133859	0.152093	-0.0204646	-0.557922	-0.419289	-0.0388143	-0.493357	-0.529581	-0.575921	-0.63268	0.297814	-0.32955	0.459029	0.148118	-1.10466	-0.839593	0.439295	0.150888	-0.759958	-1.13494	-1.19274	-0.0468452	-0.141258
A_23_P101342	-0.764424	0.825487	0.19715	0.425636	-0.782044	-1.1867	-0.0623066	0.321969	-0.249429	1.16559	0.0468751	-0.530727	-0.576675	-0.249001	0.0843691	-0.263624	-0.376937	0.445325	-0.607589	0.461292	-0.681128	-0.307141	0.150504	0.278961	-0.149091	-0.268098	0.54095	0.274807	-0.311709	0.163611	-0.65547	-0.00570784	0.16021	-0.434125	-0.0386012	0.283063	1.31262	0.171963	2.47758	1.67408	-0.203483	0.567558	0.189073	0.977986	-0.440734	-1.00127	-0.742391	-0.347029	-0.19455
A_23_P10135	-0.421868	0.716281	0.611696	0.458024	0.198388	-0.567227	-0.150292	-0.042689	0.602281	0.252729	0.367636	0.46603	-0.193654	-0.028595	0.310627	0.194813	0.0954229	0.614429	-0.144425	-0.123853	-0.0162276	-0.496011	0.401464	0.162266	-0.085393	0.0864066	0.390022	-0.265874	0.557988	0.40258	0.0653825	0.203588	0.056647	0.0505633	0.0137329	-0.147163	0.928876	0.47366	0.354537	0.792537	-0.135193	-0.0867637	0.585072	0.471241	-0.117855	-0.864036	-0.614629	0.207429	-0.103654
A_23_P101351	-0.316812	-1.38532	-1.41189	-2.1331	-0.177152	0.470836	-0.302528	0.24038	-0.40722	-0.687512	-1.44931	-0.735905	-0.525443	-1.73918	-0.0537314	-1.08903	-1.08375	-0.567258	-0.592567	-1.57867	-1.30859	-1.4377	-0.965326	-0.927298	-0.354856	-0.985067	-0.800399	-0.190461	-1.41276	-2.41672	-1.11935	-0.303496	0.0911176	-1.53975	-0.16052	-0.977007	-0.871629	-1.65374	-0.707214	-1.33428	-1.12447	-1.68374	-1.30737	-1.31046	-0.185249	0.139032	-0.00291045	-0.208308	-0.413486
A_23_P101374	-0.0690564	0.255929	0.165689	0.017288	0.402694	0.051183	-0.134556	0.0843769	-0.015078	0.318684	0.0463173	0.392456	-0.20347	-0.0696056	0.155211	-0.0104076	0.417085	-0.222266	0.028461	-0.135031	0.180889	0.103953	0.47348	0.0678533	0.07579	0.298863	0.817091	0.141501	0.279999	0.330277	0.129647	0.154274	0.199794	0.483647	-0.0842359	-0.0978092	0.0543682	0.414872	0.240392	0.505388	0.156948	0.108745	0.319225	0.32826	0.515829	-0.0216115	0.0999615	-0.178966	-0.441434
A_23_P101380	0.129963	0.88943	0.877131	0.868558	0.674319	0.176795	0.890728	0.442351	0.642996	0.500412	0.189301	1.29047	1.19789	0.386649	-0.0198961	0.0815253	0.283349	-0.0669129	-0.30747	0.632685	-0.195626	0.419107	0.419023	1.70019	0.302707	0.478255	0.194119	0.717039	1.59781	2.21188	0.756022	0.714192	0.628217	1.23714	0.976262	2.1414	0.886637	-0.295468	0.0958013	0.599081	0.16962	1.27956	0.167002	0.328127	-0.0362911	0.996806	1.06138	1.16196	0.769403
A_23_P101392	0.602599	0.129352	0.599731	0.121326	0.268244	0.266711	-0.335062	0.621809	0.913165	-0.398921	0.275939	-0.503368	0.987488	0.354815	0.92093	0.182004	2.16282	1.42009	0.717345	-0.599048	-0.428449	0.45953	1.68705	-0.0898595	0.403719	1.21078	1.5922	0.203724	0.743995	0.102891	1.05289	0.601423	1.48975	1.08913	1.1021	0.879498	1.26104	-0.793784	1.08254	-0.319264	-0.669107	0.472857	0.161221	0.447337	0.0332362	-0.780167	0.0887093	-1.28961	0.73456
A_23_P1014	-1.55116	0.0404156	0.291702	0.363078	-1.32184	-0.312691	-0.439215	-1.393	-0.282919	-0.766844	0.0141808	-0.646984	0.122339	0.174217	0.967242	0.223038	-0.269202	1.50832	0.182044	0.90469	-0.629636	-0.126067	0.0402772	0.236737	0.74051	0.0934781	-0.536944	0.0529776	-0.993076	-0.376552	-1.43991	-0.0759259	2.13215	-0.163751	0.384349	0.500701	0.332193	-0.295029	-0.343572	-2.18868	-0.267117	-0.873918	-0.213262	-0.13715	0.00254967	0.218696	1.33835	-0.72718	0.392421
A_23_P101400	-0.0624095	-0.525489	-1.08979	0.658595	0.629973	1.06384	-0.914001	0.804435	0.353366	1.23039	-0.676972	-0.934853	0.774184	-0.443653	-2.07687	-2.29388	0.417085	0.369164	-0.482969	0.391897	-1.14572	-0.89239	0.923581	0.115505	-1.26558	-0.612609	-0.496711	1.10038	0.0521264	-0.89239	-1.86274	1.29549	-0.252055	0.136212	0.610886	0.936827	-1.97318	0.786801	-1.36262	-0.804402	1.98654	-0.428526	0.56473	0.394394	1.54127	-0.162398	1.17939	-0.125741	-0.123281
A_23_P101410	0.581201	2.09329	1.46145	1.77003	1.84086	0.701271	1.04594	1.40847	1.17565	1.09122	1.58645	1.88471	1.70905	1.799	1.04989	1.18412	1.77642	0.812251	1.57527	1.85571	1.22136	2.51773	2.29573	1.6686	2.63186	1.69927	0.783082	1.55325	2.32098	1.81244	1.22444	1.4013	1.08102	1.29205	1.07869	1.70508	0.961755	1.05434	0.420114	1.74614	1.18573	1.57021	0.874588	1.86163	0.96152	1.7045	1.2947	1.36863	1.40707
A_23_P101434	-0.108278	0.577687	0.0427865	0.253218	0.606927	0.0912707	-0.703217	0.383353	1.55143	1.0851	0.759291	1.47123	0.224328	-0.129241	-0.44246	1.37346	0.0130786	-0.264925	0.240624	0.616374	0.38792	0.187104	0.102013	0.399671	1.21804	0.734059	-0.118755	0.115978	1.84532	0.70637	0.530814	-0.03037	-0.19173	-0.275153	0.674146	0.947266	0.0110001	-0.128975	-0.370341	0.0273383	-0.0100509	0.280661	0.234856	1.51278	0.566066	-0.253941	-0.737014	0.446296	-0.174376
A_23_P101443	-0.00352164	-0.758019	-0.176854	0.0075386	-0.193482	0.78558	0.738661	0.351001	-0.0649609	0.380794	-0.858465	-0.0791277	-0.213017	-0.888068	-0.324224	0.814245	-0.963662	-1.42014	-0.35298	-0.707341	-0.264944	-0.841347	-0.817194	-0.984651	-1.28353	-0.964638	-0.752255	-1.05733	-0.866577	-1.11577	-0.35246	-0.293266	-0.909161	-0.885421	0.575461	-0.268612	-0.778787	-1.18003	0.0563763	-0.49205	-0.0286988	0.37065	-0.276831	-0.920269	1.14257	0.117031	-0.95068	-0.631042	-1.2473
A_23_P101465	0.320023	0.518202	0.552499	0.542553	0.0243733	0.0911432	0.47347	0.674788	-0.294247	-0.504392	0.0292738	-0.499634	-0.675377	0.0255995	-0.705094	-0.591668	-0.563545	0.255626	0.114364	0.333485	-0.017958	0.508653	-0.0702709	0.0225532	-0.289056	-0.236541	-0.349096	0.229568	0.556205	0.140732	0.0642758	0.250573	-0.73655	0.342497	0.255123	0.624711	1.06903	0.704611	0.411917	0.526819	-0.272104	0.271597	0.671935	0.53684	0.083415	-0.346337	-0.17241	0.172169	0.157363
A_23_P101476	-0.0803387	-0.17699	-0.4609	-0.0337076	0.798092	0.764952	0.344534	0.319982	0.520659	0.410015	-1.3981	-0.0797369	-0.604823	-0.971979	0.919036	-1.52402	-0.519527	-0.0577569	0.612149	0.160086	-0.221309	0.392059	-0.365026	-1.13707	0.386362	-0.568356	0.791844	-0.108869	-0.664995	-0.888042	-0.336009	-0.0122504	-0.659266	-0.333792	0.872924	0.0472071	-0.265344	0.238262	1.87241	-0.0773635	0.307797	0.92798	-0.241027	0.174164	0.942863	1.53981	1.25185	0.0687818	-0.200448
A_23_P101480	-0.602708	1.42721	0.632355	0.340191	0.207897	0.0628596	-0.441901	-0.417898	-0.591435	-0.321397	0.214631	-0.231066	-0.260256	0.0251474	-0.619074	-0.376973	-0.103314	-0.0578268	-0.133987	-0.289614	-0.116065	0.508613	-0.359323	-0.28433	-0.38238	0.174314	-0.270299	0.0425764	0.944535	0.373957	-0.278899	-0.303762	-0.481183	0.212004	-0.133787	-0.371604	-0.375569	0.226677	-0.51737	-0.273488	-0.138727	-0.746886	0.382133	0.819786	-0.19873	-0.240815	-0.137948	-0.894019	-0.56298
A_23_P101494	-1.41184	-1.81614	-1.62349	-1.4538	-1.36128	-0.981574	-0.30481	-1.20845	-0.907713	-1.64458	-1.76379	-0.497701	-1.33054	-1.53154	-1.50182	-1.72227	-1.66964	-2.08118	-1.39755	-1.25806	-2.23405	-1.46481	-1.38107	0.127622	-0.204497	-1.67056	-1.99615	-1.06685	-0.677771	-0.333724	-1.79392	-1.19178	-2.08913	-1.29875	-1.17746	-1.20439	-2.01947	-1.24736	-1.167	-1.51199	-1.38399	-0.921276	-2.03267	-1.45905	-1.52235	-1.51047	-1.29107	-1.20136	-1.44772
A_23_P101500	-2.48164	-1.75848	0.344161	-1.95574	-2.03521	-1.75028	-2.53326	-2.7796	-1.29403	2.67348	-0.411949	-2.41189	-2.12255	-1.28297	-1.30304	-1.99963	-2.02753	-3.18453	-4.05654	1.44262	-0.249581	-1.97364	-2.47777	-2.08446	-2.39519	-1.71577	-0.119514	-1.52601	-1.87014	-2.77202	-2.10963	-2.19152	-2.90118	-1.53975	1.72998	-2.71672	-2.1133	-1.22183	1.57769	-1.20038	-0.507244	-2.63226	0.0478539	2.393	-2.79282	-1.92977	-1.25958	-2.12105	-2.68458
A_23_P101516	0.0439495	0.350529	0.0980569	0.0859411	0.197521	-0.411918	0.00977213	0.0616791	0.060267	-0.312252	0.37685	-0.500824	0.0960068	0.286935	-0.256778	0.303275	-0.343914	0.40741	-0.17703	-0.0548396	-0.214487	0.371601	-0.374302	0.140876	0.222686	-0.402312	-0.292279	-0.132673	0.459779	-0.128122	0.0381709	0.159422	-0.125602	-0.121042	0.0550829	0.049212	0.0745683	0.157768	0.0472225	-0.120567	-0.0389641	-0.294129	0.0858606	0.114446	0.0580066	-0.0867358	0.142253	0.0227942	-0.203368
A_23_P101521	1.04751	0.350204	0.310744	0.394162	-0.184989	-0.179212	0.562044	1.21319	0.185924	0.200365	1.75275	-0.139278	0.206493	0.198296	-0.0502607	0.826459	0.182331	0.69828	0.337122	0.108829	0.061929	0.137346	0.391729	0.307745	0.171441	-0.22326	0.050484	0.672775	0.014651	-0.0953488	0.309444	0.0851423	0.852535	0.0128482	0.672868	0.429587	0.466311	0.3797	1.80117	0.512054	0.35101	0.740808	0.104063	0.237869	0.720737	0.908822	0.919835	0.51612	-0.271932
A_23_P101551	-0.999262	-0.469329	-0.798393	-1.01905	-0.226997	-0.613319	-0.334104	-0.387429	-0.543977	0.338438	-0.374913	-0.12943	0.0954646	0.190017	-0.398438	-0.848791	0.256636	-0.811941	-0.66207	-0.589777	-1.06333	0.241804	0.149346	-0.173029	0.229567	-0.253218	0.398033	-0.461908	0.218385	0.301593	0.361021	-0.143657	-0.745574	-0.351632	-0.520248	-0.548659	-0.534818	0.494259	0.273969	0.0187852	-0.773735	-0.224487	0.563205	0.498946	-1.11915	-0.581394	-0.512238	-0.190349	-0.276073
A_23_P10156	-1.48401E-06	0.550847	0.215855	0.477297	0.0131853	-0.16189	0.606026	0.342557	0.350947	0.199874	0.324846	0.529645	0.0550316	0.543767	0.385207	-0.194475	-0.103314	0.014651	-0.178168	0.340817	0.333429	0.692191	0.070494	1.06476	0.164096	-0.0171345	-0.333751	0.486596	0.627139	0.147548	0.119783	-0.0968178	0.566907	-0.0771572	0.0771793	-0.181539	1.05529	0.033446	0.162411	0.666265	-0.0705123	0.379144	0.454423	0.411256	-0.0491899	-0.148787	-0.139364	0.271781	-0.0577773
A_23_P101564	-0.18576	0.0553971	-0.122337	-0.298953	-0.139212	-0.225951	0.0150699	-0.179461	-0.000512717	-0.167137	-0.0159456	0.473501	0.394131	0.726034	0.251463	0.538208	1.85058	0.24485	-0.0508924	-0.310045	0.0612128	0.00611022	1.04731	0.0764213	0.61437	0.817342	0.755982	0.448108	0.133196	0.41729	0.447479	0.2114	0.319209	0.656403	1.17716	0.283259	-0.581022	-0.20263	0.276588	0.312707	-0.145594	-0.270857	-0.163485	-0.424882	-0.327454	-0.424527	-0.00126663	0.232485	0.792596
A_23_P101573	-0.138502	0.201221	0.0413791	0.0594699	0.728416	0.111817	0.789004	-0.804691	0.164746	0.0166268	0.137016	0.165653	-0.0782809	-0.154273	0.328099	-0.181314	0.0130786	0.11084	0.138796	0.118649	0.150941	0.478575	-0.114832	-0.37983	0.0886813	0.173545	0.289255	-0.249286	0.29412	0.436834	0.270477	0.296397	0.386226	0.212004	-0.0322005	0.018966	0.310027	0.329417	1.15698	0.456553	0.437072	-0.089558	0.0516051	-0.740093	-0.337115	0.433322	0.334205	0.523701	-0.00536027
A_23_P101580	0.0930657	0.221067	0.289283	-0.0703761	-0.096158	-0.138433	0.0594848	-0.0207446	0.0703931	-0.204503	0.0801853	0.361042	0.45322	0.234747	0.0924922	0.135957	0.198513	-0.0103091	-0.219733	-0.111893	0.0616769	0.119253	0.218009	0.462963	0.221983	0.605277	0.218945	0.227947	0.361337	0.465886	0.298381	0.286259	0.220738	0.449318	0.244094	0.215966	0.189263	0.100397	-0.117771	-0.0708923	0.284062	0.170075	-0.0117836	0.045789	0.0437864	0.24832	0.503174	0.12896	0.192334
A_23_P101595	1.24859	0.532748	2.03519	0.394	0.97136	1.23211	0.620912	0.346294	0.425646	0.595408	0.852777	0.389828	-0.141645	0.910861	0.141755	0.246553	0.309302	0.357627	0.529039	0.487987	0.188767	0.225759	0.317863	0.584615	0.127749	0.284401	0.417322	0.703622	0.666784	0.925674	1.0393	1.26173	0.286837	1.39108	0.40016	0.330126	0.651608	1.1737	1.1887	0.820901	0.981368	0.304986	0.76527	0.927266	0.752832	0.674317	0.707615	0.672017	1.04455
A_23_P101609	2.10541	1.15743	2.13181	1.84253	-0.248925	2.51231	0.441648	0.342117	1.40966	1.17865	1.03873	2.34581	0.123671	-0.00740476	-0.188748	0.941736	-0.301282	0.909443	0.977375	0.268474	-0.259543	1.52982	-0.00668177	2.26182	0.87137	1.39691	0.22736	0.385311	2.55839	2.145	1.34339	0.180177	0.406542	-0.00105465	1.00317	0.28954	2.13245	0.00623541	-0.0977341	0.0985795	0.654576	1.21498	-0.517952	0.516262	0.779673	0.0572193	0.843875	0.67123	-0.00536027
A_23_P101615	0.536867	-0.229394	0.503966	0.432	0.959035	1.00151	0.508606	0.47823	1.48827	1.2913	-0.53326	1.199	-0.215313	-0.795253	1.39336	0.825171	1.12929	0.114878	0.714544	-0.0122789	0.711727	0.0915169	0.527989	-1.11203	-0.00692042	0.75805	1.52112	-0.293302	-0.440954	-0.212805	1.12747	0.660491	-0.146005	-0.266241	1.09091	0.944853	0.473937	0.273831	0.936351	0.851749	1.23619	1.1698	0.386972	0.650254	1.96977	1.62568	1.95047	0.797315	0.745183
A_23_P101623	0.167429	-0.971808	0.0629745	-0.307859	-0.336427	0.398287	-0.353796	0.597644	-0.181984	-0.237833	-0.510202	-0.406265	-0.468106	-1.36941	0.957609	0.472647	-1.46887	-0.0260955	-1.02449	-0.501297	-0.326343	-1.06351	-1.57248	-1.90724	-1.0105	0.206347	-0.206155	-0.806716	-1.41333	-1.11461	-0.428903	-0.376656	-0.0478944	-1.4449	-0.302271	-0.410534	0.380693	-0.609392	0.394515	-0.988727	-0.204386	0.0830996	0.361076	-0.594879	0.688633	-0.550228	-1.1358	-0.218946	-0.496039
A_23_P101636	0.119282	-0.378309	0.112976	-0.361099	-0.366396	-0.0208336	1.152	1.5189	0.769962	0.698422	0.841072	0.00584426	0.526531	0.965937	0.0343753	0.045245	0.459685	0.0125207	0.894324	1.10524	0.0221504	0.485659	0.325405	-0.00832109	0.401058	0.982082	0.416871	0.375381	-0.0415002	-0.0535189	0.0123281	0.765248	0.749977	0.311378	0.118578	1.05811	0.0815509	0.946206	-0.469179	-0.831538	0.609727	1.429	0.390341	0.570999	0.678675	0.0216763	-0.570509	0.933667	-0.0523676
A_23_P101642	-0.675265	-1.00963	-1.26861	-1.8799	-1.92285	-2.26503	-3.02197	-2.38038	-2.5306	-1.06961	-1.87258	-1.57726	-2.96609	-2.15306	-2.427	-2.51401	-2.12105	-2.52222	-2.58127	-2.01182	-2.34436	-1.44478	-1.77248	-2.25565	-3.04278	-2.0606	-1.96037	-2.93263	-0.979536	-1.41584	-1.71718	-1.98543	-2.36432	-2.10337	-2.46217	-2.01962	-1.67591	-1.66465	-1.83445	-2.00454	-1.29447	0.835895	-2.00713	-1.42366	-1.2236	-1.79694	-2.56438	-1.72772	-1.12476
A_23_P101655	-0.162388	0.291384	-0.290205	-0.616917	-0.316572	-0.949068	-0.514577	0.0666997	-0.104668	0.650273	0.508188	0.709619	0.706909	0.054686	0.53481	0.259344	0.691373	0.0620133	0.177612	-0.521154	0.364904	0.662659	0.595267	0.584391	0.156094	0.423874	2.069	0.254703	0.249397	0.399003	0.729162	0.154187	-0.219852	0.186101	0.0221823	0.389107	0.127654	-0.295315	1.27547	1.35654	0.0570373	1.10391	1.30672	1.17701	1.07141	-0.107415	-0.138887	0.410085	-0.13542
A_23_P101673	-0.0716885	2.21577	1.64551	1.17133	0.38834	0.111154	0.289441	0.194436	0.137265	0.211385	0.571658	0.14261	0.354371	0.481705	0.0704439	0.0434512	0.0561534	0.0725219	0.152234	0.2556	-0.075185	0.540064	-0.269167	0.275091	-0.177026	-0.0823979	-0.0889428	0.328164	1.09878	1.01707	0.283457	0.559991	0.215483	0.506463	-0.13988	0.0105913	0.366363	0.49246	0.0140838	-0.192792	-0.0189954	-0.234374	0.562207	0.589786	-0.294755	-0.202504	0.0793279	0.0222778	0.389228
A_23_P101684	2.83684	0.627783	1.26637	3.72367	0.748745	2.37302	0.886428	-0.447174	2.004	2.33244	1.84344	-0.318868	2.80375	4.40449	-0.428798	0.116512	1.50666	2.44786	4.01035	2.28418	-0.00865075	0.252242	2.17848	1.19075	-0.122285	-0.215472	-0.439024	0.841962	0.0679006	0.226859	0.752649	1.46974	-0.675497	0.212004	-0.0273415	0.961986	0.287195	2.05544	1.42386	0.177491	2.41181	4.89638	1.04786	3.23166	3.79555	2.81262	3.18828	3.79623	2.27281
A_23_P101699	-0.334931	0.611674	0.461154	0.602523	-0.950051	-1.21523	-0.250594	-0.601993	-0.0682186	-0.300854	0.0994914	0.155994	0.317176	0.0678724	-0.286144	0.165241	0.737706	0.150487	-0.0330175	0.77777	-0.920301	0.053522	0.508529	0.737775	0.326093	-0.519289	-0.435022	0.671985	-0.102318	-0.299554	-0.439227	-0.751798	-0.738241	0.253255	-0.373838	-0.148812	1.06667	-0.475769	0.063257	0.287607	-1.06118	-0.14457	0.562063	0.0417747	-1.13965	-1.87068	-1.8303	-0.735882	-0.706592
A_23_P101707	-0.29266	1.04392	0.492334	0.431038	0.147294	-0.378555	-0.360223	-0.550236	0.00600023	0.0167386	0.087613	0.155686	-0.264922	0.000152383	-0.571962	-0.491967	-0.15603	-0.0201644	1.04707	0.81706	-0.106312	0.914106	0.155189	0.526981	0.782136	-0.264941	-0.159691	0.183916	1.14973	0.473687	-0.0181026	-0.276337	-0.478668	-0.202015	-0.118295	0.942569	1.4038	0.150698	-0.246043	0.688589	-0.183415	0.803101	0.647885	0.871972	0.0561429	-1.04435	-1.0929	0.520537	0.554403
A_23_P101716	0.274268	0.230487	0.399869	0.0581268	0.225376	0.377966	0.793661	0.294811	0.159843	0.707529	-0.780792	0.0902524	-0.163462	-0.958067	1.27563	0.459372	-0.204481	-0.225527	-0.379927	-0.579495	-0.0859373	-0.19532	-0.911271	-0.684625	-0.587385	0.357324	-0.0658903	-0.874749	-0.905835	-1.22073	-0.519147	-0.15019	-0.298938	-1.49175	-0.181127	-0.771463	-0.276069	-0.419554	0.532694	-0.45659	0.336521	0.731732	0.0189327	-0.403743	0.390891	0.21665	0.0673343	-1.23504	-1.00089
A_23_P10172	0.026593	0.237683	0.813767	0.75529	-0.888213	0.345661	-0.368955	-0.361691	0.80635	0.223886	0.429315	0.216286	0.490884	0.312452	0.422105	0.261359	0.427545	0.586224	0.358116	0.196852	0.318816	-0.0464109	-0.124582	0.193169	0.434738	1.01038	0.25332	0.438988	-0.121789	0.0505422	0.204079	-0.0980319	0.374133	0.301102	0.54029	0.0173797	0.38778	0.0856924	0.892711	0.538547	-0.0323576	0.510806	0.745769	0.0798885	-0.00435984	0.864433	0.0391302	1.12731	0.500864
A_23_P101721	0.360323	-0.326881	0.117703	0.14386	0.276201	0.782816	0.900513	0.0705135	-0.253648	1.06528	-1.13546	0.538027	0.473134	-0.209224	0.971644	1.26905	0.291813	-0.77772	0.0453343	-0.0466315	0.0401914	-0.326561	-0.614697	-0.425696	0.0185871	0.374859	0.235834	-0.484842	-0.68415	-1.16793	-0.308499	0.558911	-0.638447	-1.21267	0.0290519	-0.282975	-0.971749	-0.598074	0.115592	-0.744395	0.40015	0.791975	-0.095113	-1.04475	-0.105058	0.262212	0.574414	0.171182	0.0411315
A_23_P101737	-0.844608	0.0610676	-0.133514	-0.267072	-0.850342	-1.30278	-0.713914	-1.11611	-0.920047	-1.48741	-0.602043	-1.06663	-0.678662	-0.497199	-0.920408	-1.25672	-0.625289	-0.436079	-0.976942	-1.09428	-1.71953	-0.618249	-0.334821	-0.0705254	-0.625699	-0.812453	-0.963846	-0.512814	-0.696145	-0.568454	-1.29424	-1.03092	-1.37395	-1.4034	-1.30681	-0.495641	0.0212488	-0.289036	-0.102079	-0.568459	-0.833896	-0.693398	-0.162574	-0.210342	-0.660419	-0.959855	-0.789094	-0.994659	-0.96843
A_23_P101742	0.162271	0.55688	0.0928689	0.313568	0.387579	0.697768	1.0201	0.0299059	0.195931	0.0396755	0.766627	0.898515	1.06907	1.21762	0.0906174	-0.0506773	0.846568	0.77784	0.797233	1.50108	0.657751	0.538415	1.5649	1.87785	1.68617	0.730907	0.0862922	0.960389	1.0582	1.28234	0.052845	1.23256	-0.0229292	1.15294	0.511218	0.363464	0.643044	1.02646	0.647192	0.167098	0.400103	0.385996	1.233	1.27998	1.00723	1.02888	0.339861	1.02534	0.837366
A_23_P101759	0.693376	0.915683	0.192646	0.590766	1.60874	0.323075	-0.451971	-0.505056	0.871713	0.223478	0.0991125	0.0733012	1.04722	0.735411	-0.209217	-0.0146023	1.26809	0.888143	0.845981	1.94209	0.0464974	0.860338	0.87805	1.9262	2.70701	0.128308	0.244956	0.601984	1.48938	2.82184	0.37916	1.03501	0.204874	0.994867	0.879367	1.57291	1.86637	0.883933	-0.172639	0.936616	0.596473	1.82888	0.203231	0.478187	0.502202	-0.0688726	0.439399	-0.420098	1.69815
A_23_P101761	-0.225148	1.97375	1.17808	0.559973	0.536891	0.115501	0.808415	0.619098	0.348286	0.527964	0.826773	0.685368	0.664879	0.608702	-0.0070175	-0.050871	0.207077	0.458957	0.486452	0.429524	0.510056	0.447704	0.567409	0.576007	-8.44025E-07	0.265487	0.414556	0.465728	1.31271	1.12637	0.348059	0.435462	0.317294	0.352811	0.148699	0.280185	0.401364	0.0515231	0.212298	0.32434	0.472441	0.196159	1.12051	0.896832	0.346251	-0.0880548	0.318483	0.473621	0.3994
A_23_P101774	0.195665	0.136795	0.35096	0.105735	-0.0383897	0.512338	-0.0368576	0.11636	0.103995	-0.00667622	0.384942	0.0920387	-0.0878454	0.240875	-0.414563	-0.050912	0.15767	0.189682	0.110902	0.116752	0.111836	0.162926	-0.0657273	0.367445	0.214053	0.519085	-0.145251	0.346384	0.350306	0.591151	0.222126	0.375452	-0.127671	0.301102	0.148458	-0.0280396	0.0145269	0.529563	0.0112355	0.272484	0.209581	-0.120067	0.0365078	0.197417	0.334959	0.0631177	0.599591	0.272357	0.297636
A_23_P101783	0.661362	0.084735	0.548939	-0.0604448	0.308152	0.870963	0.440257	-0.0116168	0.248261	0.313957	0.372918	0.527692	0.27988	0.757479	0.305703	0.0761101	0.52668	0.178627	0.271449	0.298966	0.0731973	0.348861	0.299214	0.239044	0.425288	0.365763	0.777447	0.41232	0.809843	0.989159	0.739741	1.15317	1.08779	1.15294	0.34563	0.327888	0.346159	1.19383	0.837216	0.57345	0.607878	0.303447	0.616747	0.761071	0.522392	0.459296	0.777409	0.410226	0.766891
A_23_P101790	-0.503391	-0.283124	-0.170793	-0.64912	0.129855	-0.509055	-0.490141	-0.746852	-0.481874	-0.474668	-0.157219	0.0150616	-0.596833	-0.156192	-0.385073	-0.533475	-0.40172	-0.373819	-0.483403	-0.411598	-0.306749	-0.109162	-0.63778	-0.531815	-0.127507	0.0308696	-0.0167196	-0.612571	0.285432	0.370983	0.0797618	-0.0107814	-0.0911686	0.110566	-0.208902	-0.382304	0.525813	0.0511041	-0.0156217	0.129281	-0.0124098	-0.169947	-0.0954718	0.0283179	-0.120719	-0.401297	-0.128136	0.0898972	-0.397186
A_23_P101801	-2.61524	-2.16054	-0.111533	-2.8825	-0.0176992	-2.09318	-2.08547	-1.33722	0.277967	-2.56937	-0.798383	-2.2779	-2.2779	-0.714261	-2.08438	-2.68421	0.0561534	0.819561	-0.0650106	-2.62206	-1.51222	0.538027	-1.97727	-1.27995	1.07113	-2.40011	-0.597335	0.182962	0.292119	-1.71639	0.455395	-2.35759	0.0131592	-0.72962	0.478536	-2.43229	-2.74836	-0.837542	-1.37938	0.121838	-2.3125	-2.24967	-0.538986	-0.0294393	-1.95454	-2.72642	-2.3306	-2.58484	-1.28408
A_23_P101811	0.597362	-0.58523	0.0811198	0.559864	0.734844	1.21918	1.66079	0.507412	0.855758	0.918748	-0.395449	0.570689	0.513836	-0.4199	1.35813	0.420322	0.0130786	0.539653	0.537684	-0.334411	0.544923	-0.246536	-0.174418	-0.189862	0.0309951	1.52301	0.386083	0.837166	-0.978414	-1.06168	-0.413938	1.23204	-0.388383	1.19848	1.08873	0.793474	0.35947	0.421434	0.462028	0.151668	1.05198	0.571411	0.0549124	0.107574	1.45239	2.43992	1.99551	0.614626	0.325062
A_23_P10182	-2.40976	3.30151	-1.49905	-0.918825	0.771753	0.82518	-0.353289	-0.373819	-0.827077	0.0037449	-0.74083	0.697086	-1.54785	-1.39386	-1.39865	0.104761	-1.23271	0.61889	1.26419	2.17009	-0.210029	1.07558	-1.57963	0.638115	1.78115	-0.740277	-2.35991	-0.112236	-0.363522	4.52849	-1.25681	-0.360589	-2.27979	0.101881	0.0185779	0.60786	-1.28307	0.754813	-0.545101	-1.21068	1.07549	-1.68296	-1.81593	-1.37933	-0.756512	-0.201902	0.966992	0.0740861	3.46664
A_23_P101829	0.638991	0.328907	0.152067	0.754269	-0.0857503	0.127854	0.167919	0.545509	0.484436	0.0387949	0.649637	0.12768	0.823986	0.529244	0.381355	0.0625398	0.834205	0.643933	0.0604298	0.255297	-0.210281	0.135896	1.34989	0.721825	0.636842	0.34795	0.51438	0.69005	0.317172	0.510464	0.347491	0.394946	0.103782	0.851817	0.485959	0.853159	2.08979	0.108964	0.478105	1.32571	0.0244858	0.302708	0.241519	0.117834	-0.000469681	-0.130204	-0.0782178	0.0633448	0.242756
A_23_P101831	-0.947339	0.77587	0.0917289	-0.230288	0.782404	0.714385	0.43102	-0.402102	0.359584	0.903037	0.682017	0.38685	-0.0884759	0.631058	0.672424	0.82207	-0.681715	0.568174	0.931209	1.05944	0.342013	1.25568	1.3866	0.326019	1.09889	-0.492908	-0.315946	0.570785	1.08567	2.31191	0.892191	0.730629	0.0428346	0.87809	0.624298	0.951641	0.164965	1.02539	1.62233	0.285781	0.314153	1.94321	0.130126	1.20614	1.0857	-0.0818256	0.723863	0.647104	0.99677
A_23_P101857	-0.105954	0.125314	-0.686965	-0.54202	-0.225965	-0.362141	-0.0314497	0.263034	0.268468	-0.0294881	0.18423	0.438762	0.431116	0.529009	-0.0730761	0.256915	0.486551	0.231502	0.223486	0.106671	0.211178	0.397641	0.601634	0.366912	0.620363	0.450294	0.139635	0.279507	0.342701	0.342938	0.221737	0.315985	0.196459	0.52668	0.32812	0.256607	1.06492	-0.0028574	0.289314	0.20918	0.261299	0.318051	0.0736908	-0.0831953	0.176023	0.397821	0.659121	0.17886	0.122033
A_23_P101869	-0.0194497	-0.0658666	0.648982	0.0934047	0.827098	0.743049	0.740805	0.485399	0.0562787	0.483723	0.456293	-0.311813	0.101593	0.503371	-0.589927	-0.10391	-0.0551028	-0.0209417	0.639113	0.566139	-0.144425	0.567458	-0.185203	0.0977147	1.09022	-0.358951	-0.475589	0.0845216	0.153985	-0.0464109	0.035621	0.931636	-0.192685	0.272452	0.0997678	0.223453	0.791375	1.12048	0.430025	0.311117	0.509204	0.418395	0.306805	0.622973	0.599782	0.186327	0.324846	0.338315	0.47681
A_23_P101875	-0.127676	-0.795306	-1.34669	-1.21335	-0.0668877	0.0857327	-0.0730596	-0.79993	0.135662	-1.02035	-0.772947	-0.993933	-0.752132	-0.644126	-1.26178	-1.25545	-0.418495	-1.30321	0.0470403	-0.917591	-1.21945	0.824266	-0.94054	-0.876069	1.48809	-0.795671	-0.36314	-0.815518	-0.0752896	-0.791487	0.0277067	-0.660378	-0.451252	-0.556481	-0.966424	-0.163927	-1.02677	-1.09319	-0.509665	-0.501054	-0.618888	-0.376831	-0.967219	-0.365833	-0.549297	0.208854	-0.46342	-0.582721	-0.232095
A_23_P101893	0.283082	0.196749	0.330865	0.0701864	0.108323	0.195856	0.183487	-0.0669129	0.195046	0.090985	0.602561	0.449818	0.588707	0.817065	-0.0235895	0.0355215	0.496586	0.0484892	0.257849	0.308428	0.0339225	0.347996	0.432741	0.526431	0.636194	0.313057	-0.0459169	0.612089	1.2037	1.03934	0.421115	0.730055	0.196254	1.10211	0.388112	0.471667	0.480382	0.990458	0.121846	0.279016	0.471096	0.325064	0.543195	0.629493	0.551339	0.34154	0.850963	0.524448	0.622948
A_23_P101908	-0.152332	-0.188952	-0.135379	-0.446946	-0.184846	-0.653438	-0.884907	-1.18408	-0.266608	-0.432224	0.0260918	-0.666347	-0.733808	0.0314422	-0.609679	0.0619665	-0.483513	-0.552462	-0.389891	-0.457938	-0.616146	0.126426	-0.790086	-0.614273	0.736339	-0.356255	-0.342589	-0.229252	0.400698	0.0349688	-1.17107	0.130658	-0.824361	0.0341333	-0.386742	0.0431245	-0.260988	0.304482	-0.320547	-0.248857	-0.185208	0.105216	0.0185506	-0.0064095	-0.253487	-0.494122	-0.0387228	-0.367853	-0.602681
A_23_P101915	0.26119	0.0126702	-0.242896	-0.0862055	-0.394144	-0.000856413	0.197589	0.340264	0.207317	0.323635	0.271688	0.514002	0.2114	0.769511	-0.0845339	0.337145	0.0561534	0.0591346	0.367578	0.319332	-0.144696	0.182091	0.516235	0.305075	0.127411	0.0983326	0.148453	0.335247	0.42915	0.414262	-0.0503394	0.557918	0.0129249	0.616382	0.127055	0.374209	0.560031	0.666337	0.517184	0.408686	0.530239	0.446661	0.570191	0.6224	0.367132	-0.0129847	-0.0674003	0.212979	0.346885
A_23_P101932	0.460135	-0.263578	-0.355275	-0.47925	-1.02199	0.309672	0.407156	-0.140458	0.00539459	0.290849	-0.213589	-0.297429	-0.256271	-0.399644	0.61736	-0.227146	-0.284499	-0.267021	-0.0785763	-0.383294	-0.188698	-0.410496	-0.449169	-0.556236	0.611566	0.431875	0.0560527	-0.121276	-0.050739	-0.464502	-0.517581	-0.0791277	-0.590812	-0.461869	0.0612902	-0.0464833	-0.695379	-0.310888	-0.0786221	-0.0733585	0.0452007	-0.20308	-0.00727937	-0.0940343	0.0658901	0.208402	0.415858	-0.141196	-0.186638
A_23_P10194	-1.6712	0.227946	-0.343646	-0.0619846	-0.369286	-0.988786	-2.04273	-0.825604	-0.691178	-1.34342	-0.151252	-2.08577	-0.0408041	-1.53693	-2.86127	-2.77983	-2.33546	0.168686	-0.0661288	-0.45824	-1.25494	1.17095	-1.82835	-0.388149	-0.264921	-2.89724	-1.7725	-0.783837	0.706787	-0.322463	-0.53397	-2.19534	0.707821	-0.637273	0.232319	0.0172031	-1.90654	-1.21034	-2.2187	-1.12626	-0.762556	0.708712	-1.97384	-0.030433	-0.286963	-2.25691	-0.564579	-0.346811	0.244977
A_23_P101949	0.470058	-0.433728	-0.268218	-0.256305	-0.123799	0.0208292	0.287641	0.0881823	0.326123	0.257081	-0.181088	-0.451117	-0.188466	-0.491588	0.0794594	0.456802	-0.827517	0.484119	0.200028	0.466588	0.590519	0.181729	-0.440969	-0.523007	0.346197	-0.320906	-0.404145	-0.0496527	-0.672324	-1.04186	-0.5955	-0.0894222	-0.307335	-0.740314	0.370604	0.693523	0.633411	0.420237	0.448817	0.350614	0.431438	0.460698	0.551934	0.315573	0.570652	-0.0831222	-0.129322	0.592935	0.676387
A_23_P101950	-0.0104729	0.145848	-0.243392	0.778261	-0.0500409	0.780412	0.26731	0.227555	0.484026	0.494356	-0.353378	0.162728	-0.0803555	-0.0577716	1.28477	0.780574	0.0263882	0.843393	0.108829	-0.0147422	0.92886	-0.00315413	0.240422	0.0776083	0.744176	0.482347	0.338809	0.427826	-0.289754	-0.547072	0.495345	0.587971	-0.175093	-0.0678141	0.720066	0.892895	0.18026	0.256683	0.267822	0.121034	0.118079	0.139488	0.269196	-0.34024	-0.0527775	0.777317	0.948984	0.137844	0.200273
A_23_P101960	1.20226	1.48282	1.36963	1.1361	1.39386	0.309488	1.20042	0.679652	-0.382366	0.64767	-0.141618	0.396881	0.859435	0.145374	0.628398	0.188378	-0.0629434	0.112341	1.29466	0.700663	-0.274274	2.23025	-0.0987426	0.164827	-0.296692	-0.111764	1.10128	1.30941	0.783549	-0.111519	0.996116	1.23131	0.683598	-0.00105465	-0.060415	0.506192	2.0523	1.11946	-0.496909	-0.290813	0.106745	0.122039	1.11904	0.12746	-0.920779	-2.13107	-0.494611	-1.22516	-0.544757
A_23_P101972	0.237587	3.21628	1.58422	1.44175	2.16066	0.696815	-0.31763	0.821337	-0.134907	0.910111	0.589581	0.0222871	0.0829252	0.301245	1.50556	-0.00507183	0.478203	0.860705	2.54942	2.95019	1.15026	2.99105	0.0389374	2.00724	4.39203	0.634979	-0.0555962	0.261554	1.16554	1.42099	0.21163	0.158776	0.294795	0.643367	1.81843	0.819892	1.53252	2.42629	-0.0453587	0.43471	2.32433	1.1093	0.510458	3.04166	2.42939	0.164113	0.915233	0.9887	3.5082
A_23_P101983	-1.24297	-0.123299	0.220214	-0.0630207	0.0533195	0.860458	-0.708499	-0.660684	-0.985642	-1.32586	-0.731017	-0.285624	-1.38593	-0.998553	-1.62687	-0.953084	-1.40958	-1.72974	-0.138876	-1.25013	-0.765562	0.134862	-0.69852	-1.01562	-0.0157958	-0.156545	-0.803596	-0.834828	-0.206563	-0.212947	-1.23405	-0.911618	-1.28728	-0.593518	-1.56166	-1.473	-0.722154	0.0196765	-1.25116	-0.103503	-0.677127	-0.43629	0.174688	-0.0392647	-0.307439	-1.60201	-1.37534	0.155069	-0.750986
A_23_P101992	4.06112	1.22421	3.27098	3.46031	3.54515	2.09082	3.85748	3.46097	3.78883	2.75378	3.27446	3.7128	4.56645	5.03845	4.21613	4.22536	4.63493	2.36909	1.85118	2.24385	2.08096	2.18319	4.8628	3.09197	3.44652	3.97881	3.04965	2.6606	4.06806	2.52248	4.13061	1.86843	0.669909	4.2547	3.39637	4.45184	4.02182	2.52396	2.87511	3.39827	1.14776	2.00166	4.37322	0.870186	1.02569	4.36355	2.9837	3.5082	2.94318
A_23_P102000	1.9018	1.34143	1.55707	0.237625	1.86691	2.23692	2.18893	0.96615	1.26407	1.83048	1.20512	1.84146	1.77498	0.708493	3.61909	0.569877	0.198513	0.393716	0.751763	0.681569	1.10969	-0.154463	0.256542	0.125228	-0.227616	2.11601	2.51561	0.629311	1.46186	1.15143	0.737343	2.81597	-0.570508	1.22462	1.51988	1.01939	0.471805	1.40889	-0.25947	0.565562	1.56002	0.113133	1.34682	0.656134	0.500223	0.157461	-0.74348	0.772552	0.71843
A_23_P102017	0.347337	0.950912	0.307251	0.091842	0.590193	0.236876	0.423425	-1.07812	2.46057	0.279159	0.774053	2.76286	-0.114023	-0.0355392	0.671571	0.595013	1.00176	0.916627	1.18798	0.833678	2.60655	0.660393	-0.0371619	-0.00120564	-0.00644418	2.70706	1.56407	1.10534	0.307787	1.09918	2.04524	0.442957	1.27896	0.392604	2.78584	0.516491	0.423812	0.430277	2.59842	5.43926	0.976708	0.564003	-0.164241	0.646995	0.928904	2.06255	0.0263727	3.44155	1.04918
A_23_P102034	-0.0643638	0.828872	0.386908	0.484839	0.590069	0.510941	0.577777	0.315537	0.804226	-0.0207003	-0.32824	0.126892	0.0176759	-0.838448	-0.0244588	0.187218	-0.737217	0.241298	0.305696	-0.268897	0.67836	-0.172117	-0.614626	0.0712568	0.267891	-0.32228	0.441441	0.11962	-0.211594	-0.462798	0.153451	0.17789	0.0594806	-0.830667	0.260476	-0.296143	0.307389	0.302917	0.356966	0.0842377	-0.0428615	0.347462	-0.402458	-0.0485456	-0.993156	-0.692716	-0.189919	-0.377015	-0.177147
A_23_P102048	0.848038	-0.00870785	-0.320592	-0.0498532	-0.889578	0.308722	0.0720039	0.535727	-0.0292288	0.366414	0.0509644	-0.024108	0.219098	0.246793	-0.00832384	0.336321	0.150207	0.363504	0.162621	0.236217	0.38338	-0.213802	-0.100891	0.483644	0.307716	0.219277	0.206439	0.29586	0.00702149	-0.047739	0.0875009	0.177659	0.212568	0.195072	0.210756	-0.0458935	0.247327	0.152832	0.637056	0.142705	0.998027	0.476469	0.192235	0.414843	0.550463	0.440443	-0.0391114	0.456834	0.840222
A_23_P10205	-2.53531	-1.74359	-2.86256	-2.71232	-1.71779	-1.78579	-1.8118	-1.47279	-1.93518	-1.68088	-0.720351	-1.33147	-1.96159	-1.16522	-1.6152	-0.770621	-1.57167	-2.32431	-1.71287	-2.28378	-0.767612	-1.2099	-1.4255	-2.39997	-1.51249	-1.49713	-1.2218	-1.94547	-0.8835	-0.968917	-1.82951	-1.42402	-1.72667	-1.07542	-2.09852	-1.64916	-2.23927	-1.41791	-2.4409	-2.33994	-1.76837	-2.12877	-2.01259	-1.57366	-1.75453	-2.09068	-2.20502	-0.591657	-2.64504
A_23_P102058	-3.64308	-1.3002	-2.93933	-2.0669	0.296112	-1.90225	-2.69136	-1.68465	-0.174982	-1.63606	0.134832	-0.18598	-1.35075	-1.76032	-1.97602	-0.889568	-1.36334	-2.18926	-1.33833	-0.952234	-1.32409	-1.19488	-0.256711	-0.405634	-0.768932	-0.682567	-1.5008	-2.1529	-1.54165	-0.458505	-0.923157	-0.645804	-1.47594	-0.48046	-0.571074	-1.78303	-2.36422	-0.620375	-1.78648	-1.70166	-0.838835	-1.58595	-2.89866	0.260959	-0.308005	-0.158471	-0.00167199	-1.04571	-0.516029
A_23_P102060	-1.22593	0.260646	-1.57405	-1.17761	-0.0643336	-1.03916	-0.57964	-0.327085	-0.478897	-1.0411	-1.33528	-0.353149	-0.824193	-2.05057	0.467947	-1.23568	-0.737217	-1.15528	-0.566955	-0.416333	-0.00200579	-0.85956	-0.930589	-0.252604	-0.90171	-0.529737	-0.520863	-0.455623	-1.69483	-1.57234	-1.13862	-1.10682	-0.984214	-1.75088	-0.350093	-0.645141	-1.31415	-0.493049	-1.18366	-1.17912	-0.208767	0.293316	-1.62713	-1.46478	-0.554374	-0.423297	-0.427748	-0.111298	-0.796657
A_23_P102084	0.400011	0.465074	0.377876	0.102536	0.0841515	0.294879	0.469702	0.122415	0.395664	0.344564	0.601253	0.644251	0.933182	0.882328	0.253903	0.365436	0.624304	0.336359	0.36633	0.27555	0.339593	0.287936	0.719139	0.831091	0.770158	0.740228	0.412623	0.821924	0.580689	0.8088	0.430425	0.888214	0.425854	1.23714	0.361556	0.373311	0.34508	0.916271	0.205167	0.223095	0.616024	0.285147	0.458754	0.604525	0.644516	0.562527	0.948484	0.279022	0.419288
A_23_P1021	1.17074	0.873758	2.23552	1.62148	-0.52579	0.529675	-1.98646	0.323782	0.902084	0.67331	1.42899	1.50496	-0.395888	0.186057	1.1342	1.55926	-0.57183	0.219261	0.984081	0.746141	1.86256	0.0161889	-0.212952	0.744246	-0.69935	1.79169	0.707555	0.590464	0.863398	0.596735	1.26834	0.148298	-1.88502	0.352811	0.605298	-0.667568	-2.04894	0.641662	0.0681948	0.750401	0.218955	-1.0103	1.3648	0.96352	0.92079	-0.0895929	-0.246125	1.4282	-0.0712127
A_23_P102109	-0.796587	-0.222669	-0.025521	-0.405027	-0.739698	-1.29726	0.631778	-0.253193	-0.881749	1.29854	-0.481888	0.162205	0.227936	0.997812	-0.473904	0.936508	0.516672	0.935439	1.46577	-0.25083	-0.258743	0.990646	0.448709	0.251271	0.484331	-0.588707	1.01774	0.868292	-0.17788	0.686751	0.464198	0.0633679	-0.510132	0.968585	-0.156308	-0.817651	-0.0444338	-0.557912	0.645447	-0.088811	-0.591623	-0.375794	0.956496	0.105534	0.7584	-0.592476	-0.4693	0.494792	0.821751
A_23_P10211	-0.665262	0.307268	-0.356353	-0.473382	0.0638808	-0.398254	-0.849085	-1.22086	0.041338	-0.578232	-0.811074	-0.233903	-0.562009	-0.391001	-0.882613	-0.812566	-0.491627	-1.1285	-0.479604	-0.551604	-0.637673	-0.282609	0.49497	-0.468297	0.0639998	-0.613499	-0.297251	-0.0347013	0.230196	0.203072	-0.153625	-0.0455032	-0.410574	0.195072	-0.550785	-0.339811	-0.0662465	-0.133808	-0.348999	-0.858778	-0.257248	-0.207873	-0.38342	0.612651	-0.195359	-0.861687	-0.114777	-0.476363	-0.774215
A_23_P102113	1.36997	0.238059	0.5285	1.08527	0.0736584	0.637032	1.93939	0.654806	0.225924	1.72136	1.79686	-0.455131	2.01807	1.32236	-0.292462	0.3789	2.19129	0.429773	0.525764	0.444897	0.449989	0.151259	0.139006	1.53054	-0.37678	0.0288343	1.65743	2.13818	0.465224	0.123145	0.787876	1.61691	-0.176895	1.02215	1.37624	0.265796	-0.269767	0.872132	0.772547	0.557861	1.1173	-0.220508	0.956113	0.830675	0.606854	0.141378	-0.0351573	1.37976	0.864634
A_23_P102122	1.01197	0.728146	0.580525	0.471839	0.657728	0.445674	0.838624	0.415528	1.03774	0.991499	0.394437	1.45934	0.332145	0.221955	0.550351	1.34522	0.22325	0.298927	0.891218	0.886145	0.986078	0.0160735	-0.0948848	0.573772	0.260975	0.382122	1.6981	0.648933	0.736781	0.377426	0.451919	1.20122	0.370864	0.536643	0.784114	0.459432	-0.0788425	0.871821	0.55579	0.229485	1.3997	0.608228	1.07197	0.78432	1.04947	0.482588	0.0910749	1.00555	0.560063
A_23_P102136	0.0148624	0.0816768	0.295664	0.764227	-1.43137	-0.356322	-0.194201	1.02299	0.0201128	0.243271	0.619426	0.171507	-0.0143462	-0.018497	-1.43715	3.24236	-0.343914	0.00117922	-0.204612	-0.167282	0.372944	-0.436112	0.583567	0.117936	-0.0490949	0.481459	0.623437	0.345044	-0.383153	-0.500824	0.418885	0.334904	0.370625	0.438285	0.0307097	0.939517	1.40941	-0.185791	-0.852456	0.0301858	0.312268	0.203732	0.0338204	0.135699	-0.0540836	0.824457	0.0215929	-0.0028503	-0.00536027
A_23_P102150	-0.494862	0.184709	0.80112	0.345528	0.848841	0.124517	0.00163525	-1.78583	0.15627	0.0114722	-0.159708	-0.322945	0.0172854	-0.5465	0.017477	-1.1775	-0.483513	-0.312025	-0.285543	-0.393206	-0.669171	-0.798082	-0.23928	-0.425592	-0.283564	-0.0140219	0.147375	-0.42185	-0.160124	-0.461419	-0.0355252	-0.65173	-0.328917	-0.211486	-0.604372	-0.808497	-0.0216115	-0.0112117	-0.47417	-0.0120904	0.0127478	-0.6786	0.00307247	-0.363083	-0.84853	0.260399	0.261829	0.427759	-0.00536027
A_23_P102160	0.429396	0.537168	0.284683	0.23662	1.37541	1.92193	1.40084	1.03439	0.784582	1.21074	-0.235256	1.76092	-0.301226	0.421777	1.85351	1.83886	0.0198086	-0.331302	0.983244	0.395551	1.29466	0.769443	0.176528	0.767832	2.7429	1.99242	0.319724	0.522548	0.283218	-0.55606	-0.264455	1.53249	0.682088	0.136212	0.971172	0.703203	-0.866431	0.476505	-0.0314082	-0.138088	1.92925	0.383672	0.0169394	-0.435169	1.20333	1.36468	0.106723	0.98488	0.801337
A_23_P102172	0.959219	0.796532	-0.357143	-0.0183639	-0.457921	0.207428	0.00129187	1.92948	0.473283	0.610978	0.647667	1.01619	0.596851	1.12646	0.118451	0.673704	0.459685	1.36923	1.86368	0.725838	0.535312	0.814146	1.5195	0.581845	3.59052	0.320829	0.501569	1.03798	1.52315	0.986257	0.0583169	0.968448	1.25078	1.02215	1.34275	0.980205	1.82877	1.28503	0.481821	-0.0133455	0.681309	0.66056	1.78219	1.96363	0.560057	2.25396	-0.448512	0.937888	1.45057
A_23_P102183	-0.0766941	-0.87104	-1.23232	-0.495358	-0.332057	-0.48287	-0.620258	-0.0591776	0.315768	0.192929	-0.475878	-0.540319	-0.098326	-0.253049	0.827218	0.25433	0.283349	0.138884	-0.446511	-0.251162	0.0315622	-0.945395	-0.000181472	-0.177677	-0.315392	0.111208	-0.05684	-0.399777	-0.852523	-1.06079	0.266237	-0.929172	-0.0188032	-0.529581	-0.408488	-0.145029	0.788072	-0.377023	0.422217	0.35694	-0.567282	-0.685177	-0.67316	-0.671713	-0.4599	-0.0777359	-0.519141	-0.327573	0.265397
A_23_P102202	-1.13804	-1.25661	-1.26652	-0.0171262	-1.79577	-1.71263	-1.32431	-0.556064	-1.04983	-0.36804	-1.52355	-1.13395	-0.340709	-1.20346	0.796525	-0.734375	-0.555318	-0.456841	-0.954712	-1.49204	-1.00496	-1.4871	-0.887455	-1.40079	-2.00261	-0.822578	-1.65111	-1.35292	-2.51379	-2.4046	-1.04794	-1.22384	-0.700772	-1.58297	-0.841151	-1.12302	-0.184693	-1.7389	-0.586562	-1.62416	-1.27577	-1.15047	-1.28643	-1.99063	-1.4695	-0.404071	-0.00714397	-1.40701	-1.45542
A_23_P102224	-2.00294	-1.22332	-0.764378	-1.12453	-0.90035	-1.22032	-1.36398	-1.23842	-1.98118	-1.34747	-0.556396	-0.558259	-1.3092	-0.415002	-0.732748	-0.528683	-0.753016	-1.0498	-0.885883	-1.29456	-0.382335	-0.798485	-0.220742	-0.889774	-0.739011	-0.747068	-0.399874	-0.978848	-0.978631	-0.9583	-1.51784	-1.08644	-1.1866	-0.317118	-1.40979	-1.0142	-1.30131	-1.34771	-1.46664	-1.30941	-1.34404	-1.70726	-1.44433	-0.875376	-1.39388	-1.64762	-1.27291	-1.30988	-1.67607
A_23_P102231	-0.475273	0.111681	-0.233926	0.694828	-0.658442	0.341876	0.0287784	0.181998	0.394643	0.101313	0.587333	0.308353	0.520565	0.840697	1.90284	0.673137	0.917914	0.720867	0.131764	0.0502405	0.978871	-0.23229	1.24613	0.719361	0.733362	1.62294	0.717895	0.463175	-0.475559	0.0338326	1.1072	0.91102	0.537255	0.311378	0.360231	1.03835	0.795824	0.324921	0.580046	0.90429	-0.15775	-0.469388	0.742478	0.260219	0.0569259	0.87804	0.905063	0.0759989	0.0853061
A_23_P102242	-0.012481	-0.398653	-0.334719	-0.202738	-0.176405	0.270562	0.529044	0.138932	0.305234	-0.00813748	-0.80451	-0.730691	-0.190619	-1.21077	0.230996	0.364344	-1.55464	0.372638	0.354632	-0.274489	0.81307	-0.133329	-0.924717	-0.423174	-0.482964	0.448337	-0.890155	-0.576938	-1.07279	-1.30969	-0.815292	-0.329952	-0.513368	-1.3303	0.395462	0.175435	-0.609271	-0.416282	0.387283	-0.369247	0.583375	0.516255	-0.91452	-1.33156	0.38641	0.607853	-0.0875963	-0.161611	-0.303137
A_23_P102258	-0.470785	0.248077	-0.0160646	-0.0173355	0.271801	0.62455	0.728435	-0.00766619	0.421116	0.526146	0.338963	0.0979368	0.261535	0.348054	0.67015	0.115664	0.0198086	-0.291101	0.430416	0.591484	0.291531	0.375721	0.338657	0.558732	0.857307	0.20155	0.302073	-0.0508657	0.299018	0.867022	0.181013	1.10152	0.0668616	0.0584573	0.106957	0.594632	0.516013	0.186276	0.0983128	0.222196	0.269621	-0.113846	0.155275	0.413567	0.606452	0.244887	0.117918	0.046497	0.409593
A_23_P102262	-0.21841	0.277421	-1.00785	0.090547	-0.255996	-0.0039595	-0.371039	-0.546175	0.315241	-0.453613	-0.992467	-0.528191	-0.156173	-0.59617	0.826567	-0.175745	0.256636	0.536611	-0.0458259	-0.0164759	0.156971	-0.389171	0.255828	-0.554451	-0.0987426	-0.0441485	-0.754488	-0.872444	-0.875911	-0.843352	0.599073	-0.237132	-0.122227	-0.655122	0.289804	0.276455	0.566274	-0.1351	0.842063	-0.34838	-0.276705	-0.164744	-0.449203	-0.646846	-0.869134	0.213542	-0.122725	-0.352087	-0.0723191
A_23_P102278	1.46241	-0.392484	-0.298147	0.0200737	-2.00257	-0.370108	-0.396941	-1.63985	0.612885	-0.347403	-0.182577	-0.281332	-0.216974	-0.215058	0.0150465	-0.677212	-0.538552	-0.739561	-0.436747	-1.38882	-0.44125	-0.316002	-0.135434	-0.0101647	-0.672245	-0.372446	-0.23589	-0.00131803	-0.437631	-0.429607	-1.2105	-0.777181	-1.04667	-0.230934	-1.6305	1.69153	-0.0258151	-0.014459	-1.61191	-0.905369	-0.854849	-1.47202	-0.397604	-0.950067	-0.592014	-0.737926	0.0180467	-0.0028503	-0.00536027
A_23_P102286	-0.403718	0.0911183	-0.100696	-0.839609	0.632983	0.166142	1.29657	-0.824809	-0.0315343	0.180505	-0.02519	0.170097	0.201876	0.010804	0.644795	0.128249	0.737706	0.138565	0.0799079	-0.243742	0.0540726	-0.407242	0.347129	-0.525759	0.111272	0.418404	0.392392	0.197421	0.0428339	0.0621785	0.256821	0.334375	0.346319	0.372949	-0.16749	-0.231033	0.930608	0.418431	0.777723	0.440696	0.709349	-0.410045	0.00119065	-0.520481	-0.298227	0.207619	-0.0163147	-0.467632	-0.00536027
A_23_P102292	-0.290245	0.690465	0.0580547	0.365159	0.901967	0.329912	-0.725014	-0.682928	0.987505	-0.340769	-0.41682	0.336852	-0.076967	0.150853	0.960416	0.185389	-0.634473	-0.957703	1.35757	0.564762	0.053686	2.06	-0.045117	0.767678	1.58005	-0.10514	0.819282	0.568603	1.10374	0.606909	-0.0717806	-0.00957595	0.261877	0.709267	0.46865	-0.0776994	0.744982	0.197292	0.541568	-0.360133	-0.336415	0.465886	-0.311489	0.371679	0.738618	-0.045286	0.513829	0.124494	0.375817
A_23_P10232	3.48427	1.94012	2.07719	2.77283	2.7553	3.66815	4.86231	3.24213	4.05969	3.71243	1.26159	2.13679	2.77675	2.737	-0.940442	0.912864	1.88719	1.9838	1.42336	2.36141	2.17172	1.97754	2.33509	1.99108	0.161102	1.30092	1.91296	3.13975	0.383737	0.157295	1.19785	4.4397	1.74515	2.03041	2.33461	1.66653	0.140067	1.83039	2.29663	0.452185	4.17384	-0.295348	3.04783	1.67107	2.93856	2.37344	0.513614	3.1236	3.71884
A_23_P102320	-0.374868	-0.256574	-0.536867	0.256214	-0.319709	0.206354	-0.21734	0.346104	0.305066	-0.86896	-1.14932	-0.493372	-0.0579124	-0.9367	0.540196	0.127957	-0.529414	0.156984	-0.238313	-0.523089	0.558899	-0.843352	-0.538283	-1.59384	-0.601719	-0.240919	-0.331636	-0.840502	-0.800868	-0.587771	0.218808	-0.129934	-0.133146	0.262856	0.405261	1.0535	-0.761786	-0.517376	0.158496	-0.334937	0.063058	-0.327196	-0.967505	-1.01773	-0.510321	1.02603	0.096476	-0.181959	-0.426737
A_23_P102331	0.0107724	1.54362		0.448868	2.17024	2.90566	-0.201459	0.464179	0.0165685	1.17565	0.462206	0.939376	-0.335565	-0.0223184	0.0232794	0.0200698	-0.0113575	-0.00268125	0.806068	-0.345253	-0.168992	0.123267	0.29547	0.0947827	0.529831	0.694817	0.576973	0.785473	0.0111374	0.297339	-0.265593	0.665257	0.232141	0.342497	0.0785961	0.469016	-0.661737	0.323869	-0.75708	-0.681473	1.13638	-0.337832	-0.693291	0.143829	1.4728	0.84129	0.0165596	-0.0028503	-0.00536027
A_23_P102351	-0.905394	-0.0483495	0.327533	0.213774	-0.324691	-0.719084	-0.448039	-0.526027	-0.490971	-0.456315	0.133163	-0.641817	-0.775024	-0.224603	0.137869	0.0860623	-0.634473	-0.432846	-0.489053	-0.888906	-0.426572	-0.346927	-1.28544	-0.0972266	-0.988105	-0.343464	-0.545927	-0.539758	-0.395473	-0.188793	-1.05248	-0.947743	-0.9209	-0.84051	-1.23814	-0.732706	0.276375	-0.0767922	-0.298671	-0.0514301	-0.924819	-0.679065	-0.195623	-0.0504775	-0.149447	-1.15899	-0.618782	-0.666342	-0.864716
A_23_P102364	-2.67415	-1.70055	-1.94776	-2.18494	-1.4016	-3.69615	-3.94532	-1.58668	-0.230883	-2.0675	-0.752549	-1.26825	-1.70225	-2.34232	-1.00846	-1.33837	-1.47811	0.0876678	-1.61505	-1.95647	-2.36861	-0.0286809	-0.940778	-0.484309	-0.108467	-1.70057	0.785882	-0.0209526	-0.396651	-1.68927	-1.88978	-2.32064	-1.0875	-1.21267	0.334036	-1.27446	-1.54403	-0.902732	-0.474344	-0.450206	-2.57497	-1.09185	-2.09029	-0.221179	-1.15451	-1.40986	-0.543791	-0.295451	-1.2727
A_23_P102384		0.392177	-1.52634	-0.709364	-1.45778	0.857347	-0.00028197	0.0221809	-0.258038	0.254689	0.0767698	-0.0108593	-0.0206718	-0.0229866	0.0125349	0.0190647	-0.0113575	-0.00320647	0.00954448	-0.00569981	0.577467	-0.0287991	-0.0206979	-0.0134333	-0.0572092	-0.241215	-0.203337	0.134872	-0.0783017	-0.03037	-0.0011452	0.244176	-0.00779715	0.427822	0.0271913	0.0065369	-0.0289717	0.662963	-0.681179	-0.950242	0.494785	-0.313311	0.0242182	0.715522	0.051254	0.330844	0.0152272	-0.0028503	-0.00536027
A_23_P102391	2.3411	3.15904	1.17364	2.46441	3.56214	3.85103	4.62099	2.68976	3.24218	2.25949	1.15371	2.47235	1.46974	1.56171	1.69416	2.69847	-0.269202	1.35786	2.76798	2.05363	0.497065	1.74051	0.959402	3.07639	1.51454	1.63272	0.706568	1.39665	1.73609	0.595947	0.397245	2.73689	0.479041	2.03041	1.37546	0.579754	-1.96507	3.49961	1.3095	-1.28438	3.67066	3.25343	2.03961	2.43009	2.96243	1.48774	1.51012	2.78638	4.02736
A_23_P102401	-0.181229	-0.907533	-0.919744	-0.95181	-0.755027	-0.657342	-0.585288	-0.665099	-0.684178	-0.735349	-1.12697	-1.66738	-1.10652	-0.840898	-0.86196	-0.732856	-0.811573	-0.627416	-0.81831	-1.0053	-0.821673	-0.799027	-1.05293	-0.951482	-1.155	-0.80381	-1.48894	-1.06717	-0.757808	-0.840579	0.0411901	-1.04008	-0.813936	-1.13107	-0.863012	-0.164076	0.201893	-0.43665	0.186847	-0.251851	-0.71004	-0.782859	-0.708412	-0.919153	-1.00215	-0.504996	-0.35965	-0.675659	-0.343066
A_23_P102419	0.83045	-0.246955	-0.208606	0.100456	0.374248	0.711585	0.663549	0.489858	1.07464	0.432734	-0.20396	0.589259	0.767214	-0.466092	0.439801	1.26542	-0.172515	0.455968	0.785758	0.223601	0.863548	-0.518218	0.0535701	0.109034	0.182361	0.586352	-0.0346798	-0.484687	-0.399475	-0.514399	0.386579	0.206185	0.126922	-0.529581	0.857461	0.915558	-0.190537	0.288806	0.874038	0.514476	0.708119	0.482574	-0.235274	-0.152583	0.497833	0.579361	-0.0690068	0.39249	0.883068
A_23_P102420	-0.443295	-1.03448	-1.45617	-0.612674	-0.559202	-1.29611	-0.471245	-0.236572	-0.783335	-0.581784	-1.75235	-1.74436	-1.01425	-1.56784	0.167354	-0.616392	-0.836485	-0.528656	-0.698016	-1.37432	-0.481657	-1.39	-1.6024	-1.59826	-1.39287	-1.45926	-0.531449	-1.6732	-2.08711	-2.14422	-0.00210207	-1.0571	-0.958604	-1.4167	-0.270625	-0.388582	0.100058	-0.910513	-0.85112	-0.663936	-0.841985	-0.904659	-0.860389	-1.56777	-0.940185	-0.416665	-0.665147	-0.670452	-0.455174
A_23_P102439	0.201917	0.680508	0.226936	0.0792815	0.313925	-0.0474467	0.468058	-0.0316362	0.411293	0.230765	0.678938	0.5891	0.357932	0.707172	0.321568	0.0694204	0.624304	0.41898	0.376905	0.492267	0.155531	0.523359	0.447488	0.130288	0.343847	0.549149	0.489031	0.323268	0.520013	1.37947	0.502303	0.645362	0.412265	0.616382	0.43582	0.288072	0.428977	0.440438	0.495648	0.630428	0.453157	0.127946	0.483055	0.396502	0.278471	0.386066	0.482837	0.21399	0.156987
A_23_P102454	-0.72366	-0.0593987	-0.739732	-0.287637	-1.38633	-0.338402	-0.618705	-0.930711	0.884951	-1.23325	-0.168568	-0.835799	-1.13431	-0.977647	0.075307	-0.965613	-2.11156	-1.38977	0.171974	-0.542023	0.401014	-1.19954	-1.30205	-0.554784	0.282669	-0.158792	-1.30845	-2.01062	-0.951716	-0.97662	-0.136608	-0.93201	-1.58281	-1.35659	0.0150722	-0.329049	-1.28794	-1.26115	0.021752	-0.751776	-0.770357	-0.174195	-1.14897	-1.27222	-0.479643	-0.682239	-1.97085	-0.44507	-0.617439
A_23_P102462	0.541285	0.509681	0.435935	0.330692	0.710237	0.988141	0.751881	0.707347	0.454225	0.523777	1.18453	1.3384	0.552223	0.812034	0.539051	0.933481	0.773839	0.296253	0.429524	0.383035	0.996728	0.696921	0.562527	0.96449	0.422585	1.10169	1.08648	0.588644	1.41874	1.20405	0.766896	1.01756	0.996867	1.32141	0.709102	1.43037	0.245264	0.53793	-0.0907854	0.191012	0.481832	0.164695	0.594585	0.250442	0.374821	0.606444	0.552644	0.825115	0.105563
A_23_P102471	-0.450225	-1.65417	-1.09498	-0.159637	-1.71067	-1.1415	-0.709168	-0.498175	-1.08933	-0.553851	-2.42449	-1.29759	-0.355518	-1.44693	0.967952	-0.191229	-0.361261	0.044474	-1.20101	-1.55063	-0.781941	-1.96961	-1.14775	-1.65836	-1.73636	-0.327403	-1.06067	-1.93277	-2.62191	-2.35541	-1.15805	-1.11172	-0.883518	-1.43045	-1.01574	-0.604902	0.0622271	-1.62949	-0.426676	-1.44019	-0.86913	-1.03236	-1.22717	-2.03961	-1.5502	0.597123	0.277973	-1.57455	-1.08736
A_23_P102481	2.08735	0.246348	0.645045	0.751258	0.303956	0.656699	0.838234	1.52407	0.130127	0.479701	0.237308	-0.844566	1.38462	0.524541	-0.576974	-0.356221	-0.163962	0.353103	0.785414	1.42777	-0.046517	0.055905	0.346638	0.351229	0.202725	-1.11184	-0.1581	0.434522	0.407641	0.00244037	0.532904	0.788782	0.444536	0.195072	0.46016	0.647184	-0.213065	0.650401	0.341824	-0.244041	0.310607	0.506909	0.30311	0.303279	0.39609	0.291422	0.144193	0.282473	0.818458
A_23_P102494	0.747185	0.891869	0.148387	0.882782	0.565896	0.0285081	0.022687	0.331369	0.611637	0.33148	0.422087	0.422714	1.20742	1.43866	0.856691	0.451867	0.870715	0.747721	0.56376	0.982418	1.13941	1.53833	0.865061	0.482296	1.20596	0.117725	0.420632	0.875349	1.0829	1.44214	0.645481	0.2627	0.715507	0.851817	0.171996	0.433212	0.844457	0.42771	0.266183	-0.0450875	0.310539	0.945671	0.375544	0.512037	0.6059	-0.13352	0.363846	-0.0574729	0.0807543
A_23_P102508	1.82179	1.51492	0.346853	1.40568	0.270515	-0.875262	-1.25622	0.676859	-0.0505402	-1.1841	-1.03215	-0.993667	1.14967	1.46923	0.528852	-1.29554	1.93504	1.48411	0.552511	0.132212	-0.408709	0.673641	2.05406	-0.265545	-0.136886	-1.11483	0.748609	-0.190546	0.110798	-0.259781	1.77191	-1.3118	1.39261	-0.121042	0.0948931	0.658602	2.17389	0.150246	-0.244122	-0.1755	0.181218	0.981197	0.274933	0.790294	-0.230982	-0.0340357	-0.61821	-1.42291	0.163389
A_23_P10251	-1.04639	-0.106056	-0.146519	-0.0758818	0.00341943	-0.00622185	-0.544644	-1.12634	-0.684966	0.627828	-0.680118	-0.726441	-1.36432	-0.37602	0.137116	-1.35334	-0.870388	-0.351506	-0.5024	-0.958774	-1.50054	-0.256712	-0.579585	-1.49703	-0.853855	-1.50719	-0.366841	-1.40375	-0.248422	-0.344802	1.10508	-0.888042	-1.17388	-1.52425	-0.926026	-0.311577	0.0242278	-0.202319	-0.690733	-1.23163	-0.344605	-0.46716	-0.83503	-0.380727	-0.724747	2.55065	-0.65448	-1.43786	-1.07864
A_23_P102517	-0.0431417	-0.355916	-0.608718	-0.0422851	-0.0100379	0.373419	0.638673	0.584782	-0.0415459	0.309251	0.646073	0.124113	0.225933	0.524189	1.25078	0.61578	0.300172	0.581793	0.158181	0.536828	0.194565	0.285446	0.104011	0.294488	0.439213	1.03038	0.478925	-0.0532677	0.030775	-0.338257	-0.523555	0.115917	-0.105773	0.0505633	0.498232	-0.614518	0.370581	0.184036	0.554182	0.439816	0.0617226	0.553127	0.0503346	-0.0425139	-0.0562025	-0.0458799	-0.51164	-0.0464859	0.234311
A_23_P102521	-0.528728	0.183166	0.217111	0.342127	0.0389753	-0.735052	0.137406	0.119651	-0.366619	-0.77697	-0.708751	-0.201286	-1.34456	-1.26723	0.0427354	-0.50835	-0.908349	-0.530367	-0.760178	-0.752855	-0.502166	-0.900196	-0.667042	-0.897817	-0.982275	-1.02633	0.240861	-0.511958	-0.469374	-0.446582	-0.578337	-0.685081	-0.731103	-1.07542	-0.318929	-0.317641	0.341822	-0.76945	-0.642531	-0.458569	-0.635413	0.183709	-0.0613024	-0.352143	-1.26671	-0.961515	-0.501535	-0.696512	-1.00401
A_23_P102536	-0.342251	-0.62579	-1.49651	-1.29871	-0.185239	-0.783904	0.165215	-0.284435	-0.198146	-0.192148	-0.245047	-0.134515	-0.192143	-0.138383	0.0851803	-0.194776	-0.172515	0.195987	-0.24834	-0.0799666	-0.191591	0.0213169	-0.122049	-0.156244	-0.0642907	-0.365287	0.478685	-0.291239	0.0951668	0.460194	0.282986	0.126426	0.182896	-0.221395	0.104797	-0.0876564	-0.0356218	-0.0178842	0.99961	0.637573	0.00278032	0.0814889	-0.0315889	-0.186817	0.219194	0.258111	0.497848	0.372121	0.534038
A_23_P102542	1.15908	1.13067	0.25654	1.13166	1.56929	1.00376	1.31231	1.00633	1.15794	1.24054	-0.513477	0.653773	0.832388	0.0271135	1.60302	0.604496	1.44996	1.21659	1.16243	0.393589	0.891416	0.733586	0.438736	0.458909	0.785589	1.34563	0.553329	1.19011	0.500899	-0.213111	1.30045	1.34027	0.604616	0.262856	1.21777	1.23542	0.384315	0.832729	0.208668	0.439498	1.32947	1.02336	-0.23699	0.133574	0.145721	1.59708	1.73731	1.27638	1.53512
A_23_P102551	0.505154	0.453745	0.425086	1.29054	0.643007	0.527034	1.10482	1.77078	0.44493	1.57726	0.833139	-0.0152148	-0.0252295	-0.240892	0.00836699	0.901925	-0.0113575	0.624844	1.21557	0.698387	0.014559	0.296267	-0.452524	0.195681	-0.202764	-0.650451	0.817342	0.162018	0.508917	1.31175	1.63694	0.877991	-0.0110965	0.392604	1.62429	0.406516	0.318896	0.574472	1.95246	3.43826	0.0020997	0.406084	-0.119348	1.409	0.59685	-0.000856376	0.0102558	1.00026	0.659244
A_23_P102571	-1.0066	0.771768	0.127191	0.607741	-0.00227261	-0.909401	-0.242727	-0.642161	0.627253	0.0727001	-0.263001	-1.07277	0.328969	0.335879	-1.01449	-0.491771	-1.49362	0.815513	0.0299087	1.20834	-0.833926	1.37579	-1.64424	1.29553	0.422078	-0.9415	-1.25437	0.558043	-0.425083	0.983153	0.438089	-0.170911	-1.00943	-0.830667	-0.618401	-0.0499934	0.252801	0.426576	-1.0164	-0.24552	-0.00871657	0.649068	-0.795603	0.361826	0.340008	-1.20852	-0.538061	-0.224076	0.147914
A_23_P102582	0.928989	-0.33205	-0.198795	-0.219903	0.57623	0.256387	-0.117898	0.00602444	0.802099	0.886465	0.347531	0.159064	0.0369115	0.346275	0.595925	0.0970238	0.96607	-0.141579	0.765113	0.544501	0.586362	-0.0313425	-0.51047	0.169537	0.925466	0.0337635	0.806166	-0.2654	0.102817	0.277701	0.953263	0.461171	0.641251	0.968585	0.288238	0.208063	1.02916	0.332677	0.110744	0.66894	0.28774	0.705305	0.448285	0.913467	0.170471	0.945826	-0.242149	-0.0637706	0.237476
A_23_P102591	0.210664	0.119155	-0.0496283	0.458537	-0.231643	0.203382	0.695672	0.29174	0.931392	0.479068	0.368149	0.422324	0.593536	0.509082	-0.0575252	0.00506777	0.448944	-0.0477503	-0.0255106	0.0564168	-0.047919	0.121779	0.438565	0.717488	0.488483	0.234115	0.429562	0.226064	0.280363	0.708178	-0.0289678	0.24255	0.057344	0.253255	-0.102248	0.0899913	0.72785	-0.097045	0.0208084	0.125744	-0.0457684	0.290614	0.236776	0.328643	0.00507813	-0.29771	-0.198876	0.284362	-0.221212
A_23_P102607	-0.824282	-0.64505	0.0661008	0.166391	0.421907	0.391939	0.0916367	-1.0097	-0.965489	-0.767058	-0.671294	-0.767133	-0.73633	-1.03624	-0.561212	-1.28614	-0.510192	-1.61648	-0.279325	-0.387007	-0.0942703	-0.524951	-0.823097	-1.53467	-0.381624	-0.502415	-0.705185	-1.10097	-0.841267	0.0949138	-0.79452	-0.369504	-1.03291	-0.697966	-0.712533	-1.34687	0.0238345	-0.212187	0.548029	0.0153569	-0.0773899	0.345611	-0.653865	-0.614744	-0.610966	-0.604643	-0.871495	-0.17291	-0.529783
A_23_P102611	-1.13994	-2.79464	-2.15881	-2.39643	-0.965951	-0.706991	-2.68074	0.188736	0.302474	-0.193043	-1.58009	-0.117139	-3.61979	-1.39534	-1.51465	-3.51239	-3.83109	-3.41803	-1.18908	-1.56472	-2.07029	-1.17045	-1.31056	-1.34615	-2.19749	-1.32625	-2.69528	-1.09478	0.859945	-0.124561	-1.90609	1.7131	-2.38072	-1.623	-2.2152	-2.11752	-2.43266	-1.4202	-2.60618	-1.49597	0.266773	-1.50366	-1.42321	-0.183702	-0.489949	-0.485851	-0.594604	0.472331	-1.69816
A_23_P102622	0.118852	0.0775997	1.33203	0.0990152	-0.0919804	-0.412696	-0.625026	0.2833	-0.980937	-0.199537	3.8376	0.0408367	0.646801	1.19838	2.83938	1.39602	1.72275	0.247581	-0.526013	-0.534741	-0.0752605	-0.390846	1.52489	-0.0347269	0.165972	1.17064	1.87444	1.37044	0.023487	0.254699	0.255152	0.145676	0.0302377	0.506463	0.459281	0.956543	0.406201	0.997954	0.808262	0.465339	-0.764141	-0.967729	1.39036	-0.223273	-0.477019	1.05047	1.40619	-0.646441	-0.136684
A_23_P102634	0.0710346	0.825712	0.364728	0.263109	2.38628	0.163436	0.187818	-0.175909	0.754374	0.533201	0.636743	0.245444	0.436487	1.01654	0.227916	1.01216	1.53854	-0.288975	2.99427	1.29801	0.0777217	2.40846	0.446535	0.364301	4.62143	0.478971	0.541066	0.151746	2.59624	0.673226	0.363312	2.00856	-0.345481	0.311378	0.112433	0.119448	-0.347694	4.21359	-1.0568	-1.15539	-0.0088835	-0.0486103	0.994426	1.09273	1.28677	0.0818238	-0.0537694	-0.0028503	2.21044
A_23_P102658	-0.0339751	0.0196081	-0.531577	-0.256665	-0.70598	0.216114	0.629556	0.71294	-0.177977	0.422105	-0.0940213	-0.52171	0.099892	-0.028346	0.370299	0.0676675	-0.15603	0.794296	-0.122101	0.441903	-0.104675	0.764669	0.0950285	0.449762	0.251682	-0.74645	-0.563767	0.301295	-0.105292	0.00684115	0.868326	-0.0848166	0.116071	-0.0301657	0.132212	0.0678112	0.375924	-0.040049	0.0133917	0.249003	0.984144	0.345502	-0.226924	0.137044	0.121078	0.515167	-0.11185	0.406805	0.740948
A_23_P102664	-0.26825	0.274484	-0.249595	0.690982	0.102366	-0.384585	-0.964398	-0.336617	-0.0631406	0.216237	0.96636	-0.428696	-0.234491	-0.152339	0.166295	-0.353117	0.128479	0.614553	0.103905	0.6174	0.379461	0.705943	-0.401378	-0.135518	0.631905	-1.27266	0.203473	-0.853932	-0.195583	1.02134	0.320629	-1.05917	0.209483	-0.547081	-0.222873	0.0584907	0.35655	0.160622	1.74565	4.58747	0.000361353	1.42086	1.00217	1.50378	0.395701	0.0989585	-0.413293	-0.517988	0.362023
A_23_P102681	1.10487	0.0150501	0.364529	0.32909	0.344664	-0.162367	-0.773477	-0.448147	-0.142565	-0.456035	0.216236	1.22271	-0.658105	-0.406142	-0.969526	-0.137208	-0.428235	-0.741324	-0.0851607	0.363231	0.541176	-0.234866	0.0798471	0.364113	-0.110242	0.887079	0.963705	0.322193	-0.149249	0.487227	-0.252518	0.0254982	-0.752286	-0.00105465	0.497496	-0.69104	-0.581286	-0.400581	-0.363235	0.261811	-0.2141	-0.310163	-0.426333	-0.0588556	-0.614612	-0.38347	-0.148464	0.879714	-0.841001
A_23_P102694	0.266954	0.314137	0.166086	-0.120809	0.587286	0.119972	0.178876	-0.369806	-0.303132	-0.165636	-0.122472	0.0346844	-0.185239	-0.200021	0.0737284	-0.398459	0.0561534	-0.122065	-0.312556	-0.182526	-0.0947952	0.459815	-0.104917	-0.339801	-0.174992	-0.0639727	0.225087	-0.36177	0.432701	0.550799	0.774518	0.450627	0.78537	0.495441	0.340906	0.0204318	0.193385	0.310671	0.800683	0.799296	0.579645	-0.158436	0.198149	0.0166893	-0.0878697	0.729099	0.603535	0.621461	0.236132
A_23_P102706	-0.418764	0.0553548	-0.47357	-0.289807	0.239042	0.452714	0.202606	-0.730082	0.0735012	-0.0791693	-0.0510745	-0.408349	-0.641699	-0.135413	0.698357	-0.335707	-0.519527	-0.913169	-0.268825	0.862537	-0.344255	0.0836087	-0.35751	2.29561	-0.578121	-0.0976116	0.0986962	-0.27412	0.557604	0.222016	-0.40888	0.233084	0.0989776	0.0265418	-0.574999	-0.638425	-0.0547745	2.19882	0.194759	-0.0384783	0.179349	0.749502	0.21714	0.249286	0.130012	-0.2789	-0.261517	-0.478047	1.81161
A_23_P102710	0.179096	0.560026	0.784524	0.165895	0.187645	0.565082	0.599116	0.275236	0.1884	0.0444241	0.481281	0.80454	0.842879	0.798659	0.196614	0.182608	0.486551	0.266247	0.169841	0.100036	0.0510265	-0.0183827	1.06203	0.766031	0.758946	1.00098	0.429096	0.674924	0.599595	0.834426	0.404424	0.776988	0.43256	0.980476	0.332332	0.477374	0.274235	0.519916	0.0285547	0.163597	0.601307	0.172383	0.355517	0.24909	0.351151	0.281626	0.586574	0.458258	0.266763
A_23_P102731	-1.13316	-0.814174	-0.544438	-1.36157	-0.640238	-0.57319	-0.904774	-0.635986	-0.949417	-0.842906	0.443598	-0.438752	-0.905325	-0.376499	0.0834413	-0.069496	-0.172515	-0.210111	0.851128	-0.102632	0.027321	0.62664	-0.961262	-0.25789	0.960522	0.860859	-0.309376	-0.500393	0.102272	-0.167135	-0.046558	-0.795225	-0.616816	-0.407602	-0.491879	-0.717665	1.29332	-0.679695	-0.242259	-0.171667	-1.14185	-0.506184	-0.239312	-0.136766	-0.62324	-0.864445	-0.610824	0.467423	-0.153583
A_23_P102759	0.61387	-0.592968	-0.488811	-0.628335	-0.540723	-0.408402	-1.12128	-0.03381	-0.194723	-0.244433	-0.541514	0.0588889	-0.343956	-1.10771	1.8503	-0.0210287	0.704189	-0.709422	-0.916087	-0.840007	0.379143	-0.741809	0.419101	-0.688225	-0.396377	-0.0876912	0.168077	0.322101	-0.617934	-0.593343	-0.119305	-0.870734	-0.34476	0.0837869	0.392324	-0.63567	0.492169	-1.07624	0.240319	-0.0994773	-0.256006	0.396854	-0.246371	-0.774846	-0.244888	0.322343	-0.170696	-0.50351	-1.38917
A_23_P10276	0.166605	0.27414	0.189382	0.594689	1.27337	0.0921438	-0.644096	0.171186	0.522108	0.0608773	-0.102571	-0.371921	-0.0285676	-0.376833	0.227198	0.291252	-0.0113575	0.0429773	0.491278	0.761146	0.575367	-0.0968178	0.158103	-0.586739	-0.0665123	-0.251163	0.486867	-0.014115	0.00500225	0.285135	-0.0070175	0.518601	-0.0138941	0.118544	0.685609	0.0886547	-0.0389595	-0.404886	1.62971	-0.0310187	-0.000863035	2.52667	-0.472724	0.201821	0.527386	1.57117	0.0064919	0.467187	-0.00536027
A_23_P102769	-1.24526	-0.592771	-0.967156	0.00786071	-1.9629	-1.00796	-0.421874	-0.598166	-0.385158	-0.542362	-1.05905	-0.629475	0.234083	-0.997949	0.0623462	-0.510176	-0.0472536	-1.14591	-0.310045	-0.803103	-0.811017	-0.530136	0.437158	-0.647757	0.61711	-0.152764	-0.32108	-0.371827	-1.14008	-1.01814	-1.19264	-0.681441	-0.779031	-0.489879	-0.808862	-0.460595	0.152333	-1.42806	0.412701	-0.400061	-1.21277	-0.316513	0.355403	-0.398287	-0.832286	-0.121567	0.290585	0.134029	0.219097
A_23_P102770	0.320302	-0.343452	-0.155957	-0.20832	-0.375436	-0.0184096	-0.103339	-0.127252	0.497084	0.400177	-0.251339	0.203262	0.455664	-0.432815	-0.0113726	0.236819	0.929189	-0.105106	0.241333	0.0376045	0.773014	-0.257669	1.39357	-0.206484	0.749017	1.01449	0.24794	-0.436291	-0.399949	-0.0797369	0.300628	0.0686817	0.843094	0.212004	0.296882	0.140587	0.130015	-0.0504375	-0.075199	0.568697	0.0406688	0.380465	0.115415	0.0655619	0.144626	0.626954	0.772304	0.0855338	0.135043
A_23_P102801	4.6288	4.4035	4.3656	4.51464	4.55212	4.76505	4.64851	4.08452	4.48886	4.48886	5.11375	4.55342	5.48554	5.16823	4.26449	4.69714	5.14015	4.53996	4.24443	4.69709	4.4264	2.96401	4.69744	4.45197	3.87324	4.73014	4.74686	4.72991	5.1678	4.58054	4.22549	4.09449	3.52465	4.71383	4.20547	4.72991	4.61711	4.29168	3.96509	4.36158	4.54999	4.22001	4.79711	4.2293	4.43285	4.48465	3.60421	4.64903	4.00215
A_23_P10281	1.25004	3.81565	2.7534	2.90829	3.19028	1.19573	0.090636	2.02719	3.96379	2.37312	4.3139	4.24464	-0.802339	-0.402741	2.68181	3.7557	-1.1368	0.305216	4.02689	2.85176	3.51334	2.48619	-1.12793	2.40643	1.88123	3.59056	1.59131	2.28987	2.9697	2.86736	2.60157	1.2106	0.877758	-0.360608	3.14732	1.77109	0.0173007	2.60628	1.69254	2.62553	1.66411	1.56314	2.28667	2.36402	1.92089	1.11232	1.38022	3.33934	1.87209
A_23_P102812	-0.0832314	-0.00375014	0.535246	0.328078	0.00577082	0.134075	0.61549	0.614008	0.107592	-0.234097	0.295705	0.41295	0.762643	0.157087	0.517836	0.170064	0.516672	0.163471	-0.0365144	-0.0918478	0.0317745	-0.0571681	0.367928	0.1007	0.0959608	0.571739	0.280589	0.195549	-0.0800026	0.0671682	0.0391787	-0.0658053	-0.189222	0.169128	-0.0222561	0.183212	-0.194171	0.28629	0.109854	-0.664206	-0.404449	-0.453171	0.185942	0.0562885	-0.156671	-0.510094	0.209766	0.175881	0.306333
A_23_P102822	0.363445	-0.252906	0.0541725	0.327696	0.0594707	0.175954	-0.357688	-0.0714228	-0.879744	-0.221726	-0.6038	-1.25427	-0.210368	0.661316	-0.696504	-1.08232	-0.0551028	0.656344	-1.4295	-0.477698	-0.459355	0.250684	-0.0385083	-0.212089	-0.382697	-0.684755	-0.634877	0.377988	-0.433061	-0.460557	-0.722744	-0.85007	-0.0796329	-0.655122	0.103531	-1.51595	-0.168686	-1.04137	-0.439141	-1.05751	-0.901102	0.388614	-0.990611	-1.44616	-0.466077	-0.374798	0.593433	-1.51555	-0.878303
A_23_P102832	-1.1031	-1.24095	-0.683468	-0.0414878	-1.57459	-1.38517	-0.458729	-1.54909	-1.1919	-1.26954	-1.23243	-1.48292	-0.951106	-0.882156	-1.53608	-1.68823	-0.697325	-1.27181	-1.73082	-1.44152	-1.42752	-0.769851	-0.999004	-1.26718	-1.12219	-1.25934	-1.37009	-1.23704	-1.05524	-1.05251	-1.30965	-1.01691	0.569036	-2.18634	-1.64397	-1.43587	-0.461756	-1.26302	-1.49793	-1.00006	-1.47905	-1.05802	-0.74953	-0.676344	-1.30785	-1.25072	-1.10147	-1.36062	-1.20036
A_23_P102842	-0.356716	-1.07843	-1.30234	-0.779987	-0.131195	-0.777445	-0.999663	-1.17885	-0.699626	-1.37422	-1.27757	-1.61059	-0.461989	-0.379712	-0.756647	-1.24295	-0.467632	0.0750063	-0.955497	-0.606532	-1.08771	-0.388717	-0.894815	-0.537991	0.0331054	-1.8608	-1.15428	-0.797177	-0.607901	-0.285009	-0.809077	-1.08239	-1.09752	-1.3442	-0.84772	-1.49075	-0.784175	-0.802676	-1.33927	-0.799356	-0.985147	0.134911	-1.3221	-0.504346	-0.604529	-0.460351	-0.499678	-0.765476	-0.193534
A_23_P102855	0.287274	0.18069	-0.267679	0.00758499	0.238302	0.0498912	0.527786	-0.260628	0.252904	-0.0431637	0.420085	0.401861	0.241804	0.546017	0.278259	0.181282	0.417085	0.0528474	0.088463	-0.0177538	0.275328	0.450402	0.384055	0.342587	0.509844	0.369399	0.133745	0.321092	0.668937	0.593899	0.216414	0.321897	0.377646	0.734959	-0.0228215	0.321529	-0.215028	0.380763	-0.204078	-0.214437	0.351992	-0.159283	0.0578073	0.0561254	-0.00643388	0.130174	0.593012	0.0423328	0.441777
A_23_P102864	-2.39535	-2.40845	-0.98946	-1.31598	-1.13219	-1.26525	-1.86139	-2.58733	-2.46966	-1.82917	-1.33251	-1.62615	-1.62204	-1.47605	-1.90376	-1.88489	-1.12831	-2.08711	-1.40421	-1.24666	-1.63135	-1.55686	-0.89282	-1.22288	-1.53622	-0.897555	-1.46604	-1.24072	-1.80719	-0.838536	-1.89906	-1.60231	-1.49341	-1.24466	-2.39483	-2.14077	-1.43439	-2.0244	-2.35812	-2.64145	-2.49059	-2.46453	-2.71685	-1.93126	-1.84732	-1.59724	-1.88359	-1.77758	-1.88186
A_23_P102870	-0.367837	-0.635849	-0.127284	-0.235005	-0.860941	-0.513938	-0.417154	-0.497498	-0.806742	-0.32147	-1.93771	-1.08353	-0.696272	-1.88514	-0.24473	0.400014	-0.836485	0.588509	-0.573527	-0.934143	-0.643376	-0.56805	-0.997675	-1.57061	-0.819892	-1.17923	-1.02573	-1.59071	-1.06282	-2.28195	-0.80172	-0.880254	0.10695	-0.192695	-0.151129	-0.0985765	0.0335241	-0.465909	-1.06643	-0.434175	0.0496946	-0.39594	-0.614208	-1.65168	0.192255		0.420552	-0.549243	-0.935674
A_23_P102884	0.198684	0.0509981	-0.064213	-0.231414	-0.449564	-0.140219	0.0270211	-0.374849	-0.355281	-0.180789	-0.0523057	0.0522909	0.17962	0.115102	-0.0775872	-0.0222905	0.11299	-0.0107032	-0.0611204	-0.113937	-0.0378317	-0.0152569	0.32775	-0.0355721	0.301756	0.189761	0.0195042	0.0970866	0.262246	0.133396	-0.204462	0.0500119	0.029847	0.235106	-0.208035	-0.0519506	-0.139338	0.0152722	-0.170827	-0.385229	-0.0684064	-0.176163	-0.140564	-0.128566	-0.159631	-0.134158	0.55062	-0.261699	-0.107815
A_23_P102890	-0.00727937	-0.108656	0.155682	0.616893	-0.279326	0.186309	0.032321	0.169627	0.505514	0.468846	1.05931	0.531269	0.58221	0.521791	-0.526735	0.987084	0.198513	1.34135	0.801981	0.951193	0.251518	1.19569	0.520187	0.594705	1.10125	0.454323	0.125309	0.754373	0.353527	-0.558914	-0.00800724	0.429486	1.01547	1.86191	0.275863	1.07175	-0.0758887	-0.254849	0.0798813	0.034783	0.514369	-0.129522	-0.0724372	-0.404119	0.36127	0.122864	-0.342239	-0.257748	-0.781864
A_23_P10291	-0.113833	-0.0134662	-0.507726	0.120516	-0.467958	-0.655538	-0.00983081	-0.287472	-0.0438883	-0.269933	0.0206105	0.147247	0.485435	0.236495	0.0349894	-0.0902228	0.231992	-0.11336	1.74135	-0.0274846	-0.229556	0.352555	0.267509	0.480124	0.652394	0.48916	0.559981	0.3403	0.262056	0.275842	0.250225	0.191734	0.0898559	0.332081	-0.0313332	0.0874717	-0.141574	3.94555	-0.141702	-0.474229	0.190357	-0.125607	-0.263937	-0.145585	-0.176359	0.210893	0.289885	-0.124089	0.823292
A_23_P102919	0.443807	-0.517517	0.215535	0.726677		0.0028737	0.859145	1.52197	0.451106	0.262023	0.431735	0.281771	0.346867	0.258258	0.31815	0.772157	0.536527	1.152	1.12659	1.14991	0.486508	0.703973	-0.234154	0.386014	0.37138	-0.0466957	0.316884	0.431199	0.441077	0.391112	0.730936	0.268635	0.279536	0.52668	1.11379	0.766862	2.9134	0.726057	2.07726	0.576499	0.0595252	1.02128	0.206544	1.23556	0.28635	0.660131	0.0512758	-0.0028503	-0.00536027
A_23_P102927	0.676509	0.350827	0.610924	1.02075	-0.526388	-0.716111	-0.125025	-0.491736	-0.210275	-0.243632	-0.552384	-0.707326	0.129394	-0.123502	-0.327941	0.261795	-0.310544	-0.0768061	-0.343685	0.352401	-0.966424	0.0933226	-0.0633496	-0.0421657	-0.927365	-0.955753	-0.379882	0.320606	-0.0728449	-0.51341	-0.211478	-0.850644	0.124361	-0.104993	-0.517747	1.24537	0.900258	-0.192002	0.597948	0.504865	-0.250977	-0.119156	0.530514	0.190623	-0.252658	-0.259491	-0.701566	-0.725687	-0.728875
A_23_P102937	0.443601	-0.754931	-0.376566	0.220592	0.0584744	0.717503	0.291819	0.0729814	-0.239217	0.531294	0.615661	0.218157	0.678542	0.635763	0.54507	1.19551	0.182331	0.90003	0.591757	0.69763	0.321928	0.0264895	0.0201825	0.107311	0.748198	0.570514	0.0895331	0.952814	-0.219355	-0.56098	0.157796	-0.100188	0.842258	-0.104993	0.49697	1.91394	0.578309	-0.472901	0.863113	0.643438	0.70431	0.246867	0.555758	0.0553586	0.87838	0.367623	-0.132759	-0.121498	-0.265714
A_23_P102940	-0.0804594	3.2459	2.0078	1.50599	0.663467	0.431582	0.850625	0.719793	0.840907	0.987867	0.788122	1.5825	1.51311	1.17951	0.835295	1.22357	0.846568	0.553225	0.727708	0.302374	0.731579	0.792862	0.551148	1.31596	0.411242	0.706446	1.33289	1.77714	1.92697	1.3888	0.414581	1.17983	0.650332	1.48675	0.4101	0.946705	1.89034	1.28907	1.08213	1.07603	0.578274	0.370331	2.99948	2.5799	0.349678	-0.936821	-0.773445	0.390872	0.484586
A_23_P102950	2.26732	1.69067	1.05881	1.10827	1.98667	0.968397	-0.521705	1.42427	0.0181209	2.23321	-0.452315	-0.77907	1.0321	1.99114	1.34974	1.51178	1.52853	2.18755	-0.139561	2.72005	-0.425091	1.57825	1.25277	1.37058	0.61582	0.0744096	1.82911	1.68487	1.60752	0.537807	0.0194812	-0.13664	2.91924	-0.0771572	1.24807	0.71016	0.794268	2.54208	-0.249493	0.32007	1.5885	2.39934	0.0479991	1.77454	1.7489	2.54121	0.807106	0.274829	1.90917
A_23_P102965	-0.606717	0.750595	-0.249675	0.0151819	-0.10826	-0.663182	0.0454435	-0.11848	-0.0489308	-0.140092	-0.151646	0.166564	0.266273	0.716014	-0.121034	-0.127703	0.704189	-0.274266	0.226863	0.478536	0.226394	0.479351	0.2762	0.285029	0.791114	0.414515	1.06088	0.816805	0.241981	-0.0744734	0.0147726	-0.143172	-0.134565	0.427822	0.22514	-0.284467	-0.243592	0.532932	0.451229	-1.18939	-0.422271	0.611819	0.584231	0.256363	0.0630914	0.0627111	-0.25551	0.156249	0.214486
A_23_P102973	-0.382439	0.713474	-0.156341	0.119978	-0.570179	-0.224597	0.277039	-0.294308	-0.181232	0.148145	-0.10337	0.390896	0.494759	1.34863	0.413265	0.180667	0.486551	-0.03296	0.262195	0.47003	0.444897	0.449582	0.276039	0.385947	0.27995	0.509314	-0.226854	0.395289	0.645239	0.457944	-0.0275408	-0.00879619	-0.493485	0.311378	0.102715	-0.259342	0.331664	0.401463	0.862971	0.519379	-0.228736	0.379465	1.33955	0.536214	0.393839	-0.487055	-0.447662	-0.220501	-0.159571
A_23_P102988	-1.0088	0.620749	0.372088	0.0600806	-0.114676	-0.753827	-0.204337	-0.58672	-0.758261	-0.557126	-0.562252	-0.0215392	-0.364699	0.544882	-0.276889	-0.459729	0.506755	-0.74462	0.500264	-0.490137	-0.714007	-0.550417	-0.150449	-0.0382556	0.411046	-0.0389503	0.138535	-0.183926	-0.4435	-0.00721863	-0.986743	-0.716606	-0.555857	-0.0963729	-0.658662	-0.505833	-0.493064	-0.0698803	0.0475042	-0.420939	-0.974308	-0.450125	0.680343	0.49068	-0.929809	-1.09029	-1.25018	-0.431868	-0.327295
A_23_P102994	-1.28508	0.242807	-0.391641	-0.539976	-1.62951	-1.05334	-0.429561	-0.815513	-0.9799	-0.618467	-0.897696	-0.419808	-0.859138	0.0413423	-1.12423	-1.19003	-0.500667	-1.19417	-1.22309	-1.11648	-1.16535	-0.884678	-0.402021	-0.0688872	-0.383191	-0.839602	-0.559225	-0.7204	-0.437213	-0.542837	-1.2803	-0.913557	-1.50388	-0.800146	-1.22916	-0.581112	-1.01672	-0.746035	0.0195961	-0.627839	-1.13455	-0.295259	0.13374	-0.128372	-1.07328	-1.38985	-2.01221	-0.90315	-0.789658
A_23_P103008		0.468353	1.40615	0.261572	0.833019	-0.11063	0.628619	0.381843	-0.140696	-0.495063	-0.235857	0.333042	0.104823	-0.00532064	0.037868	0.247566	0.273958	0.698523	0.0507396	0.489297	0.478133	-0.0425114	1.61859	-0.470608	-0.375333	0.0242351	-0.00842121	-0.118349	-0.106103	0.311155	-0.0948743	0.268081	0.212604	0.536643	-0.031759	-0.336182	-0.482148	0.00494798	0.00474317	0.00344347	0.0365966	-0.0162017	0.0120851	0.445501	0.0930729	-0.976447	-0.256475	-0.433178	-0.00536027
A_23_P103011	-0.319241	-0.550694	-0.198923	-0.939455	-0.96007	-0.307625	-0.535904	-0.161776	-0.635645	0.0293242	0.500596	0.220782	-0.238391	0.598869	0.994017	0.0946724	1.09538	0.646909	-0.715476	-0.612246	-0.183565	-0.606819	0.142569	0.307835	-0.168697	0.306856	-0.0985986	1.25252	-0.197564	1.57907	0.177464	-0.0246248	0.531932	0.891479	0.82166	1.02394	0.668398	0.123153	0.694529	0.195938	0.177642	0.116392	0.223823	-0.341733	0.202982	-0.347436	2.02137	0.645507	0.777888
A_23_P103034	-0.148047	0.127525	1.13901	0.061862	0.947636	-0.260579	0.865312	-0.33464	0.400177	-0.214524	-0.029258	0.313696	0.0515422	-0.00592751	0.454655	-0.272225	-0.0113575	0.0195149	0.0745124	0.0773594	0.143691	0.42965	0.266772	0.0277272	0.200468	-0.141452	0.722252	0.106559	0.370996	0.670273	0.350965	0.366986	0.376647	0.186101	-0.00730897	0.205685	-0.0995263	0.447964	1.12676	0.666442	0.703746	-0.315239	-0.200761	0.119987	-0.163802	0.592901	0.717005	1.0308	1.29975
A_23_P103044	-0.281682	-0.0630509	-0.0844644	-0.639519	-0.458464	-0.433193	0.290533	0.23787	0.162107	-0.410591	0.265849	0.193886	0.326327	0.16024	-0.50436	-0.326396	0.207077	-0.0948863	-0.146504	-0.199329	-0.0637581	-0.0426854	0.399531	0.32862	0.119628	0.705441	0.192657	0.149336	0.278163	0.373576	0.128143	0.267961	0.0522548	0.0265418	-0.262469	0.019212	-0.071631	0.192917	-0.351354	-0.0935297	0.154293	-0.306595	0.0449554	0.0123212	0.0578546	-0.0538727	0.281212	-0.18518	-0.276767
A_23_P10305	0.2422	0.406925	-0.1663	0.879209	0.0886747	-0.456222	-0.574004	0.0624309	1.18435	-0.360047	0.158305	-0.350362	0.116024	-0.108964	0.649229	-0.704993	1.87808	0.524046	0.0514208	0.999611	0.914236	0.0532775	0.2186	0.154134	0.22242	-0.297825	0.0973077	-0.363287	-0.065717	-0.438282	0.79422	-0.621767	0.566954	-0.416429	-0.120819	0.837166	1.28053	-0.0703824	0.782301	0.210373	0.200492	0.288633	0.300665	-0.327481	0.202533	0.512602	0.265529	-0.8474	-0.521869
A_23_P103051	0.852154	1.09636	0.944773	0.945929	1.02407	0.325139	0.063657	-1.17614	0.569905	0.920706	0.798456	-0.118998	0.00529128	0.14803	0.328264	-0.363562	0.486551	0.00170527	1.06089	0.361416	0.818156	0.962413	-0.477659	-0.572039	-0.0209679	0.0232407	0.351991	0.28179	0.567153	0.6028	0.804008	1.42407	0.579605	1.00898	0.259551	0.453556	0.00110317	1.19789	1.98449	0.0106404	0.035011	-0.0171266	1.5002	0.68672	-0.499884	0.016589	-0.338748	0.809704	-0.00536027
A_23_P103062	0.26479	1.41813	0.631279	0.792923	0.551481	0.59311	0.782375	0.4609	1.79856	0.93811	1.27732	1.32318	0.760893	1.94112	1.17979	1.12735	0.96607	0.864058	1.07013	1.05274	1.33023	0.886102	0.250996	1.0715	1.24104	1.64875	1.34617	1.24446	0.933537	1.42798	0.550758	0.505611	0.0290548	0.569791	0.746535	0.143191	0.389521	0.759354	0.444817	0.780843	0.143514	0.934442	1.33868	1.31604	0.484203	-0.25891	-0.613979	0.156721	-0.0794016
A_23_P103070	0.842903	0.964938	0.59821	0.837552	0.84437	0.440091	0.140324	0.509293	1.36517	1.13243	1.11789	1.53403	0.677616	1.50568	0.666386	1.15501	0.978566	0.543178	1.1364	1.47741	2.00152	1.04753	0.326327	0.347795	0.319476	1.8145	1.56944	0.827838	1.0291	0.669936	1.01752	0.276717	-0.224744	0.994867	1.12145	0.721052	0.475005	1.23033	1.02131	1.73393	0.781547	1.4311	1.57195	0.987731	0.649493	0.461171	0.313977	0.727594	0.216211
A_23_P103082	0.0435212	1.31549	0.731258	0.771916	0.111389	0.103334	-0.057595	0.213486	0.289908	0.577025	0.757657	0.226188	-0.536951	-0.173733	-0.00557312	0.136244	-0.343914	1.52602	0.849523	0.910255	0.933462	0.518857	-0.254717	-0.152182	-0.11425	-0.827256	0.380386	0.209783	0.976597	0.319983	0.261208	-0.273549	-0.0707123	0.262856	0.600837	0.390855	1.69249	1.24512	2.01989	2.12818	0.554637	2.1165	2.14242	1.84453	1.12974	-0.589659	-1.37735	0.809238	0.757704
A_23_P103091	-0.693694	-0.321801	-0.618182	-0.425361	-0.731235	-0.224694	-1.85257	-0.853931	-0.72622	-0.913819	-0.909083	-0.0717325	-1.0628	-1.6388	-0.59162	-0.298601	-1.27709	-1.03581	-0.598138	-0.157353	0.225438	-0.282956	-1.45783	-0.978944	-1.16064	-0.441009	-0.371559	-0.955567	-0.683936	-0.927035	-1.02712	-1.68489	-1.10386	-1.49175	-0.741536	-1.45129	-0.637027	-0.824344	-0.398685	0.130988	-0.734148	0.0197244	0.529489	0.535224	1.07936	-0.538118	-0.416293	0.200458	-0.479229
A_23_P103100	0.905509	-0.498258	0.322662	0.00647615	0.884841	1.35541	2.26652	0.741929	0.339055	1.31008	0.593458	1.37224	1.27439	1.80698	-1.0361	0.251339	0.799992	-0.797427	0.12629	0.488478	-0.654441	-0.221831	0.33464	1.32369	-0.341023	-0.0478157	0.115292	1.29818	1.5751	0.328051	-0.65453	1.81872	-0.599014	0.87809	-0.216865	0.319406	-1.13199	1.12425	0.245066	0.0329547	1.74572	-0.0735803	1.54238	0.938507	1.20828	0.0573178	-0.00927359	0.469648	0.671771
A_23_P103110	-0.527623	0.731277	0.523771	0.281522	0.228052	0.378923	-0.17552	0.817093	-0.0251622	0.237478	1.77595	0.351307	0.281854	-0.256601	0.184172	0.18999	-0.563545	0.985435	0.57267	-0.12468	0.853358	0.222881	-0.126983	0.0218628	0.243038	0.465118	-0.000447725	0.927092	0.404287	1.05971	0.308615	-0.501679	0.364437	1.08913	0.958665	0.0659303	1.65145	-0.130122	0.762219	0.908297	-0.281956	-0.0821288	0.48754	0.0294425	-0.197833	-0.368563	0.176227	0.892132	0.0401999
A_23_P103126	-0.359864	-0.294482	-0.609357	-0.661247	-1.29682	-0.556823	0.0747386	-0.627416	-0.624607	-0.322083	0.146868	-0.55956	0.0594404	-0.0952263	-0.619223	-0.735954	0.173715	-0.104345	-0.494097	-0.201086	-0.698449	-0.523455	-0.47026	0.214028	-0.278424	0.0456195	0.362066	0.366412	0.379067	0.364043	-0.594949	-0.0143462	-1.0019	0.0754165	-0.157772	-0.442559	-0.147341	-0.00801063	0.402505	0.361284	-0.578668	-0.275245	0.251721	0.190448	-0.335568	-0.368705	-0.0590772	-0.798039	-0.341637
A_23_P103135	-0.352051	-0.659444	-0.264813	-0.880644	-0.03141	-1.26597	0.0261375	-0.625318	-0.690196	-0.0680335	-0.42046	-0.493732	-0.748873	-0.713904	0.22901	-0.277485	0.291813	0.065446	-0.231577	-0.466866	-0.609047	-0.182517	-1.01882	-0.741432	-0.540733	-0.0810683	-0.276736	0.051737	-0.378322	-0.282458	-0.438236	-0.115116	-0.440503	-0.0871963	0.311542	-0.502502	-0.261878	-0.0605409	-0.0590797	0.0553612	-0.62014	-0.216926	0.021109	-0.195592	-0.376697	-0.0897382	0.295931	-0.646976	-0.20284
A_23_P103149	-0.393889	0.169054	-0.132519	-0.643803	0.132157	-0.76219	-0.191335	-0.908671	-0.685935	0.159128	0.16669	-0.0620976	-0.748645	-0.628921	-0.131026	-1.03596	-0.292576	0.494173	-0.028163	-0.0940451	0.0226901	0.428788	-0.642058	-0.521204	0.107694	0.148272	0.66604	-0.41249	0.404195	0.292983	-0.584808	0.416263	-0.533291	-0.0536002	-0.0576599	-0.384964	-0.990183	-0.308243	0.0543391	0.225026	-0.68725	0.0355525	0.141541	0.189821	-0.605135	-0.503271	-0.263386	-0.62391	0.12227
A_23_P103159	-1.53481	-0.509601	-1.4884	-0.931123	-2.21224	-1.46448	-0.825766	-1.60556	-1.76942	-0.650934	-0.0462002	-1.33378	0.0928417	0.0133422	-0.616816	-0.756742	0.240826	0.366708	-1.21972	-0.212604	-0.801775	-1.04137	-0.216431	-0.420308	-0.259779	-1.04873	-0.809773	0.0516183	-0.776369	0.704213	-0.754324	-0.123285	-1.17994	0.066684	-0.878184	-1.31133	-1.71127	-0.738854	0.177059	0.352621	-1.45606	-0.679764	-0.0708965	-0.470997	-1.32266	0.182112	0.876932	-1.03906	-0.806907
A_23_P103163	-0.271172	1.26804	-0.0420221	0.381461	-0.120812	0.533989	-0.171727	-0.27108	0.250684	0.293237	0.458248	-0.488714	1.04071	0.274825	1.16802	-0.901563	1.1557	1.25178	0.841237	2.29328	0.512936	2.13679	0.0774663	2.02355	2.75441	0.386684	0.296985	0.752792	1.88757	2.78876	-0.346531	0.785517	-0.151036	0.472054	1.68574	-0.289862	-0.652035	2.105	-0.430076	0.74535	0.353352	1.40801	0.670276	1.86847	0.0881169	-0.14335	1.10925	-0.390306	0.805418
A_23_P103180	-0.445008	-0.959709	-0.725323	-0.947777	-0.825274	0.228045	-0.514743	-1.05919	-1.24591	-1.19709	-1.19676	-0.253391	0.0199477	-0.941447	-0.0703797	-1.19069	-0.519527	-0.647475	-1.08332	-0.57216	-0.0991668	-1.38446	-0.272983	-1.16556	-0.835938	0.453232	-0.493723	-0.364967	-1.07109	-0.723089	-0.328566	-0.477031	-0.172925	-1.16647	-0.511859	-1.25067	-0.503125	-1.41181	-0.963677	-0.861383	-0.772854	-1.04398	0.352545	-0.588926	-0.423148	0.248213	-0.229558	0.0522233	0.217089
A_23_P103199	-0.036204	1.72914	0.861053	0.508747	0.681694	0.544131	0.635603	0.635172	0.607963	1.09814	0.946676	0.832576	0.611857	0.760152	0.523643	0.524485	0.248835	0.523332	0.520316	0.587716	0.387258	0.782452	0.314861	0.816896	0.392838	0.197146	0.527794	0.703409	1.46561	0.993013	0.72945	0.679482	0.530617	0.933357	0.51935	0.452181	0.666335	0.557963	0.506742	0.430243	0.51267	0.602236	1.03796	1.13839	0.599966	0.231773	0.502759	0.461426	0.536259
A_23_P103201	0.285419	-0.531916	0.153495	0.0845204	0.25594	0.439047	1.13861	0.295699	-0.131717	0.418886	-0.751903	0.517736	-0.526207	-0.653113	1.02907	-0.00938178	-0.614802	-0.645503	0.0368398	-0.332691	0.343747	-0.229709	-0.88615	-1.09013	-0.374768	0.173334	-0.34301	-1.07673	-0.672223	-0.80811	-0.493042	0.203262	-0.121136	-0.677143	-0.379899	-0.748578	-0.701314	-0.138769	0.132105	-0.567867	0.390783	0.287778	-0.193185	-0.674806	-0.234815	0.0834538	-0.507391	-0.044814	0.120601
A_23_P10322	-0.444839	0.387567	-0.528122	-0.611188	-1.0327	-0.70928	0.223269	-0.0468364	-0.510707	-0.737891	-0.338501	-0.0519218	-0.307963	-0.22049	-1.11259	-0.552358	-0.204481	0.273794	-0.311866	-0.699548	-0.0964704	0.072428	-0.200155	0.455571	-0.14012	-0.218874	-0.189814	0.157602	-0.441245	-0.290448	-0.252158	-0.706139	-1.01274	-0.758462	-1.09238	0.599863	0.0667269	-1.21709	-0.75777	-0.0333572	-0.895077	-0.462561	-0.237738	-0.66697	-1.02256	-1.49053	-1.1796	-0.887276	-1.17409
A_23_P103223	0.599649	0.667311	0.68714	0.501674	0.572339	0.184806	-0.0577859	0.0433253	-0.121813	-0.252604	-0.0373663	-0.722775	0.365168	0.0589437	-0.637019	-1.06157	-0.704799	1.364	1.24807	0.818156	-0.366396	0.885278	-0.268713	0.126921	1.66392	-0.811725	0.444369	0.613163	0.0998871	1.22447	0.231507	-0.162606	-0.240741	-0.0963729	0.294057	1.14447	0.681941	0.0131403	0.647842	0.828369	0.165885	-0.0193114	-0.0572679	0.564016	0.601794	0.165929	0.397612	-0.0690948	0.834827
A_23_P103232	1.62438	0.954689	1.94023	2.30334	1.72664	1.46617	0.323292	1.01727	0.149403	0.944579	1.89239	1.59815	2.02472	2.26517	2.13823	2.05368	1.73399	2.33437	2.06098	1.23488	1.75464	2.25089	2.26357	1.81137	1.01117	1.4743	1.172	1.79785	1.9838	1.60545	1.79245	0.951069	1.29043	2.31043	1.69768	2.42905	1.82096	1.49719	1.8633	1.52181	1.23574	2.09769	0.774479	0.817306	1.39576	1.22415	1.94907	0.596857	0.711542
A_23_P103248	1.03681	-0.131869	0.584677	0.431505	0.056304	-0.212655	-0.32145	0.0612154	0.372176	0.0411588	0.631874	-0.586883	0.900851	-0.146541	0.991724	0.35347	0.459685	0.968221	-0.291566	0.0661593	0.630333	0.845029	-0.173359	-0.0549216	0.0168098	-0.788282	0.0776524	-0.110935	-0.252219	-0.696894	-0.404201	-0.763657	0.710182	0.212004	1.02239	0.106929	0.81665	0.0862857	0.723197	0.575323	0.207636	1.43926	0.121121	0.41866	0.433077	0.196274	-0.0913965	-0.312159	0.373815
A_23_P103256	2.0628	1.41107	2.09241	2.75858	3.51729	3.92487	1.32438	2.30791	2.27817	1.92576	0.893744	2.78876	0.375038	0.554134	-0.025775	1.46646	-0.547305	0.578279	2.67651	1.83167	2.81249	0.605849	0.258197	0.941601	-0.0768632	2.54513	0.40697	1.33241	1.84994	0.56894	1.8503	2.66847	1.22481	1.5827	2.44589	1.3211	-0.0492433	2.63658	0.861615	1.48209	3.31676	2.68015	1.84222	2.32534	3.38367	1.87796	0.918476	3.60793	2.55236
A_23_P103269	-0.449203	-0.347104	-0.4144	-0.570214	-0.667443	0.286562	-1.53579	-1.06215	-1.51703	-1.48327	-0.588376	-0.678917	-1.01666	-0.816609	-0.98859	-0.123058	-1.02576	-0.784497	-0.733043	-1.51828	-1.02138	-1.13939	-0.590786	-0.654458	-0.784974	-0.467036	-0.50748	-0.955825	-1.14236	-0.519676	-1.12843	-0.479745	-0.549589	-0.863181	-1.1024	-1.81495	-0.766288	-0.92235	-1.38699	-1.57582	-1.30857	-0.702503	-1.66937	-1.70874	-0.757268	-0.571312	-1.31888	-2.38097	-0.995866
A_23_P103273	0.0534587	-0.306253	0.122225	0.270242	-0.609093	-0.800086	0.161584	0.0104348	-0.202156	-0.0100761	0.0901545	0.251238	0.69748	0.221042	0.224794	0.622224	0.386563	0.567458	-0.211619	-0.0450973	-0.164563	-0.404958	0.0658666	0.327887	-0.283063	0.186686	0.482469	0.583293	-0.033257	0.121948	-0.0844842	-0.000929229	-0.199625	0.203502	0.138796	0.518663	0.241934	-0.120045	0.257436	-0.187876	-0.166107	-0.542866	0.342051	-0.41589	-0.419645	0.03467	0.425818	-0.399445	0.107809
A_23_P103282	0.586543	0.0957322	0.709098	0.550345	1.47467	1.29159	0.709163	0.696526	0.349813	0.985454	0.100148	0.732367	0.064226	-0.23874	0.562291	-0.360908	-1.00238	0.753127	1.24758	0.179464	0.39575	-0.148666	-0.131201	-0.138636	0.5733	0.385729	0.0919813	-0.109652	-0.144735	-0.599632	0.411707	1.0247	0.625161	0.127425	0.886328	0.932814	0.553949	1.11295	0.746839	0.0390002	1.11936	0.960336	0.562481	0.523226	0.959384	0.173258	0.136702	0.660952	1.15806
A_23_P103304	1.46925	6.10424	4.03218	3.86421	4.98749	4.7296	0.965044	-0.426942	0.145714	4.98847	2.14629	-0.360062	4.86267	6.37504	-0.639768	0.864828	-0.0629434	0.769753	5.90424	6.37494	1.5908	0.550799	5.96972	6.10477	0.976974	0.0447722	0.0402385	-0.0478534	-0.803985	3.49168	4.88122	-1.2894	4.21613	4.54046	-1.13109	6.37498	6.64803	6.4603	-0.93172	0.373124	5.25854	0.425836	0.486912	0.658425	1.45321	1.90553	1.75691	3.73088	4.1221
A_23_P10331	0.0281125	-1.52408	0.607509	0.723367	-0.440456	0.143937	-0.983842	-0.169106	0.0301699	0.0689853	0.292198	0.00438854	0.00174967	-0.0163547	0.0322389	-0.760218	-0.0113575	0.292686	-0.488389	-0.275279	-0.703964	-0.643372	-0.00809833	-0.0138866	-0.0368943	0.0178251	-0.0122387	0.0194621	-0.00660684	0.182115	-0.0276682	-0.403758	-0.162631	-0.0536002	0.040771	-0.000856344	-0.0033006	0.00447164	-0.597581	-0.00928906	0.12078	-0.0202887	0.152712	-0.547234	0.0223208	-0.442328	0.0416617	-0.682358	-0.367998
A_23_P103315	-0.114076	-0.256879	0.583881	-0.577224	0.113968	0.600824	0.964728	0.802065	0.22888	0.336393	0.695344	0.224456	0.255725	0.471604	-0.439676	0.232354	0.333767	-0.178858	0.539066	0.448597	0.375928	0.202018	0.333954	0.206772	-0.509064	1.2925	0.00605219	0.466481	0.685802	0.535609	0.118863	0.795311	0.0880267	0.415915	0.262893	-0.0201702	-0.0442553	0.850899	-0.101481	0.43635	1.13079	-0.0285906	0.93908	0.507373	0.451188	0.236293	0.584063	0.518265	0.206826
A_23_P103328	0.536004	0.933473	0.0288057	2.4892	1.18611	1.74986	0.0243348	3.15541	2.26303	2.6418	1.75109	1.83074	1.61774	1.19128	-0.197352	1.32622	-0.491627	1.10565	2.07319	2.50557	2.42889	0.883864	0.537329	1.58254	2.15125	0.51993	-0.0124679	0.318582	1.58823	0.0301556	1.82656	1.26838	-0.191611	0.427822	1.96399	0.257344	0.174712	1.42751	-0.888218	0.218356	1.58577	0.486546	1.21141	2.22849	1.24953	-0.0120208	-0.509317	2.02092	2.23594
A_23_P103334	0.567917	0.602026	0.729851	1.05801	-0.559538	-0.103308	-0.113829	-0.245192	-0.51255	-0.294459	-0.650788	0.138564	0.578274	0.0544765	0.446815	0.178512	0.0871545	0.467934	-0.283213	-0.0322626	0.409327	0.454665	0.321165	-0.111751	-0.118443	-0.28142	0.200454	0.603424	0.116587	-0.275888	-0.154099	-0.00155738	0.0348263	0.136212	0.431507	0.351896	0.78052	0.270698	1.50091	0.703949	0.422399	0.0898213	0.657785	0.667427	0.104069	-0.871911	0.0669075	0.739323	0.88606
A_23_P103349	0.126424	0.280524	-0.151938	-0.399045	-1.00014	-0.351733	0.675029	-0.727612	-0.0213008	0.496447	-0.407268	-0.189133	-0.0629209	0.00467566	0.224158	-0.026512	-0.334956	-0.463032	-0.204252	-0.183396	-0.44258	-0.164468	-0.065243	0.213435	0.377083	0.980785	0.140052	0.0646961	-0.0466459	1.76383	-0.439091	0.784269	0.0436899	0.0754165	-0.829874	-0.404775	0.153165	-0.0621254	-1.10805	-0.691808	0.377992	-0.858352	1.00804	-0.187092	0.583253	-0.209291	-0.0260527	0.664139	-0.00536027
A_23_P103357	-0.778466	-0.442007	-0.45753	-0.413101	-0.493947	-0.898938	-0.0803168	-0.119952	-0.421163	-0.385158	0.13648	-0.337488	0.000982785	0.121159	-0.396787	0.0424493	-0.428235	0.142034	-0.232439	-0.0134543	-0.347284	-0.00131373	-0.583328	-0.0753135	-0.577182	-0.481412	-0.711921	-0.128145	0.317998	0.234675	-0.222233	-0.145559	-0.493681	-0.163751	-0.311124	-0.133933	-0.237046	-0.100741	-0.308497	-0.0703819	-0.173075	-0.255277	-0.0702291	-0.147457	-0.28314	0.108837	0.35974	0.458755	0.465192
A_23_P103361	1.25386	-0.243628	0.291867	0.624387	0.0234168	0.619525	2.3472	-0.0472358	-0.886745	1.23667	0.109683	-1.37342	1.61691	1.80463	-1.23871	-0.809263	1.03867	-0.570218	-0.195717	-0.0350277	-1.25449	-0.676205	-0.209866	0.851689	0.199434	-1.23461	0.415671	0.969545	0.0706332	-0.732005	-1.09797	1.76803	-0.695213	-0.240407	-1.81486	-0.922609	-0.992768	0.771166	-0.0208954	-0.667396	0.619768	-1.08513	1.82296	0.487845	0.0893574	-1.25686	-1.32213	-0.738543	0.100604
A_23_P103371	0.802672	0.0953407	0.361313	0.722888	0.0122134	0.25126	-0.0438499	0.753685	0.33736	0.475272	0.997533	0.865358	0.525633	0.224959	0.433737	0.300354	0.300172	1.37974	0.902214	0.788946	1.14115	0.279636	0.747455	1.29051	-0.420396	0.650328	-0.144895	0.593465	0.676859	0.361903	0.761673	0.995455	0.577458	0.656403	0.87088	0.293772	-0.20258	0.363387	0.13053	1.24114	0.797986	1.33308	0.590612	0.614742	0.260875	-0.0121025	-0.380461	0.746498	0.448013
A_23_P103386	0.523466	0.0373827	0.341902	0.37047	-0.405554	-0.299344	0.927123	0.537201	0.591545	0.736147	0.724978	-0.0816869	0.514383	0.0627472	0.734723	0.285403	-0.0865965	0.170313	0.00309695	0.178584	0.545801	0.739548	-0.182655	0.544857	0.446659	-0.29065	-0.0538879	0.218372	0.214029	-0.0961448	0.422306	0.318028	0.461166	-0.182961	1.08943	0.179445	1.31648	0.544802	0.443489	0.517653	0.651485	1.04564	0.443601	0.48751	0.239829	-0.599998	-0.300132	0.200141	0.655389
A_23_P103398	0.412207	0.503868	0.814356	0.922218	0.17744	0.265862	0.531545	-0.213683	0.349093	-0.028062	-0.0538355	0.216242	0.675602	0.48091	0.665353	-0.0840606	1.48116	0.52974	-0.610394	0.387788	0.201946	-0.360164	0.932452	1.10514	-0.300496	-0.00309373	0.730142	1.08096	0.505185	0.580372	0.145797	0.658323	0.660471	1.15294	0.980756	0.609817	0.510791	0.167471	-0.0509688	0.422099	0.75145	0.244459	-0.0935393	0.398488	-0.057367	0.33364	1.71636	-0.529993	0.245439
A_23_P103405	-1.62145	-1.12126	-0.716442	-1.78528	-0.622385	-0.388144	-0.368665	-0.491307	-0.883354	-1.62964	-0.246855	-1.61603	-1.5495	-0.26739	-0.599405	-1.19888	-1.11213	-1.44074	-0.499334	-0.900545	0.247882	-0.327205	-1.02446	-1.32264	-1.15243	-1.41266	-0.57605	-1.30868	0.229628	0.194405	-1.05913	0.0621785	-0.886022	-0.740314	-0.264859	-0.665402	-0.93443	-0.0522431	-0.732867	-1.30061	-1.2004	-1.21589	-1.2561	-0.321495	-0.855643	-0.938186	-0.830968	-1.80588	-1.61219
A_23_P103414	0.229189	-0.0320425	0.549576	-0.211853	0.254667	-0.0105589	0.0389804	0.433354	-0.566162	0.291993	-0.316374	-0.63543	0.344027	-0.26944	0.346164	0.421387	-0.0780809	0.22166	0.402954	0.221357	-0.0982534	-0.0212513	0.1634	-0.49733	1.15489	-0.00821189	0.130651	-0.48113	-0.420701	-0.681281	0.298313	0.033638	0.266348	0.177629	-0.124192	-0.0276446	0.455805	0.107899	0.169023	-0.0947778	-0.0572757	0.269376	0.382714	-0.310334	-0.482713	-0.0874747	-0.136144	-0.0551859	0.417387
A_23_P103424	0.551136	0.0479365	0.530708	0.528579	-0.200401	0.0233191	-0.0927606	-0.0936875	0.136695	0.133281	0.252355	0.321897	1.43803	0.312071	0.656301	0.289837	0.396107	0.908257	0.259612	0.0534552	0.667992	0.798569	1.56634	0.711351	0.37152	0.310455	0.568655	1.06101	0.350567	1.2829	0.779211	0.160254	1.30207	1.23714	0.655402	0.598155	0.85645	-0.0616412	0.322235	0.145739	0.0472918	1.14456	0.176938	0.0301936	0.128456	0.422325	1.44328	0.0491219	-0.263851
A_23_P103433	1.55722	1.46776	0.941244	1.02858	2.17979	1.10479	-0.497261	1.19029	0.317795	0.959305	1.24767	0.720631	0.897926	0.65761	0.734354	0.597484	0.248835	1.16813	1.40863	1.97722	0.816156	1.52012	0.478544	0.447139	-0.528375	0.304415	1.62294	0.581892	0.18646	2.13068	1.21097	-0.0504257	2.84567	0.226996	1.9827	0.942337	0.182142	1.15038	0.437206	1.06559	1.1917	1.53694	0.279554	1.42192	1.35065	1.87551	0.867468	0.768423	1.5827
A_23_P103442	0.771978	-0.499787	0.0404438	0.685234	0.20544	0.059849	0.560484	0.46737	0.387163	0.324472	0.0805057	-0.0547356	-0.0465255	-0.307322	0.743806	-0.404713	-0.343914	0.170107	0.0206068	0.457223	0.149048	-0.253279	0.0910498	-0.300676	0.261849	0.440839	0.638297	-0.211741	-0.49668	-0.176432	0.639797	0.209573	0.15664	0.342497	1.46208	0.463175	0.552692	-0.121105	1.42331	-0.0787211	0.325551	0.724326	-0.267883	-0.147704	-0.203332	0.564996	0.0563384	-0.213676	0.267686
A_23_P103454	0.432266	-1.16848	0.0279666	-0.186385	-0.819381	-0.748331	-0.0183791	-0.180485	-0.666389	-0.415958	-1.23051	-0.441294	-0.597607	-1.08933	-0.248893	-0.170127	-0.963662	-1.07074	-0.761298	-0.728742	-0.864093	-0.713256	-1.00882	-0.733998	1.49786	-0.705913	0.00546115	-0.320727	-1.10322	-1.73816	-0.557689	-0.571086	-0.720931	-0.655122	-0.283105	-0.430301	-0.592244	-0.82356	-0.965884	-1.05365	-0.570699	0.079016	-1.02015	-0.858444	-0.568275	-0.291227	0.147053	-0.856372	-0.892064
A_23_P10346	-0.748391	0.126268	-0.0326917	0.486731	-0.546912	-0.869092	-0.636901	-0.200135	0.48543	-0.575542	-0.17167	-0.0823293	1.59893	1.2604	0.0807126	0.284833	0.658146	0.261373	-0.665055	1.00785	-0.71761	0.622194	1.35047	0.751861	0.163034	0.529559	0.405926	1.06057	1.00339	0.599942	0.348184	-0.0505036	1.34231	0.243331	-0.704173	0.550856	0.996045	0.712033	0.821699	0.324417	-2.13568	-0.576011	0.637415	0.188379	-1.07824	-0.660739	-1.14271	-0.299616	-0.275705
A_23_P103465	0.348663	0.209249	-0.110722	-0.0602256	0.0341029	0.502444	0.385556	0.771584	0.661721	0.386649	0.507138	1.44363	0.450627	0.645127	0.345972	0.231056	0.309302	0.0397954	0.380452	0.0540726	0.200181	1.3696	0.15494	1.1725	1.48994	1.09448	0.811234	0.601831	0.898707	0.702567	0.78939	0.803025	0.48357	0.630335	0.654863	0.328076	0.0807846	0.154591	0.160765	0.292036	0.411483	0.216135	0.270732	0.0797127	0.492104	0.450685	0.642509	0.495066	0.728357
A_23_P103476	-0.000746013	0.0850002	-0.0549636	0.463703	-0.198742	-0.820768	0.251735	-0.448039	-1.0923	-0.0422731	0.165882	-0.111037	0.514134	0.33141	-0.357754	-0.631844	0.386563	-0.536876	0.136862	0.387062	-0.261288	0.494357	0.397164	0.851473	0.286495	-0.54946	0.173453	0.662013	-0.042689	0.464413	-0.16803	-0.108662	-0.398189	0.311378	-0.661095	0.054632	-0.195015	-0.402858	0.400947	-0.0567319	-0.278552	-0.29022	-0.833793	-0.646134	-0.7773	0.044268	0.227746	-0.834057	-0.0604426
A_23_P103486	2.13903	2.59332	0.479685	1.90293	3.93114	1.71431	-0.489788	-0.0564592	1.89859	1.41945	0.734287	0.241502	1.128	0.162542	3.3676	1.74792	1.18558	1.37845	2.05834	3.36738	0.95989	4.15784	-0.417927	0.751763	3.35337	0.229579	2.97394	2.00296	3.01536	2.8933	0.675925	1.06825	1.88102	0.69734	2.71715	1.6006	-1.87525	2.00962	0.107408	1.56443	2.2054	4.07101	1.57715	1.76134	2.62836	1.85947	2.69781	0.886837	2.5039
A_23_P103496	5.7227	2.92531	2.95632	3.87193	1.69937	2.883	3.07975	2.8185	3.26957	3.57433	2.76809	1.96431	5.6729	4.50213	1.26435	2.74528	5.11406	3.4913	3.82362	4.98858	0.972508	1.96671	2.59687	2.45888	0.551879	1.32381	2.19658	4.22545	2.30005	2.31389	2.645	3.90981	2.32925	2.72888	2.06238	3.51884	2.66232	3.27164	2.68173	1.88727	2.72116	0.510022	4.44511	5.7752	4.26833	1.14248	5.11134	2.79802	4.98898
A_23_P103502	-0.0620214	-0.574268	0.102387	-0.793136	-0.82714	0.157718	0.0436294	-0.900966	-1.08887	-1.40351	-0.800854	-0.969864	-0.376056	-0.717855	-0.436087	-0.70102	-0.519527	-0.543751	-0.803327	-1.06942	-0.241296	-0.519573	-0.73579	-1.35205	-0.735538	-0.572331	-1.20615	-0.926266	-0.462781	-0.507313	-0.50758	-0.387584	-0.787967	-0.529581	-0.0689201	-0.0752083	-0.163063	-0.834697	-0.733727	-0.864209	-0.361985	-1.39043	-0.667866	-0.480836	-0.414636	-0.246651	0.358993	-0.2748	-0.452945
A_23_P103511	-1.01622	-1.44737	-0.00615991	-0.838657	-1.80638	-1.71158	-2.55471	0.220733	-0.497791	-1.09312	0.630753	-0.717292	0.316214	0.223826	1.42297	0.704279	-0.681715	-0.12702	-2.79899	-1.1295	0.0846029	-0.970114	-2.01521	-0.0927773	-1.66526	0.172157	-0.163635	0.880332	-2.46198	-2.20406	-0.929882	-1.24648	1.15593	-0.769365	0.0722291	-0.319781	-0.701634	-2.36659	-1.60885	0.0011824	-0.891103	0.21568	-0.887997	-0.558916	-2.02481	-0.327509	1.61146	-2.17866	-1.57831
A_23_P103532	-0.0497654	0.699978	0.479426	0.302709	0.195092	-0.0111853	-0.0443099	0.42537	-0.284479	-0.15591	0.68271	1.02011	0.836645	0.562604	0.860308	1.20563	0.427545	0.449789	0.034565	-0.0962329	0.235431	-0.00953998	0.248779	0.319723	0.143383	0.138295	0.482394	0.147065	0.524477	0.43386	0.61924	0.179159	0.57651	0.483647	0.526633	0.729128	1.25699	0.190055	0.381723	0.279686	-0.0505274	-0.169766	0.331743	0.0970634	0.0907186	-0.370509	-0.00548173	0.0390505	-0.669566
A_23_P103554		0.897001	1.04654	1.14583	0.581115	1.17459	2.36308	3.56879	2.14457	0.854508	0.448377	0.16346	1.97086	2.27264	0.172098	-0.521181	0.309302	0.635603	2.10455	1.9987	1.40413	1.30744	1.31129	0.319657	-0.0349844	0.292773	-0.0165641	1.42537	-0.356165	0.265973	0.660366	2.59434	0.00286189	1.59225	0.713264	-0.335462	-0.00801914	2.36065	-0.382235	1.44111	2.19879	1.10969	0.853746	2.51225	2.15933	0.237825	0.416982	0.310175	1.8048
A_23_P10356	2.85927	0.10443	1.14511	0.150192	0.339178	1.63535	3.06797	2.03234	0.9981	1.48886	0.4869	-0.0828606	-0.0468281	-0.0110693	0.0276716	-0.340475	-0.0113575	0.0092454	0.201226	0.408376	0.562824	0.348728	0.638389	0.383618	0.40777	-0.0577822	0.207663	0.700748	0.0586117	0.0562771	0.717418	0.871239	0.214545	0.144208	0.798969	0.426167	3.48672	0.875238	0.745649	0.0316988	1.52328	0.977824	0.947768	1.64148	0.303977	0.365077	-0.157431	0.581142	2.18956
A_23_P103561	-0.625636	0.458103	0.650357	0.0717087	0.17164	0.495312	-0.697506	-0.905253	-0.614883	-0.494162	-0.307072	0.377969	-0.764176	-0.594179	0.100412	-0.198341	-0.852526	-0.871484	-0.410475	-0.294147	0.591335	1.56552	-1.07597	0.297788	-0.253192	-0.510791	-1.09392	0.068006	0.334017	0.211563	-0.760093	-0.759665	-1.74706	-1.3442	-1.00363	0.541137	-0.746796	-0.150917	-0.847338	-0.239453	-0.382529	0.140746	0.350204	0.578572	0.431545	0.724834	-0.359341	0.977461	0.225795
A_23_P103571	0.661185	-0.220325	-0.0867365	-0.388084	0.287121	0.688123	-0.244673	-0.514122	0.248133	0.45696	-0.63715	-0.601614	-0.499759	-0.991858	0.201919	-0.606264	-0.369103	-0.266281	-0.158311	-0.284206	-0.706331	-0.00164827	-1.0433	-1.24271	-0.536929	-0.915221	-0.172563	-0.502502	-0.567115	-1.12426	-0.549337	-0.968308	-0.0914924	-1.6494	-0.341731	-0.975394	-0.056776	-0.00176512	0.58174	-0.0952217	-0.121034	0.234244	1.0459	0.271229	0.522058	-0.183962	-0.023672	1.57116	1.60102
A_23_P103588	0.420239	2.02504	0.182092	0.292124	2.85353	0.816964	0.37108	0.334079	0.370544	1.55831	0.210791	0.631812	0.674983	0.562241	0.365428	0.420176	0.67903	0.210963	1.74325	0.876802	0.099047	3.21314	0.780744	1.3081	2.82199	0.553712	0.547927	0.428864	2.92594	2.89946	0.185077	0.364427	0.296014	0.427822	0.100036	0.223706	1.17799	1.7274	-0.249014	-0.0953039	0.174711	0.844748	0.185601	0.290523	0.410852	0.414572	0.540269	0.489273	1.41213
A_23_P103601	1.02527	0.999976	0.548802	0.874808	1.57996	1.53932	2.16199	1.2421	0.969018	1.42713	0.960576	1.34236	0.966459	1.09735	-0.715389	1.10863	0.273958	-0.334753	0.70108	0.728068	0.536953	0.913787	-0.0103228	0.834273	0.78059	0.19558	-0.208494	1.07079	0.940117	0.871239	0.12633	1.41133	-0.357972	0.69734	0.222741	0.362733	-1.31469	0.874653	0.738026	-0.48406	1.50979	2.00295	0.407991	0.734504	0.800168	-0.0495914	-0.426319	0.356024	1.38976
A_23_P103614	0.53458	0.674786	1.41452	-0.282182	0.224596	1.20866	-0.161419	-0.391347	-0.322429	-0.0193243	0.0797283	-0.303644	0.118241	0.757067	-0.358412	-0.393138	0.0871545	0.346774	0.136708	0.474888	-0.521772	0.0421678	0.526735	0.850719	-0.0818585	-0.110681	-0.172637	0.402625	0.0662478	-0.207063	-0.244613	0.374958	-0.559819	0.392604	-0.434972	-0.687529	-0.34192	1.27497	-0.173318	-0.674227	0.650494	1.52736	0.221299	1.40212	0.521631	-0.218233	0.0724644	-0.647583	0.216977
A_23_P103628	-0.464886	-1.58148	-0.898579	-1.41182	-1.48949	-2.00478	-1.2692	-1.35529	-1.04802	-1.66791	-1.75434	-1.49399	-0.488896	-0.732282	-0.497246	-0.375842	0.89466	-0.196343	-1.54308	-1.44508	-0.948489	-0.914045	0.5669	-1.41762	-1.5242	-1.2218	-0.253777	-0.623183	-1.53502	-2.29633	-0.949384	-1.40076	-0.86196	-0.0602223	-0.0876446	0.0542728	-0.527271	-1.38218	-1.15817	-1.21677	-1.40409	-1.52885	-1.09735	-1.6336	-2.29002	-0.0628933	-0.223916	-1.68672	-1.11314
A_23_P10363	-0.287867	0.765904	0.22103	0.485827	0.348435	-0.441351	0.168052	-0.12139	-0.192203	0.0612512	-0.0802473	-0.029994	0.0188254	0.372809	-0.339054	-0.340779	-0.438635	-0.155952	0.176222	0.486231	-0.0419084	0.320065	-0.264036	0.510768	-0.17201	-0.274902	-0.490724	0.571198	0.393456	0.762643	0.287039	0.178972	0.245331	0.427822	-0.20946	0.256726	0.379737	0.245523	0.0176901	0.359596	0.14057	0.540483	0.130285	0.442855	0.450086	-0.792845	-0.465019	0.158226	-0.0958604
A_23_P103631	0.0519858	-1.09446	-0.617197	-0.474706	-0.481224	-1.59423	-0.925458	-0.780549	-0.967784	-0.212647	-0.904734	-0.904288	-0.617438	-1.06901	-0.198705	-0.774481	-0.730138	0.484773	-0.645461	-0.174689	-1.02861	-1.02742	-1.20129	-1.74971	-0.992935	-0.445659	-0.412543	-0.952878	-0.883962	-0.55956	0.00824371	-0.546043	-0.173784	-0.602811	0.767682	-0.152161	-0.276395	-0.575813		-0.188921	-0.754713	-0.450947	-0.834848	-1.18115	-0.70513	0.734525	0.201795	-1.0932	-0.20901
A_23_P103648	-0.0735743	0.261798	0.857481	1.18111	0.524108	0.395508	-0.168878	-0.321491	0.606191	0.583188	1.76596	0.751851	0.523662	0.710276	0.505591	0.202746	0.870715	1.84532	0.320193	0.106744	0.330297	0.47561	0.372015	0.0584591	0.142872	0.540202	0.942077	1.12668	1.08592	0.910133	2.01936	0.465785	0.338941	1.00898	1.97439	2.786	3.51864	0.443086	3.17583	2.05023	0.368286	0.215452	0.844356	0.684158	0.313631	0.564361	0.608213	0.310108	-0.225055
A_23_P103651	0.0775404	0.300303	0.120311	-0.362508	0.286614	0.706621	0.448286	0.210773	0.298441	0.00344358	0.682179	0.818335	0.610079	1.22824	0.110451	0.216483	0.448944	0.210773	0.271146	-0.0475925	0.785414	2.23184	0.638012	0.776208	0.299816	0.934643	0.181483	0.879178	1.41941	1.54313	0.547779	0.794013	0.459617	1.08913	0.175965	0.0733864	0.196468	0.234661	-0.0870926	-0.257869	0.140386	-0.23065	0.716615	1.03045	0.102068	0.261445	0.402725	0.365412	0.302681
A_23_P103662	0.86835	-0.432719	0.181733	0.451703	-0.460463	-0.999205	0.0191718	-0.111649	-0.640034	0.0912234	0.0124605	-0.700659	0.576525	0.283626	0.442895	-0.103341	0.182331	0.685398	-0.583365	-0.361462	-0.368784	-0.442832	0.45936	-0.345811	-0.67014	-0.14978	0.0762285	0.346031	-0.482482	-0.434072	0.800985	-0.145505	-0.347545	-0.137343	0.438706	0.652398	0.189632	-0.638383	0.551553	-0.0422657	0.163639	0.570978	-0.0457474	-0.298511	-0.0516908	0.230217	0.598969	-0.852526	-0.568665
A_23_P103675	-0.863646	-1.01295	1.03333	-2.12494	-0.972499	-1.54488	-1.67209	-0.970079	-2.19881	-1.40049	-0.0889563	0.267572	-2.72413	-1.67595	0.818597	-0.878607	-1.27709	-0.529743	-1.8474	-1.91072	-0.582515	-1.13095	0.162808	-1.40125	-1.74016	-1.87286	-0.908177	-1.91941	-1.06017	-0.808831	-0.0333836	-1.5523	-0.722238	-0.192695	0.548382	-1.03219	-2.05777	-1.74507	-1.60279	-0.61772	-1.69896	-1.64233	-0.491846	-1.5287	-1.29793	-1.97681	-2.17756	-0.441681	-1.98178
A_23_P103690	0.931064	0.228938	0.81271	0.787648	0.244045	-0.867174	-0.855085	-0.382651	-0.644571	-0.768841	0.0335195	-0.702247	0.523583	0.479011	0.23423	-0.181807	0.351274	0.7769	-0.148567	-0.401356	-0.55619	-0.230483	0.516599	-0.597409	-0.370986	-0.866538	0.378716	-0.278651	0.0660528	0.180895	1.37219	-0.802339	0.552502	0.404071	0.607081	1.33747	1.83328	-0.205802	0.436433	0.551857	-0.56523	0.802441	0.110979	0.145761	-0.295993	0.380291	0.140302	-0.198087	-0.265067
A_23_P103698	1.00299	0.591099	0.789947	0.731931	0.691386	0.599735	0.407318	0.602813	0.685662	0.674484	1.11424	0.885626	1.4541	2.06277	0.768297	1.932	1.19592	1.6761	1.01346	0.97649	0.719225	1.18019	2.75141	1.887	2.08989	0.374082	1.47569	0.67059	0.952093	0.89495	1.65152	0.902107	1.10148	1.12994	1.17481	2.50358	1.51846	1.04548	0.308942	0.920225	0.757526	1.40507	0.615643	0.675165	0.471813	0.77771	0.130356	0.208306	0.80399
A_23_P103703	-1.56818	-0.400724	-0.808792	-1.10869	0.0857377	-0.522183	-0.0666094	0.507241	-0.460492	-0.340462	1.1717	0.397548	-0.79372	-0.969902	-0.323923	-0.455543	-0.310544	-1.39889	-0.826871	-0.0216861	0.330127	-0.554416	-0.457217	-0.346018	-0.134937	0.601332	0.199343	-0.319297	-0.491959	-0.56218	0.685575	-0.429046	-0.98218	0.472054	-0.182565	-0.875634	-1.06437	-0.809769	-0.711158	0.0452827	0.16355	-0.946057	-0.558066	-0.541624	-0.730493	-0.706127	-0.631203	-1.52122	-1.15203
A_23_P103720	-1.35924	-3.05217	-2.87093	-2.60207	-2.9504	-3.32129	-0.904539	-2.90085	-2.79887	-2.40651	-2.20395	-3.43446	-0.660255	-1.03346	-3.14892	-2.70945	-1.1557	-1.88347	-3.19034	-1.6393	-3.24896	-2.77601	-0.930343	-1.92671	-2.26141	-3.4951	-1.57827	-2.02374	-2.44172	-1.90492	-1.78704	-1.50989	-2.02499	-2.06064	-2.57253	-1.29753	-2.14302	-2.30237	-1.47494	-2.08012	-1.8818	-2.4214	-1.5462	-2.48277	-2.68474	-1.45425	-0.915153	-3.16623	-2.55224
A_23_P103725	0.27302	0.0592342	-0.444683	-0.0263496	0.338506	0.321447	0.919981	0.255363	0.0674225	0.208752	0.427207	0.190027	0.0574118	0.311138	0.496302	-0.0383595	0.165399	0.54948	0.332332	0.358662	-0.0213612	0.268524	-0.118347	-0.175321	0.0182772	0.0580533	0.358999	-0.0570732	0.231502	0.74886	0.891978	0.293756	1.10109	0.495441	0.510649	0.116143	0.80633	0.257131	1.35173	1.34294	0.925972	1.03542	0.185271	0.207425	0.323661	1.33863	0.598537	0.258439	0.508955
A_23_P103734	-0.455236	-0.943007	-0.244823	-0.151815	-1.25797	-0.819053	-0.28469	-0.885999	-0.615095	-1.29444	-0.60107	-0.205282	0.0742054	-0.22493	-0.591325	-0.876435	2.13853	-0.588459	-0.765768	-0.334893	-0.707838	0.0417672	-0.0847457	-1.14027	-0.886877	-0.181361	-0.871739	-1.03707	-0.0366419	-0.256825	-0.385715	-0.981634	-0.389135	-0.240407	0.184941	-0.228761	-0.830972	-0.173787	-0.0955523	0.208896	-0.0514561	-0.418271	-0.192863	-0.41692	-0.754804	-1.36577	-0.999004	-1.40179	-1.22043
A_23_P10374	-0.432165	0.0355632	-0.242675	-0.626252	-0.173664	-0.858466	0.31344	0.262849	0.614456	-0.226034	-0.180522	0.18997	-0.384568	-0.352322	-0.311505	-0.252948	-0.343914	-1.49314	-0.31471	-0.306562	-0.667826	-0.297517	-0.0933238	0.412391	0.106199	-0.164506	-0.717235	0.363982	0.0489978	-0.0614512	-0.480376	-0.226437	-0.952069	-0.309591	0.0992801	-0.724356	0.308364	-0.0634918	-0.804413	-0.819006	-0.533072	-0.354247	-1.0791	-0.307103	-1.00572	-0.394383	-0.571779	-0.202656	-0.57081
A_23_P103743	0.0213751	-0.0661665	0.459681	0.184683	-0.0282137	-0.0234477	-0.336713	-0.814693	-1.03806	-0.617335	-0.267138	0.0633679	0.117881	-0.0962231	-0.279872	-0.240534	0.0263882	0.112799	-0.138027	-0.917279	-0.0424871	-0.86704	0.0309273	-0.371231	-0.0769593	0.784917	-0.177243	0.0108372	-0.461051	0.00470049	-0.224231	-0.148796	-0.0838229	0.363169	-0.463757	-0.325361	-0.350725	0.953947	-0.706522	-0.341828	-0.00550077	-0.897209	-0.338625	-0.533371	-0.387871	0.0621425	1.13876	-0.402348	-0.00536027
A_23_P103756	0.136788	0.0590287	-0.583194	-0.685751	0.234041	0.394951	-0.0736132	-0.172308	0.0432031	-0.601673	-0.593209	-0.768545	-0.72208	-0.268837	0.26594	-0.570818	0.342203	-0.626611	0.0170729	0.358116	0.159895	0.424853	-0.305792	0.266737	0.316579	-0.275653	-1.02167	-0.184178	-0.113298	0.73686	-0.776999	0.237642	-0.43388	-0.192695	0.579829	-0.0218101	0.394032	0.315478	-0.111109	0.421439	0.231393	0.105005	0.119773	0.196777	-0.0421866	-0.783165	-0.610154	-0.984457	1.01351
A_23_P103765	1.62988	1.7875	1.15629	3.27338	4.47545	3.80266	3.3912	4.52814	1.74117	2.81233	1.72797	2.87369	1.8663	1.75124	3.51889	4.45176	0.870715	2.38745	1.01314	1.60685	2.06394	0.808258	1.7763	1.39146	1.22988	2.43792	2.36372	2.244	1.71822	0.810856	1.93982	2.21188	4.15779	1.94265	4.23483	1.15638	0.687411	1.58236	3.38373	5.61909	5.16473	6.23359	2.3686	0.973647	3.15172	3.06998	1.57243	4.31423	2.42342
A_23_P103773	1.37095	-0.73375	-0.146899	0.258142	0.010764	1.51798	1.34496	0.822123	-0.391035	0.910774	0.415491	0.730055	0.288225	0.0611867	-0.567078	1.00726	0.264683	0.430609	0.379294	-0.0768396	-0.309153	-0.545941	-0.0122939	-0.588919	-0.644923	-1.15504	0.433285	0.561774	-0.0302551	-0.810395	0.306214	0.605636	-1.28821	-0.00105465	0.38792	1.84349	-1.00098	0.630527	1.38014	1.24881	0.291783	-0.111957	0.898183	-0.0657868	0.532231	2.10949	0.865475	0.189613	0.437407
A_23_P103787	-0.567783	0.385618	0.25109	0.00364928	-0.607503	-0.929835	-0.362361	-0.695508	-1.04324	-0.495193	-0.889407	-0.0743392	0.195416	-0.406206	-0.240246	-0.810234	-0.284499	-0.746001	-0.544865	-0.369547	-1.00142	0.727149	-0.209626	-0.398384	-0.465166	-0.354232	0.0479343	0.680362	0.0819046	0.124326	-0.634307	-0.0993943	-0.893801	-0.275153	-0.877075	-0.36461	-0.0430769	-0.112625	0.350924	-0.314059	-0.707522	-0.256533	0.552195	0.530595	-0.52966	-1.94845	-1.38832	-0.612468	-0.158738
A_23_P103795	-0.0292812	0.0587399	-0.28177	0.184484	-0.411501	-0.0897944	-1.02773	-0.72285	-0.628537	-0.0875267	-0.276207	-0.0382267	1.02625	-0.252647	0.797551	0.609169	0.396107	0.209939	-0.212969	-0.0311858	-0.000888122	0.537207	0.288741	-0.0860724	0.619653	0.0301052	0.471927	1.08742	-0.553348	-0.171549	0.626773	-0.620622	0.0692833	-0.0235823	0.797649	-0.0662055	-0.511275	-1.01026	1.10176	0.622204	-0.563181	0.677977	0.259955	0.106586	0.590022	0.215521	0.915674	-0.965152	-0.469517
A_23_P103803	1.2897	0.590716	0.716823	0.429707	0.368519	0.140572	1.70563	-0.765643	0.158547	0.798304	0.108505	0.43785	1.73961	0.528422	0.345097	0.737997	0.0263882	-0.0136271	0.188416	0.438706	0.374217	-0.00283218	0.628385	0.674175	0.601154	0.713638	1.10169	0.601045	0.428694	0.386514	0.305965	1.0673	0.415785	0.684615	0.272022	0.349175	-0.936821	0.398177	-0.460234	0.0600267	0.208207	0.17701	0.184873	0.486148	0.618162	0.492343	0.0661822	-0.47726	-0.384703
A_23_P103812	-0.140244	1.13462	0.00151277	1.17893	1.44669	0.436971	-0.652261	-0.786728	0.638722	0.631058	-0.308139	0.0721282	-0.163194	0.186841	1.09199	0.336976	-0.126761	-0.583662	0.768342	2.26677	0.174722	2.83052	0.458864	0.104677	3.13233	0.0980082	0.234115	-0.404863	2.11862	0.280703	-0.152072	0.578081	-0.000440581	0.352811	0.670653	0.0331378	-0.12242	2.15778	-0.807636	-0.700091	2.04958	1.57925	-0.437749	-0.333555	0.930335	-1.00159	-0.894365	-0.886433	2.26943
A_23_P103824	0.967253	-0.529023	0.489395	0.278776	0.0325707	0.182084	0.38479	0.432054	0.685321	0.183613	0.56993	0.417471	1.38689	1.2018	1.12112	1.05907	1.26809	1.3233	-0.103073	0.494726	0.0829704	0.309035	-0.0670724	0.796863	0.541158	0.473504	0.708797	1.05912	0.0411885	0.240831	1.06442	-0.0277119	0.933737	0.281572	0.446352	0.670438	0.417663	-0.0428617	0.767037	0.566156	0.313228	0.653598	0.534775	0.415636	0.0439907	0.527389	0.77705	0.113285	0.0567939
A_23_P103833	-0.164764	-0.939727	-0.663345	-1.40189	-1.33611	-1.67967	-0.917747	-0.882289	-1.42122	-1.09884	-0.337111	-1.05393	-0.395243	-0.254846	-0.359604	-0.403859	-0.0629434	-0.916671	-1.10694	-0.800281	-0.889545	-0.486686	0.0594093	-1.03806	-0.481371	-1.42418	-1.16733	-1.20149	-0.825933	-0.508616	-0.399983	-1.44428	-0.129753	-1.67834	-0.952234	-1.1157	-0.540951	-1.21862	-0.304706	-0.72987	-1.16338	-0.21134	-0.429243	-0.932526	-1.38199	-1.37725	-0.472302	-1.23646	-0.879942
A_23_P10385	-2.56304	-1.61894	-1.53832	-0.720218	-3.44165	-2.35935	-2.87363	-1.92631	-2.44902	-2.12882	-1.68556	-2.49971	-1.06191	-1.54466	-0.12962	-0.947879	-1.4333	-0.813029	-1.9601	-2.10486	-2.92285	-2.06201	-0.879598	-2.01205	-2.0226	-1.26634	-1.588	-1.23573	-2.91818	-1.9932	-2.31838	-2.0197	-1.47788	-0.598151	-0.905448	-0.803611	-0.928115	-2.01128	-1.26526	-1.6225	-1.87511	-2.05289	-1.63422	-2.14041	-2.33368	-0.695544	0.565148	-2.24759	-1.51922
A_23_P103864	0.960587	-1.23614	0.0480848	-0.554256	0.150168	0.724218	0.101214	0.370589	-0.382182	-0.0445732	-0.801983	0.34837	0.674364	-0.713747	1.58653	0.727467	1.07127	1.18783	-0.530112	-0.267155	0.544339	-0.450109	1.83728	-1.19904	-0.185503	0.589471	0.662118	-0.213022	-0.654994	-0.690085	0.315298	0.404144	2.17659	0.262856	1.66636	1.62165	0.737691	-0.359091	1.12243	0.371801	-0.0424998	-0.418651	-0.145412	-0.702587	-0.881274	0.928876	1.31792	-0.40841	-0.101348
A_23_P103877	-2.86258	-3.18401	-3.23999	-3.08395	-2.80589	-2.75673	-3.20288	-3.32135	-3.06845	-3.11742	-2.5199	-1.90149	-2.62843	-2.4373	-3.06345	-2.41654	-2.6318	-2.88317	-2.7494	-2.54592	-2.57253	-1.88762	-2.12609	-2.9614	-2.67118	-2.56123	-2.68123	-2.92772	-2.60598	-2.54298	-3.60971	-3.31346	-2.61938	-2.86154	-3.68524	-2.55194	-3.41365	-2.08223	-3.04639	-3.26978	-3.07591	-2.75523	-2.83273	-2.91714	-3.10583	-3.63504	-3.24003	-3.75503	-4.75964
A_23_P103885	-0.0955861	0.0934409	-0.218943	-0.0867438	0.296992	-0.103647	-0.354247	-0.39293	-0.553271	-0.115641	0.229943	-0.618112	-0.470728	-0.0351199	-0.580817	-0.185767	0.0130786	-0.256646	0.485256	0.485558	-0.432712	0.930473	-0.247037	-0.309244	-0.0879485	-0.66518	-0.432518	-0.405001	0.808415	0.688505	0.453378	-0.207233	-0.0763593	0.144208	-0.849295	0.166312	0.0441998	0.553831	0.574843	0.501803	-0.122171	0.243178	0.589231	1.14479	0.873671	0.0553554	0.0612978	-0.0231819	0.546523
A_23_P103897	0.619626	-0.0784007	-0.189832	-0.500243	0.0102785	-0.0487388	0.329158	0.300838	0.41323	0.168946	0.447993	0.72995	0.736473	0.70894	0.469048	0.661973	0.71639	0.421895	0.306024	0.455974	0.483008	0.493245	0.822537	0.728075	0.490726	0.768402	0.636686	0.639285	0.52257	0.531973	0.315208	0.729574	0.733241	0.839751	0.397037	0.437138	0.24779	0.267801	0.189677	0.0682634	0.291066	0.310277	0.129113	0.127425	0.258797	0.714354	0.71375	0.223571	0.260557
A_23_P103905	1.66877	0.600048	1.20778	1.24824	1.12154	0.770673	0.925602	0.998614	0.613893	0.798065	1.34107	1.38602	1.21212	1.30173	1.56227	1.34638	1.49798	1.57947	1.24436	1.32456	1.91378	1.2848	2.35739	0.786301	1.91291	1.47144	1.82559	0.848652	0.308102	0.0347491	1.04662	0.930783	1.49678	1.37014	1.51416	1.35578	0.863472	1.48758	1.02572	0.848349	1.73832	2.2253	1.00534	0.840104	1.17686	1.42105	0.915001	0.319616	0.739323
A_23_P10391	1.60681	2.62297	2.43391	2.66453	2.03122	1.92446	-1.24279	1.25579	2.59871	2.39378	1.78184	3.27462	0.219208	0.468462	0.551553	2.51265	-1.85557	-0.569118	2.95333	2.45028	3.94016	1.58413	-0.361825	1.83904	0.468533	3.07656	1.04451	1.85697	2.16656	1.66943	2.25462	1.49218	0.51587	1.22462	2.16678	0.970975	-0.365329	2.4539	0.5329	2.00861	1.86865	1.37891	1.04368	2.07648	3.13198	1.66273	1.73436	3.06112	1.7461
A_23_P103912	1.1413	0.186141	0.94002	0.346315	0.128467	-0.104083	-0.239462	-0.0390631	0.101991	-0.0878701	0.153175	-0.313499	0.0654086	0.537964	1.13552	0.0730031	0.14278	1.29706	-0.115117	0.794524	0.135697	0.604032	0.0823901	0.145712	0.247417	-0.707275	0.0946529	0.427704	-0.193154	-0.309039	0.716375	-0.294649	0.823937	-0.154713	0.719925	0.907765	0.695349	0.419981	0.393718	0.150913	0.91529	1.38618	0.229571	0.708359	0.388557	0.500657	0.357949	-0.452033	0.667277
A_23_P103923	0.479809	-0.0085844	0.307715	0.653669	-0.198802	-0.316457	-0.444803	-0.48316	0.0549597	-0.379234	0.0876612	0.10892	0.429866	0.101859	0.441916	-0.267036	0.342203	0.320064	-0.467016	0.337449	-0.166535	-0.154297	0.177074	-0.21635	0.580443	0.112339	-0.0840896	0.0663715	-0.129979	0.0417672	0.0515714	-0.257123	0.48222	-0.0678141	0.430214	0.255837	1.17616	-0.174514	0.47661	0.640414	-0.163695	-0.234577	-0.0381181	0.0343057	-0.297091	0.364236	0.812151	0.0756189	0.299198
A_23_P103932	2.90377	2.12943	2.92257	2.89818	3.32887	3.20874	3.9783	3.21686	3.5075	2.88962	3.38662	4.21617	3.98632	3.40137	2.30048	3.06825	3.1478	2.80931	2.24385	3.12306	2.3099	2.39003	3.21749	4.04285	3.00146	3.10792	3.03479	3.48212	4.41479	3.53587	3.2607	3.33471	2.71222	3.29825	3.24671	4.22545	4.63066	2.9509	2.7602	3.36917	3.11432	3.12415	3.25164	2.21463	2.76571	3.46583	3.09221	3.27961	2.98406
A_23_P103942	-0.0109199	0.154216	0.307586	-0.275299	-0.468346	-0.991714	-0.564917	-0.371605	-0.849667	-0.482405	-0.657859	-0.733008	-0.573844	-0.140688	-0.3512	-0.172963	-0.11152	-0.524793	-0.509365	0.0827731	-0.926697	-0.076967	-0.558989	-0.261286	0.299214	-0.902866	-0.383401	-0.20451	0.0886332	0.0171272	-0.306891	-0.63022	-0.175467	-0.452033	-0.779572	-0.456624	-0.195905	0.0722844	-0.182478	0.0984622	-0.779925	-0.17265	-0.0770172	-0.211669	-0.583544	-0.554593	-0.761297	-0.445215	0.154816
A_23_P103951	-2.24845	-0.14776	-1.46535	-1.31895	-1.45295	-1.7213	-0.40795	-1.04832	0.169171	-1.41559	-0.888224	0.180716	-2.13412	-2.34885	-1.25027	-2.5906	-1.67762	-1.21527	-0.5217	-0.706331	-0.13359	-1.48942	-1.41377	-1.43938	-1.83579	-0.0910307	-1.17584	-1.10124	-0.498395	-0.498428	-0.0342706	-1.61203	-0.404932	-0.292678	0.804902	-0.340233	-0.512106	-1.3866	-1.05149	-0.459506	-1.12806	-0.877758	-2.43785	-1.13002	-0.375675	-0.563013	-0.109498	0.0299155	-0.897575
A_23_P103968	-0.684812	0.537458	-0.219856	0.0685774	0.0320751	-0.61367	-0.122654	-0.133297	-0.145656	-0.0586006	0.383198	0.579208	0.780524	0.413228	0.390211	-0.292232	0.953556	-0.301649	0.680262	0.31852	-0.0436338	0.77003	1.72732	0.499631	2.56619	0.527997	0.674806	0.494401	1.14673	0.688101	0.33612	-0.155704	-0.111852	0.643367	-0.358844	0.314305	0.141239	0.233321	0.490902	0.105726	-0.014359	0.232802	0.138592	0.665091	-0.320077	-0.273235	-0.599678	-0.159039	0.25992
A_23_P103971	0.99285	5.67219	0.191076	4.24368	5.33155	3.86486	-0.470046	2.49442	4.67955	6.10454	-0.407886	-0.21605	0.0245459	0.15266	2.28808	-0.407231	-0.126761	1.41457	2.48331	6.17042	0.135486	1.88893	0.139415	4.90173	4.27509	0.264065	-0.223101	0.00634778	2.68142	0.0127873	0.637135	0.433663	0.504046	-0.489879	0.596528	0.326019	0.173258	3.55535	0.274481	0.329678	3.01841	6.16747	0.128249	4.16136	3.19261	0.491735	0.239217	-0.0028503	6.30733
A_23_P103981	-0.95263	1.94124	-0.368308	0.516675	-0.0754054	0.79663	0.0373031	-1.21897	-0.0831511	-1.18678	0.339913	0.298527	-0.181229	0.403237	-2.26966	-1.61422	-1.40958	1.13709	1.22652	-0.205541	-0.121763	2.13983	2.38227	0.0965176	1.66208	-1.00421	-0.102613	1.41184	1.56265	0.481766	0.295239	0.0439632	1.02224	0.160613	-0.00387832	1.50279	0.148247	0.720861	1.09263	-0.783167	0.700353	-0.113022	0.396773		1.35673	-0.745416	0.113166	-2.00844	1.16523
A_23_P103996	-0.052045	-1.47525	-1.50878	-0.873298	-0.503263	-0.983264	-0.960312	-1.22036	-0.841874	-0.395423	-1.28973	-0.730018	-0.530654	-1.24007	-0.0338868	-0.576091	0.0871545	-0.418373	-1.20771	-0.837047	-0.668068	-1.38199	-0.965098	-0.744533	-0.61104	-0.654676	0.847234	-0.385112	-1.3621	-0.811373	0.29502	-1.45978	-1.10608	-1.31982	-0.166071	0.651039	-0.109064	-1.10909	0.320202	-0.258984	-1.15227	-0.310379	-0.632686	-1.25201	-0.56085	-0.197759	-1.2716	0.441087	-0.224453
A_23_P104005	1.16237	-0.0183796	0.0797379	0.215633	0.21408	0.540708	0.697796	0.200451	0.123559	0.515512	-0.448681	-0.90588	0.0910881	-0.628533	0.590045	-0.240986	0.121103	0.590627	0.410381	0.428136	-0.243374	0.238543	-0.386799	-0.594161	-0.19247	0.613357	0.320194	0.464322	-0.09934	-0.157414	0.465075	0.129243	0.14549	-0.163751	0.476665	-0.307744	0.030987	0.22206	0.524892	0.460606	-0.250416	0.998462	0.138438	0.106017	0.162943	0.193113	-1.66239	0.288375	0.498764
A_23_P10401	1.00151	0.865807	0.18029	1.23734	0.285361	0.559246	-1.31024	0.261761	0.645426	0.344882	0.0419146	0.0298792	-0.207686	0.0604457	1.81741	0.519539	0.536527	1.05221	1.26935	1.32398	0.902487	1.09063	0.153195	0.475755	0.549579	-0.165117	0.461847	0.659454	0.0736406	-0.235746	1.34115	-0.547072	1.64021	-0.0602223	0.962562	1.20572	0.62572	0.0112025	0.248872	0.230181	-0.20891	0.823523	-0.733678	0.0601535	0.989468	1.07593	2.73611	-0.522652	0.323517
A_23_P104012	0.313799	0.0107889	-0.754338	-0.418062	-1.52259	-0.049645	-1.15359	-2.02595	-0.929913	-1.61317	-0.932557	-0.00456622	-0.139034	-0.586962	-0.480526	0.0297376	0.0418058	0.363414	-1.27751	-1.56542	-1.44152	-1.31427	-0.57848	-0.00270282	-0.478197	0.0106802	-0.0246127	0.00542788	-0.571828	-1.11973	0.0192323	-1.13056	0.145364	-0.885421	-0.980253	-0.435385	-0.52851	-0.00861554	0.415107	0.494408	-1.15959	-0.0315797	-0.415736	-1.32465	-1.78836	0.938052	0.0248565	-0.373645	-0.00536027
A_23_P104022	0.798453	-0.956065	-0.726706	0.0220479	-0.484459	0.00866603	-0.147979	-0.0495956	-0.288663	-0.202156	-0.825916	-0.413628	-0.744251	-0.669887	1.50356	1.14916	0.0418058	1.19838	-0.782757	-0.723124	0.450357	-0.495539	-0.164662	-0.745963	-0.0777691	-0.219221	-0.235791	-0.606922	-1.50043	-1.42206	-0.29161	-0.410216	0.274209	-0.957902	0.841237	0.102841	0.141003	-0.754783	-0.510785	0.393842	-0.083189	-0.618441	-0.822131	-0.521403	-0.407582	1.35	0.893472	-0.655766	-0.424056
A_23_P104039	1.37045	0.0929625	1.66314	0.0680767	-0.547633	1.04692	0.305035	0.00787591	0.215257	0.39512	0.484271	0.416513	0.174629	0.960648	0.274471	-0.00574246	0.351274	0.068734	0.431397	0.275863	0.43092	0.124819	0.370335	0.79658	0.406651	0.339082	0.303197	0.709215	0.375851	0.308223	0.387712	1.13956	0.185678	1.18345	0.210533	0.165893	0.109713	1.43602	0.344302	-0.121162	0.483849	0.158014	0.459073	0.542323	0.418746	0.107577	0.55472	0.0955483	0.978253
A_23_P104046	0.543066	0.73636	1.36905	-0.670795	0.261773	1.27011	0.392303	0.671511	0.843737	0.573842	-0.0741797	-1.79396	1.46312	-0.513897	0.468067	0.507777	-0.737217	0.926892	0.515874	-0.0232371	-1.2014	-0.13647	0.153162	-0.0276629	-0.633461	-1.86389	0.330574	0.91098	0.348388	-1.20189	0.872595	0.433333	1.18772	0.52668	1.12771	1.62011	2.08848	0.665187	0.422653	0.256767	-0.510321	-0.25795	0.0254039	0.587008	-0.756693	0.880801	-0.437493	-0.66288	0.0798465
A_23_P104054	0.377918	0.728449	0.736794	1.20445	-0.299631	0.559159	-0.21794	-0.0588194	0.9156	0.167977	-0.76096	0.0456195	-0.0342105	-0.411108	1.35351	0.937151	0.417085	1.66719	0.210756	0.144271	0.122482	-0.67141	0.297125	0.0250607	-0.791244	-0.17331	0.33781	0.473545	-1.20608	-0.387996	-0.171059	0.43318	0.858186	0.169128	0.678194	1.11308	-0.285627	-0.0337804	0.243014	0.215231	0.976013	0.592513	-0.478559	0.296762	-0.135396	0.588669	0.459997	-0.0713003	0.421024
A_23_P104062	0.135677	-0.0122816	0.0358816	0.719343	0.252459	-0.752037	-1.19186	-0.601637	-0.679262	0.536451	-0.181839	0.436704	0.278936	0.0442407	-0.00857694	-0.715067	0.300172	-0.710538	0.409953	0.194787	-0.156519	0.0584898	0.0381744	-0.595897	0.0569248	-0.292831	0.846326	-0.375789	-0.25654	0.0482686	0.314434	-0.146499	0.243313	0.127425	-0.295735	-0.33495	-0.432342	-0.73035	0.216666	0.0441204	-0.134423	0.194949	-0.316362	-0.56114	0.197515	0.340814	0.882489	-0.624853	-0.262512
A_23_P104071	-1.46674	-1.25365	-0.0171671	0.226032	0.611624	0.43548	0.0553673	-0.434966	-0.412635	0.0016763	2.34009	0.706601	-0.692152	0.0377707	-0.438709	1.96406	-0.625289	-0.369904	0.234157	-0.297539	1.28265	-0.102534	-0.874939	0.389378	-0.731546	0.892408	0.835263	0.00438212	1.13591	0.158066	-0.0886335	0.0141473	-0.901236	1.53786	0.0694916	1.37635	0.710745	-0.238605	0.0239948	0.494311	0.561998	-0.523516	0.0818945	0.116171	0.470104	-0.0316914	0.748651	1.23674	-0.229446
A_23_P104086	0.0504381	0.22606	0.249598	-0.190272	0.0425389	0.0194944	0.611315	0.514572	0.041712	-0.0209046	0.847501	0.40625	0.371713	0.478219	-0.1154	0.0278739	0.309302	0.240864	0.222045	0.385384	0.392608	0.170711	0.524583	0.303776	0.0796497	0.711645	0.54566	0.198519	0.283705	0.377969	0.407346	0.236528	0.263751	0.342497	0.107413	0.234178	0.53944	-0.00957062	0.222477	0.192228	0.44229	-0.0822953	0.330266	0.0190213	0.0132849	-0.0705157	0.2678	0.462582	0.121308
A_23_P104098	-0.554094	0.278167	-0.173458	-0.00709109	0.57868	-0.192159	-0.178038	-0.242727	0.133551	0.035967	0.200369	0.297864	0.2872	0.550461	-0.125697	0.161305	0.40694	0.101164	0.162196	0.204323	-0.0564029	0.902107	0.627041	0.646906	0.330963	0.194119	0.251215	0.3255	0.649782	0.932621	-0.162308	0.167049	0.0678543	0.69734	-0.108386	0.0711809	-0.0519349	-0.0547716	-0.0174933	-0.232594	-0.0833009	-0.122167	0.00430772	0.243493	0.0642417	-0.0572477	0.167502	0.0355931	0.150142
A_23_P104105	0.146093	-0.158788	0.317902	0.62031	0.0836333	0.559036	-0.00726151	0.226232	0.464223	0.344453	-0.143246	0.347439	-0.349765	-0.284234	1.07622	0.794542	-0.252307	0.101106	-0.20989	0.0733286	-0.404103	-0.283067	-0.195789	-0.348131	-0.538027	-0.0136937	0.592548	-0.323387	-0.200691	-0.21605	0.192855	0.128685	0.514462	0.0926221	1.36209	0.102163	0.558763	-0.00994239	-0.250288	0.0677039	-0.0941002	0.241963	-0.146788	-0.23702	-0.188198	0.440044	0.712545	0.069528	-0.080968
A_23_P104116	0.61804	-0.435426	0.377784	0.764484	-0.799001	-0.303893	-0.476454	-0.113204	-0.739729	-0.332954	-0.489124	-0.741968	-0.619105	-0.0589658	0.827622	0.701919	-0.940842	0.0209988	-0.172892	0.0509647	0.0687308	-0.198728	-1.13365	-0.859352	-0.833464	-0.960775	-0.326919	-1.26074	-1.04044	-1.16298	0.026095	-0.870248	-0.200196	-0.820811	0.299643	0.0232324	-0.409944	-0.874921	-0.393446	-0.759515	0.105648	0.232364	0.219575	-0.340761	0.162493	0.776737	0.546479	-0.787768	-0.374102
A_23_P104124	-0.0205999	-0.0793736	0.417852	0.642841	0.84997	0.236016	-0.140553	-0.0401157	0.0205454	1.18699	0.289155	-0.00570784	-0.0128974	-0.249549	0.0186199	-0.158696	-0.0113575	0.456493	0.670501	0.328462	-0.0566779	0.7879	-0.0517571	0.197279	-0.0478698	0.00891814	-0.220169	0.00306828	0.503186	0.114378	0.00252697	0.195949	-0.00264449	-0.509583	0.0312599	0.470245	-0.203783	1.21314	0.313645	0.46726	0.430767	1.43576	-0.225294	0.691012	1.00519	0.0189925	0.0224304	-0.299381	-0.492569
A_23_P104138	-0.948329	-0.0930037	-0.519763	-0.257271	-0.619009	-0.166685	-0.123062	-0.754691	-1.01943	-0.942153	-1.19479	-0.586305	-0.903257	-1.08117	-0.155193	-0.0782083	-0.261192	-0.549224	-0.341731	-1.14263	-0.42695	-0.333008	-0.323447	-0.678577	-0.536735	0.0657132	-0.394594	-0.554038	-1.88728	-0.774614	-1.58015	-0.673085	-0.627041	-0.593518	0.270209	-1.0683	-1.4625	-0.588384	-1.10456	-1.31714	-0.16792	-0.0336206	-1.39089	-0.737733	-0.971596	-0.762335	-0.60107	-1.02333	-0.751107
A_23_P10414	0.194384	-0.647743	-0.114048	0.277469	0.611158	-0.618327	-0.100676	0.0248766	-0.0296885	-0.315539	-0.501118	-0.61522	-0.368447	0.0932825	0.199827	-0.939074	-0.301282	0.362972	1.28781	0.484225	-0.753334	0.72519	-0.0592437	-0.244437	1.11408	0.0970108	0.205907	0.0562111	0.0562967	-0.120817	0.0770771	-0.146765	0.656301	0.352811	0.317893	-0.308011	-0.225234	-0.713311	0.113179	0.127615	-0.323201	0.024466	-0.51852	-0.490875	-0.417068	0.491361	-0.0932264	-0.372828	-0.106179
A_23_P104145	0.236611	-0.949003	-0.834901	-1.10509	-1.11966	-0.0789459	-0.525867	-0.351053	-0.740882	-0.7327	-0.866773	-0.353313	-0.613324	-0.835598	-0.045203	-0.420594	-0.438635	-0.328608	-0.924708	-0.957187	-0.58706	-0.67269	-1.02522	-1.20517	-1.33231	0.481643	-0.433437	-0.113954	-0.704859	-0.441919	-0.600462	-0.673421	0.293459	-0.611592	-0.456149	-0.363523	-0.149522	-0.355671	0.128135	-0.383411	-0.219321	-0.20419	-0.699781	-0.561471	-0.410297	0.310911	0.614462	-0.0687556	-0.0637217
A_23_P104151	-0.303072	-0.98894	-0.692618	-1.6448	-0.775798	-0.0503453	-0.178268	-0.959794	-0.952948	-0.694637	-0.548977	-0.787806	0.133986	-0.262244	-0.403547	-1.12615	-0.40172	-0.0280935	-0.982067	-0.637858	-0.888469	-1.36762	-0.3589	-0.602704	-0.173209	-0.59149	-0.405055	-0.386026	-0.93537	-0.614659	0.0257822	-0.510855	-0.328754	-0.800146	-0.360249	-0.00865895	-0.196948	-0.487825	0.210196	-0.526604	-1.25394	-0.857384	-0.245587	-1.33721	-1.9063	-0.0833169	-0.898384	-0.552122	-0.0776511
A_23_P104170	0.38783	0.195474	0.21906	-0.0323869	0.0423294	0.124751	0.118038	-0.00710088	0.167838	-0.0601427	0.278931	0.808258	0.9539	0.617274	0.139216	0.441081	0.546115	-0.0226357	0.0944193	0.124545	0.0685176	0.208891	1.0258	0.490376	0.778276	0.587961	0.471056	0.540676	0.895141	0.686302	0.182021	0.576525	0.358159	0.945498	0.183798	0.494471	-0.190856	0.266487	-0.250916	-0.158499	0.229609	0.0243525	-0.0389522	0.144551	0.113025	0.0814186	0.357769	-0.0338939	0.192164
A_23_P104177	0.27108	0.153554	0.438056	0.670721	-0.579835	-0.5001	0.19039	0.693827	-0.345721	-0.574211	0.63872	-0.368831	0.734985	0.560561	0.520486	0.364683	0.760257	0.439899	-0.47904	-0.233423	0.315467	-0.208151	-0.177318	-0.0661611	-0.681946	-0.182943	-0.174662	0.0746852	-0.0847481	-0.335887	-0.292228	-0.156672	-0.860217	0.0423328	-0.166621	0.606463	0.393409	0.565232	0.379622	0.250985	0.365546	0.040988	-0.00846981	0.423733	1.33179	-0.944733	-0.503415	-0.531811	-0.847787
A_23_P104188	1.62078	3.76118	2.48451	3.18643	1.3166	-0.405476	-2.88317	2.2454	1.08331	1.72056	1.74332	1.17329	2.97371	1.99495	1.45696	-1.32943	1.75925	2.89282	1.41469	0.94402	1.4356	2.10158	2.56172	1.48984	1.42255	-0.416542	1.68072	1.99344	1.4572	2.4677	1.77402	-0.810395	2.12391	2.65552	1.64505	3.53577	3.51326	0.800638	1.27304	2.23783	0.709993	2.80549	1.99187	2.16005	0.739215	-0.445023	1.00861	-0.528505	0.731884
A_23_P104193	0.203418	0.839057	1.2832	0.994319	0.137734	0.352194	-0.178621	0.278273	1.06239	0.289766	-0.107785	1.99635	-0.257218	-0.771378	1.36956	1.46039	-0.126761	-0.797991	0.720974	-0.0158936	1.42445	0.0159772	-0.287667	0.138444	-0.493811	1.15115	0.319894	0.136416	0.0561625	0.172425	0.524407	-0.156725	1.2672	-0.292678	1.08179	-0.094884	-0.721964	0.106659	-0.475607	0.0379498	0.572718	1.26018	0.313961	0.314421	0.66529	-0.0835477	0.162274	2.27894	0.775512
A_23_P104201	0.890023	0.1954	0.328737	0.557895	-0.0769585	0.0077509	-0.132456	-0.00720772	0.589324	0.0229807	-0.635326	0.197901	-0.0991703	-0.32731	0.817026	1.19103	0.668324	-0.582994	0.233263	0.0729781	-0.122453	-0.577529	0.23085	-0.340447	-0.193736	0.289971	0.545192	-0.459944	-0.850728	-0.48358	0.821033	-0.23652	1.49552	-0.556481	0.49249	0.842207	0.223911	-0.0756691	0.112739	-0.0360665	0.105541	1.00824	-0.207065	0.144257	0.270195	0.879387	0.0908773	0.230177	-0.0856592
A_23_P104224	-1.52983	-1.10452	-1.43588	-1.72245	-1.54677	-1.19085	-1.52063	-1.91643	-1.97691	-2.83122	-1.20681	-1.91096	-1.58284	-0.646548	-1.49396	-1.15796	-1.35363	-1.7186	-2.39004	-2.1321	-2.32633	-1.56118	-1.84251	-1.85197	-1.72169	-1.56652	-1.491	-2.04746	-0.711442	-1.42337	-2.67101	-1.40256	-2.29848	-1.80092	-2.1423	-1.45722	-1.34735	-0.818122	-1.48037	-2.00182	-1.32447	-1.42693	-1.38068	-1.02336	-0.889366	-1.69363	-1.03184	-2.12437	-2.30969
A_23_P104237	-0.817344	-0.970342	-0.0793333	-0.501903	-0.156259	-0.663311	-0.508495	-0.754062	-0.414108	-0.381017	-0.806664	-0.425539	-0.664106	-0.309789	-0.444535	0.0720686	-0.457559	-1.42171	-0.446186	-0.177102	-0.625001	-0.604671	-0.547953	-0.817334	-1.04169	-0.263554	-0.25697	-0.975394	-1.24918	-0.444407	-1.23828	-0.84986	-0.724232	-0.0678141	-1.07863	-1.50703	0.140547	-0.805345	-0.641283	-0.918124	-0.323844	-0.480002	0.915851	0.330627	0.125095	-0.104161	-0.659359	-0.698578	-0.788751
A_23_P104250	0.00455579	0.464365	0.518833	0.588114	0.0834313	0.138619	-0.446177	0.513974	0.385292	-0.854141	-0.451918	-0.105056	0.0316968	-0.455237	0.626273	0.0249747	0.11299	-0.896847	0.146764	-0.0784712	0.068259	-0.291508	-0.0872925	0.250719	-0.0500903	-0.0518055	-0.0277552	0.00117569	-0.159696	-0.0776396	-0.14068	0.324666	0.974117	-0.00105465	0.317475	-0.349637	-0.022346	0.40704	0.274167	0.460331	0.312043	0.577317	0.295903	0.251374	-0.24107	0.00755415	0.0201134	-0.207539	0.858809
A_23_P104252	-0.976933	-1.07415	-0.613057	-0.533362	2.09846	2.42262	2.37711	3.14341	1.04556	2.7423	2.22714	1.82541	0.398881	-0.0976346	0.332413	1.49268	-0.697325	-0.269113	0.787494	0.993917	1.03608	1.12367	-0.420522	-0.643918	-0.54826	-0.283199	0.147217	0.163531	-0.986763	-0.978912	1.07977	1.75199	-0.604929	-0.0963729	0.124924	-0.897136	1.11462	-1.03773	-1.20074	-0.416396	3.12699	0.174952	-0.624195	-1.17991	1.04864	0.482396	0.144783	-1.43611	-0.487627
A_23_P104275	0.575379	-0.0269569	-1.03042	-0.471873	-0.749733	-0.00285207	-0.0604437	-0.366608	0.296171	-0.117829	0.106535	0.346641	0.498956	0.20267	0.494726	0.0717467	0.506755	0.157461	0.160706	-0.00267695	0.0428343	0.0234165	0.697421	0.131395	0.30654	0.611672	0.329862	0.410223	0.0253788	0.129394	0.387425	0.0274804	0.283624	0.372949	0.307801	0.254621	0.538568	-0.0445976	-0.351611	-0.089477	0.247965	-0.293274	-0.194861	-0.209825	0.235826	0.284359	0.564132	1.00401	-0.00536027
A_23_P104282	0.225277	-0.137537	0.13968	0.536701	-0.164357	-0.268127	-0.209043	-0.413912	0.0190127	0.088266	-0.295875	0.346514	0.10005	-0.059488	0.0770562	0.429479	0.231992	0.666453	0.343186	0.24404	0.569233	0.150958	0.213909	-0.247675	-0.444177	0.329567	-0.156545	0.0651126	-0.131081	-0.0423319	-0.651397	-0.053857	0.0500913	0.144208	-0.0896617	0.198519	-0.102897	-0.255448	0.28802	0.119635	-0.0342588	-0.461935	-0.393889	-0.358234	-0.0441928	0.0999637	-0.0398122	-0.255904	-0.610182
A_23_P104295	-0.183094	0.562393	-0.195486	0.365543	-0.473162	-0.525832	0.498928	0.624345	0.235826	0.365265	0.152057	0.265973	0.183881	0.411979	0.430425	0.186074	0.264683	0.712074	0.160393	0.555581	-0.167821	0.317999	0.484229	0.965112	0.381784	-0.211462	-0.351599	0.579398	-0.0548751	-0.158293	0.0539134	-0.148482	-0.0188728	-0.256995	0.351443	0.571691	2.27016	-0.044858	0.542174	0.68597	-0.0250179	0.331898	0.304764	0.474395	-0.00314697	-1.38932	-1.1614	-0.0284218	0.162364
A_23_P1043	-0.29193	1.38628	1.74127	1.89772	0.346823	-0.753537	-1.97049	0.000795318	-0.116387	1.06112	0.587862	1.06524	1.08748	1.11573	1.2153	1.3782	1.61539	1.85899	0.777018	-0.307749	1.06209	1.83341	-1.13985	0.734613	1.98309	0.795603	0.0098192	-1.11451	-0.0318241	0.576649	0.966985	-2.55203	1.98025	1.69933	1.93072	-2.90561	3.5523	1.41595	-1.39787	1.50875	1.68156	1.68126	0.832531	0.406143	0.635564	0.125901	0.55409	0.844621	1.16392
A_23_P104301	0.398968	1.14596	1.22633	0.43894	0.478951	0.658034	0.610004	0.339078	0.368063	0.384635	0.587594	0.840778	0.907567	1.00812	0.399267	0.21302	0.834205	0.33568	0.386945	0.406171	0.314987	0.535937	0.901541	0.847665	0.665791	0.61159	0.480387	0.785897	1.09437	1.30253	0.418263	1.04106	0.631293	1.18345	0.307667	0.469819	0.40864	0.790258	0.137277	0.0374951	0.430219	0.194291	0.532978	0.567214	0.376582	0.387212	0.703854	0.211836	0.562574
A_23_P104318	-1.48988	0.471904	-0.567038	-1.71642	-1.41755	-1.18625	0.266253	-0.480037	-0.4375	-1.03425	-0.182562	-0.983059	-1.05415	-0.683383	-0.431013	-0.905497	-0.745375	-0.872887	-0.481188	-0.454809	-1.21911	-1.67248	0.161102	-0.84805	-1.40631	-1.7535	-3.00122	-1.25714	-1.07847	-0.488203	0.749306	-1.23831	0.292661	-1.28845	-2.15105	0.0152477	1.02307	-1.05081	-2.13125	-0.839665	-1.7007	-1.20207	-0.628549	-0.612661	-1.30637	-1.00434	-2.55212	-1.1199	-1.36396
A_23_P104323	0.417911	1.12069	0.725717	0.871949	0.622241	0.831515	1.11537	1.1697	0.430288	0.722705	1.64013	1.60545	1.59665	1.47133	0.902644	1.37773	1.90547	2.4695	1.10253	1.47255	1.19509	1.29492	2.07974	1.47555	1.44816	2.03462	0.882691	2.17654	1.42582	1.85245	0.798523	0.958582	1.2184	1.07397	0.81706	0.759564	1.41922	0.24328	0.300654	1.1222	1.04296	0.815365	1.0041	1.43787	0.14882	0.429883	0.614062	1.04806	0.590093
A_23_P10433	-1.02401	0.838728	0.746601	0.387467	-0.292577	-1.75126	-0.631613	-0.341715	-0.246815	-0.449388	-0.57866	-0.425975	-0.575171	-0.105167	-0.658451	-0.00713271	-0.243438	-0.551475	-0.558903	-0.405785	-1.14487	-0.388627	-0.232829	-0.262632	-0.386363	-0.721095	-0.712186	-0.554207	-0.216401	0.850887	-0.751972	-1.1352	-0.986461	-0.48046	-0.506951	-1.22928	1.17529	-0.787399	0.531508	0.284159	-1.0104	0.309055	0.286858	0.456188	-1.03592	-2.23164	-1.8526	-0.672829	-0.374373
A_23_P104335		0.00881451	1.33364	0.192232	-0.042171	-0.356641	0.00720356	-1.51101	-0.758653	-0.252761	-0.0036346	-0.00807586	-0.0165803	-0.0207422	0.0155505	0.0231007	-0.0113575	-0.000866305	-0.718076	-1.10858	-0.0917109	-0.957733	-0.35385	-0.122646	-0.0519369	0.671889	-0.104063	0.260404	-0.0454058	-0.330702	-0.761871	-0.0371319	-0.879736	-0.0301657	-0.94297	0.771089	-0.613341	-0.0136965	-1.71793	-0.103933	-0.244615	-0.0171678	0.550117	-0.0108718	0.00248039	0.00605494	0.0189274	-0.0028503	-0.00536027
A_23_P104344	-0.0662169	0.383805	-0.5226	0.694378	-0.0778788	-0.706179	1.03344	0.0781149	1.18872	0.0349666	-0.238546	-0.232671	0.340254	-0.000872288	0.158807	-0.383196	-0.140832	-1.27965	-0.194071	-0.027709	-0.793555	-0.039014	-0.430329	0.365564	-0.158657	-0.685743	0.0449687	-0.168507	0.206874	-0.313042	-0.00714439	0.195329	-0.445612	-0.240407	-0.399491	-0.194164	0.276623	0.140186	0.349778	-0.501439	0.105049	0.284099	-0.147677	0.233265	0.0109548	-0.277471	-0.319989	0.0224946	0.170103
A_23_P104351	0.110106	0.286956	0.024041	0.375994	-0.0204765	0.482866	-0.140986	-0.0415297	0.0402349	-0.387845	-0.434514	-0.271792	-0.469711	-1.16341	0.0769268	-0.295205	-0.529414	-0.329307	-0.117959	0.473473	0.080818	0.0154386	-0.553535	-1.17153	-1.0795	0.088212	-1.13568	-0.698363	-0.655589	-0.855314	0.304037	-0.319871	0.536946	-0.810618	0.269134	0.3243	0.702334	-0.488297	0.0518633	0.472678	0.084589	0.223567	-0.532434	-0.0324147	0.111566	0.133142	0.323372	0.210532	-0.141628
A_23_P104362	0.0865181	0.72752	0.591089	0.706358	0.711737	-0.144862	-0.268934	0.0575985	-0.337203	-0.0105516	-0.443054	-0.266567	-0.132006	-0.0363361	-0.251847	0.115637	-0.0551028	0.925996	0.853016	1.37086	-0.448042	0.813997	-0.168592	-0.114743	-0.187223	-0.157801	-0.576986	1.30246	0.273608	-0.0171156	0.0504487	0.21709	0.401351	-0.34238	-0.222819	-0.547375	0.147092	0.685355	0.378968	0.0170734	0.258255	0.365142	0.127283	1.61274	-0.208406	-0.804101	0.070371	-0.0279194	0.314503
A_23_P104372	-0.4035	-0.830736	-0.345215	0.588023	-1.33083	-1.02652	-0.396651	0.000473438	-1.06217	-0.894316	-0.850193	-0.538883	0.0475756	0.0437689	0.588844	0.321567	-0.261192	-0.774754	-0.904669	-0.298759	-0.652219	-1.10542	-0.313491	-0.707169	-0.636365	-1.30708	-1.18899	-0.581821	-1.79362	-2.04305	-0.0361427	-0.86641	-0.311289	-0.937769	-0.582699	-0.427588	0.284359	-1.07082	0.137059	0.419505	-0.479026	-0.632699	-0.244619	-0.0410959	-0.542736	0.227882	0.522526	-0.963064	-1.35616
A_23_P104382	-0.0664128	-0.23577	-0.510728	-0.25378	0.622147	0.0818386	0.212594	0.138652	-0.126945	-0.176234	-0.87797	-0.192193	-0.44829	-0.590242	-0.203268	-0.401631	-0.385638	-0.71111	0.0566555	-0.31687	-0.375696	-0.829139	-0.722179	-0.573682	-0.585347	-0.0857821	-0.939078	-1.23148	-0.783605	-1.24579	-2.00943	-0.319997	0.282986	-0.908211	0.00116625	-0.498681	-0.470989	0.116109	0.260799	-0.233833	-0.0255226	-0.284217	-0.601819	-0.554546	-0.381131	-0.365891	-0.380298	-0.0605144	-0.122727
A_23_P104393	-1.16667	-0.201751	0.316626	-0.183771	0.294873	0.96166	-1.55718	-1.0427	-1.24659	-0.872072	-0.906015	-0.123644	-0.844027	-0.75588	-0.624821	-0.803547	-0.0113575	-1.34539	-0.755602	-1.10719	0.18388	-0.334047	-0.696475	-1.06492	-0.81606	-0.706426	-0.0484325	-0.943885	-0.256947	-0.121935	-0.376852	-0.364003	-0.50978	-0.443148	-1.15606	-0.632581	-1.2197	-1.41082	-0.484695	-0.0166964	-1.19247	-1.39183	-0.448083	-1.32123	0.111071	-1.29305	-0.677088	-1.45154	-0.386733
A_23_P104413	0.169644	2.79073	2.02273	1.50021	0.688482	0.509457	1.10565	0.91343	0.683548	1.11216	0.940066	0.0975533	0.458552	0.309447	0.14807	0.506124	-0.334956	0.482803	0.938012	0.885063	0.735582	0.947356	-0.240353	0.532747	-0.187299	-0.139933	0.622182	0.996075	1.82065	1.13556	0.439486	0.948114	0.292168	0.839751	0.420517	0.735106	1.7676	1.576	1.47815	1.2141	1.317	0.651493	2.70613	2.55174	0.539649	-0.787124	-0.178045	0.364408	0.433206
A_23_P10442	1.25265	-0.266992	0.427747	-0.27376	1.23379	1.59556	0.414541	1.40351	0.558546	0.180691	-0.0757375	1.4026	0.149149	0.043619	1.84141	0.454029	1.26809	1.33612	0.616692	0.670501	1.1702	0.850505	1.10893	-0.101237	1.80702	2.34238	1.87802	1.20025	1.18255	-0.0377673	1.25207	0.809493	2.23921	1.8485	1.31986	1.43269	0.702208	-0.0384061	1.00207	0.716474	0.815804	1.51553	-0.272467	-0.181526	-0.299533	1.73409	1.31508	0.752103	0.14278
A_23_P104438	-1.87098	-1.22714	-1.55046	-0.879127	-0.888941	-1.48319	-1.09167	-1.84423	-1.66791	-0.9322	-0.687496	-1.78512	-1.72079	-0.498092	-1.40024	-1.42386	-1.47811	-2.43933	-0.237835	-2.42188	-1.53253	0.867695	-0.293726	-1.88986	-0.276097	-1.87409	-1.89438	-1.27202	-0.312946	-1.24713	-1.91427	-1.49586	-0.708163	-0.583953	-1.32302	-0.1831	-2.2648	-1.09608	-1.37338	-0.95553	-1.43413	-0.384632	-1.64963	-1.06566	-1.13691	-1.30775	-1.60755	-2.28834	-2.85291
A_23_P104445	2.17778	-0.26703	0.227829	0.669274	0.137061	1.02621	3.58529	3.00824	1.56432	1.03154	0.309308	1.60307	1.48381	0.337724	0.363064	1.91873	2.41062	1.67472	1.77479	2.05515	0.303939	0.0567381	0.697012	0.332579	-0.0546106	0.272226	0.421938	0.920312	0.531399	-0.0311495	1.75484	0.685117	0.941315	0.177629	1.7033	1.27046	4.48465	0.174412	0.541933	0.80049	0.745973	1.02508	0.0712576	0.338511	0.93656	1.63858	0.336681	1.88262	2.36198
A_23_P104451	-0.17982	-0.796082	-0.0273974	0.246402	-0.032565	0.463279	0.536872	0.572891	-0.435123	-0.162239	-1.16288	0.22072	-0.0762679	-0.262883	0.158547	0.71329	-0.409696	-0.557742	0.0562955	-0.431959	0.144346	-0.757724	-0.12092	-0.992311	-0.99827	-0.249653	-0.645402	-0.436713	-1.32983	-1.5077	-0.108899	-0.0180581	0.143726	-0.0455224	0.41302	-0.212161	0.30549	-0.402769	-0.0626231	0.378649	0.441044	-0.469714	-0.117229	-0.283087	0.364703	0.816345	0.285397	0.395253	-0.300614
A_23_P104464	2.43068	1.77022	2.23355	2.47788	2.50215	2.40988	2.77066	2.60114	2.86095	2.79443	3.05316	3.08024	2.69869	3.16027	1.68122	3.03437	2.5591	1.44053	2.57752	2.9395	2.27225	1.66034	2.72053	3.09591	2.5201	2.99126	2.65825	3.06072	3.0719	2.77675	2.17659	2.63432	1.51022	3.06112	2.04957	3.12768	2.18543	2.8558	1.72291	2.13786	2.78997	1.95957	2.65413	2.57284	2.65227	2.21419	1.59829	2.82539	2.29585
A_23_P104471	-2.75396	-1.85788	-2.28529	-2.64734	-2.54461	-2.49118	-1.74068	-2.26507	0.462517	-0.854924	-1.37598	-1.2156	-1.7131	-0.891978	-1.81677	-1.18806	-1.48611	-2.04863	-1.25056	-1.83554	-2.73092	-0.845739	-1.87624	-0.303109	-1.21962	-1.96175	-1.67423	-2.163	-1.29037	-1.18246	-2.16794	-2.17161	0.135455	-2.67827	-2.00228	-1.89528	-2.3135	-1.36947	-2.19853	-2.10689	-2.45846	-1.99774	-1.98949	-1.20557	-1.52404	-2.43266	-1.5566	-1.22095	-2.03811
A_23_P104484	1.16117	0.194896	-0.409056	-0.0401834	-0.827611	0.281458	-0.0814194	0.888143	1.12719	0.423856	0.0578502	0.458143	1.05393	0.230668	-0.146045	-0.202939	0.0418058	-0.0909001	0.0797657	1.19962	-0.396352	-0.292144	-0.0877444	1.39739	0.211069	1.33225	-0.049748	0.658602	0.988507	0.306696	0.462278	0.116915	0.435048	0.321983	0.867772	0.702006	0.736685	0.0586315	0.356108	0.856624	0.300075	0.250396	0.0332176	0.371362	0.0514764	0.283799	0.775421	1.47299	1.90686
A_23_P104492	1.87639	2.07672	0.891796	1.96827	2.42944	0.731596	-0.226002	0.729654	1.64231	0.796263	1.51564	1.41765	1.77292	0.158768	0.168071	1.52736	1.61539	0.730388	1.98401	2.12065	0.882129	4.03511	0.940921	1.18617	2.37771	0.824874	1.19405	0.946116	1.58283	1.62514	-0.226406	-0.0549014	0.788165	0.495441	1.85918	0.725588	1.03912	2.69841	1.36672	0.433028	1.47227	0.931367	0.126929	1.22526	1.44134	1.56181	1.95671	1.20467	2.31975
A_23_P104509	0.346229	0.463549	0.139337	0.234784	0.394442	0.247213	0.475229	0.414958	0.110967	0.298146	0.526568	-0.153849	0.192793	0.678926	-0.135286	0.39022	0.0263882	0.197111	0.472373	0.383648	0.231569	0.593899	-0.152386	0.236812	-0.255783	-0.167197	-0.366498	0.435206	1.14527	0.698215	0.615969	0.695454	0.232031	0.684615	0.3255	0.546441	0.605343	0.651111	0.151442	0.26943	0.482547	0.346553	0.337128	0.575583	0.478591	0.168901	0.838558	0.396002	0.301586
A_23_P104522	2.0358	1.55774	1.42265	1.713	1.83131	0.206334	-0.942102	1.16102	2.08487	0.383892	1.59277	0.0695131	1.40521	0.742272	0.82612	-0.470092	2.33306	0.77523	1.92093	2.26482	0.76676	2.53849	0.474412	1.50944	3.80975	1.51788	2.50824	0.785342	0.780446	2.22371	2.78871	-0.157853	-0.28526	1.02215	3.09558	0.434297	0.895796	0.870073	3.2433	3.03705	-0.0682539	3.76227	1.05921	2.08728	1.47209	2.553	1.91308	0.544086	-0.209547
A_23_P104540	0.010962																-1.33644						-0.810251			-0.74467	-0.53795							-1.04065				-1.45556										-1.55576	-1.33121
A_23_P104541	0.700544	-0.32396	-0.697076	-0.0405991	-0.14768	0.646305	0.303154	0.313849	-0.00432644	0.908056	0.0770569	0.151728	0.173596	0.628295	0.740406	0.127738	0.496586	1.09811	0.688541	0.691035	0.053107	0.346	0.295394	0.302734	-0.153075	0.0562763	0.232451	0.241347	0.245103	0.0405694	0.693539	0.323782	0.46866	0.46116	0.144506	0.493356	0.0920852	0.475663	0.59444	0.356149	0.850788	0.451581	0.449483	0.473327	0.5176	0.850626	0.738072	0.080681	0.531308
A_23_P104555	0.710066	0.400896	0.590249	0.587844	-0.000871631	0.340997	0.36968	0.299801	-0.0214701	0.0345183	0.19136	-0.13518	0.140458	0.0676614	-0.0883733	-0.450106	0.0561534	0.607338	-0.0240058	0.163555	-0.179914	0.0117692	-0.0453321	-0.0449604	-0.0119497	-0.0545645	0.293048	0.0307928	0.0872691	0.278805	0.53481	0.343267	0.456235	0.321983	0.124093	0.185956	0.507657	0.254068	1.01579	1.13908	0.21673	-0.00173928	0.09873	0.114105	-0.0231493	0.741838	0.0544894	0.427082	0.532289
A_23_P104563	-1.58068	0.633657	-1.88145	-0.477899	0.0513151	0.137116	-0.423841	-0.0144581	0.508136	-0.440994	-0.426	-0.414933	0.11566	-0.825873	-1.72831	-0.711821	-1.18016	-0.91081	-0.700815	-0.503927	-0.694542	1.25167	-0.327028	-0.0338856	0.28304	-0.444412	-1.2692	-0.246759	0.273042	0.528872	-1.22743	-0.350722	-1.35247	-0.677143	-0.490288	-0.722015	0.548604	-0.653128	0.254438	0.235958	0.0834693	-0.521668	-0.531036	0.892647	0.208643	-0.619747	-0.866344	0.260006	0.182331
A_23_P104579	-0.406147	0.849163	0.283609	0.167925	-0.430917	-0.430921	0.166261	-0.549224	0.284521	0.555116	0.114157	-0.238963	0.285325	1.48095	-0.315973	-0.120455	-0.343914	0.692724	0.328324	0.753795	-0.299503	0.188952	-0.500607	1.47483	0.33006	-0.499942	0.449823	0.206209	0.560484	0.86639	-0.0961594	0.0706901	0.210496	-0.173338	-0.185521	-0.144207	0.429327	1.25994	0.474687	1.08526	-0.0957791	0.507288	0.887086	1.63117	0.364441	-1.16785	-1.12737	0.464811	0.275487
A_23_P10458	0.929542	0.120846	0.347688	0.705931	0.857462	-0.0527646	1.46758	1.77776	-0.358655	0.722377	0.445435	-0.0107814	-0.0233312	0.0590124	-0.128189	0.320259	0.536527	0.867885	0.483152	0.609309	1.22399	0.556055	-0.02083	0.023797	-0.0576086	-0.315767	-0.524939	0.213821	0.128064	0.3058	0.567135	0.937753	0.833566	-0.192695	1.07196	0.999461	0.364136	0.277241	0.772057	2.23599	0.893953	2.50764	0.0807548	0.267334	1.26685	1.48839	0.0150788	0.907476	-0.00536027
A_23_P104589	0.636743	0.969191	0.776828	1.23551	0.509141	0.596938	2.09088	0.450136	0.722377	1.26324	0.868084	0.816381	1.5825	2.04401	0.0122847	0.630715	1.58344	0.489858	0.890218	0.925826	-0.0589662	0.574659	0.532365	1.30351	0.794423	-0.131021	0.346352	1.20807	1.48552	0.822662	-0.294795	1.53904	-0.104752	0.342497	-0.388967	0.163245	0.678688	1.48553	0.947397	1.01801	1.19904	0.437786	2.26193	1.92796	0.416638	-1.14888	-1.31244	0.363371	0.456721
A_23_P104594	0.366526	0.633366	0.4871	0.682218	-0.115104	0.0296469	1.0619	0.376034	1.40012	0.638367	1.67941	2.17338	1.32989	0.984025	0.27269	0.158375	0.870715	0.410081	0.741111	1.29025	0.855575	0.674595	0.716691	2.22889	0.688003	1.48928	0.410827	1.02706	1.0251	1.43518	1.71869	1.18168	0.272161	1.39108	1.94209	0.358658	0.100384	1.1846	0.0352471	0.693638	0.429528	0.165214	0.682756	1.02663	0.807974	0.377999	0.60544	0.584588	1.21285
A_23_P104605	-0.439511	-0.104984	-0.818894	-0.407349	-1.50511	-1.07242	-0.821484	-0.145534	-0.889013	-0.119617	-0.0930964	0.434575	-0.181264	-0.367633	-0.26343	-0.649574	-0.0394462	-0.840754	-0.50505	-0.289184	-0.501159	-0.685647	-0.0606045	-0.300838	-0.223416	-0.184918	-0.957868	-0.299303	-0.378203	-0.405619	-1.0422	-0.994506	-1.13586	-0.790176	-1.39755	-0.984872	-0.119363	-1.31772	-0.327016	0.0661473	-0.617749	-0.853715	0.257006	0.152103	-0.761106	-0.980846	-1.04858	-0.17319	-0.647964
A_23_P104617	0.910236	0.236555	0.507703	-0.179958	0.374381	0.246663	0.670393	0.792783	0.376077	-0.135236	0.834341	0.405085	0.951739	1.21419	0.689647	0.157853	1.75925	1.1356	0.353407	0.0488053	-0.0457653	0.43276	0.927302	0.839884	0.884082	1.10207	1.064	1.4792	1.15323	0.641295	1.59103	1.2136	0.906967	1.4282	1.04528	0.570647	1.25438	0.312398	0.355333	0.587566	0.354718	0.406793	0.586543	0.346084	0.110491	0.544345	0.587889	0.941788	0.0636418
A_23_P104624	-0.526263	1.21071	0.0140955	1.5075	0.900738	0.472062	0.452759	0.736781	1.4738	0.254038	0.762073	0.0790097	-0.848499	-1.49352	0.378331	0.440298	-0.310544	0.527214	0.749829	0.19216	0.755865	0.697352	-0.060715	-0.0283166	0.0021593	-0.0782454	0.355902	1.75112	-0.156485	-0.91009	0.713369	-0.038148	1.8234	-0.499781	1.58984	1.18973	1.20252	-0.335323	0.221751	0.426826	0.864335	1.06095	-0.261134	0.363117	1.10131	0.990865	1.86294	0.778693	-0.109024
A_23_P10463	0.191534	-0.426221	0.704142	0.191161	0.250223	0.15181	0.0630125	-0.00814571	-0.604725	0.165005	0.0947104	0.366338	0.648488	-0.279528	1.07554	-0.0309298	-0.204481	-0.181897	-0.130303	-0.0340197	0.437816	0.188721	0.353914	0.0358273	0.414361	1.07868	0.375599	0.0465607	-0.387429	0.366986	0.343628	0.312722	0.434548	0.758584	0.0778416	0.26392		-0.210937		-0.423829	0.267898							0.418604	0.518991
A_23_P104635	0.201988	0.25746	-0.059245	-0.00860418	0.200007	-0.207209	-0.427743	0.0564172	-0.227086	0.0863242	-0.0502124	-0.691929	-0.174051	0.0203291	-0.377845	-0.335154	0.379146	-0.475559	-0.185005	-0.0895222	-0.545793	0.89963	-0.279394	-0.0581963	-0.231028	-0.714308	-0.590559	0.0638952	0.417534	0.684888	-0.072271	0.127212	-0.691222	-0.256995	-0.21625	-0.212607	0.0295449	0.0928458	0.0143049	0.0360267	-0.222907	0.373349	-0.0503625	0.287613	-0.0143934	0.0662596	0.83812	-0.372294	-0.0870641
A_23_P104641	-0.284963	0.544291	0.356757	-0.704621	0.325303	-0.346565	0.831247	0.684765	0.755477	0.320605	0.576481	0.523359	0.0630891	0.245117	-0.556445	-0.746999	0.248835	-0.238752	0.63652	0.261851	0.429464	0.208009	0.39437	0.331812	0.00193832	0.457549	-0.0492179	0.258975	0.817093	0.403952	-0.0815034	-0.0307578	-0.576622	0.0423328	0.394224	-0.189804	-0.096426	0.394537	0.644287	0.587153	0.395629	0.164877	0.859744	1.06737	0.2557	-0.169229	-0.733452	0.762787	0.361014
A_23_P104651	-1.32978	-2.0866	-2.29782	-1.93198	-3.56684	-3.41799	-2.65488	-1.90805	-1.51212	-2.31809	-1.70314	-2.11297	-0.729427	-1.23713	-1.10877	-1.37489	-0.713399	-0.851463	-2.07498	-1.37382	-2.00228	-2.45168	-0.980991	-0.728336	-1.42975	-1.13371	-1.80089	-0.531397	-2.96092	-1.24347	-1.17041	-2.28597	-1.71475	-1.50262	-1.84847	-0.906044	-0.940128	-2.44955	-0.395423	-0.326535	-2.60573	-2.13374	-0.93241	-1.70444	-2.06047	-0.365381	-0.408383	-2.40264	-2.26564
A_23_P104668	0.573728	0.0544381	0.34727	0.00980652	0.0399689	-0.382745	0.718981	1.87726	-0.281468	-0.0235859	-0.110618	-0.135379	0.358049	0.62795	0.157707	-0.0432405	-0.219788	0.428126	-0.04698	0.55451	0.143743	-0.0712966	0.420601	0.48249	0.252742	-0.167536	0.336385	0.302823	-0.281827	0.0263664	0.534	-0.121762	0.075307	-0.211486	0.498927	0.143469	0.572729	0.0218751	1.09085	0.541993	0.114902	0.222075	-0.409043	0.0930507	1.40073	-0.0086282	0.243333	0.471734	-0.00536027
A_23_P104680	-0.587695	-0.360827	-0.559325	-0.206576	-0.579211	-0.85222	0.0479801	-0.55753	-0.229521	-0.133104	-0.262577	-0.719964	-0.530934	0.269847	-0.16803	-0.162388	-0.606361	-0.666982	-0.405439	-0.426323	-0.498578	-0.42054	-0.695134	-0.24943	-0.556002	-0.122568	-0.595681	-0.310817	-0.336215	-0.363122	-0.433253	-0.395509	-1.04502	-0.275153	-0.195329	-0.356538	-0.259491	-0.366367	0.563231	-0.10614	-0.577276	-0.365264	0.313051	-0.176375	-0.494886	-0.68239	-1.11279	-0.296607	-0.412479
A_23_P104689	0.385978	1.02645	0.679898	0.832085	0.157405	-0.428863	0.520559	0.473562	0.819605	0.471702	0.646229	0.414175	0.671779	0.19258	0.493653	-0.0312105	0.591348	0.545661	0.461048	0.436552	0.496302	0.0742856	-0.0716161	0.733466	0.0623431	0.548997	1.50888	0.597403	0.926238	0.822203	0.939813	0.184637	0.30161	0.506463	0.474888	0.40732	0.744226	0.264878	0.759117	1.19931	-0.0457376	0.398276	1.09513	0.859069	-0.0261952	-0.510751	-0.481024	0.26424	-0.138402
A_23_P104694	0.427734	0.066968	0.356689	0.608685	0.665823	0.0488524	-0.0760473	0.180843	0.690929	-0.315959	0.909005	0.588707	-0.141201	0.730217	0.0644787	-0.162626	0.264683	0.360938	0.243974	0.425567	1.07293	0.980923	-0.43651	0.523788	0.0345977	-0.246439	-0.0872489	1.38187	0.647451	0.640673	1.77804	-0.403689	0.281815	-0.0455224	0.668204	0.219568	0.139609	0.0805125	0.0589004	0.514247	-0.00792373	0.620078	-0.186723	0.440407	0.110019	-0.147798	0.656344	0.173313	-0.324801
A_23_P104732	-0.710128	0.193859	0.475996	1.189	-0.245185	-1.39044	-1.0498	-0.2152	0.437732	-0.675453	-0.967974	-0.198514	-0.233903	-0.98537	0.320869	-0.873912	-0.529414	-0.385662	-0.0711933	-0.199125	-0.667637	0.48125	0.0284692	-0.371694	-0.0844661	-0.40067	1.26324	0.266903	-0.333159	-0.700798	-0.481857	0.088864	0.0491947	0.226996	-0.440204	-0.625872	-0.0538039	-0.105043	-0.69188	-0.335605	-0.903079	-0.808917	-0.253451	-0.209224	-1.95047	-1.26364	-0.824	-0.337918	-0.323
A_23_P104741	0.657182	-0.214799	1.25837	-0.0658324	-0.0215473	1.05323	0.648186	-0.56124	-0.642037	-0.120567	0.752561	-0.434168	0.0224325	0.317561	1.27111	-0.360651	-0.0551028	0.296205	-0.382667	-0.741648	-0.584125	-0.287768	-0.381024	-0.058701	-0.482879	-0.334364	0.186366	-0.215244	0.331085	0.439932	-0.311619	1.1291	0.524026	0.332081	-0.575743	-0.513068	-0.521484	0.485984	-0.417094	-1.05255	-0.11938	-0.912472	0.247206	0.0395206	-0.230516	-0.432818	0.0962256	0.273971	0.33241
A_23_P104762	0.211939	0.489385	-0.0486852	1.23374	-0.105473	-0.233846	-0.881124	0.137272	0.366771	-0.279516	-0.336695	0.577323	-0.236643	-0.716704	0.241613	0.361962	-0.0394462	-0.634213	0.30297	0.315556	0.558253	0.064226	0.873495	0.0824957	0.74135	-0.145056	0.646271	0.434707	0.00608043	-0.437809	-0.136739	-0.941611	1.25817	-0.230934	0.483277	-0.189703	1.06179	-0.682458	-0.0633296	0.765284	-0.376302	0.482343	0.247032	0.266875	0.183362	0.362213	0.436672	1.09359	0.0429584
A_23_P104781	0.0475898	-0.0594525	-0.223031	-0.0782147	-0.260413	0.454458	-0.133946	0.120143	-0.0412079	-0.254131	0.6659	1.04242	0.531269	0.83957	-0.276077	0.439825	0.496586	0.729996	0.243918	0.326123	0.471003	0.461141	1.34355	0.474716	0.0842681	2.41057	0.925098	0.809697	0.390838	0.650363	0.0748349	0.694575	0.572182	1.345	0.708887	0.592334	-0.0317594	-0.463548	0.266275	0.0829266	0.32057	0.000734775	0.0416808	-0.49376	0.10982	0.455632	0.0646433	0.966625	-0.00536027
A_23_P104798	1.70066	0.285878	0.554809	0.596754	1.24608	2.32463	2.74502	1.01304	1.64153	1.84999	1.0919	1.33761	0.905998	2.04257	0.290258	0.845751	1.05875	-0.0239442	1.18485	1.55766	1.35171	-0.827121	1.55724	1.21656	0.22484	1.97103	2.09735	1.29096	1.22122	0.0209574	0.81847	2.95357	0.433959	1.82021	1.52667	2.07334	0.342304	2.40547	1.96679	1.91072	1.91324	1.38432	2.26002	1.50516	1.73162	1.76666	0.400544	0.949537	1.36116
A_23_P104804	-0.0428102	0.24641	0.435598	0.386002	1.3088	0.339667	0.733177	1.91223	0.0633284	0.979989	-0.0191664	-0.106437	-0.322362	0.0275905	0.415971	-0.224225	0.812124	0.277997	3.03791	0.481731	-0.440959	3.63787	0.0502385	-0.144333	3.47158	-0.114358	-0.273947	0.117405	2.99056	-0.217644	0.199478	1.35773	0.221029	-0.112728	0.570587	-0.134943	1.13122	2.00571	0.554377	0.445258	1.01233	0.0771506	0.356718	0.113178	1.45741	0.132047	-0.417419	-0.299742	0.0378044
A_23_P104811	-0.501487	-0.10572	0.601681	-0.0567689	0.259589	0.0943902	0.203938	-0.547175	-0.454424	-0.703729	-0.182274	0.0962247	-0.185183	-0.143826	-0.274956	-0.501338	0.0263882	-0.341147	-0.471439	-0.365474	-0.159627	-0.104115	-0.0457439	-0.504405	-0.00317336	0.168148	0.169387	-0.0795981	0.297394	0.528093	0.0953335	0.194035	0.220959	0.262856	-0.0552244	-0.149569	0.0498017	-0.279654	0.428283	0.7348	-0.159519	-0.603843	-0.0508114	-0.91184	-0.256645	0.338568	0.536805	0.0187803	-0.0658185
A_23_P104833	0.375544	-0.161401	-0.00961855	0.233604	0.324666	0.166551	0.428215	0.180466	0.342985	0.229948	0.379267	0.577253	0.789059	0.558982	0.31167	0.0842334	0.812124	0.343282	0.0785961	0.839141	0.371011	0.131806	1.48925	0.759257	0.68636	0.299987	1.04024	0.676202	0.41716	0.121276	0.664635	0.461766	1.04142	0.604216	0.0581824	0.677046	0.700981	0.184199	0.118639	0.44003	0.298599	-0.157337	0.431474	0.294472	0.487281	0.645847	0.594984	0.311033	0.0892761
A_23_P104845	0.998827	0.670672	0.21738	-0.0421903	0.259522	0.227512	0.421026	0.973529	0.572904	0.471543	0.0163425	-0.0680806	0.08954	0.638963	-0.0101689	-0.109211	0.264683	0.535927	0.278823	0.0666952	0.370945	0.90853	-0.271209	0.331709	0.943651	-0.191528	-0.105774	0.955836	1.22876	0.184946	1.00153	0.749556	1.23019	0.559278	0.507881	0.446178	0.537184	1.41374	0.341468	0.197998	0.581831	1.09166	0.634469	1.05492	0.643278	0.118208	1.59684	0.544371	0.571354
A_23_P104851	0.517941	0.0660959	-0.0595837	0.0887489	0.0069435	-0.0393784	0.461118	-0.146188	-0.0415185	-0.0783327	-0.0427254	0.284618	-0.0237885	0.125374	-0.141589	-0.0193858	0.0954229	-0.0557535	-0.21672	-0.025785	0.00637302	-0.0485872	0.0213858	0.108635	0.0840929	0.447233	0.19558	0.109095	0.235727	0.376401	-0.0544754	-0.0312975	0.172677	0.195072	-0.110631	-0.121556	0.222236	-0.0362494	-0.370588	-0.18409	-0.126324	-0.240351	0.0411878	0.0926232	0.0433058	0.523696	0.604849	0.698371	1.35379
A_23_P104867	0.0588338	0.363383	0.890765	0.739375	0.324541	0.20443	0.375913	0.0651974	0.30364	0.217196	0.433411	0.969011	0.349774	0.260839	0.681188	0.402854	0.361079	0.352746	0.315556	0.272988	0.51604	0.471553	0.393742	0.16296	0.722695	0.889711	0.950913	0.41777	0.529683	0.85012	0.634615	0.652879	0.776149	0.604216	0.467767	0.334309	0.312515	0.356671	0.428164	0.486284	0.466173	0.337064	-0.0313958	0.133816	0.384973	0.654881	0.684451	0.29156	0.34367
A_23_P104876	-0.752763	0.561092	-0.325696	-0.398909	0.41253	0.304304	-0.742275	0.375481	0.419629	0.64527	0.0478894	0.466946	0.497168	0.465952	1.59457	2.15092	-0.657782	1.22677	-0.0842359	0.472211	0.428884	0.673514	1.48869	0.122288	1.28706	0.225508	1.30628	-0.867875	0.198457	0.216212	-0.370479	-0.239877	1.57902	0.169128	-0.043912	0.636349	0.363443	0.751724	-0.764081	0.90174	-0.00818002	0.414851	0.375323	-0.486018	1.08208	1.11336	0.922292	0.499131	0.0824912
A_23_P10488	2.30522	3.71186	1.17239	1.2332	3.2775	1.31001	-1.77702	2.45424	4.03476	1.68455	2.49911	0.34513	3.39166	3.67533	1.83897	-1.3709	3.90217	2.10269	3.47682	4.14825	2.82158	4.25449	5.16827	4.03516	5.67301	3.13593	2.78343	3.09181	3.22992	4.67988	2.51767	1.74166	2.68181	0.747804	0.725674	1.72247	2.28576	3.13312	0.334126	1.68979	1.73522	4.54817	1.13616	3.20614	3.69319	1.65043	2.13484	1.50449	3.24726
A_23_P104881	0.529073	-0.114816	0.304124	-0.781015	0.686295	0.576074	1.0863	0.758507	0.254931	-0.121076	-0.136758	1.53975	0.417872	0.133822	0.154862	0.463816	-0.126761	0.0548047	-0.417775	-0.451857	-0.417908	-0.0718209	0.522039	1.14496	0.152633	0.327887	0.204159	0.350683	0.538871	0.662052	0.0950425	0.0785097	0.356033	0.392604	0.190215	-0.031779	-0.11218	-0.541248	0.0419915	-0.36151	-0.556686	-0.545164	-0.490674	-0.579317	-0.700795	-0.0516215	0.206011	0.421436	0.330488
A_23_P104892	0.321836	0.478668	-0.105186	-0.337795	0.31315	-0.295624	0.0225436	0.172143	0.392625	0.879536	-0.807757	0.576525	-0.594409	-0.930304	-0.499212	0.529466	-0.219788	-1.05967	0.563051	-0.15514	-0.19221	-0.576221	-0.531298	-0.320029	-0.174647	-0.0456232	-0.499626	-0.63057	-0.187852	-1.07419	-0.456096	-0.0313923	-0.204061	-0.655122	-0.380047	-0.387609	0.130712	-0.480502	-0.219126	-0.697038	-0.0265531	0.353901	-0.167126	-0.126745	-0.322481	0.0993288	-0.212934	0.100475	-0.111038
A_23_P104902	-0.50527	0.0534643	-0.419245	-0.556846	0.709298	0.216772	0.696076	-0.396192	0.165456	0.229556	0.368547	0.294826	0.302557	0.200969	0.528067	0.140346	0.469421	0.248458	0.341045	-0.143665	0.390192	0.510084	0.715428	0.331609	0.39592	0.874391	0.632416	0.417388	0.453001	0.551963	0.438224	0.541895	0.57143	0.536643	0.112895	0.0390827	0.341907	0.550458	0.0507303	0.268736	0.416521	-0.589342	0.0882632	0.123667	0.352994	0.749363	1.05595	0.0694534	-0.0703738
A_23_P104918	0.257118	0.266352	-0.0871445	-0.0094003	0.188986	0.10753	0.375765	-0.0322166	0.15259	0.203676	0.422053	0.305997	0.0979368	0.356413	0.320203	0.0557418	0.248835	0.128191	-0.00549717	0.233344	0.130215	0.533186	0.150895	0.243265	0.404568	0.260832	0.240739	0.231443	0.600998	0.478575	0.342505	0.419942	0.512496	0.516687	0.324059	0.173817	0.13067	0.264577	0.473885	0.363708	0.256745	0.29103	-0.0690564	-0.0342389	-0.00473727	0.496974	0.473382	0.209573	0.530208
A_23_P104925	0.666699	0.343667	-0.228567	0.448003	0.0252026	0.232003	0.022295	-0.0323079	0.109265	-0.0124227	0.286749	0.284147	0.457622	0.252891	0.0851112	0.292424	0.291813	0.165032	0.0661139	0.0898611	0.0789904	0.206966	0.402861	0.249036	0.281864	0.724289	0.409937	0.249362	0.174709	0.255213	0.332529	0.174052	0.26065	0.67064	0.104745	0.120016	0.443967	0.356171	-0.452265	0.227716	0.173059	0.34574	0.0409966	0.102763	-0.0809709	0.369651	0.737335	0.468995	1.36515
A_23_P104939	-0.0148161	0.462362	0.0326026	-0.0663922	-0.0221342	-0.108385	0.30203	0.224629	0.142946	0.0730705	0.617269	0.178596	0.541073	0.663561	0.340522	0.387544	0.67903	0.39091	0.117311	0.162343	0.154333	0.158402	0.402658	0.488767	0.663249	0.682783	0.468726	0.480457	0.373455	0.594827	0.373622	0.461415	0.523462	0.630335	0.332944	0.4067	0.244814	0.103516	0.0610888	0.0506859	0.416428	0.183515	0.0500704	0.175453	0.171236	0.455081	0.528409	0.28599	0.307563
A_23_P104942	-0.293622	-0.659925	-1.22595	-0.953735	0.0274943	-0.952657	-0.601019	-0.900407	0.254725	-0.866101	-0.236641	-0.548554	0.242656	-0.431416	-0.745738	-0.204569	-0.292576	0.390658	-0.395481	0.0195177	-0.267066	-0.441146	-0.088497	0.14983	0.304251	-0.155626	-0.484263	0.162075	-0.55753	-0.325528	-0.295591	-0.222723	-0.175902	-0.519388	-1.07601	-0.539758	0.556548	-0.796403	0.208757	0.307796	-0.578916	-0.630365	-0.109308	0.320469	-0.104804	-0.0274151	-0.0815008	-0.363736	-0.377092
A_23_P104954	0.00650577	-0.172757	-0.060364	-0.307949	-0.460073	-0.0398885	-1.20457	-0.977882	0.313052	0.351026	-0.153639	0.123721	-0.381039	0.200438	-0.413175	0.52906	-0.0113575	-0.00732067	-0.214701	-0.451973	-0.0776868	0.122018	0.286263	-0.371133	-0.0900312	0.00116239	0.645478	-0.17941	-0.25802	0.178356	0.129974	-0.0320246	0.271107	0.0265418	-0.752498	0.208167	-0.489249	-0.831344	-0.961103	-1.26301	-0.440811	-1.21425	-0.305667	0.0634498	0.0407312	-0.000456311	-0.266612	0.437617	-0.00536027
A_23_P10497	1.07166	0.670197	0.600972	0.254705	0.938261	0.702621	0.758951	0.449222	0.666322	0.849901	0.689129	1.28438	0.208678	0.356266	0.280149	-0.082691	0.506755	0.380972	0.676394	0.442772	0.182087	1.32277	1.75723	0.945937	1.37965	1.6745	1.43606	1.15232	0.670393	-0.0181485	0.226128	1.33245	1.3902	0.372949	1.18798	1.20397	0.61502	0.25245	0.293876	0.628926	0.645867	0.697888	0.189872	0.0743832	0.682853	-0.222257	-0.190238	0.341311	0.555449
A_23_P104970	-0.721601	-0.0716505	0.668689	0.607931	0.708446	0.328028	-0.00192078	-2.03303	0.0123529	0.177846	-0.452029	-0.0152569	-0.025737	-0.0270377	0.00814924	0.0382223	-0.0113575	-0.00766619	0.00676927	-0.00849703	0.458703	-0.0310064	-0.00266834	-0.0189309	-0.344658	0.000856316	-0.0382765	-0.0101967	-0.0197984	0.277961	-0.00440738	-0.548346	-0.0112749	-0.00105465	-0.440829	-0.0157655	-0.0348204	-0.00885822	-0.0104072	-0.0267459	0.00186845	-0.0425949	0.00473419	-0.0150925	0.00579986	-0.000792068	-0.879741	-0.0028503	-0.00536027
A_23_P104972	0.0964755	-0.213314	-0.499766	-0.252605	-0.54223	-0.130772	-0.03381	0.352561	-0.178064	0.163634	-0.128894	-0.34535	-0.221831	-0.0676516	0.116199	-0.0141192	0.14278	-0.0391146	-0.438836	0.183454	0.105542	0.149071	-0.188686	0.209218	-0.0277986	-0.0220914	-0.556456	-0.0703744	0.0539194	0.0152503	-0.343555	-0.0072676	0.0655221	0.0128482	0.267382	0.0537327	1.09257	0.0210275	-0.120663	0.183859	0.394161	0.0928603	-0.328919	-0.0695772	-0.0459949	0.0529733	0.343628	0.013425	0.0860049
A_23_P104989	0.415575	-0.266319	0.314388	-0.0311853	0.209793	0.423711	1.04695	-0.0244999	-0.139862	0.22888	0.168353	-0.0337273	0.698876	0.626529	-0.233851	0.0687196	0.351274	-0.0476227	0.142541	-0.0262485	-0.192288	-0.20015	0.46536	0.633699	0.35703	0.630497	0.176953	0.449851	0.363953	0.295939	0.190701	0.917983	0.16113	0.559278	-0.0920168	0.111536	-0.137395	0.4503	-0.0809504	-0.359462	0.113274	-0.338762	0.266378	0.0578455	0.158821	0.04178	0.13845	0.0736745	0.315803
A_23_P104992	-0.231208	-0.162486	0.374987	0.543596	0.834454	0.73021	0.563776	0.145741	1.60347	0.51116	0.103788	0.614623	-0.793506	-0.351953	-0.183949	-0.177791	1.1127	-0.436741	-0.460826	0.0107537	0.253849	-0.760133	-0.657497	-0.416573	-0.86906	-0.307008	-0.0385988	-0.54094	1.36349	0.366323	0.522564	1.00883	1.43401	0.281572	0.536727	1.26074	-0.205448	-0.144175	-0.227507	0.391763	0.0819656	-0.447965	-0.118327	-0.138291	-0.218932	-0.0731176	-0.328083	0.507453	-0.205126
A_23_P105002	-0.721991	-0.0605378	-0.274754	-0.0539002	0.899249	0.575566	0.164701	0.526512	0.050543	0.0202647	0.41273	0.640178	1.12269	0.355946	-0.384395	0.439296	0.601884	2.00262	0.707605	0.743297	0.217013	0.794878	1.52584	1.09963	0.643593	0.547792	-0.168946	0.608716	0.472082	0.25482	0.373499	0.0877339	1.24819	0.709267	-0.553417	0.298557	-0.957753	-0.444834	-0.766418	0.465855	0.526795	0.074158	0.393715	0.620434	-0.31335	0.162099	0.489519	0.348812	-0.647222
A_23_P105012	0.425871	5.26133	-0.0017161	1.24147	3.75436	2.36303	1.27015	0.0754282	3.47665	0.702185	2.00021	0.0196351	1.25465	0.580065	0.360844	-0.0124076	1.75221	0.426469	4.94486	4.72979	1.04614	3.88739	1.13431	3.98637	6.10482	2.17218	0.67025	0.84425	2.38158	2.43108	0.150599	0.848274	0.022864	-0.00105465	1.611	-0.289775	-0.131824	3.75959	1.26099	2.5812	2.29079	2.33543	1.05028	5.03243	2.10629	2.163	1.81992	0.646889	2.95673
A_23_P105028	-0.40578	0.256582	-0.926198	-0.751615	-0.230932	-0.528383	-0.824122	-0.668942	0.188834	-0.652074	0.617065	0.422254	1.34476	0.398484	0.493024	0.172012	-0.0551028	0.673968	0.935962	0.838104	1.17669	0.774776	1.15964	0.357213	1.10387	0.269916	0.061186	1.18973	-0.337904	-0.58761	0.605584	-0.344195	0.333605	-0.0167718	-0.0384713	0.68932	0.759278	-0.609678	1.10607	0.294586	-0.0772505	-0.520783	-0.0223249	0.20228	0.567558	-0.014975	-0.10587	-0.216144	-0.562195
A_23_P105044	0.0464636	-0.0504501	-0.644501	-0.85146	-0.24415	0.051619	0.353803	0.556049	0.176317	0.126757	0.75188	1.13171	0.939376	1.30869	-0.501288	1.0791	1.03867	0.545099	0.351096	0.501632	0.495566	0.0209574	1.85371	0.988562	1.55885	1.62039	0.144183	0.855062	0.658532	1.55942	-0.0351522	0.663895	0.467071	1.00898	0.0851891	0.356734	0.982735	0.332608	0.164349	0.910555	0.0710456	-0.290343	0.662483	0.670372	0.446409	0.783876	0.701262	0.775034	0.245129
A_23_P105058	0.716975	0.285108	0.020434	0.190073	0.323697	0.683072	0.968978	0.489589	0.658083	0.670701	0.70093	1.13151	0.979979	0.825547	0.261059	0.855022	0.691373	-0.209651	0.314304	0.461744	0.410513	0.509663	0.82872	1.0096	0.855022	0.620988	0.805912	0.984203	1.10083	0.696463	0.491778	0.927176	0.322671	0.865478	0.87494	0.713065	0.827704	0.450075	0.53058	0.376954	0.736522	0.473723	0.266239	0.462499	0.476786	0.131277	0.100111	0.901023	0.720031
A_23_P10506	2.15527	1.31864	1.01714	2.94172	1.73239	2.80926	2.91557	3.73025	2.53801	2.87009	1.49044	3.35802	2.15601	1.72821	3.60153	3.52448	0.496586	2.85507	3.09947	3.22131	3.29294	2.78611	1.95261	3.80966	3.44145	0.861964	1.36977	2.47224	1.57861	2.68775	4.03507	1.52567	2.92285	2.60718	3.64345	2.79179	-0.0977903	1.63403	1.30163	1.07107	3.59745	3.61843	0.98551	2.07051	3.11907	2.63595	0.971668	4.35693	3.58067
A_23_P105063	0.0959163	0.660819	0.187128	0.286213	0.0493152	0.163505	0.0986023	0.421958	0.531822	0.330281	0.729272	1.39925	0.200446	0.0724963	-0.437778	0.683877	-0.235101	-0.413439	0.584402	0.535719	0.995953	-0.108129	-0.303636	0.781777	0.328672	0.512258	-0.141234	0.311927	0.620286	0.365988	-0.208944	-0.0647686	-1.03452	-0.0167718	0.0851174	-0.314273	0.222125	-0.0782826	0.221053	0.699365	0.15762	0.559629	0.672898	0.681649	0.496097	-0.470989	-0.51525	0.644466	-0.105726
A_23_P105071	0.200056	0.0774998	-0.426898	-0.491032	0.565068	0.0648413	0.256063	-0.0893044	0.274093	-0.136952	0.286112	0.185423	0.406759	0.335507	0.339874	-0.0620391	0.437883	-0.0217983	-0.0388959	0.12082	0.118161	0.383687	0.369256	0.279302	0.511339	0.456418	0.541187	0.160973	0.883269	0.877222	0.385002	0.622127	0.593851	0.449318	0.442772	0.111349	0.311587	0.0351206	0.186	0.176271	0.075874	0.182638	0.125555	0.00922081	-0.0464906	0.617748	0.719127	-0.0479516	0.214827
A_23_P105088	0.210261	0.606742	-8.27033E-05	0.564761	-0.154834	-0.347464	0.859945	1.76962	1.18582	1.14638	0.86564	-0.005437	1.09512	0.4296	0.899337	0.0118306	1.01152	1.25342	1.70165	1.3291	0.153709	0.878565	0.260822	0.964193	0.899482	0.269519	0.365117	0.528041	0.986235	0.551607	0.150444	0.926926	0.229855	0.569791	-1.42573	1.23498	0.596856	0.403936	0.369213	0.23459	0.000586497	0.127066	1.3004	1.09301	0.254658	0.515386	-0.562117	0.859942	0.868288
A_23_P105100	1.2312	1.72085	1.64982	2.02371	1.24351	1.53728	0.783987	0.728295	1.08723	1.07989	1.21123	1.63592	1.148	0.590676	0.037313	1.54296	1.1557	0.941067	1.47671	1.23935	1.85684	1.36493	-0.438925	1.18429	-0.267049	1.15969	0.135697	1.27943	1.70849	0.731918	0.975249	0.936629	1.9249	1.07397	0.619898	1.32411	1.72279	1.09322	0.808525	1.60951	1.49371	-0.260653	2.08156	1.83563	1.39147	1.51705	1.62704	1.34997	0.693547
A_23_P105105	0.25644	0.295762	-0.0111389	-0.106287	-0.065804	0.203164	0.301401	0.259368	0.212106	0.0840704	0.390799	0.393012	0.658323	0.650514	0.349957	0.318149	0.342203	0.266629	0.0418036	0.250886	0.288542	0.532275	0.302924	0.481284	0.387446	0.469086	0.230635	0.432923	0.838899	0.744986	0.159588	0.65193	0.379101	0.548119	0.376767	0.3454	0.169204	0.382288	0.0280302	0.0150672	0.179788	0.20105	0.413034	0.302533	0.318664	0.369266	0.612491	0.357783	0.244284
A_23_P105119	-0.133792	-0.147559	-0.786845	-0.150955	-0.904486	0.0272077	0.091213	-0.11831	-0.0362337	-0.307683	0.0152133	-0.519505	0.268362	0.124379	-0.0194059	0.223551	0.0130786	0.0972369	-0.291434	-0.123755	0.0650416	0.784843	0.311525	0.116189	0.00577305	-0.168219	-0.407701	0.266198	0.0700291	1.27567	-0.00548715	0.00691702	-0.258905	0.144208	-0.0694353	-0.0503718	0.237294	0.113624	-0.0422099	-0.20179	-0.0561625	-0.242649	-0.247863	-0.0868011	0.351865	0.034392	0.406645	-0.129316	-0.183212
A_23_P105122	0.00463185	0.304485	-0.227601	-0.499296	-0.460822	0.00398966	0.444747	-0.186632	0.282897	0.307665	0.276526	0.507431	0.130621	0.345729	0.227687	0.171353	0.173715	0.14538	0.264985	0.0891641	-0.00652652	0.104499	0.293588	0.093428	0.456152	0.132333	0.211877	0.489707	0.432929	0.53951	0.20782	0.125571	0.239287	0.438285	0.0760598	0.150556	0.350109	0.194753	-0.353663	-0.0989895	0.330818	-0.0934462	0.188977	0.111852	0.243191	0.242133	0.612221	0.161864	1.14571
A_23_P10513	-0.231666	-1.08717	-0.823966	-0.58673	-0.447732	-1.13488	-0.619604	-0.2722	-0.661464	0.189832	0.51199	0.0765739	0.939024	0.928152	0.250267	1.94085	1.14724	0.729266	-0.320743	-0.468894	0.0810833	-0.257123	0.5522	-0.0408533	0.0470334	0.681673	0.794572	-0.30674	-0.0796049	-0.468833	-0.014838	-0.430349	-0.424309	0.0505633	-0.640968	-0.147265	1.19286	-0.23103	-0.497592	-0.277739	-1.027	-0.546223	0.0590406	-0.532278	-0.535397	-0.147718	-0.247154	-0.62604	-0.713836
A_23_P105138	0.0833445	-0.461617	-0.37523	0.166115	0.54382	0.442127	1.02399	0.690468	-0.237988	0.572031	0.02991	0.0515422	-0.801892	-0.797104	0.136308	0.516086	0.273958	-0.168032	-0.428047	-0.0207981	0.724017	-0.154792	-0.751067	-0.421725	-0.0690214	0.286351	-1.17164	-0.520097	0.330277	-0.53185	-0.167746	0.23334	-0.46612	-1.15397	-0.0515056	-0.647657	-1.05171	-0.387156	-0.846858	-0.882808	0.657885	0.363147	-0.386273	-0.747983	-0.685299	0.346056	-0.222115	0.523783	-0.234673
A_23_P105144	-3.02525	-1.03826	-2.6622	-1.71016	-0.0350824	-0.473415	0.143459	0.223584	1.03598	-0.843901	-0.378772	1.04146	-2.07692	-2.0446	-1.0539	-0.978079	-1.617	-1.85495	3.07997	0.882615	-1.20507	3.55242	-1.306	0.248576	2.15448	-0.930079	-1.36005	-1.38744	0.305035	-0.895241	-2.63791	-1.74436	-3.29803	-2.63818	-1.17026	-3.32974	-1.99836	-0.626044	-1.34711	-1.58512	-0.608703	-1.97237	-1.50176	1.07434	0.0718468	-2.10703	-2.13303	0.386563	-0.133325
A_23_P105160	0.154674	-0.0120674	-0.0299365	-0.11047	0.777095	0.25601	1.16554	-0.024681	0.232679	0.209169	0.523917	0.334904	0.406569	0.589986	0.518558	0.60406	1.07127	0.390268	0.544238	0.471615	0.287795	0.264733	0.464647	0.155266	0.202034	0.655544	0.256738	0.0366418	0.211741	0.254443	0.225515	0.214046	0.546678	0.272452	0.366413	0.477779	1.417	0.573346	1.35716	1.52777	0.744714	0.256495	0.181387	0.150635	0.265937	0.514781	0.664004	0.104511	1.15024
A_23_P105167	-0.00618532	-0.301202	-0.435955	-0.671351	-0.00296306	0.23078	0.0999974	-0.220638	0.14088	0.0833745	0.130303	0.422046	0.35676	0.443054	0.166093	0.450776	0.256636	-0.158865	0.141925	-0.105243	0.228674	0.104346	0.376733	0.330281	0.251617	0.0984247	0.381929	0.256797	0.46174	0.127799	0.0896442	0.572821	0.209326	0.783366	-0.187313	-0.0415311	0.303986	0.298294	-0.46821	-0.786386	0.0413706	-0.454125	0.0788401	0.122493	0.108621	0.0928224	-0.133129	-0.175246	0.181366
A_23_P105179	0.167254	0.223307	-0.13001	-0.405446	-0.152866	0.230706	0.194665	-0.116747	0.108606	0.0447038	0.130263	0.456807	0.267961	0.534086	0.105244	0.194441	0.0799716	0.195357	0.103531	0.259945	0.129381	0.0546316	0.368817	0.285801	0.518679	0.596704	0.230351	0.274545	0.557428	0.382675	0.0397974	0.251396	0.171211	0.342497	-0.0994655	0.172781	0.21418	0.149319	-0.127504	-0.0915441	0.245382	0.689318	0.255012	0.16634	0.108434	0.586884	0.683016	0.207493	0.960022
A_23_P105197	0.896912	0.696325	0.667866	1.18652	0.312164	0.499828	0.272698	0.344636	0.401818	0.391286	0.616442	0.465686	0.207921	0.429413	0.310484	0.291551	0.496586	0.247228	0.449362	0.516415	0.357521	0.509026	-0.0462531	-0.118131	0.0608401	0.512083	0.29073	0.195793	0.491774	0.515627	0.512148	0.232923	0.24947	0.177629	0.170466	0.150273	0.973924	0.40317	1.11597	0.900056	0.558121	0.61861	0.472983	0.470936	0.309479	0.272016	0.464624	0.18823	0.0603695
A_23_P105206	0.000451267	3.4252	0.0430647	-0.0100782	4.5007	1.74306	0.803961	-0.675202	0.253836	0.29622	-0.0275488	0.315587	0.130236	0.0237184	0.319343	-0.11124	0.52668	0.205524	0.812612	0.562307	0.0911214	0.849123	0.166176	-0.362779	0.924517	0.17521	0.746802	-0.0456468	0.790876	0.375149	0.384646	0.288923	0.354649	0.342497	-0.020729	0.00447542	0.364684	0.648188	1.26983	0.881105	0.0503678	0.014299	0.0170246	-0.202906	-0.221933	0.654696	0.105166	0.583826	0.745656
A_23_P105212	-0.583288	1.4041	3.55472	-0.214432	5.77862	2.67056	2.04784	2.27202	4.88096	2.74507	1.55321	-0.0439825	0.30127	0.705345	0.679008	-0.503076	0.248835	5.72882	4.43947	5.22869	0.0910642	4.98878	0.393147	4.63479	5.72929	0.748779	2.94313	0.284392	6.10452	4.4642	0.384576	2.53157	0.171138	0.734959	-0.243975	-0.0720355	0.29747	5.67095	0.626754	1.42747	3.47791	2.05006	0.840486	0.58319	3.72982	1.5506	1.71213	0.578381	4.88144
A_23_P105245	0.56105	0.0517427	-0.411994	-0.369267	-0.153955	0.106575	0.647273	0.471892	0.418796	0.431255	0.75145	0.432229	0.83076	0.649013	0.575795	0.868802	0.834205	0.497065	0.481513	0.617179	0.43582	0.205815	0.597759	0.715756	0.624457	0.52387	0.41969	0.587224	0.0938059	0.330291	0.263847	0.450402	0.58177	0.0754165	0.528857	1.25964	0.794718	-0.0256735	0.028647	0.254692	1.12343	0.963768	0.115657	0.00882842	0.60438	0.764987	0.122187	0.359655	-0.00536027
A_23_P10525	0.516695	0.171953	1.07206	-0.395774	0.382099	0.414609	0.984979	0.188426	0.506127	0.509934	0.411744	1.15008	1.16305	0.68941	0.586157	1.43025	1.21633	0.891321	0.544038	0.250625	0.346306	0.30406	0.384925	0.121827	0.749447	0.0204323	0.72333	1.13884	0.744373	0.402007	0.22535	0.223251	0.546285	0.616382	0.51541	0.356151	0.513732	0.596778	-0.245147	-0.0301387	0.384188	0.281415	0.974188	1.40495	0.351055	0.820802	0.254968	1.04977	-0.00536027
A_23_P105251	-2.59289	-1.81441	-2.03218	-1.74012	0.411106	-0.259375	-0.523572	-0.408274	0.0106645	-0.268765	0.401761	-1.20244	-1.01973	-0.872569	-1.21248	1.48842	-0.563545	-1.56812	-1.30521	-1.48571	-1.23597	-0.633134	-0.869858	-0.406121	-0.457943	-0.450579	-0.892035	-0.652495	-1.49923	-1.26825	-1.94018	-1.04163	-1.95118	-0.230934	-1.92904	-2.5366	-1.49677	-1.11995	-2.04445	-1.95953	0.492507	-1.31567	-1.38703	0.0566536	0.191726	-1.31532	-0.969576	-1.99337	-1.75661
A_23_P105264	1.70858	1.22202	1.3524	1.40446	0.982287	0.692687	0.48888	2.29677	0.883652	0.626525	1.63317	1.20218	2.35724	2.29567	1.60218	1.07811	1.87808	2.01464	0.907068	1.35068	1.905	1.11963	1.74355	0.819718	0.145779	1.27294	1.64542	1.25457	0.882214	0.951069	2.27858	1.07492	1.77607	1.03426	0.882129	1.62585	1.10063	0.624061	0.626415	1.17106	0.590567	0.72838	1.91428	0.911181	0.871199	0.471978	0.809728	1.5015	0.768423
A_23_P105276	-0.518371	-0.361875	-0.248878	-0.00113052	-0.443888	0.604015	0.0464975	-0.160796	0.610117	-0.268826	-1.3764	-0.436559	-0.133922	-0.69482	0.99541	0.0819971	-1.08375	-0.444803	0.300773	-0.199814	0.855239	-0.708199	-0.809737	-0.604851	-0.976715	-0.204563	-0.972837	-1.18703	-1.30935	-1.55013	-0.457118	-0.0756786	-1.13459	-0.885421	-0.241811	-0.784818	-0.2932	-0.282586	-0.28288	-1.38625	0.590433	-0.310782	0.865334	-0.704749	-0.0490339	0.111221	0.165884	-0.288681	-0.614068
A_23_P105294	-0.940521	-0.1938	0.643612	0.0655395	0.175987	-0.196939	-1.4173	-2.40894	-1.97577	-1.76741	-1.93406	-0.828385	-0.968491	-0.763501	-1.13552	-1.19511	-1.2017	-0.932973	-1.19775	-1.3493	-1.37319	-1.01939	-0.660567	-0.829397	-1.27961	-0.885677	-0.80381	-0.773116	-0.794859	-0.382718	-1.62612	-1.01786	-1.02026	-0.509583	-1.24332	-1.09868	-0.672834	-1.6561	-1.06699	-1.43897	-1.78777	-1.24318	-0.139837	0.192308	-0.654273	-2.09207	-1.18317	-0.759881	-0.975341
A_23_P105307	0.220761	-0.198097	0.30233	0.584404	0.113388	0.0152374	1.34942	-0.395473	-0.119534	0.692761	-0.501375	-0.69985	-0.158041	-0.0684358	-0.936897	-0.578644	-0.500667	-0.50696	-0.629636	-0.413925	-0.696729	-0.449292	-0.935227	0.0815614	-1.01112	-0.775786	-0.890635	-0.0768027	-0.258837	-0.495182	-1.23484	0.508443	-1.54395	-0.519388	-0.61131	-0.920378	-0.752022	-0.19903	-0.106773	0.0642485	0.526166	0.36207	0.0872139	0.0911037	0.144861	-1.03852	0.088823	0.300011	-0.600759
A_23_P105313	-0.101807	-0.573155	-0.434727	-0.547557	0.0704682	0.13453	0.0530362	-0.071218	-0.369151	0.285115	-0.337885	-0.307963	-0.0832362	-0.166038	0.126284	-0.259912	-0.614802	-0.642009	-0.515998	-0.0917777	-0.236425	-0.646704	-0.152516	-0.385845	-0.420862	-0.123829	-0.911017	-0.902014	-0.371454	-0.503236	-0.0840828	-0.261602	0.398168	-0.489879	-0.272659	-0.430035	-1.19183	-0.323886	-0.622284	-0.283782	-0.190902	-0.548444	-0.376777	-0.243691	-0.412861	-0.0672288	0.158871	-1.40269	-0.829344
A_23_P105334	0.465572	0.203163	0.136681	0.0393464	0.00605916	0.243795	0.247253	-0.0447042	0.341285	-0.0139654	0.389736	0.0511811	0.645669	0.464332	0.0491947	0.00965199	0.506755	-0.112923	0.206691	0.303333	0.0734338	0.582833	0.302434	0.556695	0.342682	0.36979	0.13455	0.387144	0.733665	0.604328	0.291723	0.820241	0.258757	0.592935	0.141489	0.18348	0.192986	0.519348	-0.0129527	-0.0537458	0.191847	0.247922	0.161119	0.201724	-0.0699519	0.205068	0.783061	-0.0322866	0.203147
A_23_P105361	-0.469277	-2.10411	-0.597987	-2.33244	-2.16349	-1.95995	-1.72039	-2.11097	-2.29596	-3.00064	-3.07934	-2.50576	-2.02868	-2.16805	-2.29848	-2.51111	-2.43496	-2.01313	-2.81564	-2.86109	-2.45676	-1.71722	-2.34889	-2.05636	-2.64859	-2.83176	-2.928	-1.80456	-1.77803	-1.99057	-2.46236	-2.00657	-2.20069	-2.00537	-2.36861	-2.21159	-1.55571	-2.27157	-2.11501	-2.41256	-2.17501	-2.38938	-2.18452	-2.09953	-2.1134	-1.71036	-0.854851	-2.0122	-1.75354
A_23_P105372	-0.57381	-0.784341	-0.677822	-0.876505	-0.474508	-0.431699	-0.0416582	-0.379314	-0.119588	-0.760061	-0.7887	-0.290233	-0.423139	0.0420627	-0.234374	-0.563557	-0.538552	0.671824	-0.599754	0.0279333	-0.777637	-0.718386	-0.198924	0.0874301	-0.334028	-0.177931	-0.142409	-0.838974	-0.605166	-0.578824	-0.394527	-0.325836	-0.523738	-0.499781	-0.410138	-0.621821	-0.641816	-0.70847	-0.594516	-0.454112	-0.378334	-0.586163	-0.156763	-0.276173	-0.363422	-0.0607695	-0.229133	-0.108749	-0.58845
A_23_P105382	0.965304	0.486258	0.599542	1.2081	0.311569	0.875317	0.36743	0.311407	0.973051	0.461134	-0.112401	0.702375	0.207634	0.354731	1.55785	1.48778	0.0954229	0.91271	0.384724	1.14115	0.915678	-0.219137	1.86537	0.944628	0.244709	1.37244	0.0515414	0.53718	-0.409745	-0.117139	0.564068	0.954511	1.80886	0.643367	1.6289	0.894671	0.826147	0.807252	1.27822	0.248174	0.569027	0.108641	1.13454	0.239546	0.56672	2.07626	2.02701	0.388264	0.430898
A_23_P105392	-0.696339	-1.13127	-1.24022	-1.21253	-1.22124	-0.630224	-0.526766	0.0114768	0.119524	-0.818502	-1.09348	-0.258579	-1.09225	-1.34126	0.426791	0.476783	-0.870388	-0.624579	-0.879847	-0.47194	-0.46446	-1.24347	-0.956595	-0.729334	-0.855032	-0.476001	-1.50514	-1.0148	-1.42525	-1.95	-0.785045	-0.74036	0.228741	-0.645449	-0.411598	-0.930998	-0.824654	-0.59778	-0.138942	-0.589336	-0.331172	-0.930211	-0.611493	-1.01909	-0.801685	0.495424	-0.0763167	-0.52119	-0.948126
A_23_P105405	-0.778745	-0.405012	-0.503995	-1.1414	-0.38354	0.68196	-0.150817	0.135629	-0.16302	-0.332096	-0.379443	-0.474664	-0.564507	-0.751868	-1.60295	-0.17899	-1.59313	-0.763304	-0.968387	-0.608156	-0.56477	-0.442605	-1.05051	-0.24017	-1.00265	-0.965821	-1.58092	-1.01912	-0.0553915	-0.477607	-0.828766	-0.578382	-0.90251	-0.779835	-0.533502	-0.936236	-1.48503	-0.934093	-1.12864	-0.830656	-0.275879	-0.533182	-0.793344	-0.405695	-0.581548	-1.02325	-0.713163	-0.122035	-0.833286
A_23_P105423	0.243874	-0.705022	0.165254	-0.00803794	-0.0304478	-0.150278	1.21718	-0.0672365	-0.537844	-0.150424	-0.22463	-0.329651	0.16248	0.408379	-0.566092	-0.417192	0.207077	-0.437447	-0.27366	-0.481538	-0.732426	-0.343603	-0.223059	0.0797598	-0.627947	-0.29748	-0.680408	-0.146425	-0.0554974	-0.0876149	-0.573505	0.26623	-0.364654	-0.379685	-0.482362	-0.27502	-0.851228	-0.147018	-0.659796	-0.673208	-0.394044	-0.501748	-0.2288	-0.166404	-0.0969245	-0.214883	-0.0849641	-0.294039	-0.581751
A_23_P105442	0.0026211	0.107458	0.373311	0.0391727	1.04524	1.47233	1.46487	1.29969	-0.170225	1.01843	1.76371	0.465111	-0.334833	0.0638915	-0.345728	0.722162	-0.908349	-0.793818	-0.0606672	0.0993859	0.334558	0.864712	-0.681048	1.07939	-0.287872	0.0653431	-0.638444	0.695383	0.996616	0.939024	-0.44741	0.25098	-0.535859	-0.182961	-0.040468	-1.02462	0.160065	0.472895	-0.492796	0.12457	1.55237	0.135135	0.31691	0.15749	1.04293	-0.396806	0.0534318	0.613225	-0.178869
A_23_P105453		0.233521	1.35029	0.511196	0.36441	0.0504864	-0.103494	0.954789	-0.47921	1.33616	0.0570804	-0.0883262	0.485895	0.0491464	-0.540185	0.696302	0.846568	-0.213035	0.623726	-0.290826	-0.716284	-0.35056	0.335925	-0.0233029	0.678073	0.455146	0.167992	0.109808	0.312471	-0.0560069	0.722402	-0.581552	-0.190059	0.0265418	-0.299178	1.30598	-0.715046	-0.190302	-0.773353	-1.10178	-0.672809	0.414158	0.151927	-0.184318	-0.660923	0.12354	-0.145127	0.441561	-0.238664
A_23_P105461	1.14865	0.255551	-0.0120243	0.594312	1.17687	0.855676	2.03805	0.783549	0.617676	0.381127	-0.0749328	0.553481	1.71998	0.703741	-0.450791	-0.31706	1.52189	-0.390995	-0.217118	0.904129	-0.911255	0.0719912	-0.0470786	1.05698	-0.18951	0.778838	-0.311923	1.11031	1.52259	0.364981	0.531385	1.63329	0.046875	0.616382	0.348148	1.01499	-0.113226	-0.130779	0.412447	0.54103	-0.327776	-0.49894	0.848346	0.352652	-0.448829	0.189685	1.01209	1.75133	2.50829
A_23_P105475	-0.151213	-0.266616	-1.41913	-0.264157	0.279812	0.0261168	-0.789844	-1.43963	-0.798228	0.161538	-0.0948772	-0.806185	-0.682366	-0.557615	-0.640439	-0.542047	-0.467632	-0.193531	0.850749	-0.578816	-0.226123	2.02622	0.520482	-1.00489	-0.68091	-0.207122	0.438966	-1.23781	0.134144	0.169619	-0.0746431	0.0409393	0.421457	-0.0536002	-0.122155	0.34393	-0.579207	0.170823	0.347226	-0.258112	-0.162564	-0.706375	-0.609305	-0.952101	-0.421297	-0.178452	-0.302554	-0.865131	-0.908647
A_23_P10548	0.320063	0.641763	0.463744	0.394706	0.574791	0.105429	0.233542	0.435	0.211298	0.251197	0.470932	0.767957	-0.0961681	0.345194	0.135847	0.587909	-0.269202	0.183133	0.857961	0.450579	2.04807	0.764165	-0.386685	0.529215	0.194523	0.149628	0.923428	0.0796956	0.996425	1.62272	0.542129	0.322159	0.0984696	0.449318	0.375928	0.343659	0.579103	0.402865	0.757027	1.12886	0.635099	0.35259	0.184527	0.248493	0.445161	0.336443	0.321297	1.56948	0.376771
A_23_P105495	0.220359	-0.416945	0.125687	0.00768466	-0.00364126	-0.122859	-0.419393	1.10543	-0.753227	-1.64131	-0.758409	-1.17527	-1.4901	-0.255432	-0.652678	-1.25417	-1.06479	-0.809538	-1.09939	-0.736187	-0.936427	-0.791487	-0.665146	-0.794578	-0.571031	-1.66033	-0.428829	-0.678485	-0.416851	-0.819377	-0.669552	-0.256538	-0.374873	-0.48046	-1.20507	-0.682309	-0.741519	0.216784	-0.545564	-0.716993	-0.421792	-0.440488	-1.26465	-0.0355717	-0.525781	-0.113801	-0.526318	-0.381891	-1.16016
A_23_P105519	-0.499873	-1.23381	-1.75487	-1.65407	-1.11535	-1.27703	-0.490594	0.480503	-1.35712	-1.35532	-0.517246	-0.914045	0.310319	-0.0312912	-0.604791	-0.39438	0.300172	-0.540643	-0.898875	-0.672409	-0.758131	-0.578382	0.110267	-0.701896	-0.694187	-0.559427	-0.74645	-0.809792	-0.807321	-0.754802	0.0471275	-0.655773	-0.668246	-0.389853	-0.797606	-0.853113	-0.265501	-0.664003	-0.874221	-0.937304	-1.04337	-0.9863	-0.427233	-0.818335	-0.493684	-0.383883	-0.004395	-0.752101	-0.881443
A_23_P105524	-0.637244	-0.250483	0.676888	-0.121493	0.290726	0.0498183	-0.947966	-0.997052	-0.0772623	-0.675599	-0.411207	0.235419	0.189848	0.0188294	0.0412757	0.16964	0.546115	0.0844158	0.240773	-0.58297	-0.0308707	-0.106177	0.014865	-0.137201	0.264975	0.149421	-0.26993	0.177547	0.118235	-0.327205	-0.165836	0.399318	-0.152072	0.38236	-0.0224613	-0.444494	-1.19759	0.0895362	-0.569767	-0.62243	-0.558049	-0.713358	0.401999	0.274769	0.296978	-0.400677	-0.30831	0.79605	-0.00536027
A_23_P105535	0.394868	-0.16155	-1.10716	-1.28839	0.475541	0.631663	0.859556	-0.0253805	-0.0644292	-0.451466	-0.948795	0.112349	-0.738292	-0.60658	0.574936	-0.559472	-0.334956	-0.193882	-0.0978864	-0.134926	-0.258262	-1.07419	-0.586816	-0.494196	-0.0135069	0.414867	-1.16348	-0.347017	-0.574004	-0.180239	-0.87228	0.0247915	0.408531	-0.565222	0.246167	-0.15867	-0.166748	0.170542	-0.769065	0.0951939	0.438886	0.665627	-0.732537	-0.0529669	0.595569	0.781512	0.690585	0.569205	0.313139
A_23_P105545	-1.37649	-1.0517	-0.154681	-0.585293	-0.119342	-0.638017	-0.809293	-1.21479	-1.36785	-1.26504	-0.734783	-0.508515	-0.521858	-0.548203	-0.664586	-0.652432	-0.614802	-0.2722	-1.24775	-0.624854	-0.886352	-0.886283	-0.363563	-0.405475	-0.974933	-1.04992	-0.25094	-0.729574	-1.05711	-0.736586	-1.03031	-0.463781	-1.24535	-0.163751	-1.524	-1.32694	-0.241048	-1.0269	-0.126077	-0.530165	-1.16	-1.34642	0.057039	-0.303398	-0.420594	-1.47503	-1.50611	-0.321498	-0.288306
A_23_P105553	2.3507	1.00293	3.37394	1.03821	1.09662	3.10712	1.14069	0.727498	0.79156	1.74313	1.12474	0.352875	1.45934	2.26187	0.20662	0.248447	1.69933	0.16318	1.54951	0.675958	0.446628	0.362444	1.12041	2.37166	0.20089	0.778431	1.22459	2.05109	1.14218	0.964454	1.68198	3.06847	0.784441	2.91957	0.383984	0.467212	0.505078	3.03885	2.09833	0.211501	1.41758	0.344532	2.52021	2.57034	1.90611	0.98768	0.717807	0.5942	2.25494
A_23_P105562	3.55545	3.65491	4.18386	3.49597	4.43821	4.88089	3.90937	4.19557	3.81623	3.53545	2.94277	4.71363	3.44637	3.31682	3.35797	4.10386	3.1678	3.34835	2.74795	2.61143	3.28406	4.11295	3.48731	3.84467	3.00898	3.93278	3.12354	4.0105	3.80271	4.3456	3.55237	3.34408	3.4108	3.57497	3.33026	3.56367	3.1377	3.2949	2.79263	2.90076	4.76172	3.9032	3.28474	3.00453	3.52235	3.62558	4.11894	2.7804	3.31216
A_23_P105571	0.199003	-0.811607	-2.03949	-1.30453	-0.719833	-1.21812	0.0255364	0.170058	-0.440717	-1.14114	1.53389	0.130328	-0.321178	-0.0807543	0.747562	-0.941288	0.71639	-0.481383	-1.06155	-0.110317	0.514682	-1.73003	0.500262	-0.256619	-1.09054	1.14507	1.10928	-0.0299345	-0.977882	-0.407852	0.415148	-0.36973	1.01644	-0.360608	0.374988	-0.825612	-0.795124	0.726553	0.277703	0.411807	-1.06633	-1.83508	0.373552	-0.827254	-1.64635	-0.0437071	-0.870898	0.0594677	-1.42113
A_23_P105583	-0.308895	-0.552803	-0.533801	-0.630936	-0.723379	-0.896519	0.0269323	0.51084	-0.878513	-0.566407	0.111831	-0.411943	0.416028	1.0156	0.455395	0.0660081	0.0130786	-0.102905	-0.743014	-0.327293	-0.711625	-1.00893	0.119773	-0.442222	-0.0745028	0.166218	0.26293	-0.61377	-0.533304	-0.839662	0.468828	-0.55606	-0.247291	-0.655122	-0.61018	-0.680719	0.520561	-0.69029	-0.568618	-0.0389107	-1.14092	-1.15305	-0.409567	-1.0648	-1.42308	-0.479989	-0.854339	-0.882906	-1.06521
A_23_P105592	-1.04567	0.351276	-0.929079	-0.371835	0.962386	-1.762	-0.826657	-0.839616	-0.565073	0.110441	-0.256826	-0.212947	-0.534771	-0.0316301	-0.100009	-1.34308	-0.634473	-0.799514	0.933885	1.03038	-0.910963	1.79472	-0.00243732	0.555938	2.4419	-0.348466	0.0594385	-0.162367	1.17052	0.593676	-0.576974	-1.13556	-0.629742	-0.556481	-1.04395	-0.69208	-0.676467	0.495501	-0.30832	-0.254097	-0.623427	0.456911	-0.39774	0.844058	-0.281692	-0.61704	-1.51424	-0.766869	-0.517226
A_23_P1056	0.754801	0.369984	0.828639	0.880577	0.431442	0.379672	-0.00976678	0.757119	0.625917	0.328204	-0.0282502	0.0418968	0.291171	0.208753	2.17032	0.61387	0.300172	1.23472	0.958665	0.352652	0.310447	0.499229	0.6157	-0.0902314	1.64701	0.297291	0.734919	-0.316861	-0.668127	-0.613162	0.710182	0.0595647	0.35375	-0.0602223	1.14148	0.656631	0.289319	0.111627	0.239343	-0.236555	0.328434	1.0872	0.373378	-0.128714	0.444543	0.683649	0.559903	-0.767355	0.139181
A_23_P105609	0.826773	1.24104	0.473932	0.936169	1.22982	0.87475	1.18547	0.470866	0.762261	0.766184	0.442998	0.464778	-0.354559	0.333993	0.328948	0.448887	-0.510192	-0.17707	1.16016	0.932712	0.742235	0.562183	-0.446897	-0.0768154	0.585644	-0.201414	0.643412	-0.292612	0.471149	0.364611	0.290514	0.974963	1.01615	0.332081	0.601525	0.403472	-0.138631	1.24682	0.0127487	0.333489	1.05501	0.8127	0.489211	0.881033	0.92482	0.593476	0.793223	0.811446	0.43199
A_23_P105619	-0.558274	0.910886	-0.0310242	0.29621	0.431375	0.535698	0.481424	0.629556	0.310989	-0.53348	-0.670367	-0.31063	0.0432362	0.567108	0.737503	-0.844986	-0.0113575	0.173165	0.738289	0.658686	0.00233359	0.408239	1.22386	0.415888	1.99237	-0.0654154	-0.151731	0.414959	-0.413503	-0.691252	-0.402661	-0.0764347	1.53045	-0.637273	0.481603	0.321211	-0.0843584	0.448459	-0.628299	-0.0620208	-0.11918	1.51241	0.282217	1.03459	0.651042	0.204455	0.456899	0.289358	0.339979
A_23_P105625	-0.489437	0.039324	-0.107441	-0.305614	0.485716	-0.0452804	0.317334	0.0677711	0.0349666	0.31801	-0.112846	-0.191978	-0.390846	-0.129646	0.0989776	-0.208294	-0.172515	0.063148	0.338434	0.341382	0.0253812	-0.049851	-0.0345568	0.315897	0.623394	-0.279197	-0.554956	-0.470201	-0.343897	-0.440394	-0.753732	0.21256	0.509288	-0.137343	0.234087	-0.370349	-0.576049	0.320543	-0.194863	-0.230876	-0.128774	-0.184789	-0.174171	0.190976	-0.0258853	0.264862	0.0792038	0.447996	0.0482404
A_23_P105636	-0.0377032	0.00388655	0.364103	0.188494	0.247573	0.301161	0.858811	0.405446	0.408973	0.273962	0.583262	0.496074	0.485301	0.727797	0.526274	0.235354	1.41456	0.246359	0.633366	0.401931	0.426764	0.243993	1.35431	0.604505	0.429297	1.48671	0.791517	0.655514	0.499198	0.875613	0.448214	0.611289	0.713221	1.24971	0.111388	0.0770379	0.159566	0.761222	-0.0138903	0.347411	0.392276	0.0281693	0.392184	0.210373	0.19199	0.738213	1.3263	0.401535	0.459657
A_23_P10564	0.804465	-0.870531	0.863072	0.946782	0.50624	-0.0855661	0.395847	1.30823	-0.00716985	0.0694794	0.0071706	0.00970282	-0.375474	-0.00366132	0.0394943	0.52621	-0.819789	0.0168941	-0.803515	0.0784379	0.377613	0.581789	0.0932001	-0.321492	-0.0210764	0.000791693	-0.00766597	0.0261766	-0.322485	0.0738379	0.0152797	0.260388	-0.0819057	-0.434125	0.0418036	0.206339	-0.761363	5.52542E-06	-1.13582	-1.34369	-0.884055	-0.0152672	-0.527453	0.190748	-0.372797	0.00283892	0.0514926	-0.738727	-0.502621
A_23_P105644	-0.272966	-1.02978	-0.88757	-0.635157	0.0688817	0.0906008	0.41123	-0.318096	-0.420592	-0.519078	-0.534052	-0.44838	-0.964438	0.0553904	-0.249329	0.124128	-0.811573	0.434623	-0.316159	-0.357132	-0.150921	-0.359797	-0.746677	-1.01759	-0.540419	-0.586661	-1.37065	-1.417	-0.353328	-0.774247	-0.269445	-0.671199	-0.989166	-0.820811	0.00389775	-0.604612	0.0480862	-0.492641	-0.126976	0.260853	-0.0574194	-0.299468	-0.372135	-0.510501	-0.153468	0.738074	-0.0180609	0.277133	-0.249091
A_23_P105651	0.580709	0.869462	0.599191	0.261795	0.706492	1.08999	1.5059	-0.149249	1.31423	1.21424	0.726057	2.66315	0.376596	0.968503	0.545182	0.720847	-0.219788	0.304474	1.51988	3.45632	0.514569	0.818335	0.463214	1.237	1.10089	1.2825	0.922569	1.29995	0.956581	0.915157	0.371258	0.906769	-0.0803852	0.592935	1.0918	0.534944	0.302491	2.57482	-0.652431	-0.666113	1.59665	-0.23248	1.52446	2.01217	1.41666	0.886173	0.726074	0.691984	2.88049
A_23_P105664	-0.0352752	-0.51235	-0.665336	-0.396673	-0.00437912	-0.189041	0.426469	0.234457	-0.0195863	-0.569155	-0.582593	-0.479494	-0.784377	-0.207535	0.482383	0.289424	-0.475872	-0.160329	-0.146024	-0.286198	0.0857684	-0.739486	-0.665627	-0.915073	-0.458473	0.307518	-0.823135	-0.867531	-0.470692	-0.527966	0.148891	0.103575	0.0979903	-0.424928	0.130533	-0.179578	-0.280665	-0.234887	-0.568895	-0.128982	0.059475	-0.740843	-0.632174	-0.256678	-0.370101	0.874086	0.289838	-0.42057	-0.681101
A_23_P105685	1.36322	-0.166105	0.323557	0.272691	0.35266	0.904432	3.13531	2.65475	0.0953018	1.25435	0.181491	-1.19178	1.67242	0.333602	-0.52643	-0.0116465	0.256636	-0.0184449	-0.01682	0.341045	0.321849	-0.0502384	0.292319	0.642149	0.230184	-0.26278	0.0140969	1.01499	-0.105213	-0.00173123	0.215878	0.662143	0.138446	-0.0871963	0.206824	0.403341	-0.0969803	0.147622	-0.577214	-0.85726	0.695289	0.0807987	0.0213751	0.140501	0.584648	0.512923	0.0507688	-0.40172	1.06371
A_23_P105691	0.526402	0.360701	0.280704	0.209773	-0.0829184	0.652885	0.225229	-0.911378	0.210181	0.652045	0.305797	0.25261	0.507509	0.887977	0.206437	0.137297	0.342203	0.223866	0.522054	0.159738	0.190324	0.381556	0.335333	0.614221	0.766623	0.285187	0.0139413	0.508685	0.261799	0.647106	0.29934	0.865178	0.279229	0.891479	0.0832309	0.555041	0.0332454	1.06498	0.367766	-0.324208	0.392071	0.520852	0.41987	0.524681	0.474906	0.271127	0.63572	0.111711	0.697881
A_23_P105705	0.0936732	0.321975	0.244464	0.0970973	0.332639	0.228631	0.629156	-0.328536	0.118342	0.0235219	0.355046	0.381666	0.507431	0.463293	0.113252	-0.000839612	0.437883	-0.219688	0.0876634	0.138923	0.214759	0.214375	0.481516	0.277358	0.342058	0.405926	0.271848	0.414826	0.656735	0.354954	0.319113	0.408332	0.237656	0.372949	0.286274	0.442336	0.0479831	0.14757	-0.408695	0.146032	0.212469	-0.232261	0.640989	0.335565	0.444351	0.674957	0.879225	0.0676971	0.392138
A_23_P10571	-1.181	-0.314967	0.463156	-1.01013	-0.793467	-0.780285	-1.84831	-1.5392	-1.41951	-1.49791	1.9855	0.37238	-1.14005	-0.362557	-0.20702	0.827134	-0.301282	-1.46079	-1.15466	-1.3915	-0.904397	-0.379413	-0.535836	-0.328967	-0.454044	0.157563	0.617746	-0.780088	-0.340634	-0.217297	0.120228	-0.829378	-1.34567	-0.470766	-1.31269	-1.47719	-1.42966	-1.13651	-1.47814	-1.78519	-0.644521	-1.17265	0.333964	-0.792923	-0.627863	-1.63686	-1.38349	0.903316	-1.50468
A_23_P105738	0.115415	1.00236	0.934244	0.701607	0.585135	1.09807	-0.562186	-0.732098	-0.381273	-0.318543	-0.13028	-0.118695	-0.755813	0.0480962	-0.483684	-0.546439	-0.519527	-0.544746	-0.188078	-0.671214	0.0492301	0.835611	-0.190977	-0.49542	-0.306461	-0.20315	-0.390401	-0.407444	0.763798	0.559991	-0.023215	0.320668	0.106023	0.630335	-0.309587	-0.18164	-0.105294	0.284904	-0.20531	-0.359608	0.201403	-0.43788	0.142532	0.610143	-0.0223198	-0.318132	-0.519558	-0.295185	-0.66713
A_23_P105747	-0.0465618	-0.358544	-1.59959	-0.753994	0.752197	0.664495	-0.0287971	0.101214	0.0346445	-0.54683	-0.811515	-0.7565	-1.16456	-1.40628	-0.484445	-0.718914	-2.16815	-1.15815	0.772682	0.312497	-0.670989	0.553027	-1.99987	-1.07944	0.00974253	-1.20964	-1.5546	-0.885989	-1.13309	-1.42271	-0.658879	-0.980929	-0.09868	-1.57077	-0.979722	-1.51725	-0.387308	0.0549458	-0.264784	-0.518462	0.134303	0.611922	-0.726028	0.445979	0.217151	-0.239612	-0.99859	0.414446	-0.168905
A_23_P105753	0.781722	-0.315081	-1.11956	-1.15653	0.174236	0.941295	0.305688	0.365662	0.00105128	-0.199805	-0.949319	0.454716	-0.537818	-0.231128	0.113199	0.109243	-0.409696	-0.468427	0.127265	-0.524778	-0.0730905	-0.526333	-0.0817171	-0.250234	0.287584	0.760012	-0.135282	-0.0463156	-0.382499	0.118531	-0.089441	0.143652	0.452267	0.569791	0.648991	-0.215594	-0.702216	-0.189513	-0.797443	-0.625389	0.0920354	0.198417	-1.23597	-0.354437	-0.164511	0.549514	0.753211	0.618862	0.186021
A_23_P105768	-0.631323	-0.580476	-0.414246	-0.15688	-0.00322976	-0.540743	-1.02438	-0.0260241	-0.655203	-0.535302	0.244499	0.0660793	0.257254	-0.258903	0.564901	-0.401099	0.929189	0.670822	-0.655299	-0.376764	0.115532	0.915788	-0.69596	-0.223461	2.45273	0.149132	0.133087	0.33027	-0.521705	-0.786066	-0.688122	-1.24539	-0.0634915	-0.416429	-0.222747	-1.53676	0.427061	-0.307717	0.156103	-0.923535	-0.927211	0.351847	0.429311	-0.318904	-0.679189	0.434725	0.601779	0.366414	0.30973
A_23_P105794	3.68598	0.95677	1.72224	2.07228	1.01528	2.26457	3.11456	1.3154	2.48993	2.44132	2.77661	1.91502	3.74268	3.3348	1.02165	2.85538	3.04194	1.77463	2.62868	2.83029	2.85855	1.19443	1.84736	2.00861	1.06565	2.8192	2.16888	2.07024	2.07146	1.3875	2.27656	3.03458	-0.116664	2.00204	1.39123	2.29543	1.53771	2.94334	3.00026	2.43969	2.68252	1.22833	3.02167	2.28444	2.97242	3.01694	2.14115	1.73788	1.71788
A_23_P105803	-1.17542	-2.0945	0.00411695	-1.68204	-0.459874	-1.58602	-0.355828	-0.133946	-1.68806	-1.47983	-1.16873	-0.746222	-1.75335	-1.83378	-0.823201	-1.21833	-1.45686	0.223621	-1.54445	-1.92647	0.299226	-1.21296	-1.22244	-2.43243	-1.41884	-0.353881	-1.46708	-1.20983	-1.26045	-0.786922	-0.580648	-1.42648	-1.03552	-1.3442	-0.689913	-1.75822	-0.729052	-1.31137	-1.66766	1.42474	-0.705167	-1.82989	-0.234742	-1.48238	-1.43705	0.0918965	-1.22364	0.202316	-1.93183
A_23_P105818	0.20848												-0.951447	-1.10687			-1.47811								-1.06644	-1.06675	-0.64009							-1.02864				-1.85001	-1.57763		-1.88777		-1.61146	-1.60402				-1.9051	-1.49301
A_23_P105833	-1.02948	-1.67918	-0.95976	-0.987621	-1.26205	-0.0589371	-0.6085	-0.734617	-0.796046	-1.19795	-1.00793	-0.38556	-0.545053	-1.21645	-0.815456	-1.28716	-0.722365	-0.0318241	-0.853814	-1.88963	-1.08596	-1.72755	-1.73827	-1.12594	-1.24723	-0.263177	0.107268	-1.24161	-0.468527	-2.32463	-0.897752	-1.51304	-0.439994	-1.4792	-0.195799	-1.57801	-0.153597	-1.0117	-1.2307	-1.71352	-0.788141	-1.21241	-0.838747	-0.94086	-0.519303	-0.698797	-1.24334	0.492145	-0.129037
A_23_P105845	0.695485	-0.240144	0.163868	0.325677	0.321891	-0.0127265	0.127276	-0.404187	-0.254916	0.0874769	0.819269	0.261311	0.223572	0.364334	0.238024	-0.574869	0.128479	-0.186393	-0.26698	-0.174068	0.566139	0.0930092	-0.288057	-0.229717	-0.427336	-0.338606	0.132699	-0.394993	-0.00188122	-0.175642	0.679277	-0.436112	-0.79386	-0.593518	-0.145616	-0.0626344	0.176572	-0.144401	0.291682	-0.734881	-0.398622	-0.139947	-0.81483	-0.741954	0.155081	0.925057	0.860684	-0.158435	0.0566541
A_23_P105862	1.09374	1.45015	1.27921	1.53371	2.64034	2.78557	0.764778	1.81395	0.972006	1.07001	0.853979	2.7832	0.240615	0.0903376	1.20118	1.49601	-0.172515	-0.416937	0.857624	1.3072	1.15423	0.886491	0.75998	1.33281	1.04523	1.63724	1.59912	1.53967	1.53864	0.485583	0.604303	1.48796	0.386723	0.709267	2.32487	0.354091	-0.572306	1.93188	-0.526712	0.390013	2.18019	1.83457	0.244783	0.75505	1.55102	-0.0110379	1.59312	1.41388	2.05267
A_23_P105873	-0.542747	0.468427	0.898204	0.6652	0.400914	0.505142	-0.145193	-0.525278	0.0948635	-0.276267	-0.357854	1.08424	0.0062359	-0.491945	0.436668	0.499671	0.486551	-0.0119764	-0.291958	0.340871	0.104909	1.18426	-0.503743	-0.0547864	-0.0254881	-1.30009	0.350236	-0.519345	0.188888	0.283645	0.905703	0.370228	0.580128	-0.283934	1.43836	-0.19487	-0.608137	-0.250894	0.505059	0.584167	0.0589512	0.712946	-0.0342448	-0.441608	-0.565622	0.383417	0.341868	0.024726	0.737706
A_23_P105890	0.754179	-0.118296	0.063982	-0.0223349	0.122544	0.835695	0.950293	2.11862	-0.0782438	0.449807	0.137147	0.201876	0.274745	0.139881	0.102552	0.288592	1.12929	0.0738008	-0.0313332	0.280721	-0.019177	0.0221948	0.326678	0.307891	2.03286	0.405551	0.219657	0.320071	0.450246	0.183464	0.289747	0.650557	0.149757	0.352811	0.0549892	0.00198504	-0.0480852	0.237773	0.0794032	0.293821	0.54538	0.56694	-0.0866016	-0.285856	0.413254	0.813769	1.19017	0.177492	0.282096
A_23_P105900	-1.16489	-1.27972	-1.87819	-1.64624	-0.324485	0.412619	0.254503	0.0174729	-0.837797	-0.347541	-0.68632	-0.27054	-0.9942	-0.824252	-1.54254	-0.0601014	-0.563545	-1.05394	-0.558424	-1.11561	-0.49305	-1.39819	-0.392802	-0.711632	-0.169688	-0.351346	-1.49238	-1.28976	-1.26634	-0.857623	-1.36987	-0.365841	-0.866829	-0.602811	-0.61185	-0.527631	-0.669018	-0.937604	-0.922235	-1.45596	-0.431619	-1.20472	-1.03921	-1.23439	-0.737458	-0.568514	-1.22004	0.0406986	-0.369629
A_23_P105908	0.248648	-0.235162	-0.61511	-0.386163	-0.681102	-0.298829	-0.284623	-0.670104	-0.171681	-0.0959256	-0.0125392	0.198086	0.22339	0.364128	0.103594	0.681091	0.11299	-0.107637	-0.0987998	0.0564407	0.127584	-0.33621	0.127691	-0.0369845	-0.101777	0.387376	0.0588124	0.0520828	-0.0698923	-0.183692	0.109921	-0.182517	0.118093	0.101881	-0.261952	-0.00102475	0.45864	-0.146968	0.231726	-0.296099	-0.0699546	0.0357325	-0.131731	-0.218457	-0.0954508	0.145391	-0.137075	-0.506144	-0.106062
A_23_P10591	0.434625	0.117082	-0.0515273	1.16169	-0.286403	-0.262698	-0.491959	0.469833	1.39761	1.11573	1.31389	0.494452	-0.651953	0.0478376	-1.91325	0.513428	-0.393834	-0.594154	0.383251	0.54203	0.283159	-0.384687	-0.319988	0.479469	-1.27262	-1.09364	-0.917323	-0.518091	0.233374	0.0658813	0.468351	-0.258834	-0.145351	-0.957902	-0.392289	0.797146	1.49329	-0.0769668	0.353348	0.519116	-0.132665	0.632624	-0.111451	-0.278548	-0.410522	-0.567966	-0.947674	0.339106	-0.390153
A_23_P105915	0.218771	0.0972962	0.00388918	0.0419741	0.310632	0.137318	0.366326	0.10996	0.27181	0.159843	0.325302	0.0174944	0.0059036	0.1982	0.112638	-0.0717553	0.283349	0.349785	0.239973	0.401014	0.447683	0.164681	0.0785845	-0.104051	0.115197	0.251372	0.397919	0.0611368	0.294511	0.197995	0.413576	0.1357	0.689178	0.203502	0.382728	0.149087	0.927584	-0.0407009	0.61111	0.998772	0.264118	0.126267	0.0275922	-0.238728	0.0250998	0.575612	0.36784	0.362382	-0.0551028
A_23_P105926	0.393715	1.21984	1.92278	0.901373	2.15098	0.679832	1.41715	1.509	2.39584	1.46762	0.158391	0.0937027	1.14373	0.416698	-0.236374	3.35303	-0.147804	2.96663	0.275263	-0.229407	-0.530112	-0.222289	0.180016	0.463628	3.17942	0.332643	0.0885684	0.210225	0.813724	0.010675	0.188094	0.0493813	-0.295198	0.372949	-0.432358	1.33241	3.04678	-0.18145	-0.886637	-0.651697	-0.553327	0.0200291	0.710376	0.564831	0.484404	0.504692	-0.21423	-0.0028503	-0.00536027
A_23_P105939	0.163993	-0.0322811	0.0853434	0.251808	0.410088	-0.375761	0.509124	-0.541916	-0.602893	-0.307834	-0.475741	-0.565406	1.25211	0.332987	-0.330657	-0.859007	0.437883	-0.388319	-0.392425	-0.172944	-0.249879	0.11138	0.0142932	-0.125592	-0.313756	-0.690033	-0.662855	-0.544305	-0.0516177	-0.00814796	-0.737024	-0.35301	-0.468079	-0.309591	-0.793756	-0.32973	0.250931	0.203677	1.44348	0.456811	-0.123558	0.162345	0.272319	-0.113627	-0.280957	-0.254139	0.0680825	0.0200847	-0.213286
A_23_P105942	-0.958231	-0.706532	-0.859219	0.0273925	-0.975836	-1.39296	-0.597066	-0.921106	-0.840195	-0.472822	-0.709177	-0.599632	-0.801561	-0.730981	-0.627838	-0.652897	-0.0113575	-0.177704	-0.36537	-1.2072	-0.406706	-1.16413	-0.797955	-1.45346	-0.3905	-0.196941	-0.98057	-1.87727	-1.50737	-1.4567	-0.520561	-1.06995	-0.904555	-1.01741	-0.567238	-0.559617	-0.604186	-1.16839	-0.354251	-0.358867	-0.732577	-0.939673	-0.497775	-0.989989	-0.302965	0.0975578	-0.884018	-0.831321	-0.739462
A_23_P105957	-1.03714	1.56373	1.34793	0.734998	-0.24924	-1.18587	-0.576446	0.109858	0.121984	-0.0164495	0.863825	1.38196	0.677925	-0.208518	-0.377671	0.601437	-0.134257	-0.529952	0.684212	0.0240158	1.24436	0.783161	-0.0635678	0.422198	-0.175549	0.306361	0.814797	0.486923	0.203307	0.0879489	0.477959	-0.672516	-0.548085	-0.104993	0.36477	0.365773	0.116732	-0.350554	0.48597	0.698008	-0.828393	-0.441612	1.46241	0.598969	0.295293	-1.57909	-1.14495	0.411893	-0.631398
A_23_P105963	-1.72177	-0.728223	-1.33868	-1.24913	-0.62151	-0.83169	1.05186	-1.15025	-1.34188	-0.310477	-0.57071	-0.61686	-0.412286	-0.306585	-0.946248	-0.802882	-0.625289	-1.23458	-0.270309	-0.414086	-0.562378	-0.106821	-0.19129	-0.460229	-0.142505	-0.0159603	-0.442503	-0.717549	-0.260151	-0.579628	-1.57052	-1.57496	-1.1577	-0.309591	-1.17628	-1.37818	-0.921757	-0.534826	-1.26501	-1.35354	-0.911016	-0.918554	-0.844289	-0.335043	-0.670804	-0.783877	-0.906441	-1.36638	-0.488247
A_23_P105974	-0.890681	-0.533535	-0.156947	-1.05662	-0.289199	-0.290144	-0.503217	-0.821917	-0.688978	-0.787239	-0.246747	-0.202036	-0.269003	0.0968297	-0.720651	-0.402031	-0.261192	-0.825425	-0.301077	-0.655299	-0.336135	-0.399338	0.209802	-0.25657	-0.092969	-0.188416	-0.108604	-0.0651552	0.013726	-0.00288936	-0.780609	-0.324543	-0.598263	0.118544	-0.913032	-0.539927	-0.864036	-0.992705	-0.862386	-0.837165	-0.226261	-0.749812	-0.460276	-0.276898	-0.394804	-0.455956	-0.384114	-1.00215	-1.57745
A_23_P106	0.484172	-0.251268	0.620686	-0.0571824	-0.221083	0.39961	0.771994	0.710849	0.339102	0.561595	-0.733124	0.183802	-0.168483	-1.25788	0.949599	0.707335	-0.467632	0.670539	0.74592	-0.0932962	0.396839	-0.432513	-0.406051	-0.163126	-1.07043	0.745814	-0.0614368	-0.284602	-0.776184	-1.27122	-0.59254	-0.561125	-0.211259	-0.967967	0.115957	0.0631281	0.667912	0.0760507	-0.323072	-0.525877	-0.593487	-0.293964	-0.420963	-1.15326	-0.778486	0.313748	-0.3766	0.082011	0.303821
A_23_P106002	1.54054	0.986146	0.96927	1.82438	1.57379	1.44168	1.84317	1.46342	1.73718	1.42122	1.53166	0.623976	2.61666	1.74697	0.564366	1.58484	1.9897	1.37317	1.28156	0.790527	1.78075	0.970152	2.13087	1.11286	0.215451	1.62615	1.23478	1.68387	1.19838	0.899373	1.1846	1.68298	0.00568325	1.83616	1.24758	1.66107	0.667737	1.14118	0.3635	0.82935	1.52662	0.0818486	1.32948	0.598685	1.35978	1.28104	0.314094	0.360691	0.382876
A_23_P106016	-0.827477	0.253679	-0.2337	0.626376	0.34918	0.514444	-0.542034	0.230735	0.309931	0.293767	0.582469	1.28181	-0.038728	0.000788669	-0.217278	0.486963	-0.510192	0.0761863	0.336578	0.469183	0.416486	0.174629	0.0925431	0.284328	0.222178	0.181571	-0.243523	-0.234052	0.310726	0.293472	0.100504	-0.0175024	-0.166719	0.243331	0.472477	-0.149003	-1.24749	0.248301	-1.35491	-0.900186	0.306266	-0.799476	-0.359864	0.054865	0.294841	-0.408264	-0.821965	1.41501	0.240826
A_23_P106024	0.328727	0.584398	1.26859	-0.0344188	-0.239453	-0.125631	-0.75255	0.3814	0.226695	0.0679274	-0.126233	1.2622	1.1589	0.0898766	-0.0299635	0.889966	1.68832	1.68011	-0.0989745	0.0259669	-0.00811156	-0.0345265	2.05132	0.764703	0.137111	0.41363	0.86362	0.704176	0.656244	0.353917	0.986856	-0.570204	0.863143	0.352811	1.0036	1.23367	0.143072	0.0297928	0.41912	0.489417	-0.100264	-0.118102	0.600124	0.460511	-0.308172	-0.688165	-0.847571	0.0678512	-0.697966
A_23_P106042	-0.549008	-0.117964	-0.805606	-0.342464	-0.225177	0.117704	0.57511	0.658059	0.197756	-0.0161887	2.38774	0.361605	0.264805	0.197891	2.75701	0.786572	0.822833	0.181068	0.1922	0.0258504	0.101208	0.164265	1.47221	0.268486	0.729516	1.45053	2.13239	1.52822	0.124461	0.581789	0.424795	0.267809	0.473569	0.957066	0.160086	0.319656	-0.355816	-0.0350164	-0.0462822	0.253865	0.338759	-0.295422	0.353068	-0.0450298	0.241518	0.343962	0.41926	0.279621	0.223644
A_23_P10605	0.151307	0.712945	0.280227	0.423757	-0.153435	0.0892727	0.316398	0.0326279	0.32997	-0.117	-0.164029	1.26173	0.393882	-0.217543	-1.34318	0.210099	-0.261192	-1.25932	0.0380003	0.015546	0.112787	1.43857	-0.363105	0.186565	-0.408315	-0.0479107	-0.58704	0.395	-0.0217983	-0.0348777	-0.526567	-0.231881	-0.918202	-0.34238	-0.43823	-0.878308	1.11829	-0.0551174	-0.789799	-0.255361	-0.418845	-0.5589	0.48078	1.28222	-0.472082	-1.5375	-1.08677	0.477498	0.303962
A_23_P106056	-0.274262	0.821614	0.597895	0.8666	0.289199	0.602045	0.336736	0.068519	0.0466713	-0.032885	1.69148	1.10415	0.688101	0.451911	1.10805	0.410916	0.291813	0.387488	0.849224	0.498232	1.31829	0.468092	0.382665	0.328247	0.774043	0.967832	-0.0523089	0.633783	0.241298	0.657555	0.308842	0.680146	-0.107365	0.604216	0.504672	-0.17408	-0.260222	0.703709	0.237942	-0.271969	0.810556	-0.000872441	0.980988	0.686384	0.889462	-0.0264681	0.176242	0.6012	0.502347
A_23_P106061	0.715098	0.21091	0.213999	0.119475	0.0468774	0.287885	1.61081	-0.378322	-0.131273	0.272199	0.0546125	0.351399	1.14327	0.396133	-0.0352898	0.108791	0.506755	-0.104048	0.404721	0.892824	0.0611061	0.407296	0.0912292	0.562131	-0.190234	0.188631	0.315559	0.852486	0.387683	0.197544	0.119476	1.0366	-0.0926542	0.332081	-0.144941	0.249362	-0.153858	0.458592	-0.533463	-0.496803	0.18905	-0.180278	0.410888	-0.0278426	-0.181739	0.177229	0.163991	0.962945	0.692507
A_23_P106080	-0.348789	-0.732122	-0.12705	-0.144537	0.0790594	0.0244731	0.73086	0.884143	0.42623	0.945311	0.697151	0.462418	0.569237	0.598327	0.237456	1.02214	0.300172	0.948294	0.336235	0.730647	1.03193	0.195068	0.29313	0.602825	0.40974	0.230994	0.132215	0.574758	0.352097	0.364165	0.279448	0.711556	-0.0502902	0.136212	0.487987	0.41524	0.857781	0.435842	0.101673	-0.188385	0.188958	0.419961	0.168193	0.419463	0.294476	0.74689	-0.0447167	1.50892	-0.321393
A_23_P106084	-0.0373688	-0.0970712	-0.735557	-0.614483	-0.675082	-0.0596311	0.196318	-0.0180528	0.117753	0.00658749	0.30522	0.205214	0.404586	0.234849	0.256583	0.273949	0.370546	0.378499	0.0633045	0.158047	0.344741	0.185369	0.291584	0.369695	0.500898	0.733036	0.166983	0.366467	0.241071	0.416742	0.289351	0.286399	0.98223	0.548119	0.129546	0.306289	0.482396	0.236918	0.31646	0.518634	0.30573	0.335401	0.113311	0.0547017	0.068517	0.425786	1.11052	0.139628	0.377945
A_23_P106097	0.361869	0.201094	-0.0321617	0.073651	0.280561	0.199713	0.30786	-0.159832	0.184926	0.173941	0.25403	0.25161	0.100357	0.352587	0.384824	0.232022	0.198513	0.179961	0.138635	0.257169	0.249637	0.390947	0.0337148	0.0662426	0.82872	0.266612	0.372159	0.114706	0.753685	0.635984	0.629851	0.397704	0.473268	0.684615	0.381947	0.249143	0.256843	0.283617	0.493341	0.712757	0.366825	0.394745	0.262758	0.227967	0.228199	0.691478	0.56736	0.201564	0.255167
A_23_P106103	0.705156	1.19838	0.184251	-0.231271	-0.35985	-0.544365	-0.907138	-1.91054	0.584627	0.26058	-0.813862	-0.400814	0.729574	-0.795572	0.394414	0.194203	-0.0113575	-1.76361	-0.156051	-0.138802	-0.766728	0.119324	-0.307627	-0.253042	-0.219614	-0.172637	-0.00851446	-0.608624	-0.465041	-0.261405	-0.075979	0.0223577	0.00468472	-0.519388	0.0401914	0.00110812	-0.51357	0.00220964	0.0190823	0.0095536	-2.34958	-0.0390872	-1.79891	0.300515	-0.108032	0.023518	-0.403603	-1.26249	0.522444
A_23_P106117	-1.94276	-1.6642	-2.01083	-2.07919	-1.12583	-1.58113	-1.80937	-2.69475	-2.45393	-1.79366	-1.15724	-1.72516	-1.93418	0.415943	-2.12591	-1.84743	-1.61081	-1.95631	-1.32302	-1.54505	-1.39641	-1.50185	-1.61827	-1.71017	-1.65672	-1.82319	-1.25697	-1.50498	-0.963135	-0.990457	-1.64993	-1.9229	-1.74432	-2.11476	-2.09171	-1.86058	-1.84344	-1.36509	-1.80917	-1.97766	-2.30323	-1.00216	-1.80175	-1.52582	-1.35113	-0.823801	-1.20966	-1.95687	-1.83957
A_23_P106131	-0.37907	0.396889	0.0464252	0.454936	-0.145318	0.0760313	-0.262422	-0.667362	-0.212647	-0.0962172	-1.57292	-1.13827	-0.966274	-1.31778	-1.56834	-0.432379	-1.01908	-0.0568787	0.41349	-0.90855	-0.555274	-0.568378	-1.84566	-1.44223	-1.5731	-0.244541	-1.90734	-0.822361	-1.1282	-1.29527	-0.662862	-0.813969	-0.72166	-1.45747	-0.127696	-0.35556	-0.611131	-0.50052	-0.108257	-0.429949	-0.0586152	-0.28982	-0.672595	-0.599379	-0.0846756	0.232096	-0.0731816	0.0935353	-0.147014
A_23_P10614	0.547844	-1.36124	-0.01381	-1.18751	-0.41682	0.102775	-0.0326629	-0.768167	0.0815552	-0.879744	0.829316	-0.790203	-0.0708261	-0.221388	0.394248	-0.754228	-0.538552	-0.0953592	0.310347	0.178724	-0.105724	-0.828557	-0.445773	-0.387404	0.44601	0.0837197	-0.914855	-0.778989	-1.31443	-0.607193	0.698045	-0.0876149	-1.1431	-0.163751	-1.54642	-0.382927	-0.407077	0.447512	0.374842	-0.980785	-0.0301673	-0.935155	-0.121652	-0.172954	-0.234559	-0.161269	-1.12837	-0.286649	0.541089
A_23_P106145	-1.00227	-0.524868	-1.33156	1.00018	-0.452218	-1.66364	-1.54294	-2.16096	0.0634669	-1.39689	-1.30825	-1.57885	-1.55808	-2.14092	-2.49967	-0.727086	-1.2017	0.115686	2.39805	-0.77305	-0.227861	-0.718855	-1.88774	-1.93785	-0.087661	-1.77093	-3.05874	-2.04298	-1.59582	-0.831377	0.251905	-2.09189	-1.90952	-2.35779	-1.13266	0.796491	0.374327	-1.75627	-0.772997	-1.30609	-1.25158	-1.02995	-1.27408	-1.66305	-0.342228	-1.39419	-2.47236	0.188649	-0.477497
A_23_P106158	-1.23389	-0.34666	-0.988639	-0.869508	-1.37598	-1.52791	-1.16058	-1.52338	-0.785523	-0.697292	-0.49782	-0.916955	0.29909	-0.706648	-0.663041	-0.91996	-0.284499	0.162421	-0.591739	-1.34985	-1.08735	-0.944807	-0.522183	-1.30402	-0.15556	-0.45177	-0.556968	-0.888982	-1.20555	-1.02031	-0.796073	-1.38258	-0.888593	-1.08628	-1.30132	-0.760058	-0.228234	-1.07951	-0.021009	-0.527994	-1.16143	-0.917994	-0.811157	-0.779334	-0.768422	-0.776741	-1.62353	-1.8752	-1.30555
A_23_P106162	-0.34671	-0.461417	0.232966	0.46662	-0.980726	0.14519	0.162421	-0.17935	-1.13132	-0.864	-1.36542	-0.803677	0.256538	-0.412223	-0.955863	-0.615481	-0.172515	-0.221238	-0.766519	-1.03846	-0.68676	-0.720219	-0.716322	-0.989458	-0.988885	0.274912	-1.27057	0.840639	-1.01557	-0.365641	-0.708163	0.189792	-1.03048	-0.360608	-0.511318	-0.960023	-0.340428	-0.149869	0.139949	-0.487449	-0.47406	-0.648014	0.820062	-0.233302	0.774096	-0.0292493	1.14196	-0.311279	-0.106622
A_23_P106174	0.263967	0.349512	-0.0639291	-0.0769428	-0.172611	-0.179846	0.0132919	-0.285034	-0.0174587	0.0406503	-0.0498296	0.440191	0.365635	0.0723328	-0.208299	0.24354	0.361079	-0.119432	0.146802	-0.24171	0.177974	0.213801	0.185198	-0.0363723	0.341233	-0.0428482	-0.0103926	-0.056028	0.00316715	-0.0451635	-0.373857	-0.404723	-0.296407	-0.0871963	-0.333076	0.0752444	0.150527	-0.299861	0.109374	0.491356	-0.230373	0.359327	-0.318062	0.0420833	-0.0585759	-0.391838	0.18378	-0.0766809	-0.578832
A_23_P106184	-0.745265	0.331485	1.40529	0.712985	0.273641	-0.00990833	0.150704	0.0718312	-0.32058	0.293312	-0.285342	0.145765	0.128329	-0.121338	-0.149502	-0.743422	0.273958	-0.202658	0.370708	0.311097	0.0931297	0.163968	0.671123	0.247249	0.280233	0.544151	1.08338	0.0150007	-0.361691	0.220265	-0.298938	-0.125137	-0.234233	-0.0771572	-0.699405	-0.693161	-0.472147	-0.190762	-0.418722	0.000426428	-1.34006	-0.643563	1.24778	0.625008	0.762019	0.215577	0.137014	1.90314	1.18521
A_23_P106192	0.328512	2.1821	-0.0129261	-1.12776	2.42749	1.604	1.84214	2.67061	-0.388696	1.75769	0.786367	0.00217733	-0.479745	-0.538625	-0.71195	-0.535289	-2.08938	-0.521626	1.85799	0.310991	1.89229	1.80689	0.0203023	-0.557332	-0.587552	0.37621	-1.27869	0.0410236	2.42464	0.669354	2.07948	1.25465	-0.914286	0.449318	-0.384538	-0.102289	1.62338	0.307267	-0.644762	-0.0477071	1.12005	1.3911	0.380384	-1.34673	-1.1218	-1.55696	-1.83123	0.297975	-0.188355
A_23_P106204	-0.397444	0.852627	-0.284367	0.7129	-0.04637	-0.70498	-0.058397	0.0476281	-0.693731	-0.0966179	0.30484	0.0169604	0.317703	0.51892	-0.753919	-0.35932	0.0561534	-0.162036	0.865232	0.51347	-0.063152	1.27847	0.650296	0.630715	0.922894	0.299919	0.444561	0.477374	0.678235	0.176086	-0.524594	-0.0196412	0.565534	0.177629	-0.760888	-0.392049	-0.326655	0.110668	0.0398689	-0.03314	-0.140035	0.166169	0.046836	0.444531	-0.411923	-0.100378	-0.135067	0.224381	-0.0985195
A_23_P106226	-0.0176679	0.711614	-0.230615	0.38138	-0.102172	0.611987	0.957373	0.288708	-0.801852	-0.198146	1.08853	1.0931	1.55535	1.72548	1.52681	0.460363	1.21633	0.322787	0.790527	1.21557	0.887015	0.042968	1.26404	0.853309	0.0195687	1.36859	0.767585	1.09866	-0.101001	-0.343848	0.16676	0.569866	-0.370061	0.301102	0.177417	0.0351024	-0.663134	0.0865703	0.0397909	-0.642424	0.676934	-0.51014	0.845689	0.746517	0.535694	0.34299	-0.224898	0.373317	0.110861
A_23_P106236	0.0292485	0.406011	0.523717	0.230181	0.539164	0.275884	-0.882926	0.635292	-0.509706	-0.338461	-0.0625827	-0.130079	0.00498575	-0.00775295	-0.340269	0.0387961	-0.827517	0.0617451	0.112568	-0.641821	0.344066	0.528667	-0.00700323	0.0108171	-0.026328	0.0249243	-0.0107014	0.0213158	0.585276	0.196855	0.0213825	0.0307362	-0.100257	-0.0301657	-0.198861	-0.45832	-1.06492	-0.425739	-0.481836	-0.493149	-0.491969	-0.0188149	-0.91928	-0.262846	-0.376175	0.0227169	0.043711	-0.338061	-0.680451
A_23_P106241	0.197195	0.703169	0.674794	1.23916	0.593672	0.146629	-0.392419	-0.360401	0.329391	0.449089	-2.72019	0.0167206	0.0509946	-0.942931	-0.552576	-0.158858	-0.326969	-0.258351	1.2387	0.695467	0.332618	0.816866	-0.499122	-0.512196	0.401256	0.305751	-0.0995655	0.138029	-0.346025	-1.29066	-0.254317	0.233497	-0.199058	-0.72962	0.567318	-0.122111	-0.801818	-0.24102	0.231874	-0.652372	0.751881	0.419568	-0.621886	-0.793399	0.583673	1.19776	0.859361	-0.146124	0.18836
A_23_P106258	0.139338	-0.0544194	0.00690106	-0.10971	0.180557	0.0310569	-0.195763	-0.391506	-0.373533	-0.366681	-0.0537764	-0.0697888	-0.336255	0.0432847	-0.388984	-0.266668	-0.418495	-0.194395	-0.33466	-0.129679	-0.279211	0.045389	-0.480865	-0.272208	-0.509213	-0.426264	-0.342727	-0.328882	0.616403	0.581695	0.260804	0.17248	0.375536	0.212004	0.0516043	0.053629	0.366645	0.233972	0.0940181	0.0701798	-0.10014	0.0229452	-0.0941629	-0.0644525	-0.184994	0.486311	0.495884	-0.0296559	0.0857461
A_23_P106275	-1.03371	-0.349202	-0.489057	-0.450695	-0.461243	0.144747	0.781377	0.42742	-1.34707	-0.573274	0.332686	-0.398729	0.0268826	-0.601077	-1.11226	-1.43581	-1.34538	0.12481	-1.12229	-1.04993	0.528857	-0.0389547	-0.834634	-0.488983	-0.491869	-0.432042	-1.39786	-0.999638	-0.138839	-0.275977	-1.04622	-0.392834	-0.386792	-0.443148	-0.032779	-1.12924	-0.301111	-1.04951	-0.0279504	0.14467	-0.433353	-0.269669	-0.026726	-0.883574	-0.634957	-0.238943	-0.256142	-0.472455	-0.870188
A_23_P10629	-1.21054	-0.325312	-0.128003	0.0802169	-1.63735	-0.624137	-1.86904	-1.49551	-0.172939	-0.791143	-0.0783394	-0.246855	-0.866639	-1.01498	-1.73451	0.286829	-0.318935	-1.58116	0.00129927	-0.740717	-0.305529	-1.13903	-0.98733	-0.012213	-0.57848	-0.590157	-0.333035	-0.163861	-0.279076	-0.505753	-0.424128	-0.877847	-1.24443	-0.926959	-0.687245	-1.29894	-0.00133635	-0.0172704	-0.854842	0.0820642	0.0319215	0.487255	0.020146	1.1378	-0.0666462	-1.31127	-0.966632	2.12126	0.599587
A_23_P106294	0.217734	1.75388	1.08156	0.780395	0.761275	1.11356	0.323375	0.221779	0.318519	0.408013	0.177099	0.686614	0.579482	0.494694	0.173465	0.301382	-0.134257	0.0805165	0.0791572	0.0966979	0.512661	1.38508	0.00785536	0.64044	0.318408	0.36691	0.0778934	0.744594	1.00535	0.503215	0.119111	0.722307	0.236581	0.548119	0.00468213	0.180067	0.20961	1.35768	0.123146							0.320114		0.852828	0.597802
A_23_P106312	0.0290354	-0.0758005	-0.0875076	-0.0462262	-0.682463	0.283431	-1.08216	0.486076	0.0312953	0.539544	0.139591	0.0574118	-0.00828773	-0.0462959	-1.64156	0.397524	0.128479	0.00228589	0.0500927	-0.337585	-0.359133	-0.252267	0.613637	0.0105613	-0.11948	0.020331	0.34115	0.00105962	0.566154	0.522509	-0.333858	0.426422	0.554941	-0.0455224	0.263804	0.663261	-0.00159705	-0.223899	0.0788214	0.00734596	0.166102	-0.0189995	0.112781	0.0301706	0.306267	0.248067	0.0492766	0.666064	-0.00536027
A_23_P106322	-1.57481	-1.05412	-2.71031	-2.31518	-1.85517	-0.64076	-0.798926	-1.22552	-0.959253	-1.01817	-0.888099	-0.762144	-1.12491	-1.32088	-1.64551	-0.732277	-0.97835	-1.53179	-1.11858	-1.54642	-0.999036	-0.853981	-0.838033	-0.950132	-0.676078	-1.0626	-1.15159	-0.707951	-0.91005	-0.916489	0.0710362	-1.3938	-1.08386	-0.697966	-1.10591	1.50701	-0.836429	-1.29187	-1.44518	-1.54379	-1.1822	-1.15516	-1.53706	-0.753126	-1.13084	-1.25784	-0.834456	-1.5576	-2.17517
A_23_P106362	2.88429	2.39726	3.84152	2.88548	4.69588	2.16981	2.71981	1.45136	4.78477	2.94635	3.81647	5.13996	2.87692	2.33292	3.91758	4.17771	4.60794	4.26415	3.04143	3.76186	4.41494	1.4291	2.8367	1.86848	3.2702	4.69748	3.63199	0.961655	4.60737	2.48619	5.53062	1.92374	4.01862	2.85596	3.68143	5.40491	5.77599	2.38901	5.47986	5.29052	2.33757	2.66378	3.93258	2.01921	1.74644	4.89718	2.19082	4.05218	3.79623
A_23_P106389	-0.243084	-0.053876	-0.144609	-0.802446	-0.392442	-0.515983	0.0253215	-1.01303	-0.805431	-0.288163	0.961946	0.876495	-0.483206	-0.225188	0.0341285	0.0644487	0.0561534	-0.498395	-0.41804	-0.274607	0.583002	-0.382225	0.0771699	-0.158684	0.0391798	0.485504	0.191092	-0.178702	-0.0224865	0.0239426	0.176313	-0.66049	-0.357157	-0.182961	-0.235176	-0.751087	-0.24154	-0.100264	-0.688997	0.442263	-0.508435	-0.411378	0.764918	0.283393	0.573318	0.0694926	-0.342638	0.937517	-0.153761
A_23_P106391	-1.24705	-0.674742	-1.64919	-0.875322	-0.0591599	-0.532249	-0.448254	0.288214	-1.61108	-0.409301	-1.13148	-1.16793	-0.85584	-1.74269	-0.0815751	-0.103131	-1.28408	-0.0195361	-0.52001	-0.80392	-0.409269	-0.595189	-2.45964	-0.762165	0.203288	-0.382734	-0.31562	-1.02794	-1.66705	-2.01658	-0.833315	-1.67248	-0.773141	-1.81433	-0.0651859	-0.928989	-0.968996	-1.57969	-0.340258	0.655991	-0.46861	0.217652	-1.05157	-0.996046	-0.714661	0.539837	-0.297482	-0.385872	-1.18517
A_23_P10640	0.186269	0.467779	0.333462	0.312021	0.463272	0.172556	0.555087	0.477953	0.424256	0.248261	0.715412	0.269269	0.273961	0.296824	0.489129	0.485581	0.173715	0.611794	0.642763	0.835653	0.67018	0.615052	0.434738	-0.105215	0.114397	0.173212	0.174118	0.184654	0.812098	0.814888	0.780291	0.447883	0.647079	0.483647	0.828482	0.622531	1.0767	0.445814	0.504485	0.997482	0.731934	0.527144	0.186439	0.22769	0.648404	0.613331	0.715387	0.421084	1.02641
A_23_P106405	-1.75883	-0.102576	-0.346022	-0.741828	0.081255	0.864189	0.223866	0.389093	-0.284019	1.25992	0.417898	1.71667	-1.0231	-0.361613	1.80577	-1.29415	-1.93798	-2.41149	-0.0514215	-0.242882	0.681569	-0.645214	-0.95754	1.54894	0.573799	0.433545	-0.541112	0.167005	0.0992931	0.0303018	-0.496824	0.504684	-1.55683	0.90565	-0.050559	-1.52674	-0.647607	-0.386527	-2.0078	-0.981742	0.587858	-1.34439	-0.729999	-0.279999	0.141512	-0.932877	-1.12271	0.386026	-0.626567
A_23_P106412	-1.28968	-1.76692	-1.54986	-0.99345	-1.55251	-0.962008	-1.73334	-1.88347	-3.25538	-3.02689	-2.24913	-1.13158	-3.08496	-1.91334	-3.19641	-3.13533	-1.83389	-3.05815	-3.5395	-2.42684	-1.34754	-1.13703	-2.29014	-2.29219	-1.83948	-2.51147	-2.96154	-0.719376	-1.62093	-2.42462	-3.05303	-1.02031	-1.96155	-2.15318	-2.33511	-1.60106	-2.41419	-2.12534	-2.61589	-1.63756	-1.76531	-1.74939	-2.79996	-3.08443	-2.84214	-0.848432	2.89296	-1.32062	-2.62864
A_23_P106433	-1.38316	-1.4232	-2.05253	-1.92574	-2.06492	-2.48833	-1.44851	-1.39556	-2.25092	-1.90464	-0.840104	-1.05443	-1.10223	-0.693696	-1.83148	-0.981273	-0.0472536	-1.65529	-1.99845	-1.5223	-0.378116	-1.12307	-0.148384	-0.84338	-0.463629	-0.215689	-0.580829	-0.274487	-1.35806	-0.913829	-0.573174	-1.97998	-3.8308	-1.19096	-1.83554	0.16896	-1.01107	-2.18555	-0.253896	-0.221531	-2.06584	-1.32222	-1.06632	-1.89041	-2.07535	-0.842034	-1.12617	-1.95811	-1.57077
A_23_P106441	0.150566	-0.196481	-1.08847	0.846556	-1.20654	-1.40094	-0.0429339	-0.0561238	0.743735	-0.256619	-0.393925	-0.272358	0.545514	0.0720626	1.13887	0.485297	-0.418495	-0.427454	-0.987841	-0.446186	-0.265259	-0.872728	0.179447	-0.119606	-0.395056	-0.499626	-0.38023	0.0955201	-0.749139	-0.229303	0.250837	-0.352904	-1.02467	-1.39091	0.100967	-0.122457	0.309714	-0.29861	0.212584	-0.118319	-0.869728	-0.0794361	-0.672758	0.0890193	-0.683926	-0.0875078	0.23746	-0.423624	-0.851625
A_23_P106451	0.599237	1.35964	0.352036	0.473503	0.906911	0.225142	0.644356	0.589525	0.600112	0.960621	0.35392	0.888214	0.717968	0.517591	-0.0932704	-0.251178	0.486551	0.485809	0.273197	0.289911	0.511722	1.26914	0.324766	0.933217	0.746421	1.23344	2.05565	1.72711	1.44937	1.28527	1.08351	1.15516	0.286301	0.933357	0.409094	1.13417	0.402199	0.945624	0.616409	1.40114	1.19387	1.10428	0.980365	1.1985	0.859714	-0.253137	0.295141	0.182117	0.419082
A_23_P106462	-0.0831103	-0.290599	0.222452	-0.887847	-0.444651	-0.231353	0.128774	-0.0269441	-0.393128	-0.442691	-0.215736	-0.378659	-0.323531	-0.421751	-0.915979	-0.360771	-1.09144	-0.0622274	-0.711625	-0.754196	-0.601611	-0.341603	-1.34331	-0.069157	-0.140655	0.249293	-0.438113	0.476641	-0.0594273	-0.333199	-0.402514	-0.384153	-0.15664	-0.333792	-0.299967	-0.438983	-0.514709	-1.03525	-1.14275	-0.667723	-0.513587	-0.815454	-0.268114	-0.516027	-0.436092	-0.444215	-0.625102	-0.225341	-0.341727
A_23_P10647	-2.37856	-2.41579	-2.37797	-2.75999	-0.208369	-0.405578	-0.135646	-1.05596	-2.15626	-1.56398	0.343414	-0.213443	-2.56109	-1.64022	-1.10035	0.409076	-2.14269	-2.17121	-0.478431	-2.2777	-1.57346	-1.86619	-1.85972	-2.14955	-0.905969	-1.56439	-1.78531	-2.13916	-0.647048	-0.942156	-2.22677	-2.11925	-1.46045	-1.63577	-2.38055	-2.43713	-2.66965	-2.1455	-2.78891	-2.4903	-0.538004	-1.62976	-2.44273	-2.18771	-1.69176	-1.63615	-2.38984	-0.939114	-2.64868
A_23_P106472	0.0637754	2.81169	1.89272	1.56278	0.604482	0.438798	0.863661	0.725546	0.71915	0.94387	0.672122	0.37951	0.461981	0.212238	0.480066	0.666109	-0.634473	0.493375	0.693182	0.731579	0.703287	0.884199	-0.43249	0.354666	-0.266824	-0.477669	0.918685	0.979313	1.94186	1.34655	0.486944	0.873099	0.374938	0.709267	0.464886	0.67318	1.73493	1.48884	1.16496	1.00496	1.13971	0.646629	2.49498	2.33862	0.601446	-0.664947	-0.149672	0.530707	0.510329
A_23_P106481	0.493308	-0.110422	-0.271634	-0.487653	0.162341	0.387662	0.113266	0.380441	0.239361	0.0174603	0.303604	0.550518	-0.335021	0.105084	-0.279608	0.339697	0.198513	0.836549	0.322909	-0.275023	0.582369	-0.0636528	0.426248	0.738128	0.8067	0.222124	-0.120785	-0.171791	-0.269235	-0.148482	-0.141785	0.248769	-0.147781	0.253255	-0.0337054	0.12693	-0.172369	-0.484866	0.282801	0.101273	0.565206	0.00496085	0.165641	0.0633655	0.761515	0.301338	0.119499	-0.14406	-0.325875
A_23_P106497	-0.384935	-0.253003	-0.279335	-0.820596	0.0369551	-0.106433	-0.267446	-0.794247	-0.584193	-0.432298	-0.290072	-0.35301	-0.309563	-0.191089	-0.425782	-0.549878	-0.277257	-0.386656	-0.160703	-0.532851	0.10042	-0.22977	-0.107339	-0.596316	-0.207072	0.0222414	-0.211186	-0.364539	0.0423315	-0.0758986	-0.121401	-0.17455	-0.290876	0.160613	-0.832633	-0.323059	-0.757321	0.214189	-0.419506	-0.27996	-0.347144	-0.568258	-0.188945	-0.305179	-0.120251	0.0692407	-0.256727	-0.542048	-0.678326
A_23_P106505	-0.351347	-0.132048	-0.222792	-0.0354714	0.628654	0.467196	0.464628	-0.00398766	-0.00762519	-0.0103203	0.100079	-0.591508	-1.29477	-1.05451	-0.258302	-0.274296	-0.8616	0.441729	0.0482974	-0.303992	-0.219037	0.961045	-1.43508	0.123324	0.108947	-1.30118	-0.839443	-0.509629	-0.105618	-0.520872	-0.631528	-0.524264	0.0881463	-0.163751	0.408956	-0.47592	-0.127707	-0.559445	-0.129278	-0.39388	0.674804	0.217105	-0.875461	-0.269805	0.668513	0.745886	1.68352	0.294801	0.176942
A_23_P106512	0.244029	0.262809	0.351764	0.0933596	0.593015	0.241509	0.168571	0.171023	0.318199	-0.0344784	0.176588	0.399003	0.686614	0.684535	0.282447	0.0923199	0.846568	0.201392	0.238049	0.378265	-0.0347561	0.635014	1.04523	0.693482	0.895693	0.580144	0.754552	0.593802	1.04849	1.17983	0.359217	0.630121	0.686582	0.90565	0.204323	0.439764	0.24956	0.235881	-0.25491	-0.437727	0.0677086	0.197471	-0.148512	0.0293355	0.0456973	0.312741	0.670228	0.029493	0.176226
A_23_P106522	-0.174664	-0.438845	-0.251492	-0.377637	-0.40483	-0.63866	0.201065	-0.150128	-0.716512	-0.459404	-0.706662	-0.340439	-0.499875	-0.685135	-0.972475	-0.875823	-0.15603	-0.676012	-0.400742	-0.631798	-0.733696	0.19294	-0.422875	-0.189809	-0.450793	-0.240785	-0.462727	0.0694179	-0.314252	-0.660629	-0.438064	0.160957	-0.785546	-0.137343	-0.302688	-0.494248	-0.944733	-0.779358	-0.923026	-0.402785	-0.0405883	-0.405391	-0.873638	-0.635942	-0.255771	0.115586	0.591239	-0.435699	-0.577958
A_23_P106532	-0.552272	0.194971	-0.176968	0.280769	0.225803	-0.472058	-0.129207	0.272348	-0.279941	-0.450677	0.695517	-0.0722189	-0.645455	-0.31567	-0.284044	-0.173394	-1.36334	-0.0600818	-0.287797	-0.54359	0.149632	0.28001	-0.630568	-0.131327	-0.352124	-0.687546	-0.809291	-0.136708	0.209474	-0.0681795	-0.177876	-0.59414	0.0618451	-0.34238	0.213168	-0.577998	-0.386784	-0.569299	-0.598853	-0.0716827	-0.17468	-0.379733	-0.557316	-0.361708	-0.168775	-0.826568	0.162836	0.423749	-0.315257
A_23_P106544	-0.613485	-0.742319	-0.952859	-0.552598	-1.30856	-0.300014	-0.771641	-0.596123	-0.665007	-0.637896	-0.473076	-0.96277	-0.568378	0.109723	-0.301105	-0.867779	-0.827517	-0.0243771	-0.848758	-0.165212	-0.366888	-1.1271	-0.475959	-0.734342	-0.33274	-0.518364	-0.210643	-0.890953	-1.24685	-0.0216099	-0.0146412	-0.234976	0.44049	0.110566	-0.114386	0.126731	-0.362854	-0.881036	-0.318782	-0.0467992	-0.989959	-0.391608	-0.648365	-0.652514	-0.134437	0.083422	-0.349276	-0.373573	-0.07193
A_23_P106559	0.19756	0.105142	-0.00527309	-0.563803	0.440183	0.532688	0.478532	0.221194	0.476538	0.417556	0.840196	1.33212	1.05971	1.55632	0.315712	0.796886	0.883971	0.0672582	0.487778	0.86921	0.149559	0.550518	1.36296	0.788937	1.51869	1.42637	0.90635	1.03432	2.61875	1.69791	0.559248	1.15479	0.148384	1.70815	0.100645	0.865668	0.106829	0.850704	0.330982	-0.0941446	0.447442	0.740052	0.708249	0.816722	0.441658	0.20961	0.0660659	0.402083	0.624078
A_23_P10656	-1.17974	0.710294	1.00088	-0.240853	0.628369	0.356046	1.07494	-0.38191	0.453409	-0.263277	0.840017	0.279552	0.442432	-0.116249	0.770248	-0.447073	0.40694	0.2833	0.000874058	-0.0953801	0.000554994	0.181248	0.407116	-0.452495	0.169597	0.702506	0.639932	0.429376	0.0756418	0.188863	0.456735	0.658679	0.661067	0.253255	0.108829	0.150348	0.425204	-0.388391	0.535583	2.37113	0.161828	0.469999	0.14755	-0.287967	-0.182058	0.47797	-0.00816534	1.04167	-0.00536027
A_23_P106562	0.206826	0.56601	0.389617	0.442052	-0.0937037	-0.372606	-0.0180528	0.229322	0.654819	0.762596	0.604722	0.0240555	-0.112208	0.504551	0.674954	0.150614	0.198513	0.311998	0.753233	0.768203	0.325334	0.614775	0.0166066	0.629742	0.121474	0.0933192	0.653282	0.712846	0.534827	0.196935	0.276391	0.0428151	0.924654	-0.146124	-0.0508525	0.162742	1.04531	0.386103	0.677622	0.552323	0.232015	0.333216	0.351283	0.85212	0.289576	-0.397735	-0.312467	0.255809	-0.0814701
A_23_P106575	-1.30737	-0.302742	-1.2291	-0.807276	-0.613907	-1.61171	-1.19055	-1.40705	-0.444396	-0.549396	-1.42138	-1.01103	-0.578824	-0.983968	-1.29236	-2.19896	-0.614802	-1.39188	-1.45279	-0.582144	-0.982285	-0.152126	-0.96971	-0.957093	0.127618	-1.36149	-0.60757	-1.46526	-0.110119	-0.0683985	-1.12202	-0.96277	-0.284505	-0.790176	-1.39804	-0.182598	-1.39256	-0.646541	-1.2416	-1.07235	-1.5981	-0.435262	-0.888542	-1.02504	-1.44937	-1.34805	-1.17651	-0.70731	-0.383251
A_23_P106600	0.915023	0.449652	1.93019	0.229242	0.370136	0.912911	0.252796	0.372638	0.640281	0.827863	1.03616	1.37053	0.282329	0.885376	0.122467	1.49472	0.0263882	0.061547	0.724934	0.496819	0.912833	0.761317	0.147085	1.10543	0.543774	1.32494	0.526292	1.05053	1.15683	1.17944	0.883842	1.3519	0.191166	1.24971	0.527429	0.138029	0.388343	1.61683	0.761361	0.429821	1.22884	0.333881	1.10963	1.40701	1.09483	0.155997	0.249353	0.850056	0.814833
A_23_P106602	0.29408	1.04423	1.99697	1.05758	1.04159	1.23091	0.516609	1.64732	1.62875	1.93811	1.47465	2.36737	0.803535	0.303052	0.78939	0.665725	0.165399	0.0612947	1.31285	0.919153	1.28627	0.720194	0.53719	1.59205	0.718832	1.36768	1.00895	1.31105	1.21542	0.250289	0.7519	1.27567	0.329771	1.37014	1.00171	0.642042	0.353665	0.897058	-0.560343	0.299038	0.867893	0.14206	0.628472	0.607597	-0.0188732	-0.146541	0.000833247	0.690582	0.515929
A_23_P106611	-2.76519	-1.05707	-1.43652	-1.97526	-0.68127	-0.299864	-3.46833	-3.00627	-2.49937	-3.0582	-0.822566	0.0264895	-3.5035	-3.27002	-2.74959	-1.80359	-3.84454	-2.94679	-3.43425	-1.66134	-1.15001	-2.33745	-3.32999	-2.90126	-2.10024	-1.33026	-2.27805	-2.96126	-0.168032	-0.867296	-0.270005	-3.02723	-1.89197	-1.59401	-0.259954	-2.57266	-3.83891	-3.42403	0.0114782	-2.03295	-2.35629	-2.91731	-2.82473	-2.52497	-2.60952	-3.32427	-1.32344	-3.85711	-2.97134
A_23_P106629	3.96445	4.80307	4.29122	4.11192	3.81502	4.19552	5.22853	4.71327	4.07655	4.0102	4.34548	4.33507	4.54028	4.98886	4.09444	5.03819	4.88144	4.17748	3.99433	4.18634	2.29328	2.99454	4.47694	3.83779	3.56392	2.39026	4.51579	3.88033	5.44528	4.08489	2.97008	4.26453	3.06841	3.68803	3.36738	4.90161	2.84255	4.34338	3.52241	2.85956	3.6395	3.92668	4.50859	5.13477	4.72405	3.48173	3.99919	4.1221	3.87334
A_23_P10663	0.0270511	-0.441124	0.512143	0.768214	-0.402694	0.948265	0.0037756	0.0223283	0.0298217	0.0642351	-0.0111012	0.00376061	0.000845263	-0.00977395	0.0309227	0.024424	-0.0113575	0.0112681	0.0216488	0.00550751	0.0228594	-0.0256339	-0.00845901	0.00815225	-0.0198188	0.0217082	-0.0223148	0.0240292	-0.0103091	0.00312473	0.0110798	0.00790258	0.00801857	-0.00105465	0.0335192	-0.0164299	0.00514077	0.000203274	-0.0106698	0.00467178	0.0262084	-0.0355089	0.0105895	-1.59487	0.0219408	-0.312132	-0.745393	0.260718	-0.00536027
A_23_P106633	-0.115968	-0.591488	0.0166509	-0.473832	-0.157752	-0.817201	0.440596	0.364446	-0.55624	0.0404196	-0.356323	-0.449689	0.536439	-0.0702358	-0.15549	-1.34682	0.469421	0.365662	-0.421765	-0.311585	0.248037	0.339631	-0.564482	-0.460315	-0.349436	-0.734659	-0.449095	-0.306628	0.0348245	-0.219262	-0.29952	-0.305253	0.17822	0.136212	-0.244183	0.203086	-0.387511	-0.460018	-0.661993	-0.59805	0.165015	-0.244176	-0.117281	-0.546506	-0.314956	0.493296	-0.0428032	-0.717272	-0.100707
A_23_P106641	-1.05513	-0.729369	-0.62571	-0.497635	-1.3764	-1.47819	-0.207342	-0.322853	-0.743841	-0.261807	-0.424692	-0.231532	0.58983	0.00714101	-0.252055	-0.439019	0.165399	-0.0305257	-0.666239	0.024597	-0.480698	0.883464	-0.298258	-0.0752266	-0.238806	-1.08894	0.0397694	0.0340747	-0.388319	-0.0672197	-0.751538	-0.731403	-0.282037	-0.443148	-1.01086	-0.12643	-1.17845	-0.943137	-0.838763	-0.725414	-0.578455	-0.316617	-0.906833	-0.924162	-0.809083	-1.26409	-1.00444	-1.20894	-0.396319
A_23_P106656	0.338521	0.177293	-0.204127	-0.162022	0.3203	0.0118222	0.371541	0.0709164	0.080457	0.0403237	0.312663	0.174355	0.0938414	0.25663	0.192365	0.133467	-0.0113575	0.232564	0.321976	0.512821	0.296611	0.377826	0.17888	0.0994777	0.0942068	-0.0596298	0.984109	-0.108982	0.605866	0.558172	0.801357	0.559267	0.924076	0.415915	0.422564	0.351737	-0.0031277	0.51602	0.995922	0.469372	0.293323	0.610999	0.399526	0.254023	0.0867029	0.871794	0.202416	1.1743	-0.34368
A_23_P106663	-0.175215	1.59366	0.859059	0.250209	0.614806	-0.263763	0.642356	0.485809	0.196266	0.593573	0.670695	0.65957	1.17643	0.294741	0.861138	-0.0743791	1.00176	0.559265	0.734111	0.540439	-0.388794	0.484032	0.769545	0.0733269	0.931218	0.423031	0.675555	0.2628	0.0936739	1.05739	0.601753	-0.01027	0.417556	0.311378	0.109293	0.658102	0.189874	0.468902	0.615779	1.69312	-0.240317	0.447697	1.54054	0.985827	0.208123	0.121086	0.0399018	1.98055	0.732866
A_23_P106675	2.26358	-0.301959	1.90432	1.10758	1.54667	1.66151	2.7118	2.15392	0.903843	2.04199	1.56004	1.04933	2.74549	2.39641	0.914681	1.51915	2.5202	1.18952	0.949723	1.19416	1.46775	0.14081	1.7168	1.46919	-0.241002	0.993613	3.14776	2.786	1.34044	0.174699	2.46997	2.5294	1.48652	2.75733	2.11063	2.12386	1.06644	2.48529	2.17684	1.54005	2.28714	0.637716	2.12305	1.4309	1.96819	2.67591	1.42824	0.814833	1.53723
A_23_P106682	-2.06001	0.126595	-0.670526	-0.835683	0.914632	-0.997024	-1.8988	-0.591938	0.733875	0.569434	-0.37421	-0.19319	-0.430465	-0.229529	-0.889675	-0.913704	-1.04902	-0.457605	0.797917	0.320606	-0.752164	1.78967	0.382089	0.100606	0.708225	-0.800118	-1.20891	-0.875899	0.525395	0.612576	-0.488805	-1.51665	-0.209217	-0.897946	-0.667637	-0.325867	-0.259288	-0.566983	-1.57326	-0.705124	-0.0494489	-0.374941	-0.862807	0.761268	0.969188	-0.0236613	0.686591	0.0226977	0.429139
A_23_P106694	-0.73381	0.709337	0.309372	0.348052	-0.616715	-1.1123	-0.216962	0.122014	0.308303	0.292485	-0.0285439	0.279798	-0.130672	0.504296	-0.00810494	-0.698478	0.0561534	0.71498	0.518951	0.0432428	0.111306	0.942396	0.193784	-0.106015	0.107234	-0.653188	0.389745	0.226659	0.475821	0.407698	0.110036	-0.865575	-0.0649566	-0.283934	-0.305529	0.0549155	0.35352	-0.0541268	0.342189	0.703229	-0.672488	0.565626	0.131727	0.785562	-0.412352	-0.643898	-0.939576	-0.0720293	0.30133
A_23_P106702	-1.14462	0.0602744	-0.108458	-0.839244	-1.40674		-0.811089	-1.29166	-1.41337	-1.65803	-1.24155	-0.65592	-1.04672	-0.83662	-1.01872		-0.77582	-1.46396	-1.495	-1.53381	-1.41862	-0.988321	-0.564869	-0.790971	-1.08764	-0.898259	-0.741361	-1.36037					-1.39948	-0.885421					-1.1597							-1.40934		-0.625289	-0.499496
A_23_P106717	-0.943189	-0.418041	-0.85055	-1.0047	-0.665024	-1.33396	-0.525278	-0.363286	-0.521368	-0.37518	0.0709104	-0.10464	-0.4752	0.171634	-0.202722	-0.246702	0.121103	-0.199759	-0.00867072	-0.0157212	-0.791735	0.00470049	-0.250762	-0.575962	-0.260395	-0.511874	-0.091356	-0.524723	0.124953	0.265852	-0.212115	-0.280698	-0.145063	0.066684	-0.34966	-0.194647	-0.16218	0.161107	-0.172605	-0.10291	-0.33009	-0.0705759	0.102055	0.179703	-0.0281407	-0.400602	-0.0581253	-0.158631	0.0484009
A_23_P106727	-0.659271	0.747502	-0.0436209	-0.322948	-0.170443	-0.892898	-0.38976	-0.102732	-0.578564	-0.669924	-0.135233	0.451558	-0.476861	-0.0789469	-0.612821	-0.459405	-0.0780809	0.0251179	-0.74143	0.0184599	-0.355748	-0.50591	0.469944	0.763199	-0.158899	-0.352929	0.277774	-0.0937819	-0.276909	0.344126	-0.27152	-0.81439	-0.208214	-0.202015	-0.147739	-0.39875	-0.20161	-0.0417596	0.37351	-0.189929	-0.684597	0.027364	-0.452504	0.841608	-0.812053	-1.13199	-0.98686	-0.236455	-0.0862972
A_23_P106737	-1.08152	0.377155	0.707693	0.0583408	-0.989459	-0.699566	-1.12431	-1.10196	-1.67715	-1.8517	-1.11192	-0.591651	-0.598495	-0.512803	-0.706444	0.27136	-0.802023	-0.607492	-1.62895	-0.941261	-0.820726	0.0751386	-0.770651	-0.0426516	-0.77942	-0.531216	-0.826646	-0.448563	-0.549058	-0.477474	-1.59894	-1.26082	-0.440964	-1.37912	-0.719322	-1.64621	-1.3964	-1.00842	0.0297744	-0.263199	-1.4156	-1.18678	-0.435256	-0.148766	-0.985962	-1.00877	-0.0719404	-0.593139	-0.738879
A_23_P106741	-0.609375	0.0854441	-0.603682	-0.124088	-0.384808	-0.838468	-0.371712	-0.0147959	-0.292078	0.247029	-0.914192	-0.330103	-0.508616	-1.04476	-0.29789	-0.963286	-0.538552	-0.186556	-0.292747	-0.105803	0.126866	-0.568559	-0.762207	-0.647465	-0.11798	-0.442836	-0.186721	-1.34687	-0.601522	-0.975472	-0.76394	-0.389028	-0.136669	-0.461869	-0.345456	-0.0276959	-1.0195	-1.02148	-1.12104	-0.755286	-0.650184	-0.00241275	-0.734125	-0.68865	-0.537175	-0.113684	-1.00863	-0.621571	-0.531811
A_23_P106753	0.4507	0.376944	0.211854	0.452492	0.377916	0.521816	0.994566	0.717808	0.561056	0.716705	-0.503276	0.387358	0.0859386	-0.466199	1.03623	0.149657	0.486551	1.63837	0.780552	-0.136315	0.981323	0.163522	-0.434781	-0.3291	0.675338	0.24794	0.0539896	-0.421746	-0.568225	-1.04831	0.099267	-0.065273	0.968665	-0.0455224	0.885981	0.541442	0.157763	0.432412	0.0449566	0.174806	-0.0207952	0.817029	-0.0060267	-0.0816891	0.117059	0.547124	-1.03857	-0.160658	0.29591
A_23_P106761	1.06632	0.565668	0.739061	1.14737	0.472858	0.900213	2.21794	0.478393	-0.171763	1.32498	0.839265	0.646477	1.33894	1.84474	-0.831561	0.367362	1.25841	0.0916902	0.321698	0.66489	-0.42385	-0.659296	0.349542	0.601108	-0.755689	-0.707079	0.434921	1.0113	1.12755	0.355227	-0.587118	1.86936	-0.368546	0.352811	-0.642586	-0.184603	0.248668	1.02672	1.22859	0.819782	1.33504	-0.147157	2.35283	1.26903	0.472084	-1.01646	-1.02943	0.62938	0.398304
A_23_P106778	-0.597826	1.01006	-0.740563	-0.314535	-0.614679	-0.776594	0.58665	-0.59572	-1.27136	-1.10938	-0.532537	-0.461819	-0.111519	-0.116557	-1.02509	-0.35869	-0.643045	-0.630701	-0.697247	-0.0570438	-0.502296	-0.938036	-0.0496036	0.79816	-0.401913	-0.678002	-0.381194	-0.299827	-0.0651562	0.425065	-0.918437	-0.283311	-0.188946	-0.0771572	-1.00788	-0.0781905	-1.27477	-0.691256	-1.10195	-0.1568	-0.876337	-0.923109	-0.566685	-0.207012	-0.754356	-1.01144	-1.42914	-1.11749	-0.541343
A_23_P106798	0.065632	-0.123859	0.162081	0.662995	0.00275896	-0.00868648	0.400919	0.666453	0.475729	0.301784	0.0532489	0.138993	-0.792269	-0.0955675	1.0127	0.284247	-0.697325	1.16773	0.0486824	0.748911	1.12257	-0.171004	-1.07917	-0.578059	0.0042636	-0.0406899	0.525232	-0.738693	-0.335921	-0.488964	0.107449	-0.320657	0.296643	-0.655122	0.671482	0.71864	-0.174451	-0.485155	0.0448414	0.231537	-0.0120944	0.425145	-0.401009	-0.54348	-0.481594	0.202035	-1.38424	-0.0215578	0.0790291
A_23_P106806	0.555758	1.25991	0.530492	0.570217	0.957617	0.366512	0.0197253	0.523332	0.125801	1.11322	0.706419	0.0825225	0.0933226	1.18984	0.819622	-0.1603	1.16484	1.14754	1.10431	0.576255	1.10094	1.01552	1.39687	-0.0374652	0.360783	0.701332	0.906131	0.355084	1.29447	0.763151	1.32416	0.124819	0.428737	0.495441	1.56662	1.18604	1.34045	0.363255	2.54157	1.81616	-0.0804653	1.22423	1.15908	0.98555	0.562578	0.295504	0.524502	-0.0319041	0.373549
A_23_P106814	-1.59539	1.68687	0.260977	0.35848	0.626845	0.0343356	-0.868639	0.0607126	-0.879419	0.575288	-0.389716	-0.310778	-0.356625	-0.387562	1.89249	-0.225485	0.870715	1.81819	0.744245	1.47525	-0.00942755	0.643243	2.17055	2.88363	1.12041	-0.393479	0.568506	2.1559	0.350447	2.2425	-1.18749	2.34217	-0.405928	2.23594	1.55092	0.0839734	-0.237868	1.68702	-0.432294	0.474385	1.01648	0.724588	-0.407979	2.00145	1.96674	-0.0754766	2.50905	-0.736755	-0.0831234
[truncated: 19,509 more rows]
[truncated: 27 more columns]
